# Supplementary material for: Matrix-free human pluripotent stem cell manufacturing by seed train approach and intermediate cryopreservation
Source: Stem Cell Res Ther. 2024 Mar 25;15:89. doi: 10.1186/s13287-024-03699-z (PMC10964510; doi:10.1186/s13287-024-03699-z)
Supplement: Supplementary file 2 — Additional file 2. RNAseq data summary: D3_P5_vs_D3_P1_2factor_m_DESeq2_result_overview. [file 13287_2024_3699_MOESM2_ESM.xlsx]

## Sheet: Result overview
Sort0	Gene ID	Gene name	Gene description	Chr	Start	End	Strand	Length	IGV coordinates	1: N3523 txt	2: N3524 txt	3: N3525 txt	4: N3527 txt	5: N3529 txt	6: N3662m txt	7: N3526 txt	8: N3528 txt	9: N3661m txt	10: N3663m txt	Base mean	log2(FC)	StdErr	Wald-Stats	P-value	P-adj
1	ENSG00000008311.15	AASS	aminoadipate-semialdehyde synthase [Source:HGNC Symbol;Acc:HGNC:17366]	chr7;chr7;chr7;chr7;chr7;chr7;chr7;chr7;chr7;chr7;chr7;chr7;chr7;chr7;chr7;chr7;chr7;chr7;chr7;chr7;chr7;chr7;chr7;chr7;chr7;chr7;chr7;chr7;chr7;chr7;chr7;chr7;chr7;chr7;chr7;chr7;chr7;chr7;chr7;chr7;chr7;chr7;chr7;chr7;chr7;chr7;chr7;chr7;chr7;chr7;chr7;chr7;chr7;chr7;chr7;chr7;chr7;chr7;chr7;chr7;chr7;chr7;chr7;chr7;chr7;chr7;chr7;chr7;chr7;chr7;chr7;chr7;chr7;chr7;chr7;chr7;chr7;chr7;chr7;chr7…	122073549;122075647;122076133;122076149;122076303;122076303;122077836;122077838;122077838;122077838;122077838;122077838;122077838;122078862;122078862;122078862;122078862;122078862;122078862;122078862;122079149;122079597;122079597;122079597;122079597;122079597;122079597;122081500;122081500;122081500;122081500;122081500;122081500;122082788;122082788;122082788;122086012;122086012;122086012;122086012…	122076607;122076607;122076607;122076607;122076607;122076607;122078014;122078014;122078014;122078014;122078014;122078014;122078014;122078950;122078950;122078950;122078950;122078950;122079712;122078950;122079327;122079690;122079712;122079712;122079712;122079712;122079712;122081595;122081595;122081595;122081595;122081595;122081595;122082891;122082872;122082891;122086179;122086179;122086179;122086179…	-;-;-;-;-;-;-;-;-;-;-;-;-;-;-;-;-;-;-;-;-;-;-;-;-;-;-;-;-;-;-;-;-;-;-;-;-;-;-;-;-;-;-;-;-;-;-;-;-;-;-;-;-;-;-;-;-;-;-;-;-;-;-;-;-;-;-;-;-;-;-;-;-;-;-;-;-;-;-;-;-;-;-;-;-;-;-;-;-;-;-;-;-;-;-;-;-;-;-;-;-;-;-;-;-;-;-;-;-;-;-;-;-;-;-;-;-;-	6664	chr7:122073549-122144255	18475.8	19735.3	17414.5	20156.6	15228.7	16757.4	4819.98	4435.53	4625.99	4931.99	12658.2	-1.91111	0.0968434	-19.734	1.10028e-86	4.55119e-82
2	ENSG00000120156.21	TEK	TEK receptor tyrosine kinase [Source:HGNC Symbol;Acc:HGNC:11724]	chr9;chr9;chr9;chr9;chr9;chr9;chr9;chr9;chr9;chr9;chr9;chr9;chr9;chr9;chr9;chr9;chr9;chr9;chr9;chr9;chr9;chr9;chr9;chr9;chr9;chr9;chr9;chr9;chr9;chr9;chr9;chr9;chr9;chr9;chr9;chr9;chr9;chr9;chr9;chr9;chr9;chr9;chr9;chr9;chr9;chr9;chr9;chr9;chr9;chr9;chr9;chr9;chr9;chr9;chr9;chr9;chr9;chr9;chr9;chr9;chr9;chr9;chr9;chr9;chr9;chr9;chr9;chr9;chr9;chr9;chr9;chr9;chr9;chr9;chr9;chr9;chr9;chr9;chr9;chr9…	27109141;27109149;27109416;27109450;27109453;27157831;27157831;27157831;27168495;27168495;27168495;27168495;27169477;27169477;27169477;27169477;27169495;27172616;27172616;27172616;27172616;27172616;27173222;27173222;27173222;27173222;27173222;27180240;27183459;27183459;27183459;27183459;27183459;27185485;27185485;27185485;27185485;27185485;27190529;27190529;27190529;27190529;27190529;27191929;271…	27109642;27109642;27109642;27109642;27109642;27158142;27158142;27158142;27168605;27168605;27168605;27168605;27169629;27169629;27169629;27169629;27169629;27172747;27172747;27172747;27172747;27172747;27173362;27173362;27173362;27173362;27173362;27180368;27183610;27183610;27183610;27183610;27183610;27185629;27185629;27185629;27185629;27185629;27190690;27190690;27190690;27190690;27190690;27191965;271…	+;+;+;+;+;+;+;+;+;+;+;+;+;+;+;+;+;+;+;+;+;+;+;+;+;+;+;+;+;+;+;+;+;+;+;+;+;+;+;+;+;+;+;+;+;+;+;+;+;+;+;+;+;+;+;+;+;+;+;+;+;+;+;+;+;+;+;+;+;+;+;+;+;+;+;+;+;+;+;+;+;+;+;+;+;+;+;+;+;+;+;+;+;+;+;+;+;+;+	4804	chr9:27109141-27230174	1187.25	1241.89	385.148	349.16	277.948	245.921	43.6301	34.4556	24.9117	24.9491	381.526	-2.50485	0.166794	-15.0176	5.62675e-51	1.16372e-46
3	ENSG00000124610.5	H1-1	H1.1 linker histone, cluster member [Source:HGNC Symbol;Acc:HGNC:4715]	chr6	26017032	26017787	-	756	chr6:26017032-26017787	502.579	497.181	635.529	741.965	339.714	393.024	179.113	176.48	114.811	78.2495	365.864	-1.66175	0.156945	-10.5881	3.38264e-26	4.66399e-22
4	ENSG00000179344.16	HLA-DQB1	major histocompatibility complex, class II, DQ beta 1 [Source:HGNC Symbol;Acc:HGNC:4944]	chr6;chr6;chr6;chr6;chr6;chr6;chr6;chr6;chr6;chr6;chr6;chr6;chr6;chr6;chr6;chr6;chr6;chr6;chr6;chr6;chr6;chr6;chr6;chr6;chr6;chr6;chr6;chr6;chr6;chr6;chr6;chr6;chr6;chr6;chr6;chr6	32659467;32659467;32659467;32659467;32659467;32659467;32659886;32659886;32660107;32660377;32660859;32661347;32661347;32661347;32661347;32661347;32661967;32661967;32661967;32661967;32661967;32661967;32662354;32664798;32664798;32664798;32664798;32664798;32666499;32666499;32666499;32666499;32666499;32666499;32666499;32668268	32660249;32660249;32660249;32660249;32660249;32660249;32660249;32660097;32660249;32660440;32660882;32661457;32661457;32661457;32661457;32665067;32662085;32662248;32662248;32662248;32662248;32662248;32662450;32665067;32665067;32665067;32665067;32665067;32666638;32666670;32666694;32666684;32666652;32666664;32666638;32668383	-;-;-;-;-;-;-;-;-;-;-;-;-;-;-;-;-;-;-;-;-;-;-;-;-;-;-;-;-;-;-;-;-;-;-;-	4904	chr6:32659467-32668383	115.499	160.415	280.481	280.81	349.641	373.934	747.453	726.93	829.668	754.144	461.898	1.2274	0.142303	8.62526	6.3949e-18	6.61297e-14
5	ENSG00000133710.16	SPINK5	serine peptidase inhibitor Kazal type 5 [Source:HGNC Symbol;Acc:HGNC:15464]	chr5;chr5;chr5;chr5;chr5;chr5;chr5;chr5;chr5;chr5;chr5;chr5;chr5;chr5;chr5;chr5;chr5;chr5;chr5;chr5;chr5;chr5;chr5;chr5;chr5;chr5;chr5;chr5;chr5;chr5;chr5;chr5;chr5;chr5;chr5;chr5;chr5;chr5;chr5;chr5;chr5;chr5;chr5;chr5;chr5;chr5;chr5;chr5;chr5;chr5;chr5;chr5;chr5;chr5;chr5;chr5;chr5;chr5;chr5;chr5;chr5;chr5;chr5;chr5;chr5;chr5;chr5;chr5;chr5;chr5;chr5;chr5;chr5;chr5;chr5;chr5;chr5;chr5;chr5;chr5…	148025683;148063863;148063972;148063972;148063980;148063980;148063980;148063984;148065347;148065347;148065347;148065347;148065347;148065347;148065347;148070323;148070323;148070323;148070323;148070323;148070380;148070380;148072148;148072148;148072148;148072148;148072148;148072148;148072148;148086405;148086405;148086405;148086405;148086405;148086405;148088542;148088542;148088542;148088542;148088542…	148025786;148064099;148064099;148064099;148064099;148064099;148064099;148064099;148065475;148065372;148065372;148065372;148065372;148065372;148065372;148070450;148070450;148070450;148070450;148070450;148070450;148070450;148072220;148072220;148072220;148072220;148072220;148072201;148072220;148086532;148086532;148086532;148086532;148086532;148086532;148088605;148088605;148088605;148088605;148088605…	+;+;+;+;+;+;+;+;+;+;+;+;+;+;+;+;+;+;+;+;+;+;+;+;+;+;+;+;+;+;+;+;+;+;+;+;+;+;+;+;+;+;+;+;+;+;+;+;+;+;+;+;+;+;+;+;+;+;+;+;+;+;+;+;+;+;+;+;+;+;+;+;+;+;+;+;+;+;+;+;+;+;+;+;+;+;+;+;+;+;+;+;+;+;+;+;+;+;+;+;+;+;+;+;+;+;+;+;+;+;+;+;+;+;+;+;+;+;+;+;+;+;+;+;+;+;+;+;+;+;+;+;+;+;+;+;+;+;+;+;+;+;+;+;+;+;+;+;+;+;+;+;+;+;+;+;+;+;+;+;+;+;+;+;+;+;+;+;+;+;+;+;+;+;+;+	4474	chr5:148025683-148137382	149.837	200.785	136.82	152.346	103.679	135.874	22.9632	10.925	9.74806	12.4746	93.5451	-1.76019	0.209816	-8.3892	4.89444e-17	4.04907e-13
6	ENSG00000182718.17	ANXA2	annexin A2 [Source:HGNC Symbol;Acc:HGNC:537]	chr15;chr15;chr15;chr15;chr15;chr15;chr15;chr15;chr15;chr15;chr15;chr15;chr15;chr15;chr15;chr15;chr15;chr15;chr15;chr15;chr15;chr15;chr15;chr15;chr15;chr15;chr15;chr15;chr15;chr15;chr15;chr15;chr15;chr15;chr15;chr15;chr15;chr15;chr15;chr15;chr15;chr15;chr15;chr15;chr15;chr15;chr15;chr15;chr15;chr15;chr15;chr15;chr15;chr15;chr15;chr15;chr15;chr15;chr15;chr15;chr15;chr15;chr15;chr15;chr15;chr15;chr…	60347134;60347151;60347332;60347337;60347337;60347342;60349075;60349075;60349075;60349075;60349075;60349075;60351192;60351193;60351193;60351193;60351193;60351193;60351193;60351193;60351724;60351724;60351724;60351724;60351724;60351724;60351724;60351724;60351733;60351733;60351782;60351787;60352379;60352383;60352383;60352383;60352383;60352383;60352383;60352383;60352383;60352383;60352383;60352383;603…	60347689;60347689;60347689;60347689;60347689;60347689;60349197;60349197;60349197;60349197;60349197;60349197;60351251;60351553;60351251;60351251;60351251;60351251;60351251;60351251;60351819;60351819;60351819;60351819;60351819;60351819;60351819;60351819;60351819;60351819;60351819;60351819;60352476;60352476;60352476;60352476;60352476;60352476;60352476;60352476;60352476;60352476;60352476;60352476;603…	-;-;-;-;-;-;-;-;-;-;-;-;-;-;-;-;-;-;-;-;-;-;-;-;-;-;-;-;-;-;-;-;-;-;-;-;-;-;-;-;-;-;-;-;-;-;-;-;-;-;-;-;-;-;-;-;-;-;-;-;-;-;-;-;-;-;-;-;-;-;-;-;-;-;-;-;-;-;-;-;-;-;-;-;-;-;-;-;-;-;-;-;-;-;-;-;-;-;-;-;-;-;-;-;-;-;-;-;-;-;-;-;-;-;-;-;-;-;-;-;-;-;-;-;-;-;-;-;-;-;-;-;-;-;-;-;-;-;-;-;-;-;-;-;-;-;-;-;-;-;-;-;-;-;-;-;-;-;-;-;-;-;-;-;-;-;-;-;-;-;-;-;-;-;-;-;-;-;-;-;-;-;-;-;-;-;-;-;-;-;-;-;-;-;-;-;-;-;-;-…	8814	chr15:60347134-60402883	3065.42	3119.07	1470.13	1582.75	1291.58	1563.11	830.12	796.681	736.52	720.122	1517.55	-0.840414	0.112258	-7.48644	7.07643e-14	4.87849e-10
7	ENSG00000013297.12	CLDN11	claudin 11 [Source:HGNC Symbol;Acc:HGNC:8514]	chr3;chr3;chr3;chr3;chr3;chr3;chr3;chr3;chr3;chr3;chr3;chr3;chr3;chr3;chr3;chr3;chr3;chr3;chr3;chr3;chr3;chr3;chr3;chr3;chr3	170418868;170418875;170421218;170421218;170421240;170421280;170423163;170423163;170423163;170423163;170423163;170423163;170432524;170432524;170432524;170432524;170432524;170433187;170434845;170434845;170437251;170437251;170437465;170454290;170454290	170419292;170419292;170421337;170421337;170421337;170421337;170423327;170423327;170423742;170423327;170423327;170423327;170432613;170432781;170434691;170434092;170432781;170433426;170434963;170434963;170437715;170437620;170437620;170454733;170454733	+;+;+;+;+;+;+;+;+;+;+;+;+;+;+;+;+;+;+;+;+;+;+;+;+	4321	chr3:170418868-170454733	135.27	183.787	150.502	164.698	167.651	135.874	527.006	413.467	549.141	423.001	285.04	1.27508	0.171185	7.44856	9.43614e-14	5.57595e-10
8	ENSG00000234444.10	ZNF736	zinc finger protein 736 [Source:HGNC Symbol;Acc:HGNC:32467]	chr7;chr7;chr7;chr7;chr7;chr7;chr7;chr7;chr7;chr7;chr7;chr7;chr7;chr7;chr7;chr7;chr7;chr7;chr7;chr7;chr7;chr7;chr7;chr7;chr7;chr7;chr7	64307459;64307538;64307981;64308157;64308461;64308461;64308461;64310059;64310278;64310828;64312808;64312808;64312808;64313873;64313873;64313873;64313961;64314014;64336259;64336259;64336259;64336259;64336887;64336887;64336887;64348090;64348090	64307682;64307868;64308315;64308315;64308625;64308791;64308625;64310482;64310473;64311037;64312851;64312851;64312851;64314153;64314153;64314017;64314153;64314153;64336385;64336385;64336285;64336385;64336982;64337362;64336982;64356634;64349639	+;+;+;+;+;+;+;+;+;+;+;+;+;+;+;+;+;+;+;+;+;+;+;+;+;+;+	11183	chr7:64307459-64356634	127.986	134.919	106.035	180.344	122.43	143.734	304.263	468.933	648.787	749.608	298.704	1.19009	0.165528	7.18966	6.49552e-13	3.35851e-09
9	ENSG00000275714.2	H3C1	H3 clustered histone 1 [Source:HGNC Symbol;Acc:HGNC:4766]	chr6	26020451	26020958	+	508	chr6:26020451-26020958	1413.05	966.74	2425.13	1806.74	1580.55	1111.7	1261.83	1165.61	517.73	405.99	1265.51	-0.726083	0.118354	-6.13482	8.52537e-10	3.91826e-06
10	ENSG00000186439.14	TRDN	triadin [Source:HGNC Symbol;Acc:HGNC:12261]	chr6;chr6;chr6;chr6;chr6;chr6;chr6;chr6;chr6;chr6;chr6;chr6;chr6;chr6;chr6;chr6;chr6;chr6;chr6;chr6;chr6;chr6;chr6;chr6;chr6;chr6;chr6;chr6;chr6;chr6;chr6;chr6;chr6;chr6;chr6;chr6;chr6;chr6;chr6;chr6;chr6;chr6;chr6;chr6;chr6;chr6;chr6;chr6;chr6;chr6;chr6;chr6;chr6;chr6;chr6;chr6;chr6;chr6;chr6;chr6;chr6;chr6;chr6;chr6;chr6;chr6;chr6;chr6;chr6;chr6;chr6;chr6;chr6;chr6;chr6;chr6;chr6;chr6;chr6;chr6…	123216339;123221487;123224093;123252412;123255081;123255867;123259624;123260612;123265318;123267707;123269849;123271139;123272964;123273337;123274641;123278318;123279056;123316457;123331879;123337619;123349475;123352539;123366135;123366135;123375605;123375605;123377716;123377716;123377866;123377866;123381370;123381370;123382118;123382118;123388522;123388522;123393624;123393624;123438063;123438063…	123218740;123221522;123224131;123252435;123255125;123255902;123259662;123260638;123265338;123267751;123269866;123271186;123273011;123273363;123274670;123278347;123279082;123316495;123331929;123337669;123352586;123352586;123366182;123366182;123375631;123375631;123377742;123377742;123377898;123377898;123381390;123381390;123382147;123382147;123388551;123388551;123393677;123393677;123438125;123438122…	-;-;-;-;-;-;-;-;-;-;-;-;-;-;-;-;-;-;-;-;-;-;-;-;-;-;-;-;-;-;-;-;-;-;-;-;-;-;-;-;-;-;-;-;-;-;-;-;-;-;-;-;-;-;-;-;-;-;-;-;-;-;-;-;-;-;-;-;-;-;-;-;-;-;-;-;-;-;-;-;-;-;-;-;-;-;-;-;-;-;-	9767	chr6:123216339-123637093	1519.18	1919.67	163.5	255.282	228.315	296.452	19.5187	26.0518	57.4052	29.4853	451.486	-1.26748	0.216057	-5.86643	4.45267e-09	1.8418e-05
11	ENSG00000080503.24	SMARCA2	SWI/SNF related, matrix associated, actin dependent regulator of chromatin, subfamily a, member 2 [Source:HGNC Symbol;Acc:HGNC:11098]	chr9;chr9;chr9;chr9;chr9;chr9;chr9;chr9;chr9;chr9;chr9;chr9;chr9;chr9;chr9;chr9;chr9;chr9;chr9;chr9;chr9;chr9;chr9;chr9;chr9;chr9;chr9;chr9;chr9;chr9;chr9;chr9;chr9;chr9;chr9;chr9;chr9;chr9;chr9;chr9;chr9;chr9;chr9;chr9;chr9;chr9;chr9;chr9;chr9;chr9;chr9;chr9;chr9;chr9;chr9;chr9;chr9;chr9;chr9;chr9;chr9;chr9;chr9;chr9;chr9;chr9;chr9;chr9;chr9;chr9;chr9;chr9;chr9;chr9;chr9;chr9;chr9;chr9;chr9;chr9…	1980290;2015186;2015219;2015221;2015281;2015347;2015347;2015347;2015971;2016142;2016370;2017087;2017412;2017430;2017488;2017586;2017990;2021945;2027720;2028987;2028987;2028987;2028987;2028987;2028987;2028987;2028987;2028987;2028987;2028987;2028987;2028987;2028987;2028987;2028987;2028987;2028987;2032520;2032952;2032952;2032952;2032952;2032952;2032952;2032952;2032952;2032952;2032952;2032952;2032952…	1980386;2015404;2015404;2015404;2015404;2015404;2015404;2015404;2016143;2016213;2016424;2017207;2017497;2017502;2017799;2017799;2018039;2022117;2027775;2029030;2029036;2029247;2029247;2029247;2029247;2029247;2029247;2029042;2029247;2029031;2029247;2029247;2029247;2029247;2029247;2029051;2029247;2032642;2033081;2033081;2033081;2033081;2033081;2033081;2033081;2033081;2033081;2033081;2033081;2033188…	+;+;+;+;+;+;+;+;+;+;+;+;+;+;+;+;+;+;+;+;+;+;+;+;+;+;+;+;+;+;+;+;+;+;+;+;+;+;+;+;+;+;+;+;+;+;+;+;+;+;+;+;+;+;+;+;+;+;+;+;+;+;+;+;+;+;+;+;+;+;+;+;+;+;+;+;+;+;+;+;+;+;+;+;+;+;+;+;+;+;+;+;+;+;+;+;+;+;+;+;+;+;+;+;+;+;+;+;+;+;+;+;+;+;+;+;+;+;+;+;+;+;+;+;+;+;+;+;+;+;+;+;+;+;+;+;+;+;+;+;+;+;+;+;+;+;+;+;+;+;+;+;+;+;+;+;+;+;+;+;+;+;+;+;+;+;+;+;+;+;+;+;+;+;+;+;+;+;+;+;+;+;+;+;+;+;+;+;+;+;+;+;+;+;+;+;+;+;+;+…	18595	chr9:1980290-2193624	778.321	872.191	411.828	609.383	444.496	625.469	231.929	294.974	344.431	384.443	499.747	-0.817503	0.142484	-5.7375	9.60828e-09	3.61306e-05
12	ENSG00000156925.12	ZIC3	Zic family member 3 [Source:HGNC Symbol;Acc:HGNC:12874]	chrX;chrX;chrX;chrX;chrX;chrX;chrX;chrX	137566127;137566518;137568805;137568902;137568902;137569891;137569891;137577122	137567751;137567751;137569065;137569065;137569065;137572102;137569995;137577691	+;+;+;+;+;+;+;+	4668	chrX:137566127-137577691	1392.24	1188.77	2610.53	2410.36	2330.57	1747.27	1806.06	1402.6	1166.52	1003.63	1705.85	-0.614014	0.107491	-5.71226	1.11488e-08	3.84301e-05
13	ENSG00000278637.2	H4C1	H4 clustered histone 1 [Source:HGNC Symbol;Acc:HGNC:4781]	chr6	26021649	26022050	+	402	chr6:26021649-26022050	918.793	942.306	1646.63	1971.44	1410.7	1368.85	1163.09	932.823	691.029	629.398	1167.5	-0.720147	0.126664	-5.68549	1.3044e-08	4.1504e-05
14	ENSG00000138829.12	FBN2	fibrillin 2 [Source:HGNC Symbol;Acc:HGNC:3604]	chr5;chr5;chr5;chr5;chr5;chr5;chr5;chr5;chr5;chr5;chr5;chr5;chr5;chr5;chr5;chr5;chr5;chr5;chr5;chr5;chr5;chr5;chr5;chr5;chr5;chr5;chr5;chr5;chr5;chr5;chr5;chr5;chr5;chr5;chr5;chr5;chr5;chr5;chr5;chr5;chr5;chr5;chr5;chr5;chr5;chr5;chr5;chr5;chr5;chr5;chr5;chr5;chr5;chr5;chr5;chr5;chr5;chr5;chr5;chr5;chr5;chr5;chr5;chr5;chr5;chr5;chr5;chr5;chr5;chr5;chr5;chr5;chr5;chr5;chr5;chr5;chr5;chr5;chr5;chr5…	128257909;128258037;128261736;128261736;128263425;128263425;128271999;128271999;128273840;128273840;128274567;128274567;128276038;128276038;128277880;128277880;128278635;128278635;128280192;128280192;128286718;128286718;128287308;128287308;128288438;128288438;128289127;128289127;128289882;128289882;128290732;128290732;128291529;128291529;128300817;128300817;128301382;128301382;128302973;128302973…	128259829;128259829;128261907;128261907;128263656;128263656;128272118;128272118;128273968;128273968;128274683;128274683;128276160;128276160;128278005;128278005;128278841;128278841;128280317;128280317;128286849;128286849;128287430;128287430;128288557;128288557;128289252;128289252;128289947;128289947;128290884;128290884;128291654;128291654;128300936;128300936;128301510;128301510;128303089;128303089…	-;-;-;-;-;-;-;-;-;-;-;-;-;-;-;-;-;-;-;-;-;-;-;-;-;-;-;-;-;-;-;-;-;-;-;-;-;-;-;-;-;-;-;-;-;-;-;-;-;-;-;-;-;-;-;-;-;-;-;-;-;-;-;-;-;-;-;-;-;-;-;-;-;-;-;-;-;-;-;-;-;-;-;-;-;-;-;-;-;-;-;-;-;-;-;-;-;-;-;-;-;-;-;-;-;-;-;-;-;-;-;-;-;-;-;-;-;-;-;-;-;-;-;-;-;-;-;-;-;-;-;-;-;-;-;-;-;-;-;-;-;-;-;-;-;-;-;-;-;-;-;-;-;-;-;-;-;-;-;-;-;-;-;-;-;-;-;-;-;-;-;-;-;-;-;-;-;-;-;-;-;-;-;-;-;-;-;-;-;-;-;-;-;-;-;-;-;-;-	13218	chr5:128257909-128659185	2455.66	2539.02	1464.66	1703.8	2243.44	2682.67	2188.39	2606.86	2786.86	3207.1	2387.85	0.564096	0.0995214	5.66809	1.444e-08	4.2664e-05
15	ENSG00000164265.9	SCGB3A2	secretoglobin family 3A member 2 [Source:HGNC Symbol;Acc:HGNC:18391]	chr5;chr5;chr5;chr5;chr5;chr5;chr5;chr5;chr5;chr5;chr5;chr5	147870682;147871498;147872018;147878711;147881446;147881446;147881446;147881446;147882027;147882027;147882027;147882027	147870754;147871679;147872321;147878858;147881648;147881648;147881648;147881648;147882191;147882190;147882191;147882190	+;+;+;+;+;+;+;+;+;+;+;+	1075	chr5:147870682-147882191	827.226	806.325	355.732	793.845	448.908	841.071	84.9639	68.9112	69.3195	71.4452	436.775	-1.22449	0.217434	-5.63153	1.78615e-08	4.92549e-05
16	ENSG00000166426.8	CRABP1	cellular retinoic acid binding protein 1 [Source:HGNC Symbol;Acc:HGNC:2338]	chr15;chr15;chr15;chr15;chr15;chr15;chr15;chr15;chr15	78340353;78340476;78341043;78341043;78343499;78343499;78347821;78347927;78347927	78340498;78340498;78341221;78341336;78343612;78343612;78348221;78348078;78348225	+;+;+;+;+;+;+;+;+	959	chr15:78340353-78348225	2314.15	2160.82	4975.46	4646.96	4345.7	4534.37	6792.52	7587.8	5951.73	5493.34	4880.29	0.548909	0.0993021	5.52767	3.24514e-08	8.3895e-05
17	ENSG00000197461.13	PDGFA	platelet derived growth factor subunit A [Source:HGNC Symbol;Acc:HGNC:8799]	chr7;chr7;chr7;chr7;chr7;chr7;chr7;chr7;chr7;chr7;chr7;chr7;chr7;chr7;chr7;chr7;chr7;chr7;chr7;chr7;chr7;chr7;chr7;chr7;chr7;chr7;chr7;chr7;chr7	497258;498309;498493;500431;500778;501116;501116;501116;510809;510809;510809;510809;512351;512351;512351;512351;512357;512445;517394;517394;517394;517394;517394;518419;518939;518939;518939;519960;519960	498574;498574;498574;500499;501242;501242;501242;501242;510996;510996;510996;510996;513467;512455;512455;512455;512455;512455;517490;517490;517490;517490;517490;518508;519068;519394;519409;520296;520208	-;-;-;-;-;-;-;-;-;-;-;-;-;-;-;-;-;-;-;-;-;-;-;-;-;-;-;-;-	4151	chr7:497258-520296	1881.29	1914.36	1467.39	1387.58	1642.32	1943.78	2640.77	2053.05	2551.82	2517.59	2000	0.65261	0.121865	5.35518	8.54701e-08	0.000207964
18	ENSG00000131398.15	KCNC3	potassium voltage-gated channel subfamily C member 3 [Source:HGNC Symbol;Acc:HGNC:6235]	chr19;chr19;chr19;chr19;chr19;chr19;chr19;chr19;chr19;chr19;chr19;chr19;chr19;chr19;chr19;chr19;chr19;chr19	50311937;50311937;50311942;50313639;50316033;50316033;50320223;50320593;50320593;50320593;50320593;50322975;50322975;50322975;50328213;50328213;50328213;50333469	50314990;50316091;50314990;50314990;50316091;50316091;50320349;50320784;50320784;50320784;50320784;50324082;50324082;50324082;50329248;50329377;50329246;50333515	-;-;-;-;-;-;-;-;-;-;-;-;-;-;-;-;-;-	6794	chr19:50311937-50333515	4.16214	3.18705	19.8389	20.5873	20.9564	15.721	56.2599	131.94	118.06	112.271	50.2983	1.12956	0.217376	5.19637	2.03221e-07	0.000467002
19	ENSG00000101004.15	NINL	ninein like [Source:HGNC Symbol;Acc:HGNC:29163]	chr20;chr20;chr20;chr20;chr20;chr20;chr20;chr20;chr20;chr20;chr20;chr20;chr20;chr20;chr20;chr20;chr20;chr20;chr20;chr20;chr20;chr20;chr20;chr20;chr20;chr20;chr20;chr20;chr20;chr20;chr20;chr20;chr20;chr20;chr20;chr20;chr20;chr20;chr20;chr20;chr20;chr20;chr20;chr20;chr20;chr20;chr20;chr20;chr20;chr20;chr20;chr20;chr20;chr20;chr20;chr20;chr20;chr20;chr20;chr20;chr20;chr20;chr20;chr20;chr20	25452697;25452826;25452837;25455673;25455673;25455673;25455673;25458383;25458383;25458383;25458383;25461522;25461522;25461522;25462383;25462383;25462383;25462383;25467389;25467389;25467389;25469991;25469991;25469991;25476043;25478923;25478923;25478923;25480161;25480161;25481838;25481968;25481968;25488983;25489244;25489244;25489244;25489875;25489875;25489875;25489875;25491351;25491351;25491351;254…	25453642;25453642;25453642;25455786;25455786;25455786;25455786;25458529;25458976;25458529;25458529;25461635;25461635;25461635;25462541;25462742;25462541;25462541;25467458;25467458;25467458;25470095;25470095;25470095;25477089;25479027;25479206;25479206;25480267;25480267;25482100;25482100;25482100;25489324;25489324;25489324;25489324;25489985;25489985;25489985;25489985;25491525;25491525;25491525;254…	-;-;-;-;-;-;-;-;-;-;-;-;-;-;-;-;-;-;-;-;-;-;-;-;-;-;-;-;-;-;-;-;-;-;-;-;-;-;-;-;-;-;-;-;-;-;-;-;-;-;-;-;-;-;-;-;-;-;-;-;-;-;-;-;-	6030	chr20:25452697-25585531	2571.16	2596.39	2602.32	2551.17	2839.04	3008.32	4005.93	3495.99	4493.85	4402.39	3256.66	0.510818	0.0986921	5.17587	2.2685e-07	0.000493863
20	ENSG00000188816.3	HMX2	H6 family homeobox 2 [Source:HGNC Symbol;Acc:HGNC:5018]	chr10;chr10	123148122;123149570	123148646;123150672	+;+	1628	chr10:123148122-123150672	159.202	190.161	313.318	267.634	334.199	340.246	567.192	498.346	409.418	357.226	343.694	0.75824	0.14876	5.09706	3.44974e-07	0.000713476
21	ENSG00000106341.11	PPP1R17	protein phosphatase 1 regulatory subunit 17 [Source:HGNC Symbol;Acc:HGNC:16973]	chr7;chr7;chr7;chr7;chr7;chr7;chr7;chr7;chr7;chr7;chr7;chr7;chr7	31687215;31687215;31692406;31692406;31695469;31695963;31696965;31696965;31696965;31707204;31707204;31707204;31707515	31687306;31687306;31692523;31692523;31695621;31696078;31697117;31697117;31697117;31707420;31707409;31708455;31707596	+;+;+;+;+;+;+;+;+;+;+;+;+	1884	chr7:31687215-31708455	180.013	198.66	340.682	351.63	233.829	163.947	140.076	177.32	128.891	107.735	202.278	-0.893798	0.177969	-5.0222	5.10838e-07	0.0010062
22	ENSG00000198417.7	MT1F	metallothionein 1F [Source:HGNC Symbol;Acc:HGNC:7398]	chr16;chr16;chr16;chr16;chr16;chr16;chr16;chr16;chr16	56657731;56657959;56658012;56658675;56658675;56659073;56659073;56659234;56660422	56659303;56658086;56658086;56658740;56658782;56659303;56659305;56659273;56660698	+;+;+;+;+;+;+;+;+	1852	chr16:56657731-56660698	206.026	138.106	35.5732	59.2913	18.7505	46.0399	2.29632	3.36152	7.58182	3.40215	52.0429	-1.07146	0.215573	-4.97028	6.68566e-07	0.00125703
23	ENSG00000197747.9	S100A10	S100 calcium binding protein A10 [Source:HGNC Symbol;Acc:HGNC:10487]	chr1;chr1;chr1;chr1;chr1;chr1;chr1;chr1;chr1;chr1;chr1;chr1;chr1	151982915;151982918;151983232;151984077;151985158;151986099;151986099;151986099;151986099;151992523;151993752;151993752;151993752	151983324;151983324;151983324;151984183;151985335;151986251;151986251;151986251;151986251;151992578;151993824;151993829;151993859	-;-;-;-;-;-;-;-;-;-;-;-;-	1012	chr1:151982915-151993859	1569.13	1530.85	1182.81	1334.88	1088.63	1340.77	791.083	838.7	826.419	804.042	1130.73	-0.575522	0.117262	-4.90799	9.20129e-07	0.00164708
24	ENSG00000099284.14	MACROH2A2	macroH2A.2 histone [Source:HGNC Symbol;Acc:HGNC:14453]	chr10;chr10;chr10;chr10;chr10;chr10;chr10;chr10;chr10;chr10;chr10;chr10;chr10;chr10;chr10;chr10	70052846;70052880;70075600;70075600;70090060;70090060;70091757;70093735;70093735;70095654;70095654;70100208;70100208;70109033;70109033;70111518	70053000;70053000;70075830;70075830;70090166;70090166;70091954;70093845;70093845;70095753;70095753;70100297;70100297;70109180;70109207;70112282	+;+;+;+;+;+;+;+;+;+;+;+;+;+;+;+	1932	chr10:70052846-70112282	618.078	675.656	1115.77	1102.65	1614.75	1603.54	1692.39	1606.81	1991.85	1749.84	1377.13	0.533738	0.108914	4.90056	9.55659e-07	0.00164708
25	ENSG00000242759.8	LINC00882	long intergenic non-protein coding RNA 882 [Source:HGNC Symbol;Acc:HGNC:48568]	chr3;chr3;chr3;chr3;chr3;chr3;chr3;chr3;chr3;chr3;chr3;chr3;chr3;chr3;chr3;chr3;chr3;chr3;chr3;chr3;chr3;chr3;chr3;chr3;chr3;chr3;chr3;chr3;chr3;chr3;chr3;chr3;chr3;chr3;chr3;chr3;chr3;chr3;chr3;chr3;chr3;chr3;chr3;chr3;chr3;chr3;chr3;chr3;chr3;chr3;chr3;chr3;chr3;chr3;chr3;chr3;chr3;chr3;chr3;chr3;chr3;chr3;chr3;chr3;chr3;chr3;chr3;chr3;chr3;chr3;chr3;chr3;chr3;chr3;chr3;chr3;chr3;chr3;chr3;chr3…	106449775;106500717;106557279;106630469;106631817;106809285;106811414;106812770;106830686;106836811;106837621;106837622;106837622;106837622;106838327;106838327;106838329;106838330;106839475;106839475;106839475;106839475;106839475;106839475;106839475;106839475;106839475;106842893;106842893;106842894;106842894;106842894;106842894;106842894;106842894;106842894;106842907;106842907;106842907;106842907…	106450097;106500813;106557391;106630531;106631873;106811014;106811624;106812861;106833050;106838782;106838782;106838782;106838782;106838782;106838782;106838782;106838782;106838782;106839592;106839592;106839592;106839592;106839592;106839592;106839592;106839592;106839592;106843067;106843067;106843067;106843067;106843067;106843067;106843067;106843067;106843067;106843067;106843067;106843067;106843067…	-;-;-;-;-;-;-;-;-;-;-;-;-;-;-;-;-;-;-;-;-;-;-;-;-;-;-;-;-;-;-;-;-;-;-;-;-;-;-;-;-;-;-;-;-;-;-;-;-;-;-;-;-;-;-;-;-;-;-;-;-;-;-;-;-;-;-;-;-;-;-;-;-;-;-;-;-;-;-;-;-;-;-;-;-;-;-;-;-;-;-;-;-;-;-;-;-;-;-;-;-;-;-;-;-;-;-;-;-;-;-;-;-;-;-;-;-;-;-;-;-;-;-;-;-;-;-;-;-;-;-;-;-;-;-;-;-;-;-;-;-;-;-;-;-;-;-;-;-;-;-;-;-;-;-;-;-;-;-;-;-;-;-;-;-;-;-;-;-;-;-;-;-;-;-;-;-;-;-;-;-;-;-;-;-;-;-;-;-;-;-;-;-;-;-;-;-;-;-;-…	19150	chr3:106449775-107240671	250.769	456.811	71.8305	85.643	76.1048	60.638	21.8151	21.8499	17.3299	20.4129	108.32	-0.997883	0.210239	-4.74642	2.07052e-06	0.0034258
26	ENSG00000106153.13	CHCHD2	coiled-coil-helix-coiled-coil-helix domain containing 2 [Source:HGNC Symbol;Acc:HGNC:21645]	chr7;chr7;chr7;chr7;chr7;chr7;chr7	56101573;56102636;56102867;56104226;56104226;56106364;56106364	56101861;56103011;56103011;56104475;56104475;56106431;56106476	-;-;-;-;-;-;-	1028	chr7:56101573-56106476	1543.11	1395.93	1768.4	1646.98	1599.3	1523.81	2388.18	2442.99	2131.57	1727.16	1816.74	0.470994	0.106652	4.41619	1.00458e-05	0.015982
27	ENSG00000286456.1	AC016769.5	novel transcript	chr7;chr7;chr7	64612535;64613420;64614499	64612572;64614330;64614834	+;+;+	1285	chr7:64612535-64614834	41.6214	22.3094	34.8891	26.3517	38.6039	26.9502	80.3713	110.09	129.974	128.148	63.9309	0.94142	0.214772	4.38335	1.16868e-05	0.0179042
28	ENSG00000141096.6	DPEP3	dipeptidase 3 [Source:HGNC Symbol;Acc:HGNC:23029]	chr16;chr16;chr16;chr16;chr16;chr16;chr16;chr16;chr16;chr16;chr16;chr16;chr16;chr16;chr16;chr16;chr16;chr16;chr16;chr16;chr16;chr16	67975663;67975664;67976093;67976093;67976700;67976700;67977270;67977270;67977653;67977653;67977938;67977938;67978267;67978267;67978497;67978497;67978573;67979639;67979639;67980094;67980094;67980094	67976001;67976001;67976228;67976228;67976775;67976775;67977354;67977354;67977829;67977829;67978007;67978007;67978408;67978408;67978626;67978626;67978626;67979765;67979765;67980508;67980549;67980499	-;-;-;-;-;-;-;-;-;-;-;-;-;-;-;-;-;-;-;-;-;-	1738	chr16:67975663-67980549	62.4321	63.7411	155.975	123.524	143.386	143.734	275.559	257.157	254.533	214.336	169.438	0.755074	0.173064	4.36297	1.28307e-05	0.0189546
29	ENSG00000120896.13	SORBS3	sorbin and SH3 domain containing 3 [Source:HGNC Symbol;Acc:HGNC:30907]	chr8;chr8;chr8;chr8;chr8;chr8;chr8;chr8;chr8;chr8;chr8;chr8;chr8;chr8;chr8;chr8;chr8;chr8;chr8;chr8;chr8;chr8;chr8;chr8;chr8;chr8;chr8;chr8;chr8;chr8;chr8;chr8;chr8;chr8;chr8;chr8;chr8;chr8;chr8;chr8;chr8;chr8;chr8;chr8;chr8;chr8;chr8;chr8;chr8;chr8;chr8;chr8;chr8;chr8;chr8;chr8;chr8;chr8;chr8;chr8;chr8;chr8;chr8;chr8;chr8;chr8;chr8;chr8;chr8;chr8;chr8;chr8;chr8;chr8;chr8;chr8;chr8;chr8;chr8;chr8…	22544986;22544990;22549906;22549906;22551695;22551927;22554248;22554451;22554452;22554452;22554452;22554452;22554863;22554863;22554863;22554863;22554863;22554898;22554908;22556686;22556715;22556715;22556715;22556715;22556715;22556715;22558129;22558129;22558129;22558129;22558129;22558129;22560931;22561335;22561335;22561335;22561335;22561335;22561335;22561865;22561865;22561865;22561865;22561865;225…	22545129;22545129;22550058;22550058;22552022;22552022;22554608;22554608;22554608;22554608;22554608;22554608;22554980;22554980;22554980;22554980;22554980;22554980;22554980;22556908;22556908;22556908;22556908;22556908;22556908;22556905;22558192;22558192;22558192;22558192;22558192;22558192;22561050;22561373;22561536;22561689;22561373;22561373;22561373;22561931;22561931;22561931;22561931;22561931;225…	+;+;+;+;+;+;+;+;+;+;+;+;+;+;+;+;+;+;+;+;+;+;+;+;+;+;+;+;+;+;+;+;+;+;+;+;+;+;+;+;+;+;+;+;+;+;+;+;+;+;+;+;+;+;+;+;+;+;+;+;+;+;+;+;+;+;+;+;+;+;+;+;+;+;+;+;+;+;+;+;+;+;+;+;+;+;+;+;+;+;+;+;+;+;+;+;+;+;+;+;+;+;+;+;+;+;+;+;+;+;+;+;+;+;+;+;+;+;+;+;+;+;+;+;+;+;+;+;+;+;+;+;+;+;+;+;+;+;+;+;+;+;+;+;+;+;+;+;+;+;+;+;+	6097	chr8:22544986-22575788	1621.15	1476.67	870.859	932.191	844.874	789.416	663.637	536.163	369.343	385.577	848.988	-0.539409	0.124773	-4.32312	1.53839e-05	0.0212113
30	ENSG00000120162.10	MOB3B	MOB kinase activator 3B [Source:HGNC Symbol;Acc:HGNC:23825]	chr9;chr9;chr9;chr9;chr9;chr9	27325209;27359024;27359034;27421092;27455133;27529555	27330616;27359236;27359236;27421714;27455748;27529814	-;-;-;-;-;-	7120	chr9:27325209-27529814	1785.56	2069.46	1727.35	1562.16	1579.45	1576.59	2389.32	2267.35	2376.36	2288.51	1962.21	0.467713	0.108039	4.32911	1.49716e-05	0.0212113
31	ENSG00000152092.16	ASTN1	astrotactin 1 [Source:HGNC Symbol;Acc:HGNC:773]	chr1;chr1;chr1;chr1;chr1;chr1;chr1;chr1;chr1;chr1;chr1;chr1;chr1;chr1;chr1;chr1;chr1;chr1;chr1;chr1;chr1;chr1;chr1;chr1;chr1;chr1;chr1;chr1;chr1;chr1;chr1;chr1;chr1;chr1;chr1;chr1;chr1;chr1;chr1;chr1;chr1;chr1;chr1;chr1;chr1;chr1;chr1;chr1;chr1;chr1;chr1;chr1;chr1;chr1;chr1;chr1;chr1;chr1;chr1;chr1;chr1;chr1;chr1;chr1;chr1;chr1;chr1;chr1;chr1;chr1;chr1;chr1;chr1;chr1;chr1;chr1;chr1;chr1;chr1;chr1…	176857302;176861067;176868813;176868844;176868844;176876537;176876537;176876537;176882859;176882859;176882859;176884339;176884339;176884339;176888071;176888071;176888071;176894562;176894562;176894562;176934152;176934152;176934152;176936054;176936266;176936266;176936266;176943891;176943891;176943891;176943891;176945926;176945926;176945926;176945926;176949185;176949185;176949185;176949185;176957678…	176857650;176864521;176869027;176869027;176869027;176876637;176876637;176876637;176882994;176882994;176882994;176884490;176884490;176884490;176888204;176888204;176888204;176894830;176894830;176894830;176934340;176934340;176934340;176936370;176936370;176936370;176936370;176944018;176944018;176944018;176944018;176946120;176946120;176946120;176946120;176949351;176949351;176949351;176949351;176957828…	-;-;-;-;-;-;-;-;-;-;-;-;-;-;-;-;-;-;-;-;-;-;-;-;-;-;-;-;-;-;-;-;-;-;-;-;-;-;-;-;-;-;-;-;-;-;-;-;-;-;-;-;-;-;-;-;-;-;-;-;-;-;-;-;-;-;-;-;-;-;-;-;-;-;-;-;-;-;-;-;-;-;-;-;-;-;-;-;-;-;-	9201	chr1:176857302-177164973	347.539	358.012	1052.83	858.077	994.878	880.373	1368.61	1434.53	1138.36	1024.05	945.725	0.512553	0.119953	4.27294	1.92916e-05	0.0249368
32	ENSG00000253230.9	MIR124-1HG	MIR124-1 host gene [Source:HGNC Symbol;Acc:HGNC:27231]	chr8;chr8;chr8;chr8;chr8;chr8;chr8;chr8;chr8;chr8;chr8;chr8;chr8;chr8;chr8;chr8;chr8;chr8;chr8;chr8;chr8;chr8;chr8;chr8;chr8;chr8;chr8;chr8;chr8;chr8;chr8;chr8;chr8;chr8;chr8;chr8;chr8;chr8;chr8	9899871;9899944;9900058;9900064;9900064;9900064;9900064;9900064;9900064;9900064;9900071;9900077;9900545;9900545;9900545;9900545;9900555;9900555;9900555;9900555;9900555;9900555;9900689;9900689;9900689;9900689;9900689;9903167;9903461;9903661;9904070;9904070;9904070;9904532;9904532;9904893;9905159;9905159;9905935	9900286;9900286;9900286;9900286;9900286;9900198;9900198;9900286;9900286;9903397;9900612;9900286;9903398;9900612;9900612;9901813;9900612;9900612;9901937;9900612;9901200;9903398;9903398;9903398;9903398;9903398;9903398;9903477;9903753;9903753;9904187;9904210;9904187;9904628;9904628;9905365;9905366;9905258;9906678	-;-;-;-;-;-;-;-;-;-;-;-;-;-;-;-;-;-;-;-;-;-;-;-;-;-;-;-;-;-;-;-;-;-;-;-;-;-;-	5339	chr8:9899871-9906678	896.942	842.445	1165.71	950.308	1189	852.3	724.49	654.657	706.193	737.133	871.917	-0.554029	0.129616	-4.2744	1.91653e-05	0.0249368
33	ENSG00000027075.15	PRKCH	protein kinase C eta [Source:HGNC Symbol;Acc:HGNC:9403]	chr14;chr14;chr14;chr14;chr14;chr14;chr14;chr14;chr14;chr14;chr14;chr14;chr14;chr14;chr14;chr14;chr14;chr14;chr14;chr14;chr14;chr14;chr14;chr14;chr14;chr14;chr14;chr14;chr14;chr14;chr14;chr14;chr14;chr14;chr14;chr14;chr14;chr14;chr14;chr14;chr14;chr14;chr14;chr14;chr14;chr14;chr14;chr14;chr14;chr14;chr14;chr14;chr14;chr14;chr14;chr14;chr14;chr14;chr14;chr14;chr14;chr14;chr14;chr14;chr14;chr14;chr…	61187559;61187569;61187569;61280953;61281149;61281184;61298773;61299711;61321720;61321994;61322664;61322753;61326913;61344242;61344324;61347891;61353489;61361074;61390694;61391225;61391225;61391225;61391225;61391225;61391225;61391225;61391225;61391225;61391225;61442558;61443111;61443111;61443111;61443111;61443111;61443111;61443111;61443111;61443111;61443111;61443111;61445692;61445692;61445692;614…	61187668;61187668;61187668;61281308;61281268;61281308;61298866;61299854;61322464;61322455;61322761;61322796;61327181;61344416;61344416;61348059;61353989;61361168;61390838;61391288;61391288;61391288;61391288;61391288;61391288;61391288;61391288;61391288;61391288;61442749;61443261;61443261;61443261;61443261;61443261;61443261;61443261;61443261;61443211;61443261;61443261;61445726;61445726;61445726;614…	+;+;+;+;+;+;+;+;+;+;+;+;+;+;+;+;+;+;+;+;+;+;+;+;+;+;+;+;+;+;+;+;+;+;+;+;+;+;+;+;+;+;+;+;+;+;+;+;+;+;+;+;+;+;+;+;+;+;+;+;+;+;+;+;+;+;+;+;+;+;+;+;+;+;+;+;+;+;+;+;+;+;+;+;+;+;+;+;+;+;+;+;+;+;+;+;+;+;+;+;+;+;+;+;+;+;+;+;+;+;+;+;+;+;+;+;+;+;+;+;+;+;+;+;+;+;+;+;+;+;+;+;+;+;+;+;+;+;+	8830	chr14:61187559-61550976	332.971	377.135	380.36	342.572	335.302	443.555	719.897	529.44	531.811	522.798	451.584	0.664596	0.157243	4.22656	2.37295e-05	0.0297438
34	ENSG00000175077.6	RTP1	receptor transporter protein 1 [Source:HGNC Symbol;Acc:HGNC:28580]	chr3;chr3	187197486;187199551	187197787;187201462	+;+	2214	chr3:187197486-187201462	99.8914	71.1776	25.9958	54.3504	51.8395	65.1297	4.59264	4.20191	1.08312	3.40215	38.1664	-0.90175	0.214495	-4.20407	2.62164e-05	0.0314492
35	ENSG00000171873.8	ADRA1D	adrenoceptor alpha 1D [Source:HGNC Symbol;Acc:HGNC:280]	chr20;chr20;chr20;chr20	4220630;4221681;4222320;4247847	4222130;4222130;4222381;4249287	-;-;-;-	3004	chr20:4220630-4249287	16.6486	9.56117	15.0502	13.1759	22.0594	20.2127	72.3341	44.5402	29.2442	32.8875	27.5714	0.903512	0.215087	4.20069	2.66106e-05	0.0314492
36	ENSG00000198169.9	ZNF251	zinc finger protein 251 [Source:HGNC Symbol;Acc:HGNC:13045]	chr8;chr8;chr8;chr8;chr8;chr8;chr8;chr8;chr8;chr8;chr8;chr8;chr8;chr8	144720907;144720909;144753454;144753681;144753683;144754192;144754192;144754192;144754205;144754696;144754696;144755405;144755405;144755405	144721022;144723382;144753796;144753796;144753796;144756417;144754321;144754321;144754321;144754803;144754803;144755441;144755486;144755531	-;-;-;-;-;-;-;-;-;-;-;-;-;-	5045	chr8:144720907-144756417	585.822	565.171	547.28	510.564	641.928	556.971	830.12	724.409	819.92	792.702	657.489	0.505793	0.12117	4.17426	2.98961e-05	0.0343506
37	ENSG00000090530.10	P3H2	prolyl 3-hydroxylase 2 [Source:HGNC Symbol;Acc:HGNC:19317]	chr3;chr3;chr3;chr3;chr3;chr3;chr3;chr3;chr3;chr3;chr3;chr3;chr3;chr3;chr3;chr3;chr3;chr3;chr3;chr3;chr3;chr3;chr3;chr3;chr3;chr3;chr3;chr3;chr3;chr3;chr3;chr3;chr3;chr3;chr3;chr3;chr3;chr3;chr3;chr3;chr3;chr3;chr3;chr3;chr3;chr3;chr3;chr3;chr3;chr3;chr3;chr3;chr3;chr3;chr3;chr3;chr3	189956728;189956831;189957697;189963459;189963958;189963958;189963958;189964050;189970816;189970816;189970816;189970816;189971548;189971890;189971890;189971890;189971890;189972874;189972874;189972874;189972874;189973909;189973909;189973909;189974558;189974558;189974568;189974573;189983046;189983046;189983046;189983046;189984550;189984550;189984550;189986788;189986788;189986788;189987527;189987527…	189958004;189958004;189958004;189964098;189964098;189964121;189964098;189964098;189970891;189970891;189970891;189970891;189972007;189972007;189972007;189971927;189972007;189973024;189973184;189973024;189973024;189974190;189974004;189974004;189974685;189974685;189974685;189974685;189983484;189983140;189983140;189983140;189984590;189984590;189984590;189986877;189986877;189986877;189987765;189987669…	-;-;-;-;-;-;-;-;-;-;-;-;-;-;-;-;-;-;-;-;-;-;-;-;-;-;-;-;-;-;-;-;-;-;-;-;-;-;-;-;-;-;-;-;-;-;-;-;-;-;-;-;-;-;-;-;-	5573	chr3:189956728-190122437	546.281	537.55	814.763	1120.77	1287.16	1259.92	1504.09	1381.59	1592.18	1623.96	1166.83	0.524712	0.129064	4.06553	4.79244e-05	0.0521669
38	ENSG00000088882.8	CPXM1	carboxypeptidase X, M14 family member 1 [Source:HGNC Symbol;Acc:HGNC:15771]	chr20;chr20;chr20;chr20;chr20;chr20;chr20;chr20;chr20;chr20;chr20;chr20;chr20;chr20	2794074;2794537;2795277;2795599;2795982;2796247;2796527;2797006;2797192;2797968;2798152;2798428;2798726;2800401	2794431;2794639;2795416;2795896;2796161;2796443;2796650;2797094;2797342;2798058;2798291;2798537;2798893;2800627	-;-;-;-;-;-;-;-;-;-;-;-;-;-	2376	chr20:2794074-2800627	1059.27	1134.59	1775.92	1749.92	1936.81	1823.63	2614.36	2253.9	2218.22	1951.7	1851.83	0.433283	0.106551	4.06642	4.77399e-05	0.0521669
39	ENSG00000172020.13	GAP43	growth associated protein 43 [Source:HGNC Symbol;Acc:HGNC:4140]	chr3;chr3;chr3;chr3;chr3;chr3;chr3	115623510;115623510;115663521;115676013;115676013;115720794;115720794	115623719;115623719;115663916;115676610;115676610;115721483;115721490	+;+;+;+;+;+;+	1901	chr3:115623510-115721490	634.727	593.855	506.234	591.266	447.805	531.144	343.3	367.247	376.925	358.36	475.086	-0.551609	0.138508	-3.98251	6.81924e-05	0.0723259
40	ENSG00000272602.6	ZNF595	zinc finger protein 595 [Source:HGNC Symbol;Acc:HGNC:27196]	chr4;chr4;chr4;chr4;chr4;chr4;chr4;chr4;chr4;chr4;chr4;chr4;chr4;chr4;chr4;chr4	53286;53295;53304;53321;53329;59430;59430;59430;59430;60058;60058;60058;67840;85731;85731;85731	53491;53491;53491;53491;53491;59556;59556;59556;59556;60514;60153;60153;68500;88208;87523;87521	+;+;+;+;+;+;+;+;+;+;+;+;+;+;+;+	3929	chr4:53286-88208	70.7564	78.614	63.6213	69.1732	58.4573	67.3755	97.5937	192.447	235.036	261.966	119.504	0.783355	0.198613	3.94413	8.00908e-05	0.0828218
41	ENSG00000276550.4	HERC2P2	hect domain and RLD 2 pseudogene 2 [Source:HGNC Symbol;Acc:HGNC:4870]	chr15;chr15;chr15;chr15;chr15;chr15;chr15;chr15;chr15;chr15;chr15;chr15;chr15;chr15;chr15;chr15;chr15;chr15;chr15;chr15;chr15;chr15;chr15;chr15;chr15;chr15;chr15;chr15;chr15;chr15;chr15;chr15;chr15;chr15;chr15;chr15;chr15;chr15;chr15;chr15;chr15;chr15;chr15;chr15;chr15;chr15;chr15;chr15;chr15;chr15;chr15;chr15;chr15;chr15;chr15;chr15;chr15;chr15;chr15;chr15;chr15;chr15;chr15;chr15;chr15;chr15;chr…	22495570;22516876;22516909;22534068;22534068;22537438;22537438;22537993;22537993;22539097;22539097;22541995;22541995;22542483;22542483;22542723;22542723;22542943;22542943;22545767;22545767;22546430;22546430;22546678;22546678;22546938;22546938;22547881;22547881;22554385;22554385;22556012;22556012;22556910;22556910;22559789;22559789;22560788;22560788;22561258;22561258;22561434;22561559;22561559;225…	22495672;22516990;22516990;22534243;22534243;22537608;22537608;22538096;22538096;22539247;22539247;22542209;22542209;22542615;22542615;22542850;22542850;22543138;22543138;22545900;22545900;22546600;22546600;22546820;22546820;22547089;22547089;22548072;22548072;22554572;22554572;22556204;22556204;22557092;22557092;22559970;22559970;22560935;22560935;22561454;22561454;22561454;22561934;22561789;225…	+;+;+;+;+;+;+;+;+;+;+;+;+;+;+;+;+;+;+;+;+;+;+;+;+;+;+;+;+;+;+;+;+;+;+;+;+;+;+;+;+;+;+;+;+;+;+;+;+;+;+;+;+;+;+;+;+;+;+;+;+;+;+;+;+;+;+;+;+;+;+;+;+;+;+;+;+	6965	chr15:22495570-22590815	740.861	946.555	1362.73	1558.04	1773.57	1677.65	1917.43	2132.89	2106.66	2332.74	1654.91	0.439366	0.111939	3.92504	8.67137e-05	0.0874835
42	ENSG00000128731.18	HERC2	HECT and RLD domain containing E3 ubiquitin protein ligase 2 [Source:HGNC Symbol;Acc:HGNC:4868]	chr15;chr15;chr15;chr15;chr15;chr15;chr15;chr15;chr15;chr15;chr15;chr15;chr15;chr15;chr15;chr15;chr15;chr15;chr15;chr15;chr15;chr15;chr15;chr15;chr15;chr15;chr15;chr15;chr15;chr15;chr15;chr15;chr15;chr15;chr15;chr15;chr15;chr15;chr15;chr15;chr15;chr15;chr15;chr15;chr15;chr15;chr15;chr15;chr15;chr15;chr15;chr15;chr15;chr15;chr15;chr15;chr15;chr15;chr15;chr15;chr15;chr15;chr15;chr15;chr15;chr15;chr…	28111040;28111079;28111279;28111762;28113071;28113071;28113071;28113071;28113573;28113573;28113573;28113573;28114612;28114612;28114612;28115281;28115429;28115429;28115429;28116665;28116665;28116665;28116665;28117013;28117013;28117013;28121346;28121346;28124037;28124037;28125006;28125006;28130163;28130300;28130503;28130503;28132100;28132100;28132100;28132653;28132653;28135478;28135478;28135478;281…	28112035;28112035;28112035;28112035;28113283;28113283;28113283;28113283;28113717;28113678;28113678;28113678;28114802;28114802;28114802;28115541;28115541;28115541;28115541;28118421;28116859;28116859;28116859;28117551;28117154;28117154;28121429;28121429;28124234;28124234;28125193;28125193;28130302;28130302;28130594;28130594;28132397;28132261;28132261;28132830;28132830;28135556;28135692;28135692;281…	-;-;-;-;-;-;-;-;-;-;-;-;-;-;-;-;-;-;-;-;-;-;-;-;-;-;-;-;-;-;-;-;-;-;-;-;-;-;-;-;-;-;-;-;-;-;-;-;-;-;-;-;-;-;-;-;-;-;-;-;-;-;-;-;-;-;-;-;-;-;-;-;-;-;-;-;-;-;-;-;-;-;-;-;-;-;-;-;-;-;-;-;-;-;-;-;-;-;-;-;-;-;-;-;-;-;-;-;-;-;-;-;-;-;-;-;-;-;-;-;-;-;-;-;-;-;-;-;-;-;-;-;-;-;-;-;-;-;-;-;-;-;-;-;-;-;-;-;-;-;-;-;-;-;-;-;-;-;-;-;-;-;-;-;-;-;-;-;-;-;-;-;-;-;-;-;-;-;-;-;-;-;-;-;-;-;-;-;-;-;-;-;-;-;-;-;-	20190	chr15:28111040-28322179	10761.2	11257.7	13493.2	14750.4	15522.1	14788.9	18602.5	17947.2	19511.3	21215.8	15785	0.355819	0.0910874	3.90635	9.36996e-05	0.0919763
43	ENSG00000187193.9	MT1X	metallothionein 1X [Source:HGNC Symbol;Acc:HGNC:7405]	chr16;chr16;chr16;chr16;chr16;chr16;chr16;chr16;chr16	56682470;56682470;56682470;56682481;56683165;56683165;56683165;56683958;56683958	56682568;56684196;56682568;56682568;56683230;56683386;56683603;56684196;56684196	+;+;+;+;+;+;+;+;+	1727	chr16:56682470-56684196	1380.79	823.323	203.862	216.578	127.944	231.323	33.2967	47.0613	51.9896	35.1556	315.132	-0.844764	0.216834	-3.89589	9.78376e-05	0.0919763
44	ENSG00000099715.14	PCDH11Y	protocadherin 11 Y-linked [Source:HGNC Symbol;Acc:HGNC:15813]	chrY;chrY;chrY;chrY;chrY;chrY;chrY;chrY;chrY;chrY;chrY;chrY;chrY;chrY;chrY;chrY;chrY;chrY;chrY;chrY;chrY;chrY;chrY;chrY;chrY;chrY;chrY;chrY;chrY;chrY	5000226;5000296;5000390;5000400;5002688;5002688;5030899;5031906;5031906;5031906;5032670;5032670;5032670;5056088;5056090;5056090;5056889;5056889;5056889;5098215;5098215;5098215;5098215;5098215;5104344;5104344;5104344;5501057;5581775;5737272	5000605;5000605;5000605;5000605;5002758;5002758;5031067;5031947;5032011;5032011;5032728;5032728;5032728;5057459;5057459;5057459;5057088;5057459;5057459;5100707;5101437;5100707;5100707;5100707;5104700;5105444;5105459;5501255;5581798;5742224	+;+;+;+;+;+;+;+;+;+;+;+;+;+;+;+;+;+;+;+;+;+;+;+;+;+;+;+;+;+	11672	chrY:5000226-5742224	142.553	161.477	140.24	112.818	145.592	128.013	257.188	210.095	207.959	233.614	173.955	0.692795	0.177713	3.89839	9.68341e-05	0.0919763
45	ENSG00000128610.12	FEZF1	FEZ family zinc finger 1 [Source:HGNC Symbol;Acc:HGNC:22788]	chr7;chr7;chr7;chr7;chr7;chr7;chr7;chr7;chr7;chr7;chr7	122301303;122301969;122302799;122302799;122303177;122303177;122303637;122303637;122304009;122304331;122310185	122302355;122302355;122302931;122302931;122303311;122303311;122303858;122304750;122304499;122304511;122310691	-;-;-;-;-;-;-;-;-;-;-	2942	chr7:122301303-122310691	39.5404	26.5588	72.5146	79.8786	71.6929	50.5316	22.9632	27.7326	24.9117	18.1448	43.4469	-0.842711	0.217054	-3.88249	0.000103394	0.0950397
46	ENSG00000168675.18	LDLRAD4	low density lipoprotein receptor class A domain containing 4 [Source:HGNC Symbol;Acc:HGNC:1224]	chr18;chr18;chr18;chr18;chr18;chr18;chr18;chr18;chr18;chr18;chr18;chr18;chr18;chr18;chr18;chr18;chr18;chr18;chr18;chr18;chr18;chr18;chr18;chr18;chr18;chr18;chr18;chr18;chr18;chr18;chr18;chr18;chr18;chr18;chr18;chr18;chr18;chr18;chr18;chr18;chr18;chr18;chr18;chr18;chr18;chr18;chr18;chr18;chr18;chr18;chr18;chr18;chr18;chr18;chr18;chr18;chr18;chr18;chr18;chr18;chr18;chr18	13217498;13218026;13218760;13218787;13278103;13278105;13278105;13278105;13278105;13382554;13387341;13387341;13387341;13387341;13387341;13438244;13438244;13438244;13438244;13465015;13465025;13484037;13491232;13491232;13542292;13542407;13542916;13542934;13543315;13585366;13611464;13611764;13612029;13612619;13612625;13615761;13620868;13620868;13621117;13621117;13621117;13621117;13621117;13621117;136…	13217774;13218094;13218988;13218988;13278188;13278188;13278376;13278188;13278188;13382727;13387762;13387762;13387762;13387762;13387577;13438332;13438384;13438384;13438384;13465111;13465111;13484119;13491588;13491469;13542460;13542460;13543070;13543214;13543623;13585453;13612774;13612064;13615748;13612774;13612774;13616159;13621271;13621271;13621271;13621271;13621271;13621271;13621270;13621271;136…	+;+;+;+;+;+;+;+;+;+;+;+;+;+;+;+;+;+;+;+;+;+;+;+;+;+;+;+;+;+;+;+;+;+;+;+;+;+;+;+;+;+;+;+;+;+;+;+;+;+;+;+;+;+;+;+;+;+;+;+;+;+	16759	chr18:13217498-13652755	52.0268	53.1176	60.8849	85.643	61.7662	61.7609	130.89	175.64	93.1481	133.818	90.8696	0.767806	0.199486	3.84892	0.000118638	0.106682
47	ENSG00000159176.14	CSRP1	cysteine and glycine rich protein 1 [Source:HGNC Symbol;Acc:HGNC:2469]	chr1;chr1;chr1;chr1;chr1;chr1;chr1;chr1;chr1;chr1;chr1;chr1;chr1;chr1;chr1;chr1;chr1;chr1;chr1;chr1;chr1;chr1;chr1;chr1;chr1;chr1;chr1;chr1;chr1;chr1;chr1;chr1;chr1;chr1;chr1;chr1;chr1;chr1;chr1;chr1;chr1;chr1;chr1;chr1;chr1;chr1;chr1;chr1;chr1;chr1;chr1;chr1;chr1;chr1;chr1;chr1;chr1;chr1;chr1;chr1;chr1;chr1;chr1;chr1;chr1;chr1;chr1;chr1;chr1;chr1;chr1;chr1;chr1;chr1;chr1;chr1;chr1;chr1;chr1;chr1…	201483530;201483530;201483532;201483532;201483532;201483926;201483979;201484240;201484363;201484669;201484677;201484677;201484725;201485283;201485283;201485283;201485283;201485283;201485283;201485283;201485283;201485283;201485283;201485283;201486158;201486915;201488051;201488627;201488855;201488855;201488855;201488855;201488855;201488855;201488855;201488855;201488855;201488855;201488855;201488873…	201484789;201484789;201484789;201484789;201484789;201484058;201484789;201484738;201484789;201484789;201484789;201484789;201484789;201485376;201485376;201485376;201485376;201485376;201485376;201488984;201485376;201485376;201492499;201485376;201487015;201487015;201488104;201488984;201488984;201488984;201488984;201488984;201488984;201488984;201488984;201488984;201488984;201488984;201488984;201488984…	-;-;-;-;-;-;-;-;-;-;-;-;-;-;-;-;-;-;-;-;-;-;-;-;-;-;-;-;-;-;-;-;-;-;-;-;-;-;-;-;-;-;-;-;-;-;-;-;-;-;-;-;-;-;-;-;-;-;-;-;-;-;-;-;-;-;-;-;-;-;-;-;-;-;-;-;-;-;-;-;-;-;-;-;-;-;-;-	10318	chr1:201483530-201509456	1036.37	1164.34	1173.91	1119.95	946.347	1065.66	866.862	695.836	682.364	581.768	933.341	-0.502153	0.130774	-3.83984	0.000123113	0.10835
48	ENSG00000021826.17	CPS1	carbamoyl-phosphate synthase 1 [Source:HGNC Symbol;Acc:HGNC:2323]	chr2;chr2;chr2;chr2;chr2;chr2;chr2;chr2;chr2;chr2;chr2;chr2;chr2;chr2;chr2;chr2;chr2;chr2;chr2;chr2;chr2;chr2;chr2;chr2;chr2;chr2;chr2;chr2;chr2;chr2;chr2;chr2;chr2;chr2;chr2;chr2;chr2;chr2;chr2;chr2;chr2;chr2;chr2;chr2;chr2;chr2;chr2;chr2;chr2;chr2;chr2;chr2;chr2;chr2;chr2;chr2;chr2;chr2;chr2;chr2;chr2;chr2;chr2;chr2;chr2;chr2;chr2;chr2;chr2;chr2;chr2;chr2;chr2;chr2;chr2;chr2;chr2;chr2;chr2;chr2…	210477682;210477682;210477682;210477709;210519551;210519551;210556599;210556719;210556719;210556719;210556719;210556734;210573298;210573298;210573298;210573298;210573298;210573298;210576346;210576346;210576346;210576346;210576346;210576346;210577155;210577421;210577421;210577421;210577421;210577421;210577421;210579714;210579714;210579714;210579714;210579714;210579714;210579714;210582617;210582617…	210477766;210477766;210477766;210477766;210519784;210519670;210556859;210556859;210556859;210556859;210556859;210556859;210573407;210573407;210573407;210573407;210573407;210573407;210576490;210576490;210576490;210576490;210576490;210576490;210577510;210577510;210577510;210577510;210577510;210577510;210577510;210579800;210579770;210579770;210579770;210579770;210579770;210579770;210582709;210582709…	+;+;+;+;+;+;+;+;+;+;+;+;+;+;+;+;+;+;+;+;+;+;+;+;+;+;+;+;+;+;+;+;+;+;+;+;+;+;+;+;+;+;+;+;+;+;+;+;+;+;+;+;+;+;+;+;+;+;+;+;+;+;+;+;+;+;+;+;+;+;+;+;+;+;+;+;+;+;+;+;+;+;+;+;+;+;+;+;+;+;+;+;+;+;+;+;+;+;+;+;+;+;+;+;+;+;+;+;+;+;+;+;+;+;+;+;+;+;+;+;+;+;+;+;+;+;+;+;+;+;+;+;+;+;+;+;+;+;+;+;+;+;+;+;+;+;+;+;+;+;+;+;+;+;+;+;+;+;+;+;+;+;+;+;+;+;+;+;+;+;+;+;+;+;+;+;+;+;+;+;+;+;+;+;+;+;+;+;+;+;+;+;+;+;+;+;+;+;+;+…	11018	chr2:210477682-210679107	681.551	688.404	801.081	905.016	703.694	806.26	615.414	579.023	561.055	573.83	691.533	-0.468793	0.123456	-3.79726	0.000146305	0.121035
49	ENSG00000152779.14	SLC16A12	solute carrier family 16 member 12 [Source:HGNC Symbol;Acc:HGNC:23094]	chr10;chr10;chr10;chr10;chr10;chr10;chr10;chr10;chr10;chr10;chr10	89430299;89436060;89438604;89441108;89443756;89462379;89462503;89534501;89535442;89555882;89556524	89433326;89436319;89439183;89441251;89443859;89462624;89462624;89534640;89535594;89555981;89556641	-;-;-;-;-;-;-;-;-;-;-	4873	chr10:89430299-89556641	65.5537	88.1752	230.542	209.167	208.461	201.004	385.782	347.077	332.517	377.639	244.592	0.616654	0.162252	3.80059	0.000144353	0.121035
50	ENSG00000134569.10	LRP4	LDL receptor related protein 4 [Source:HGNC Symbol;Acc:HGNC:6696]	chr11;chr11;chr11;chr11;chr11;chr11;chr11;chr11;chr11;chr11;chr11;chr11;chr11;chr11;chr11;chr11;chr11;chr11;chr11;chr11;chr11;chr11;chr11;chr11;chr11;chr11;chr11;chr11;chr11;chr11;chr11;chr11;chr11;chr11;chr11;chr11;chr11;chr11;chr11;chr11;chr11;chr11;chr11;chr11;chr11;chr11;chr11;chr11;chr11;chr11;chr11	46856717;46856870;46862606;46862606;46864448;46865119;46867979;46868600;46868988;46871525;46871525;46873100;46873100;46873375;46873375;46874800;46875456;46875804;46876466;46876744;46877199;46878907;46879126;46881702;46883871;46883924;46886091;46886091;46886325;46886325;46889411;46889411;46889944;46890277;46892973;46894589;46895166;46895884;46896210;46896869;46898558;46898904;46899387;46899387;468…	46859315;46859315;46862747;46862933;46864535;46865186;46868114;46868713;46869132;46871633;46871633;46873234;46873234;46873754;46873593;46875103;46875681;46875966;46876637;46876830;46877339;46879038;46879315;46881903;46883976;46883976;46886172;46886172;46886502;46886533;46889687;46889533;46890120;46890494;46893129;46894819;46895291;46896018;46896335;46896994;46898677;46899032;46899503;46899503;468…	-;-;-;-;-;-;-;-;-;-;-;-;-;-;-;-;-;-;-;-;-;-;-;-;-;-;-;-;-;-;-;-;-;-;-;-;-;-;-;-;-;-;-;-;-;-;-;-;-;-;-	8748	chr11:46856717-46918642	2133.1	2463.59	1161.6	1259.12	1625.78	1926.94	1674.02	1629.5	1960.44	1890.46	1772.45	0.418442	0.110097	3.80067	0.000144304	0.121035
51	ENSG00000171466.10	ZNF562	zinc finger protein 562 [Source:HGNC Symbol;Acc:HGNC:25950]	chr19;chr19;chr19;chr19;chr19;chr19;chr19;chr19;chr19;chr19;chr19;chr19;chr19;chr19;chr19;chr19;chr19;chr19;chr19;chr19;chr19;chr19;chr19;chr19;chr19;chr19;chr19;chr19;chr19;chr19;chr19;chr19;chr19;chr19;chr19;chr19;chr19;chr19;chr19	9641807;9641808;9652713;9652821;9653708;9653758;9656547;9656547;9656547;9656547;9656547;9656547;9658009;9658009;9658009;9658009;9658009;9659379;9659379;9659379;9659379;9659379;9659463;9660720;9660720;9660720;9660720;9660720;9660720;9660720;9660720;9674632;9675015;9675015;9675015;9675015;9675015;9675015;9675015	9653881;9653881;9653878;9653878;9653881;9653881;9656653;9656653;9656653;9656653;9656653;9656653;9658135;9658135;9658135;9658135;9658135;9659467;9659467;9659467;9659467;9659467;9659467;9660874;9660821;9660874;9660874;9660874;9660874;9660874;9660874;9675048;9675086;9675080;9675052;9675080;9675058;9675082;9675100	-;-;-;-;-;-;-;-;-;-;-;-;-;-;-;-;-;-;-;-;-;-;-;-;-;-;-;-;-;-;-;-;-;-;-;-;-;-;-	13022	chr19:9641807-9675100	1061.35	1241.89	631.424	802.903	821.712	854.546	902.455	1131.15	1284.58	1262.2	999.42	0.462605	0.122082	3.78929	0.000151079	0.122534
52	ENSG00000242082.2	SLC5A4-AS1	SLC5A4 antisense RNA 1 [Source:HGNC Symbol;Acc:HGNC:53163]	chr22;chr22;chr22;chr22;chr22;chr22;chr22;chr22;chr22;chr22	32205115;32205165;32207136;32207136;32229090;32268288;32268288;32269357;32269357;32276685	32205247;32205247;32207276;32207276;32229372;32268579;32268579;32273615;32273507;32278382	+;+;+;+;+;+;+;+;+;+	6806	chr22:32205115-32278382	53.0673	98.7987	84.1443	47.7625	78.3108	71.8672	189.447	130.259	158.135	178.046	108.984	0.795227	0.210158	3.78394	0.000154363	0.12279
53	ENSG00000261308.2	FIGNL2	fidgetin like 2 [Source:HGNC Symbol;Acc:HGNC:13287]	chr12;chr12;chr12;chr12	51817840;51817893;51831757;51848540	51822424;51822424;51831917;51848766	-;-;-;-	4973	chr12:51817840-51848766	199.783	194.41	376.939	468.566	426.849	333.509	775.009	583.225	581.634	537.54	447.746	0.579463	0.153698	3.77014	0.000163156	0.127336
54	ENSG00000132718.9	SYT11	synaptotagmin 11 [Source:HGNC Symbol;Acc:HGNC:19239]	chr1;chr1;chr1;chr1	155859567;155867965;155880500;155881198	155859795;155868791;155880623;155885199	+;+;+;+	5182	chr1:155859567-155885199	185.215	146.605	521.968	538.563	431.261	504.193	763.527	797.522	740.852	706.514	533.622	0.500518	0.134691	3.71605	0.000202364	0.147437
55	ENSG00000071282.12	LMCD1	LIM and cysteine rich domains 1 [Source:HGNC Symbol;Acc:HGNC:6633]	chr3;chr3;chr3;chr3;chr3;chr3;chr3;chr3;chr3;chr3;chr3;chr3;chr3;chr3;chr3;chr3;chr3;chr3;chr3;chr3;chr3;chr3;chr3;chr3;chr3;chr3;chr3;chr3;chr3;chr3;chr3;chr3;chr3;chr3	8501807;8501807;8501823;8501823;8501825;8501858;8501888;8514925;8532737;8532737;8532737;8532737;8532737;8532737;8537185;8537185;8537185;8537185;8537185;8548568;8548568;8548568;8548568;8548568;8548568;8549874;8565432;8565432;8565432;8565432;8567440;8567440;8567440;8567440	8501980;8501980;8501980;8501980;8501980;8501980;8501980;8514995;8532825;8532825;8532825;8532825;8532825;8532825;8537518;8537440;8537440;8537440;8537440;8548903;8548903;8548903;8548863;8548903;8548903;8550449;8565647;8565647;8565647;8565647;8567764;8574668;8567621;8568125	+;+;+;+;+;+;+;+;+;+;+;+;+;+;+;+;+;+;+;+;+;+;+;+;+;+;+;+;+;+;+;+;+;+	9025	chr3:8501807-8574668	674.267	757.457	1106.19	1334.88	948.553	961.224	777.305	861.391	798.258	599.913	881.943	-0.510247	0.1374	-3.7136	0.000204335	0.147437
56	ENSG00000177706.9	FAM20C	FAM20C golgi associated secretory pathway kinase [Source:HGNC Symbol;Acc:HGNC:22140]	chr7;chr7;chr7;chr7;chr7;chr7;chr7;chr7;chr7;chr7;chr7;chr7;chr7;chr7;chr7;chr7;chr7;chr7;chr7;chr7;chr7;chr7;chr7;chr7	192571;195242;195554;195554;195625;197130;208898;208898;245895;246415;248315;248315;255849;255849;256195;256654;256654;257005;257005;257005;258646;258646;259731;259731	193804;195327;195732;195732;195732;197575;208976;208976;246507;246507;248430;248430;256029;256029;256763;256763;256763;257453;257086;257086;258705;258705;260745;260772	+;+;+;+;+;+;+;+;+;+;+;+;+;+;+;+;+;+;+;+;+;+;+;+	5054	chr7:192571-260772	993.712	886.001	918.062	850.666	1058.85	1082.5	1221.64	1183.26	1167.6	1199.83	1056.21	0.412091	0.111027	3.71164	0.000205922	0.147437
57	ENSG00000105810.10	CDK6	cyclin dependent kinase 6 [Source:HGNC Symbol;Acc:HGNC:1777]	chr7;chr7;chr7;chr7;chr7;chr7;chr7;chr7;chr7;chr7;chr7;chr7;chr7;chr7;chr7;chr7;chr7;chr7;chr7;chr7;chr7;chr7	92604921;92604921;92614714;92618072;92618072;92618072;92623036;92623036;92671235;92671426;92671426;92725626;92725626;92725626;92774696;92774696;92833091;92833091;92833403;92833873;92835028;92836478	92615286;92615286;92615286;92618277;92618207;92618207;92623086;92623086;92671535;92671535;92671535;92725710;92725793;92725793;92774831;92774831;92833690;92833690;92833690;92833917;92835297;92836573	-;-;-;-;-;-;-;-;-;-;-;-;-;-;-;-;-;-;-;-;-;-	12239	chr7:92604921-92836573	1175.81	1417.18	673.838	636.558	848.183	1108.33	803.713	1174.01	1077.7	1045.6	996.091	0.512697	0.138225	3.70915	0.000207952	0.147437
58	ENSG00000106538.10	RARRES2	retinoic acid receptor responder 2 [Source:HGNC Symbol;Acc:HGNC:9868]	chr7;chr7;chr7;chr7;chr7;chr7;chr7;chr7;chr7;chr7;chr7;chr7;chr7;chr7;chr7;chr7;chr7;chr7;chr7;chr7;chr7;chr7;chr7;chr7;chr7	150338317;150338329;150338337;150338358;150338615;150338615;150338615;150338625;150338986;150338986;150338986;150338986;150338986;150340100;150340100;150340100;150340100;150340100;150340436;150340436;150340436;150340436;150341578;150341578;150341610	150338439;150338439;150338439;150338439;150338741;150338741;150338741;150338741;150339081;150339081;150339081;150339081;150339081;150340204;150340204;150340204;150340204;150341660;150340629;150340629;150341643;150340629;150341629;150341662;150341660	-;-;-;-;-;-;-;-;-;-;-;-;-;-;-;-;-;-;-;-;-;-;-;-;-	1909	chr7:150338317-150341662	3730.32	3976.38	3140.7	3719.71	4150.47	4182.9	4537.53	4423.77	4937.93	4888.89	4168.86	0.366536	0.0988951	3.70631	0.000210298	0.147437
59	ENSG00000180730.5	SHISA2	shisa family member 2 [Source:HGNC Symbol;Acc:HGNC:20366]	chr13;chr13	26044597;26050642	26047066;26052016	-;-	3845	chr13:26044597-26052016	1803.25	2119.39	2146.71	2099.9	2315.13	2203.18	2613.22	3246.39	2932	2750.07	2422.92	0.427247	0.114993	3.71544	0.000202853	0.147437
60	ENSG00000115935.17	WIPF1	WAS/WASL interacting protein family member 1 [Source:HGNC Symbol;Acc:HGNC:12736]	chr2;chr2;chr2;chr2;chr2;chr2;chr2;chr2;chr2;chr2;chr2;chr2;chr2;chr2;chr2;chr2;chr2;chr2;chr2;chr2;chr2;chr2;chr2;chr2;chr2;chr2;chr2;chr2;chr2;chr2;chr2;chr2;chr2;chr2;chr2;chr2;chr2;chr2;chr2;chr2;chr2;chr2;chr2;chr2;chr2;chr2;chr2;chr2;chr2;chr2;chr2;chr2;chr2;chr2;chr2;chr2;chr2;chr2;chr2;chr2;chr2;chr2;chr2;chr2;chr2;chr2;chr2;chr2;chr2;chr2;chr2;chr2;chr2;chr2;chr2;chr2;chr2;chr2;chr2;chr2…	174559572;174560770;174562204;174562211;174562551;174566161;174567070;174567070;174567070;174567070;174567077;174567861;174567861;174567861;174567861;174567861;174567861;174568607;174570439;174571169;174571676;174571676;174571676;174571676;174571676;174572324;174574730;174575204;174575204;174575204;174575204;174575204;174575204;174575204;174575204;174575263;174581140;174581310;174581310;174581310…	174562602;174562125;174562602;174562602;174562602;174567183;174567183;174567183;174567183;174567183;174567183;174568073;174568073;174568073;174568073;174568073;174568073;174568823;174570646;174572446;174572446;174572446;174572446;174572446;174572446;174572446;174574941;174575380;174575371;174575380;174575380;174575380;174575380;174575380;174575380;174575380;174581439;174581439;174581439;174581439…	-;-;-;-;-;-;-;-;-;-;-;-;-;-;-;-;-;-;-;-;-;-;-;-;-;-;-;-;-;-;-;-;-;-;-;-;-;-;-;-;-;-;-;-;-;-;-;-;-;-;-;-;-;-;-;-;-;-;-;-;-;-;-;-;-;-;-;-;-;-;-;-;-;-;-;-;-;-;-;-;-;-;-;-;-;-;-	9121	chr2:174559572-174682916	271.58	282.586	512.391	414.216	434.57	400.884	716.452	642.051	559.972	546.613	478.131	0.494628	0.133609	3.70204	0.000213869	0.147441
61	ENSG00000100604.13	CHGA	chromogranin A [Source:HGNC Symbol;Acc:HGNC:1929]	chr14;chr14;chr14;chr14;chr14;chr14;chr14;chr14;chr14;chr14;chr14;chr14;chr14;chr14;chr14;chr14;chr14;chr14;chr14;chr14;chr14;chr14;chr14;chr14;chr14;chr14;chr14;chr14;chr14;chr14	92923150;92923157;92923176;92923363;92924199;92924199;92924199;92926101;92926605;92926605;92926605;92927550;92927550;92927550;92927550;92927550;92929717;92929717;92929717;92929717;92931250;92931250;92931250;92931677;92932138;92932370;92932370;92932370;92934801;92934801	92923405;92923405;92923405;92923405;92924245;92924245;92924245;92926698;92926698;92926698;92926698;92927589;92927618;92927618;92927618;92927618;92929815;92929815;92929815;92929815;92931702;92931681;92931702;92931702;92932268;92933255;92932851;92932851;92935253;92935285	+;+;+;+;+;+;+;+;+;+;+;+;+;+;+;+;+;+;+;+;+;+;+;+;+;+;+;+;+;+	3024	chr14:92923150-92935285	1433.86	1725.26	3525.17	3476.78	3291.26	2056.08	7488.31	5693.58	4655.24	3869.38	3721.49	0.693294	0.188315	3.68156	0.00023181	0.15719
62	ENSG00000163530.4	DPPA2	developmental pluripotency associated 2 [Source:HGNC Symbol;Acc:HGNC:19197]	chr3;chr3;chr3;chr3;chr3;chr3;chr3;chr3;chr3	109293788;109300371;109304475;109308032;109309026;109309170;109312545;109314510;109316284	109294004;109300435;109304670;109308293;109309079;109309330;109312692;109314555;109316517	-;-;-;-;-;-;-;-;-	1383	chr3:109293788-109316517	323.607	358.012	142.293	190.226	126.841	139.243	80.3713	96.6438	82.3169	64.6409	160.42	-0.674928	0.184226	-3.66359	0.0002487	0.16364
63	ENSG00000196876.18	SCN8A	sodium voltage-gated channel alpha subunit 8 [Source:HGNC Symbol;Acc:HGNC:10596]	chr12;chr12;chr12;chr12;chr12;chr12;chr12;chr12;chr12;chr12;chr12;chr12;chr12;chr12;chr12;chr12;chr12;chr12;chr12;chr12;chr12;chr12;chr12;chr12;chr12;chr12;chr12;chr12;chr12;chr12;chr12;chr12;chr12;chr12;chr12;chr12;chr12;chr12;chr12;chr12;chr12;chr12;chr12;chr12;chr12;chr12;chr12;chr12;chr12;chr12;chr12;chr12;chr12;chr12;chr12;chr12;chr12;chr12;chr12;chr12;chr12;chr12;chr12;chr12;chr12;chr12;chr…	51590266;51590879;51590906;51590925;51590926;51591224;51591233;51591233;51591233;51591236;51662764;51662764;51662764;51662764;51662764;51662764;51662764;51662764;51662764;51662764;51662818;51662818;51684174;51684174;51684174;51684174;51684174;51684174;51684174;51684174;51684174;51684174;51684174;51686368;51686368;51686368;51686368;51686368;51686368;51686368;51686368;51686368;51686368;51686368;516…	51590673;51590999;51590999;51590999;51590999;51591359;51591359;51591359;51591359;51591359;51663093;51663093;51663093;51663093;51663093;51663093;51663093;51663093;51662820;51663093;51663093;51663093;51684292;51684292;51684292;51684292;51684292;51684292;51684292;51684292;51684292;51684292;51684292;51686457;51686457;51686457;51686457;51686457;51686457;51686457;51686457;51686457;51686457;51686457;516…	+;+;+;+;+;+;+;+;+;+;+;+;+;+;+;+;+;+;+;+;+;+;+;+;+;+;+;+;+;+;+;+;+;+;+;+;+;+;+;+;+;+;+;+;+;+;+;+;+;+;+;+;+;+;+;+;+;+;+;+;+;+;+;+;+;+;+;+;+;+;+;+;+;+;+;+;+;+;+;+;+;+;+;+;+;+;+;+;+;+;+;+;+;+;+;+;+;+;+;+;+;+;+;+;+;+;+;+;+;+;+;+;+;+;+;+;+;+;+;+;+;+;+;+;+;+;+;+;+;+;+;+;+;+;+;+;+;+;+;+;+;+;+;+;+;+;+;+;+;+;+;+;+;+;+;+;+;+;+;+;+;+;+;+;+;+;+;+;+;+;+;+;+;+;+;+;+;+;+;+;+;+;+;+;+;+;+;+;+;+;+;+;+;+;+;+;+;+;+;+…	16144	chr12:51590266-51812864	1580.57	1619.02	1564.54	1660.16	1775.78	1746.15	1998.95	2225.33	2141.32	2354.29	1866.61	0.367534	0.100336	3.66305	0.000249234	0.16364
64	ENSG00000164418.20	GRIK2	glutamate ionotropic receptor kainate type subunit 2 [Source:HGNC Symbol;Acc:HGNC:4580]	chr6;chr6;chr6;chr6;chr6;chr6;chr6;chr6;chr6;chr6;chr6;chr6;chr6;chr6;chr6;chr6;chr6;chr6;chr6;chr6;chr6;chr6;chr6;chr6;chr6;chr6;chr6;chr6;chr6;chr6;chr6;chr6;chr6;chr6;chr6;chr6;chr6;chr6;chr6;chr6;chr6;chr6;chr6;chr6;chr6;chr6;chr6;chr6;chr6;chr6;chr6;chr6;chr6;chr6;chr6;chr6;chr6;chr6;chr6;chr6;chr6;chr6;chr6;chr6;chr6;chr6;chr6;chr6;chr6;chr6;chr6;chr6;chr6;chr6;chr6;chr6;chr6;chr6;chr6;chr6…	101181257;101205077;101244630;101398788;101398788;101398793;101398985;101621948;101621948;101621948;101621949;101621949;101621949;101621949;101626380;101626380;101626380;101626380;101626380;101626380;101626380;101676623;101676623;101676623;101676623;101676623;101676623;101676623;101676769;101682553;101682553;101682553;101682553;101682553;101682553;101682553;101682553;101686180;101686180;101686180…	101181372;101205143;101244656;101399392;101399392;101399392;101399392;101622116;101622116;101622116;101622116;101622116;101622116;101622116;101626637;101626637;101626637;101626637;101626637;101626637;101626637;101676804;101676804;101676804;101676804;101676804;101676804;101676804;101676804;101682606;101682606;101682606;101682606;101682606;101682606;101682606;101682606;101686353;101686353;101686353…	+;+;+;+;+;+;+;+;+;+;+;+;+;+;+;+;+;+;+;+;+;+;+;+;+;+;+;+;+;+;+;+;+;+;+;+;+;+;+;+;+;+;+;+;+;+;+;+;+;+;+;+;+;+;+;+;+;+;+;+;+;+;+;+;+;+;+;+;+;+;+;+;+;+;+;+;+;+;+;+;+;+;+;+;+;+;+;+;+;+;+;+;+;+;+;+;+;+;+;+;+;+;+;+;+;+;+;+;+;+;+;+;+;+;+;+;+;+;+;+	7585	chr6:101181257-102070083	209.148	240.091	403.619	385.394	444.496	508.685	535.043	640.37	568.637	740.535	467.602	0.503938	0.138644	3.63477	0.000278227	0.178976
65	ENSG00000156395.13	SORCS3	sortilin related VPS10 domain containing receptor 3 [Source:HGNC Symbol;Acc:HGNC:16699]	chr10;chr10;chr10;chr10;chr10;chr10;chr10;chr10;chr10;chr10;chr10;chr10;chr10;chr10;chr10;chr10;chr10;chr10;chr10;chr10;chr10;chr10;chr10;chr10;chr10;chr10;chr10;chr10;chr10;chr10;chr10;chr10;chr10;chr10;chr10;chr10;chr10;chr10;chr10;chr10;chr10;chr10;chr10;chr10;chr10;chr10;chr10;chr10;chr10;chr10;chr10;chr10;chr10;chr10;chr10;chr10;chr10;chr10;chr10;chr10	104641290;104641328;104822097;104842792;104842792;104915833;104915833;104977335;104977335;105043055;105043055;105089775;105089775;105105397;105105397;105139397;105139397;105147617;105147617;105157138;105157138;105158892;105158892;105158928;105164303;105164303;105164303;105167258;105167258;105167258;105178066;105178066;105178066;105199999;105199999;105201120;105201120;105211137;105211137;105211137…	104641954;104641947;104822103;104842859;104842859;104915932;104915932;104977493;104977493;105043128;105043128;105089839;105089839;105105515;105105515;105139486;105139486;105147796;105147796;105157284;105157284;105158994;105158994;105158994;105164379;105164379;105164379;105167349;105167349;105167349;105178173;105178173;105178173;105200116;105200116;105201253;105201253;105211250;105211250;105211250…	+;+;+;+;+;+;+;+;+;+;+;+;+;+;+;+;+;+;+;+;+;+;+;+;+;+;+;+;+;+;+;+;+;+;+;+;+;+;+;+;+;+;+;+;+;+;+;+;+;+;+;+;+;+;+;+;+;+;+;+	5582	chr10:104641290-105265242	69.7159	90.2999	112.192	85.643	123.532	131.382	156.15	235.307	184.13	156.499	134.485	0.710438	0.195606	3.63199	0.000281246	0.178976
66	ENSG00000150893.11	FREM2	FRAS1 related extracellular matrix 2 [Source:HGNC Symbol;Acc:HGNC:25396]	chr13;chr13;chr13;chr13;chr13;chr13;chr13;chr13;chr13;chr13;chr13;chr13;chr13;chr13;chr13;chr13;chr13;chr13;chr13;chr13;chr13;chr13;chr13;chr13;chr13;chr13;chr13;chr13	38687077;38697698;38764304;38769578;38783070;38784557;38821696;38846573;38846573;38848461;38848461;38850038;38850038;38850944;38851686;38856126;38857875;38859287;38861431;38864275;38872742;38874482;38876022;38876248;38877117;38878134;38878831;38880284	38692517;38697787;38764450;38769808;38783195;38784808;38821848;38846722;38846722;38848670;38848670;38850235;38850235;38851108;38851868;38856256;38858033;38859590;38861562;38864606;38872934;38874586;38876149;38876382;38877243;38878321;38878977;38887131	+;+;+;+;+;+;+;+;+;+;+;+;+;+;+;+;+;+;+;+;+;+;+;+;+;+;+;+	16275	chr13:38687077-38887131	4163.18	4217.54	7857.57	7332.36	7574.08	6914.97	10075.1	9361	9125.27	9748.3	7636.94	0.338346	0.0932721	3.62752	0.000286161	0.179345
67	ENSG00000133612.19	AGAP3	ArfGAP with GTPase domain, ankyrin repeat and PH domain 3 [Source:HGNC Symbol;Acc:HGNC:16923]	chr7;chr7;chr7;chr7;chr7;chr7;chr7;chr7;chr7;chr7;chr7;chr7;chr7;chr7;chr7;chr7;chr7;chr7;chr7;chr7;chr7;chr7;chr7;chr7;chr7;chr7;chr7;chr7;chr7;chr7;chr7;chr7;chr7;chr7;chr7;chr7;chr7;chr7;chr7;chr7;chr7;chr7;chr7;chr7;chr7;chr7;chr7;chr7;chr7;chr7;chr7;chr7;chr7;chr7;chr7;chr7;chr7;chr7;chr7;chr7;chr7;chr7;chr7;chr7;chr7;chr7;chr7;chr7;chr7;chr7;chr7;chr7;chr7;chr7;chr7;chr7;chr7;chr7;chr7;chr7…	151085831;151085867;151086475;151086742;151086742;151086742;151086895;151087067;151089712;151090493;151112184;151114678;151116307;151116793;151116793;151116793;151116793;151116793;151116793;151116793;151116793;151116793;151116793;151116793;151117095;151117095;151117095;151117095;151117095;151117095;151117095;151117095;151117095;151117095;151117095;151117371;151117371;151117371;151117371;151117371…	151086060;151086009;151087072;151086786;151087072;151087072;151087072;151087204;151090165;151090547;151112244;151115641;151116650;151116851;151116851;151116851;151116851;151116851;151116851;151116851;151116851;151116851;151116851;151116851;151117182;151117182;151117182;151117182;151117182;151117182;151117182;151117182;151117182;151117182;151117182;151117456;151117456;151117456;151117456;151117456…	+;+;+;+;+;+;+;+;+;+;+;+;+;+;+;+;+;+;+;+;+;+;+;+;+;+;+;+;+;+;+;+;+;+;+;+;+;+;+;+;+;+;+;+;+;+;+;+;+;+;+;+;+;+;+;+;+;+;+;+;+;+;+;+;+;+;+;+;+;+;+;+;+;+;+;+;+;+;+;+;+;+;+;+;+;+;+;+;+;+;+;+;+;+;+;+;+;+;+;+;+;+;+;+;+;+;+;+;+;+;+;+;+;+;+;+;+;+;+;+;+;+;+;+;+;+;+;+;+;+;+;+;+;+;+;+;+;+;+;+;+;+;+;+;+;+;+;+;+;+;+;+;+;+;+;+;+;+;+;+	11299	chr7:151085831-151144436	1211.18	1392.74	1151.34	1282.17	1388.64	1345.26	1801.46	1542.94	1544.53	1485.61	1414.59	0.421796	0.117571	3.5876	0.00033374	0.206042
68	ENSG00000198797.7	BRINP2	BMP/retinoic acid inducible neural specific 2 [Source:HGNC Symbol;Acc:HGNC:13746]	chr1;chr1;chr1;chr1;chr1;chr1;chr1;chr1;chr1;chr1;chr1;chr1;chr1;chr1;chr1	177170958;177229801;177255919;177256781;177256860;177257176;177257176;177273488;177273488;177276198;177276198;177278563;177278563;177280412;177280412	177171732;177230145;177256109;177257033;177257384;177257295;177257384;177273593;177273593;177276434;177276434;177278785;177278785;177281814;177282422	+;+;+;+;+;+;+;+;+;+;+;+;+;+;+	4492	chr1:177170958-177282422	26.0134	47.8058	205.914	147.405	213.976	160.578	270.966	397.5	305.439	256.296	203.189	0.690258	0.193608	3.56523	0.000363531	0.221134
69	ENSG00000156966.7	B3GNT7	UDP-GlcNAc:betaGal beta-1,3-N-acetylglucosaminyltransferase 7 [Source:HGNC Symbol;Acc:HGNC:18811]	chr2;chr2;chr2;chr2	231395710;231397176;231397731;231397731	231395814;231397275;231401164;231398257	+;+;+;+	3639	chr2:231395710-231401164	3587.77	3129.69	5645.19	5507.5	6599.06	6912.73	8133.57	6533.96	7801.7	6972.15	6082.33	0.366729	0.103062	3.55834	0.000373205	0.223728
70	ENSG00000250616.2	AC012645.1	novel transcript, antisense to YPEL3	chr16;chr16	30096430;30103457	30097419;30104116	+;+	1650	chr16:30096430-30104116	461.998	473.809	446.717	395.275	423.54	402.007	290.485	277.326	250.2	264.234	368.559	-0.499412	0.141975	-3.51762	0.000435435	0.257305
71	ENSG00000066056.14	TIE1	tyrosine kinase with immunoglobulin like and EGF like domains 1 [Source:HGNC Symbol;Acc:HGNC:11809]	chr1;chr1;chr1;chr1;chr1;chr1;chr1;chr1;chr1;chr1;chr1;chr1;chr1;chr1;chr1;chr1;chr1;chr1;chr1;chr1;chr1;chr1;chr1;chr1;chr1;chr1;chr1;chr1;chr1;chr1;chr1;chr1;chr1;chr1;chr1;chr1;chr1;chr1;chr1;chr1;chr1;chr1;chr1;chr1;chr1;chr1;chr1;chr1;chr1;chr1;chr1;chr1;chr1;chr1;chr1	43300982;43301072;43302450;43304851;43304851;43304851;43305233;43305233;43306840;43306840;43307142;43307142;43307142;43307432;43307432;43307432;43307796;43307796;43308871;43308986;43308986;43309047;43309388;43309388;43311671;43311671;43311994;43311994;43312305;43312478;43313135;43313174;43313188;43313292;43313778;43313778;43313778;43314383;43315161;43317199;43317199;43317564;43317882;43317930;433…	43301129;43301129;43302513;43305343;43305165;43305165;43305343;43305343;43306995;43306995;43307273;43307273;43307273;43307572;43307572;43307572;43307924;43307924;43308968;43309045;43309131;43309131;43309532;43309532;43311829;43311829;43312131;43312131;43312601;43312601;43313425;43313425;43313425;43313968;43313968;43314150;43313968;43314478;43315291;43318072;43317409;43317674;43318072;43318072;433…	+;+;+;+;+;+;+;+;+;+;+;+;+;+;+;+;+;+;+;+;+;+;+;+;+;+;+;+;+;+;+;+;+;+;+;+;+;+;+;+;+;+;+;+;+;+;+;+;+;+;+;+;+;+;+	6705	chr1:43300982-43323108	400.606	364.387	378.991	420.804	373.906	297.575	210.113	279.847	219.873	173.51	311.961	-0.577179	0.165543	-3.48659	0.00048923	0.285021
72	ENSG00000048540.15	LMO3	LIM domain only 3 [Source:HGNC Symbol;Acc:HGNC:6643]	chr12;chr12;chr12;chr12;chr12;chr12;chr12;chr12;chr12;chr12;chr12;chr12;chr12;chr12;chr12;chr12;chr12;chr12;chr12;chr12;chr12;chr12;chr12;chr12;chr12;chr12;chr12;chr12;chr12;chr12;chr12;chr12;chr12;chr12;chr12;chr12;chr12;chr12;chr12;chr12;chr12;chr12;chr12;chr12;chr12;chr12;chr12;chr12;chr12;chr12;chr12;chr12;chr12;chr12;chr12;chr12;chr12;chr12;chr12;chr12;chr12;chr12;chr12;chr12;chr12;chr12;chr…	16548372;16548373;16548373;16548373;16548373;16548420;16548421;16548424;16548424;16549375;16550199;16550202;16550383;16550810;16550875;16550968;16551045;16551182;16551228;16551232;16551304;16551304;16551304;16551318;16560413;16560413;16560413;16560413;16560413;16560413;16560413;16560413;16560413;16560413;16560413;16560413;16560413;16560413;16560413;16560413;16560413;16560413;16560413;16560413;165…	16551327;16551327;16551327;16551327;16551327;16551327;16551327;16551327;16551327;16551327;16551327;16551327;16551327;16551327;16551327;16551327;16551327;16551327;16551327;16551327;16551327;16551327;16551327;16551327;16560538;16560538;16560538;16560538;16560538;16560538;16560538;16560538;16560538;16560538;16560538;16560538;16560538;16560538;16560538;16560538;16560538;16560538;16560538;16560538;165…	-;-;-;-;-;-;-;-;-;-;-;-;-;-;-;-;-;-;-;-;-;-;-;-;-;-;-;-;-;-;-;-;-;-;-;-;-;-;-;-;-;-;-;-;-;-;-;-;-;-;-;-;-;-;-;-;-;-;-;-;-;-;-;-;-;-;-;-;-;-;-;-;-;-;-;-;-;-;-;-;-;-;-;-;-;-;-;-;-;-;-;-;-;-;-;-;-;-;-;-;-;-;-;-;-;-;-;-;-;-;-;-;-;-;-;-;-;-;-;-;-;-;-;-;-;-;-;-;-;-;-;-;-;-;-;-;-;-;-;-;-;-;-;-;-	10002	chr12:16548372-16610594	498.417	621.476	501.445	464.449	550.381	543.496	620.007	773.991	892.489	1021.78	648.793	0.467148	0.134262	3.47939	0.000502562	0.288722
73	ENSG00000128052.10	KDR	kinase insert domain receptor [Source:HGNC Symbol;Acc:HGNC:6307]	chr4;chr4;chr4;chr4;chr4;chr4;chr4;chr4;chr4;chr4;chr4;chr4;chr4;chr4;chr4;chr4;chr4;chr4;chr4;chr4;chr4;chr4;chr4;chr4;chr4;chr4;chr4;chr4;chr4;chr4;chr4;chr4;chr4;chr4;chr4;chr4;chr4;chr4;chr4;chr4;chr4;chr4;chr4;chr4;chr4;chr4;chr4;chr4;chr4;chr4;chr4;chr4;chr4;chr4;chr4;chr4;chr4;chr4;chr4;chr4;chr4;chr4;chr4;chr4;chr4;chr4;chr4;chr4;chr4;chr4;chr4;chr4;chr4;chr4;chr4;chr4	55078481;55078531;55081956;55081956;55082536;55082536;55087607;55087607;55088868;55088868;55089374;55089374;55089691;55089691;55089956;55089956;55092617;55092617;55094802;55094802;55094850;55095577;55095577;55095577;55096229;55096229;55096229;55097662;55097662;55098137;55098137;55098697;55098697;55101897;55101897;55102362;55102362;55104593;55104643;55104643;55105832;55105832;55105832;55106687;551…	55080163;55080163;55082041;55082041;55082635;55082635;55087758;55087758;55088973;55088973;55089473;55089473;55089802;55089802;55090078;55090078;55092714;55092714;55094955;55094955;55094955;55095665;55095665;55095665;55096720;55096342;55096342;55097766;55097766;55098272;55098272;55098803;55098803;55102028;55102028;55102508;55102508;55104984;55104984;55104984;55105940;55105940;55105940;55106810;551…	-;-;-;-;-;-;-;-;-;-;-;-;-;-;-;-;-;-;-;-;-;-;-;-;-;-;-;-;-;-;-;-;-;-;-;-;-;-;-;-;-;-;-;-;-;-;-;-;-;-;-;-;-;-;-;-;-;-;-;-;-;-;-;-;-;-;-;-;-;-;-;-;-;-;-;-	6341	chr4:55078481-55125595	4070.58	4417.26	5441.33	7032.61	8157.56	7888.55	8062.39	8195.4	9560.68	10005.7	7283.21	0.363478	0.104766	3.46942	0.000521584	0.295545
74	ENSG00000226673.2	LINC01108	long intergenic non-protein coding RNA 1108 [Source:HGNC Symbol;Acc:HGNC:49234]	chr6;chr6;chr6;chr6;chr6	14280127;14283048;14283945;14285056;14285056	14283188;14283188;14284180;14285454;14285145	-;-;-;-;-	3697	chr6:14280127-14285454	2087.32	1735.88	691.625	1227	1237.53	1838.23	244.558	480.698	290.276	281.245	1011.44	-0.743899	0.215253	-3.45593	0.000548396	0.306539
75	ENSG00000196569.12	LAMA2	laminin subunit alpha 2 [Source:HGNC Symbol;Acc:HGNC:6482]	chr6;chr6;chr6;chr6;chr6;chr6;chr6;chr6;chr6;chr6;chr6;chr6;chr6;chr6;chr6;chr6;chr6;chr6;chr6;chr6;chr6;chr6;chr6;chr6;chr6;chr6;chr6;chr6;chr6;chr6;chr6;chr6;chr6;chr6;chr6;chr6;chr6;chr6;chr6;chr6;chr6;chr6;chr6;chr6;chr6;chr6;chr6;chr6;chr6;chr6;chr6;chr6;chr6;chr6;chr6;chr6;chr6;chr6;chr6;chr6;chr6;chr6;chr6;chr6;chr6;chr6;chr6;chr6;chr6;chr6;chr6;chr6;chr6;chr6;chr6;chr6;chr6;chr6;chr6;chr6…	128883141;128883141;128883197;128883315;128905400;129049918;129049918;129049918;129049918;129059784;129059784;129059784;129098173;129098173;129098173;129143901;129143901;129143901;129146959;129146959;129146959;129148979;129148979;129148979;129154505;129154505;129154505;129165576;129165576;129165576;129177706;129177706;129177706;129190205;129190205;129190205;129192680;129192680;129192680;129250112…	128883357;128883357;128883357;128883357;128905580;129049981;129050088;129050088;129050088;129059896;129059896;129059896;129098415;129098415;129098415;129144080;129144080;129144080;129147048;129147048;129147048;129149096;129149096;129149096;129154683;129154683;129154683;129165675;129165675;129165675;129177866;129177866;129177866;129190345;129190345;129190345;129192853;129192853;129192853;129250213…	+;+;+;+;+;+;+;+;+;+;+;+;+;+;+;+;+;+;+;+;+;+;+;+;+;+;+;+;+;+;+;+;+;+;+;+;+;+;+;+;+;+;+;+;+;+;+;+;+;+;+;+;+;+;+;+;+;+;+;+;+;+;+;+;+;+;+;+;+;+;+;+;+;+;+;+;+;+;+;+;+;+;+;+;+;+;+;+;+;+;+;+;+;+;+;+;+;+;+;+;+;+;+;+;+;+;+;+;+;+;+;+;+;+;+;+;+;+;+;+;+;+;+;+;+;+;+;+;+;+;+;+;+;+;+;+;+;+;+;+;+;+;+;+;+;+;+;+;+;+;+;+;+;+;+;+;+;+;+;+;+;+;+;+;+;+;+;+;+;+;+;+;+;+;+;+;+;+;+;+;+;+;+;+;+;+;+;+;+;+;+;+;+;+;+;+;+;+;+;+…	10358	chr6:128883141-129516569	294.472	327.204	230.542	284.928	212.873	176.299	141.224	171.438	158.135	173.51	217.062	-0.578198	0.169629	-3.4086	0.000652975	0.350775
76	ENSG00000173898.13	SPTBN2	spectrin beta, non-erythrocytic 2 [Source:HGNC Symbol;Acc:HGNC:11276]	chr11;chr11;chr11;chr11;chr11;chr11;chr11;chr11;chr11;chr11;chr11;chr11;chr11;chr11;chr11;chr11;chr11;chr11;chr11;chr11;chr11;chr11;chr11;chr11;chr11;chr11;chr11;chr11;chr11;chr11;chr11;chr11;chr11;chr11;chr11;chr11;chr11;chr11;chr11;chr11;chr11;chr11;chr11;chr11;chr11;chr11;chr11;chr11;chr11;chr11;chr11;chr11;chr11;chr11;chr11;chr11;chr11;chr11;chr11;chr11;chr11;chr11;chr11;chr11;chr11;chr11;chr…	66685248;66685248;66685250;66685250;66685252;66685652;66685829;66686398;66686398;66686398;66686398;66686398;66686398;66686793;66686994;66686994;66686994;66686994;66686994;66686994;66687427;66687427;66687427;66687427;66687427;66687427;66687427;66687612;66687868;66687868;66687868;66687868;66687868;66687868;66687868;66688004;66688004;66688004;66688004;66688004;66688004;66688004;66688169;66688169;666…	66686104;66686104;66686104;66686104;66686440;66686104;66686104;66686440;66686517;66686440;66686440;66686440;66686440;66687167;66687167;66687167;66687167;66687167;66687167;66687167;66687524;66687647;66687647;66687647;66687647;66687647;66687647;66687647;66687918;66687918;66687918;66687918;66687918;66687918;66687918;66688079;66688079;66688079;66688079;66688079;66688079;66688079;66688311;66688311;666…	-;-;-;-;-;-;-;-;-;-;-;-;-;-;-;-;-;-;-;-;-;-;-;-;-;-;-;-;-;-;-;-;-;-;-;-;-;-;-;-;-;-;-;-;-;-;-;-;-;-;-;-;-;-;-;-;-;-;-;-;-;-;-;-;-;-;-;-;-;-;-;-;-;-;-;-;-;-;-;-;-;-;-;-;-;-;-;-;-;-;-;-;-;-;-;-;-;-;-;-;-;-;-;-;-;-;-;-;-;-;-;-;-;-;-;-;-;-;-;-;-;-;-;-;-;-;-;-;-;-;-;-;-;-;-;-;-;-;-;-;-;-;-;-;-;-;-;-;-;-;-;-;-;-;-;-;-;-;-;-;-;-;-;-;-;-;-;-;-;-;-;-;-;-;-;-;-;-;-;-;-;-;-;-;-;-;-;-;-;-;-;-;-;-;-;-;-;-;-;-…	10072	chr11:66685248-66729226	3095.59	2939.53	3477.28	3135.85	4031.35	3642.77	4143.71	4169.13	4115.85	3802.47	3655.35	0.316496	0.0926917	3.41451	0.000638971	0.350775
77	ENSG00000128285.4	MCHR1	melanin concentrating hormone receptor 1 [Source:HGNC Symbol;Acc:HGNC:4479]	chr22;chr22;chr22;chr22;chr22;chr22;chr22;chr22;chr22	40678750;40679273;40679273;40680107;40680949;40680949;40680949;40680949;40681503	40679734;40679404;40679734;40680216;40681124;40682083;40681412;40682814;40682083	+;+;+;+;+;+;+;+;+	2961	chr22:40678750-40682814	39.5404	47.8058	129.979	110.348	106.988	136.997	207.817	214.297	257.782	221.14	147.269	0.628486	0.184302	3.41008	0.000649432	0.350775
78	ENSG00000078018.20	MAP2	microtubule associated protein 2 [Source:HGNC Symbol;Acc:HGNC:6839]	chr2;chr2;chr2;chr2;chr2;chr2;chr2;chr2;chr2;chr2;chr2;chr2;chr2;chr2;chr2;chr2;chr2;chr2;chr2;chr2;chr2;chr2;chr2;chr2;chr2;chr2;chr2;chr2;chr2;chr2;chr2;chr2;chr2;chr2;chr2;chr2;chr2;chr2;chr2;chr2;chr2;chr2;chr2;chr2;chr2;chr2;chr2;chr2;chr2;chr2;chr2;chr2;chr2;chr2;chr2;chr2;chr2;chr2;chr2;chr2;chr2;chr2;chr2;chr2;chr2;chr2;chr2;chr2;chr2;chr2;chr2;chr2;chr2;chr2;chr2;chr2;chr2;chr2;chr2;chr2…	209424058;209507592;209579315;209579421;209579431;209579609;209579609;209580036;209580036;209580036;209580036;209580036;209580036;209580041;209625053;209625053;209625053;209625053;209625053;209625053;209625053;209653142;209653142;209653142;209653142;209653142;209653142;209653142;209653171;209653393;209661465;209661515;209678572;209678572;209678572;209678572;209678572;209678572;209678572;209678572…	209424276;209507641;209579438;209579755;209579755;209579755;209579755;209580100;209580100;209580100;209580100;209580100;209580100;209580100;209625129;209625129;209625129;209625129;209625129;209625129;209625129;209653432;209653432;209653432;209653432;209653432;209653432;209653432;209653432;209653432;209661678;209661678;209678685;209678685;209678685;209678685;209678685;209678685;209678685;209678685…	+;+;+;+;+;+;+;+;+;+;+;+;+;+;+;+;+;+;+;+;+;+;+;+;+;+;+;+;+;+;+;+;+;+;+;+;+;+;+;+;+;+;+;+;+;+;+;+;+;+;+;+;+;+;+;+;+;+;+;+;+;+;+;+;+;+;+;+;+;+;+;+;+;+;+;+;+;+;+;+;+;+;+;+;+;+;+;+;+;+;+;+;+;+;+;+;+;+;+;+;+;+;+;+;+;+;+;+;+;+;+;+;+;+;+;+;+;+;+;+;+;+;+;+;+;+;+;+;+;+	11802	chr2:209424058-209734118	351.701	353.763	686.836	702.437	766.563	737.762	873.751	1010.98	961.808	1046.73	749.233	0.404137	0.119719	3.37571	0.000736243	0.386293
79	ENSG00000077009.13	NMRK2	nicotinamide riboside kinase 2 [Source:HGNC Symbol;Acc:HGNC:17871]	chr19;chr19;chr19;chr19;chr19;chr19;chr19;chr19;chr19;chr19;chr19;chr19;chr19;chr19;chr19;chr19;chr19;chr19;chr19;chr19;chr19;chr19;chr19;chr19;chr19;chr19;chr19;chr19;chr19;chr19;chr19;chr19;chr19;chr19;chr19	3933103;3933103;3933116;3933458;3933458;3933607;3936575;3936575;3936575;3936575;3936622;3937225;3937225;3937240;3937240;3937240;3938603;3938603;3938603;3938603;3938603;3938707;3939900;3939900;3939900;3939900;3941071;3941071;3941071;3941071;3942083;3942083;3942083;3942083;3942083	3933178;3933178;3933178;3933697;3933697;3933697;3936665;3936665;3936665;3936665;3936665;3937288;3937288;3937288;3937288;3937288;3938759;3938669;3938759;3938759;3938759;3938759;3939971;3939971;3939971;3939971;3941177;3941177;3941177;3941177;3942174;3942369;3942416;3942413;3942414	+;+;+;+;+;+;+;+;+;+;+;+;+;+;+;+;+;+;+;+;+;+;+;+;+;+;+;+;+;+;+;+;+;+;+	1141	chr19:3933103-3942416	466.16	499.305	909.169	871.253	1012.52	875.882	1207.87	1260.57	1110.2	843.734	905.666	0.429701	0.127444	3.37168	0.00074711	0.386293
80	ENSG00000211459.2	MT-RNR1	mitochondrially encoded 12S rRNA [Source:HGNC Symbol;Acc:HGNC:7470]	chrM	648	1601	+	954	chrM:648-1601	74.9186	8.49881	64.9895	5.76443	77.2078	6.73755	12.6298	2.52114	1.08312	0	25.4351	-0.707292	0.209594	-3.37458	0.000739279	0.386293
81	ENSG00000140545.15	MFGE8	milk fat globule EGF and factor V/VIII domain containing [Source:HGNC Symbol;Acc:HGNC:7036]	chr15;chr15;chr15;chr15;chr15;chr15;chr15;chr15;chr15;chr15;chr15;chr15;chr15;chr15;chr15;chr15;chr15;chr15;chr15;chr15;chr15;chr15;chr15;chr15;chr15;chr15;chr15;chr15;chr15;chr15;chr15;chr15;chr15;chr15;chr15;chr15;chr15;chr15;chr15;chr15;chr15;chr15;chr15;chr15;chr15;chr15;chr15;chr15;chr15;chr15;chr15;chr15;chr15;chr15;chr15;chr15;chr15;chr15;chr15;chr15;chr15;chr15;chr15;chr15;chr15;chr15;chr…	88898683;88898683;88898713;88898715;88899298;88899315;88899375;88899656;88899656;88899656;88899656;88899656;88901551;88901551;88901551;88901551;88901551;88901551;88901551;88902183;88902183;88903790;88903937;88904708;88904877;88905382;88905399;88905757;88905757;88905757;88905757;88905757;88905757;88905757;88906063;88906615;88906626;88906626;88906626;88906626;88906626;88906626;88906626;88906626;889…	88899532;88899532;88899532;88899157;88899532;88899532;88899532;88899811;88899811;88899811;88899811;88899811;88901671;88901735;88901735;88901960;88901735;88901735;88901735;88904646;88902231;88904162;88904162;88904782;88904928;88905901;88905578;88905901;88905901;88905901;88905901;88905901;88905901;88905901;88906778;88906778;88906716;88906661;88906778;88906778;88906778;88906778;88906778;88906778;889…	-;-;-;-;-;-;-;-;-;-;-;-;-;-;-;-;-;-;-;-;-;-;-;-;-;-;-;-;-;-;-;-;-;-;-;-;-;-;-;-;-;-;-;-;-;-;-;-;-;-;-;-;-;-;-;-;-;-;-;-;-;-;-;-;-;-;-;-;-;-;-;-;-;-;-	6807	chr15:88898683-88913381	18024.2	16614.1	22083.4	23327.8	27972.4	27184.9	27716.6	28709.1	31825.2	29864.1	25332.2	0.299527	0.0891517	3.35974	0.000780155	0.398399
82	ENSG00000108821.14	COL1A1	collagen type I alpha 1 chain [Source:HGNC Symbol;Acc:HGNC:2197]	chr17;chr17;chr17;chr17;chr17;chr17;chr17;chr17;chr17;chr17;chr17;chr17;chr17;chr17;chr17;chr17;chr17;chr17;chr17;chr17;chr17;chr17;chr17;chr17;chr17;chr17;chr17;chr17;chr17;chr17;chr17;chr17;chr17;chr17;chr17;chr17;chr17;chr17;chr17;chr17;chr17;chr17;chr17;chr17;chr17;chr17;chr17;chr17;chr17;chr17;chr17;chr17;chr17;chr17;chr17;chr17;chr17;chr17;chr17;chr17;chr17;chr17;chr17;chr17;chr17;chr17;chr…	50184101;50185778;50185844;50186317;50186640;50186640;50187015;50187484;50187607;50187876;50187892;50188096;50188096;50188530;50188742;50188742;50188903;50189168;50189377;50189679;50189859;50190001;50190309;50190327;50190543;50190817;50190817;50190909;50191383;50191383;50191788;50191788;50191866;50191980;50191980;50191980;50192475;50192475;50192640;50192640;50192797;50192797;50192994;50192994;501…	50185648;50186020;50186507;50186507;50186922;50187122;50187122;50187537;50187983;50187983;50188637;50188554;50188149;50188637;50188784;50188795;50189010;50189275;50189538;50189732;50189912;50190108;50190596;50190380;50190596;50190924;50190924;50190924;50191490;50191490;50191886;50191886;50191886;50192439;50192024;50192024;50192528;50192528;50192693;50192693;50192850;50192850;50193047;50193047;501…	-;-;-;-;-;-;-;-;-;-;-;-;-;-;-;-;-;-;-;-;-;-;-;-;-;-;-;-;-;-;-;-;-;-;-;-;-;-;-;-;-;-;-;-;-;-;-;-;-;-;-;-;-;-;-;-;-;-;-;-;-;-;-;-;-;-;-;-;-;-;-;-;-;-;-;-;-;-;-;-;-;-;-;-;-;-;-;-;-;-;-;-;-;-;-;-;-;-;-	9007	chr17:50184101-50201632	5536.69	4262.15	8463.68	9612.6	7532.17	5805.52	6335.55	6833.14	5613.8	4913.84	6490.92	-0.417251	0.124754	-3.34458	0.000824084	0.4157
83	ENSG00000242242.6	NECTIN3-AS1	NECTIN3 antisense RNA 1 [Source:HGNC Symbol;Acc:HGNC:40813]	chr3;chr3;chr3;chr3;chr3;chr3;chr3;chr3;chr3;chr3;chr3;chr3;chr3;chr3;chr3;chr3;chr3;chr3;chr3;chr3;chr3;chr3;chr3;chr3	110888384;110892123;110892140;110892366;110893138;110893138;110893138;110893765;111045388;111045780;111046902;111052504;111052504;111069264;111069264;111069264;111069264;111069264;111069264;111069790;111071070;111071492;111071492;111071492	110888926;110892603;110892603;110892603;110893830;110893476;110893830;110893830;111045909;111045909;111047031;111052659;111052659;111069471;111069471;111069471;111069390;111069471;111069471;111069959;111071363;111071553;111071524;111071524	-;-;-;-;-;-;-;-;-;-;-;-;-;-;-;-;-;-;-;-;-;-;-;-	3259	chr3:110888384-111071553	619.119	704.339	570.539	455.39	472.07	526.652	363.967	325.228	248.034	292.585	457.792	-0.498387	0.149247	-3.33935	0.000839761	0.418505
84	ENSG00000167703.15	SLC43A2	solute carrier family 43 member 2 [Source:HGNC Symbol;Acc:HGNC:23087]	chr17;chr17;chr17;chr17;chr17;chr17;chr17;chr17;chr17;chr17;chr17;chr17;chr17;chr17;chr17;chr17;chr17;chr17;chr17;chr17;chr17;chr17;chr17;chr17;chr17;chr17;chr17;chr17;chr17;chr17;chr17;chr17;chr17;chr17;chr17;chr17;chr17;chr17;chr17;chr17;chr17;chr17;chr17;chr17;chr17;chr17;chr17;chr17;chr17;chr17;chr17;chr17;chr17;chr17;chr17;chr17;chr17;chr17;chr17;chr17;chr17;chr17;chr17;chr17;chr17;chr17;chr…	1569268;1574372;1575501;1576597;1576597;1576597;1576603;1578250;1578250;1578250;1578250;1578254;1583204;1583204;1583204;1583204;1585239;1585239;1585913;1585913;1585913;1586949;1590802;1590802;1590802;1590802;1590802;1590850;1590907;1591269;1591269;1591269;1591269;1591269;1591269;1591269;1591440;1591566;1591566;1591566;1591566;1591566;1591566;1591566;1591566;1591622;1593187;1593187;1593187;1593187…	1575765;1575765;1575765;1576720;1576720;1576720;1576720;1578323;1578705;1578323;1578323;1578323;1583336;1583698;1583336;1583336;1586051;1586051;1586051;1586051;1586051;1586960;1590948;1590948;1590948;1590948;1590948;1590948;1590948;1591471;1591471;1591471;1591471;1591471;1591471;1591471;1591471;1591699;1591699;1591699;1591699;1591699;1591699;1591699;1591699;1591699;1593279;1593279;1593279;1593279…	-;-;-;-;-;-;-;-;-;-;-;-;-;-;-;-;-;-;-;-;-;-;-;-;-;-;-;-;-;-;-;-;-;-;-;-;-;-;-;-;-;-;-;-;-;-;-;-;-;-;-;-;-;-;-;-;-;-;-;-;-;-;-;-;-;-;-;-;-;-;-;-;-;-;-;-;-;-;-;-;-;-;-;-;-;-;-;-;-;-	10605	chr17:1569268-1628886	647.213	637.411	1103.45	901.722	1048.92	828.719	1382.39	1329.48	1101.53	831.26	981.21	0.404938	0.121632	3.3292	0.000870969	0.42889
85	ENSG00000121904.17	CSMD2	CUB and Sushi multiple domains 2 [Source:HGNC Symbol;Acc:HGNC:19290]	chr1;chr1;chr1;chr1;chr1;chr1;chr1;chr1;chr1;chr1;chr1;chr1;chr1;chr1;chr1;chr1;chr1;chr1;chr1;chr1;chr1;chr1;chr1;chr1;chr1;chr1;chr1;chr1;chr1;chr1;chr1;chr1;chr1;chr1;chr1;chr1;chr1;chr1;chr1;chr1;chr1;chr1;chr1;chr1;chr1;chr1;chr1;chr1;chr1;chr1;chr1;chr1;chr1;chr1;chr1;chr1;chr1;chr1;chr1;chr1;chr1;chr1;chr1;chr1;chr1;chr1;chr1;chr1;chr1;chr1;chr1;chr1;chr1;chr1;chr1;chr1;chr1;chr1;chr1;chr1…	33513999;33513999;33513999;33514009;33519465;33519465;33519465;33519465;33519812;33519812;33519812;33519812;33521463;33521463;33521463;33521463;33523307;33523307;33523307;33523307;33524882;33524882;33524882;33524882;33527196;33527196;33527196;33527196;33533050;33533050;33533050;33533050;33533796;33533796;33533796;33533796;33537022;33537022;33537022;33537022;33537436;33537436;33537436;33537436;335…	33516570;33516570;33516570;33516570;33519677;33519677;33519677;33519677;33519950;33519950;33519950;33519950;33521550;33521550;33521550;33521550;33523419;33523419;33523419;33523419;33525043;33525043;33525043;33525043;33527258;33527258;33527258;33527258;33533229;33533229;33533229;33533229;33533907;33533907;33533907;33533907;33537095;33537095;33537095;33537095;33537609;33537609;33537609;33537609;335…	-;-;-;-;-;-;-;-;-;-;-;-;-;-;-;-;-;-;-;-;-;-;-;-;-;-;-;-;-;-;-;-;-;-;-;-;-;-;-;-;-;-;-;-;-;-;-;-;-;-;-;-;-;-;-;-;-;-;-;-;-;-;-;-;-;-;-;-;-;-;-;-;-;-;-;-;-;-;-;-;-;-;-;-;-;-;-;-;-;-;-;-;-;-;-;-;-;-;-;-;-;-;-;-;-;-;-;-;-;-;-;-;-;-;-;-;-;-;-;-;-;-;-;-;-;-;-;-;-;-;-;-;-;-;-;-;-;-;-;-;-;-;-;-;-;-;-;-;-;-;-;-;-;-;-;-;-;-;-;-;-;-;-;-;-;-;-;-;-;-;-;-;-;-;-;-;-;-;-;-;-;-;-;-;-;-;-;-;-;-;-;-;-;-;-;-;-;-;-;-…	18157	chr1:33513999-34165842	418.295	325.08	599.271	475.154	583.47	433.449	716.452	893.325	865.411	940.128	625.004	0.507595	0.153251	3.31218	0.00092571	0.445245
86	ENSG00000129116.19	PALLD	palladin, cytoskeletal associated protein [Source:HGNC Symbol;Acc:HGNC:17068]	chr4;chr4;chr4;chr4;chr4;chr4;chr4;chr4;chr4;chr4;chr4;chr4;chr4;chr4;chr4;chr4;chr4;chr4;chr4;chr4;chr4;chr4;chr4;chr4;chr4;chr4;chr4;chr4;chr4;chr4;chr4;chr4;chr4;chr4;chr4;chr4;chr4;chr4;chr4;chr4;chr4;chr4;chr4;chr4;chr4;chr4;chr4;chr4;chr4;chr4;chr4;chr4;chr4;chr4;chr4;chr4;chr4;chr4;chr4;chr4;chr4;chr4;chr4;chr4;chr4;chr4;chr4;chr4;chr4;chr4;chr4;chr4;chr4;chr4;chr4;chr4;chr4;chr4;chr4;chr4…	168497052;168497066;168497124;168507360;168511423;168511423;168511423;168511568;168631615;168631617;168648777;168654732;168668190;168668190;168668190;168668190;168668190;168668190;168677900;168681332;168681332;168681332;168681332;168681332;168681332;168681332;168682998;168682998;168682998;168682998;168682998;168682998;168682998;168685485;168685485;168685485;168685485;168685485;168685485;168685485…	168497194;168497194;168497194;168507698;168511588;168512412;168512412;168512412;168631726;168631900;168648888;168654812;168668368;168668368;168668368;168668368;168668368;168668368;168678048;168681398;168681398;168681398;168681398;168681398;168681398;168681398;168683103;168683103;168683103;168683103;168683103;168683103;168683103;168685559;168685559;168685559;168685559;168685559;168685559;168685559…	+;+;+;+;+;+;+;+;+;+;+;+;+;+;+;+;+;+;+;+;+;+;+;+;+;+;+;+;+;+;+;+;+;+;+;+;+;+;+;+;+;+;+;+;+;+;+;+;+;+;+;+;+;+;+;+;+;+;+;+;+;+;+;+;+;+;+;+;+;+;+;+;+;+;+;+;+;+;+;+;+;+;+;+;+;+;+;+;+;+;+;+;+;+;+;+;+;+;+;+;+;+;+;+;+;+;+;+;+;+;+;+;+;+;+;+;+;+;+;+;+;+;+;+;+;+;+;+;+;+;+;+;+;+;+;+;+;+;+;+	10128	chr4:168497052-168928457	418.295	474.871	1097.3	1104.3	1047.82	933.151	1556.91	1382.43	1246.67	1197.56	1045.93	0.383803	0.115762	3.31545	0.000914959	0.445245
87	ENSG00000140526.18	ABHD2	abhydrolase domain containing 2, acylglycerol lipase [Source:HGNC Symbol;Acc:HGNC:18717]	chr15;chr15;chr15;chr15;chr15;chr15;chr15;chr15;chr15;chr15;chr15;chr15;chr15;chr15;chr15;chr15;chr15;chr15;chr15;chr15;chr15;chr15;chr15;chr15;chr15;chr15;chr15;chr15;chr15;chr15;chr15;chr15;chr15;chr15;chr15;chr15;chr15;chr15;chr15;chr15;chr15;chr15;chr15;chr15;chr15;chr15;chr15;chr15;chr15;chr15;chr15;chr15;chr15;chr15;chr15;chr15;chr15;chr15;chr15;chr15;chr15;chr15;chr15	89087459;89088422;89088422;89088426;89088430;89088456;89088482;89088510;89090283;89093632;89102397;89102500;89102500;89103903;89103903;89103903;89103903;89103903;89104182;89104182;89104182;89104182;89106270;89113725;89113725;89113725;89113725;89113725;89113725;89113732;89116322;89116322;89116322;89116322;89116322;89116504;89151677;89151677;89151677;89151677;89151677;89155367;89155367;89155367;891…	89087516;89088563;89088563;89088563;89088563;89088563;89088563;89088563;89090372;89094364;89102576;89102576;89102576;89104044;89104044;89104044;89104044;89104044;89104270;89104270;89104270;89104270;89106402;89113824;89113824;89113824;89113816;89113824;89113824;89113791;89116521;89116521;89116521;89116494;89116521;89116521;89151852;89151852;89151852;89151852;89151852;89155534;89155534;89155534;891…	+;+;+;+;+;+;+;+;+;+;+;+;+;+;+;+;+;+;+;+;+;+;+;+;+;+;+;+;+;+;+;+;+;+;+;+;+;+;+;+;+;+;+;+;+;+;+;+;+;+;+;+;+;+;+;+;+;+;+;+;+;+;+	10068	chr15:89087459-89202355	2226.75	2411.54	2716.56	2626.11	2968.09	2700.64	3253.89	3580.02	3298.09	3432.77	2921.45	0.334503	0.101143	3.30723	0.00094225	0.447991
88	ENSG00000155760.2	FZD7	frizzled class receptor 7 [Source:HGNC Symbol;Acc:HGNC:4045]	chr2	202034587	202038445	+	3859	chr2:202034587-202038445	17016.9	16616.2	13548.6	15582.9	13647	11549.3	11811.1	10830	9308.31	9113.24	12902.4	-0.343424	0.104118	-3.29842	0.000972301	0.457026
89	ENSG00000091986.15	CCDC80	coiled-coil domain containing 80 [Source:HGNC Symbol;Acc:HGNC:30649]	chr3;chr3;chr3;chr3;chr3;chr3;chr3;chr3;chr3;chr3;chr3;chr3;chr3;chr3;chr3;chr3;chr3;chr3;chr3;chr3;chr3;chr3;chr3;chr3;chr3;chr3;chr3;chr3;chr3;chr3;chr3;chr3;chr3;chr3;chr3;chr3	112596794;112605101;112605467;112605600;112607176;112607176;112607176;112609978;112609978;112609978;112609978;112616710;112616710;112616710;112618968;112618968;112618968;112630113;112630113;112630113;112638028;112638028;112638028;112639400;112640327;112640432;112640564;112640721;112640766;112640924;112640924;112640924;112643262;112643262;112649316;112649316	112605763;112605763;112605763;112605763;112607256;112607256;112607256;112610081;112610280;112610081;112610081;112616858;112616858;112616858;112619104;112619104;112619104;112630269;112630269;112630269;112638097;112639916;112639916;112639916;112641269;112640837;112641056;112640837;112641038;112641038;112641143;112641300;112643457;112643457;112649530;112649447	-;-;-;-;-;-;-;-;-;-;-;-;-;-;-;-;-;-;-;-;-;-;-;-;-;-;-;-;-;-;-;-;-;-;-;-	13071	chr3:112596794-112649530	456.795	502.492	164.184	194.344	129.047	149.349	99.89	115.973	95.3144	79.3836	198.677	-0.569849	0.173454	-3.28531	0.00101872	0.473463
90	ENSG00000189067.12	LITAF	lipopolysaccharide induced TNF factor [Source:HGNC Symbol;Acc:HGNC:16841]	chr16;chr16;chr16;chr16;chr16;chr16;chr16;chr16;chr16;chr16;chr16;chr16;chr16;chr16;chr16;chr16;chr16;chr16;chr16;chr16;chr16;chr16;chr16;chr16;chr16;chr16;chr16;chr16;chr16;chr16;chr16;chr16;chr16;chr16;chr16;chr16;chr16;chr16;chr16;chr16;chr16;chr16;chr16;chr16;chr16;chr16;chr16;chr16;chr16;chr16;chr16;chr16;chr16;chr16;chr16;chr16;chr16;chr16;chr16;chr16;chr16;chr16;chr16;chr16;chr16;chr16;chr…	11547722;11547726;11547999;11548000;11548603;11549107;11549312;11549360;11549448;11549602;11549613;11549626;11549662;11549711;11551707;11551723;11551773;11553423;11553533;11553533;11553533;11553533;11553533;11553533;11553533;11553533;11553533;11553533;11553533;11553533;11553533;11553533;11553533;11556284;11556406;11556511;11556511;11556511;11556511;11556511;11556511;11556511;11556511;11556511;115…	11549745;11549745;11549745;11549745;11549746;11549745;11549745;11549745;11549745;11549745;11549745;11549745;11549745;11549745;11551804;11551804;11551804;11553689;11553689;11553689;11553689;11553689;11553689;11553689;11553689;11553748;11553689;11553689;11553689;11553689;11553689;11553689;11553689;11556735;11556444;11556735;11556735;11556735;11556735;11556735;11556735;11556735;11556735;11556735;115…	-;-;-;-;-;-;-;-;-;-;-;-;-;-;-;-;-;-;-;-;-;-;-;-;-;-;-;-;-;-;-;-;-;-;-;-;-;-;-;-;-;-;-;-;-;-;-;-;-;-;-;-;-;-;-;-;-;-;-;-;-;-;-;-;-;-;-;-;-;-;-;-;-;-;-;-;-;-;-;-	5060	chr16:11547722-11636381	1876.09	2031.22	1753.35	1595.92	1557.39	1305.96	1012.68	1361.42	1027.88	902.705	1442.46	-0.440995	0.134468	-3.27956	0.0010397	0.477846
91	ENSG00000162545.6	CAMK2N1	calcium/calmodulin dependent protein kinase II inhibitor 1 [Source:HGNC Symbol;Acc:HGNC:24190]	chr1;chr1;chr1;chr1	20482391;20483187;20484367;20485214	20483719;20483719;20484645;20486210	-;-;-;-	2605	chr1:20482391-20486210	159.202	156.166	194.969	232.224	215.079	259.396	393.819	289.091	353.096	323.205	257.625	0.549827	0.168798	3.25732	0.0011247	0.511232
92	ENSG00000110492.15	MDK	midkine [Source:HGNC Symbol;Acc:HGNC:6972]	chr11;chr11;chr11;chr11;chr11;chr11;chr11;chr11;chr11;chr11;chr11;chr11;chr11;chr11;chr11;chr11;chr11;chr11;chr11;chr11;chr11;chr11;chr11;chr11;chr11;chr11;chr11;chr11;chr11;chr11;chr11;chr11;chr11;chr11;chr11;chr11;chr11;chr11;chr11;chr11;chr11;chr11;chr11;chr11;chr11;chr11;chr11;chr11;chr11;chr11;chr11;chr11;chr11;chr11;chr11	46380756;46380937;46381061;46381068;46381207;46381655;46381669;46381676;46381693;46381711;46381711;46381737;46381753;46382057;46382057;46382057;46382057;46382057;46382057;46382057;46382057;46382057;46382057;46382294;46382294;46382294;46382294;46382294;46382294;46382294;46382294;46382294;46382294;46382294;46382587;46382587;46382587;46382587;46382587;46382587;46382587;46382587;46382587;46382587;463…	46381183;46381328;46381183;46381288;46381288;46381758;46381758;46381758;46381758;46382133;46381885;46381885;46382133;46382133;46382133;46382133;46382133;46382133;46382133;46382133;46382133;46382133;46382133;46382461;46382461;46382461;46382461;46382461;46382461;46382461;46382461;46382461;46382364;46382461;46383193;46382748;46382748;46382770;46382748;46382748;46382736;46382748;46382748;46382821;463…	+;+;+;+;+;+;+;+;+;+;+;+;+;+;+;+;+;+;+;+;+;+;+;+;+;+;+;+;+;+;+;+;+;+;+;+;+;+;+;+;+;+;+;+;+;+;+;+;+;+;+;+;+;+;+	2196	chr11:46380756-46383837	5792.66	5613.47	8022.44	7578.58	8818.23	8789.14	10055.6	9550.93	10345.9	8394.25	8296.12	0.31288	0.0961756	3.25322	0.00114105	0.513027
93	ENSG00000161671.17	EMC10	ER membrane protein complex subunit 10 [Source:HGNC Symbol;Acc:HGNC:27609]	chr19;chr19;chr19;chr19;chr19;chr19;chr19;chr19;chr19;chr19;chr19;chr19;chr19;chr19;chr19;chr19;chr19;chr19;chr19;chr19;chr19;chr19;chr19;chr19;chr19;chr19;chr19;chr19;chr19;chr19;chr19;chr19;chr19;chr19;chr19;chr19;chr19;chr19;chr19;chr19;chr19;chr19;chr19;chr19;chr19	50476400;50476496;50476499;50476507;50476521;50476534;50476943;50477929;50477929;50477929;50477929;50477929;50477929;50477986;50478957;50478957;50478957;50478957;50478957;50478957;50478957;50480111;50480111;50480111;50480111;50480111;50480581;50480581;50480581;50480581;50480581;50480884;50480884;50480884;50480884;50480884;50481090;50481861;50481861;50482149;50482149;50482149;50482149;50482149;504…	50476723;50476598;50476658;50476658;50476658;50476723;50477221;50478001;50478001;50478001;50478001;50478001;50478001;50478001;50479066;50479066;50479066;50479066;50479017;50479066;50479066;50480215;50480215;50480215;50480215;50480215;50480762;50480762;50480762;50480762;50480762;50480977;50480977;50480977;50480977;50480977;50481948;50481947;50481947;50483320;50482255;50490871;50483351;50483351;504…	+;+;+;+;+;+;+;+;+;+;+;+;+;+;+;+;+;+;+;+;+;+;+;+;+;+;+;+;+;+;+;+;+;+;+;+;+;+;+;+;+;+;+;+;+	10749	chr19:50476400-50490871	1446.35	1151.59	1822.44	1796.03	1978.72	1690	2279.1	2562.32	2526.91	2082.12	1933.56	0.389598	0.119907	3.24917	0.00115742	0.514792
94	ENSG00000117868.17	ESYT2	extended synaptotagmin 2 [Source:HGNC Symbol;Acc:HGNC:22211]	chr7;chr7;chr7;chr7;chr7;chr7;chr7;chr7;chr7;chr7;chr7;chr7;chr7;chr7;chr7;chr7;chr7;chr7;chr7;chr7;chr7;chr7;chr7;chr7;chr7;chr7;chr7;chr7;chr7;chr7;chr7;chr7;chr7;chr7;chr7;chr7;chr7;chr7;chr7;chr7;chr7;chr7;chr7;chr7;chr7;chr7;chr7;chr7;chr7;chr7;chr7;chr7;chr7;chr7;chr7;chr7;chr7;chr7;chr7;chr7;chr7;chr7;chr7;chr7;chr7;chr7;chr7;chr7;chr7;chr7;chr7;chr7;chr7;chr7;chr7;chr7;chr7;chr7;chr7;chr7…	158730995;158730997;158730998;158733613;158734207;158734422;158734422;158734422;158734422;158734422;158735503;158735503;158735503;158735503;158735503;158737048;158737048;158737048;158737048;158737048;158739023;158739023;158739023;158739023;158739023;158741523;158741523;158741523;158741523;158741523;158743529;158743529;158743529;158743529;158743529;158748194;158748194;158748194;158748194;158749649…	158734252;158734252;158734252;158734252;158734252;158734471;158734471;158734471;158734471;158734471;158735608;158735608;158735608;158735608;158735608;158737179;158737179;158737179;158737179;158737179;158739121;158739121;158739121;158739121;158739121;158741896;158741896;158741896;158741896;158741896;158743678;158744217;158743678;158743678;158743678;158748280;158748280;158748280;158748280;158749723…	-;-;-;-;-;-;-;-;-;-;-;-;-;-;-;-;-;-;-;-;-;-;-;-;-;-;-;-;-;-;-;-;-;-;-;-;-;-;-;-;-;-;-;-;-;-;-;-;-;-;-;-;-;-;-;-;-;-;-;-;-;-;-;-;-;-;-;-;-;-;-;-;-;-;-;-;-;-;-;-;-;-;-;-;-;-;-;-;-;-;-;-;-;-;-;-;-;-;-;-;-;-;-;-;-;-;-;-;-	7098	chr7:158730995-158830253	1683.59	1905.86	2091.98	2171.54	2456.31	2483.91	2579.92	3028.73	2943.91	2518.73	2386.45	0.366409	0.113189	3.23714	0.00120736	0.52831
95	ENSG00000065923.10	SLC9A7	solute carrier family 9 member A7 [Source:HGNC Symbol;Acc:HGNC:17123]	chrX;chrX;chrX;chrX;chrX;chrX;chrX;chrX;chrX;chrX;chrX;chrX;chrX;chrX;chrX;chrX;chrX;chrX;chrX;chrX;chrX;chrX;chrX;chrX;chrX;chrX;chrX;chrX;chrX;chrX;chrX;chrX;chrX;chrX;chrX;chrX;chrX;chrX;chrX;chrX;chrX;chrX;chrX;chrX;chrX;chrX;chrX	46599251;46605318;46606261;46606295;46606295;46606908;46606924;46606924;46613289;46613289;46613289;46613289;46620977;46620977;46620977;46620977;46631586;46631586;46631586;46635589;46635589;46635589;46643236;46643236;46648686;46648686;46651110;46651110;46651316;46651316;46653609;46653609;46662016;46662028;46662538;46662538;46669607;46669607;46669607;46672551;46672551;46679678;46679678;46682336;466…	46607203;46607203;46606370;46606370;46606370;46607203;46607182;46607203;46613394;46613394;46613394;46613394;46621016;46621059;46621059;46621059;46631649;46631649;46631649;46635648;46635634;46635648;46643389;46643389;46648797;46648797;46651223;46651223;46651404;46651404;46653723;46653714;46662157;46662157;46662643;46662643;46669686;46669719;46669719;46672627;46672627;46679755;46679755;46682535;466…	-;-;-;-;-;-;-;-;-;-;-;-;-;-;-;-;-;-;-;-;-;-;-;-;-;-;-;-;-;-;-;-;-;-;-;-;-;-;-;-;-;-;-;-;-;-;-	9980	chrX:46599251-46759118	1701.28	2122.58	1846.39	1833.91	2117.7	2088.64	2532.84	2300.12	2644.97	2785.23	2197.37	0.364455	0.112635	3.23572	0.00121336	0.52831
96	ENSG00000144730.18	IL17RD	interleukin 17 receptor D [Source:HGNC Symbol;Acc:HGNC:17616]	chr3;chr3;chr3;chr3;chr3;chr3;chr3;chr3;chr3;chr3;chr3;chr3;chr3;chr3;chr3;chr3;chr3;chr3;chr3;chr3;chr3;chr3;chr3;chr3;chr3;chr3;chr3;chr3;chr3;chr3;chr3;chr3;chr3;chr3;chr3;chr3;chr3;chr3;chr3;chr3;chr3;chr3;chr3;chr3;chr3;chr3;chr3;chr3;chr3;chr3;chr3;chr3;chr3;chr3;chr3;chr3;chr3;chr3;chr3;chr3;chr3;chr3;chr3;chr3;chr3;chr3;chr3;chr3;chr3;chr3;chr3;chr3;chr3;chr3;chr3;chr3;chr3	57089982;57094250;57096178;57096181;57097473;57097596;57097596;57097596;57097596;57101179;57101179;57101179;57101179;57101179;57102479;57102479;57102479;57102479;57102479;57103091;57103091;57103091;57103091;57103091;57104342;57104342;57104342;57104342;57104342;57105857;57105857;57105857;57105857;57105857;57105952;57106110;57106110;57106110;57106110;57106110;57106110;57109537;57109537;57109537;571…	57096505;57096505;57096505;57096505;57098538;57098538;57098538;57098538;57098538;57101363;57101363;57101363;57101363;57101363;57102589;57102589;57102589;57102589;57102589;57103145;57103145;57103145;57103145;57103145;57104407;57104407;57104407;57104407;57104407;57106008;57106008;57106008;57106008;57106008;57106008;57106154;57106154;57106154;57106154;57106154;57106154;57109657;57109657;57109657;571…	-;-;-;-;-;-;-;-;-;-;-;-;-;-;-;-;-;-;-;-;-;-;-;-;-;-;-;-;-;-;-;-;-;-;-;-;-;-;-;-;-;-;-;-;-;-;-;-;-;-;-;-;-;-;-;-;-;-;-;-;-;-;-;-;-;-;-;-;-;-;-;-;-;-;-;-;-	9561	chr3:57089982-57170306	7381.56	7554.38	6444.9	7197.31	7586.22	8197.35	7983.16	8756.77	9431.79	9621.29	8015.47	0.28318	0.087797	3.2254	0.00125797	0.536441
97	ENSG00000006016.11	CRLF1	cytokine receptor like factor 1 [Source:HGNC Symbol;Acc:HGNC:2364]	chr19;chr19;chr19;chr19;chr19;chr19;chr19;chr19;chr19;chr19;chr19;chr19;chr19;chr19;chr19;chr19;chr19;chr19;chr19;chr19	18572220;18583570;18593237;18593237;18594065;18594065;18594247;18594247;18594362;18596622;18596664;18596892;18596892;18598432;18598432;18598772;18599565;18599700;18606542;18607375	18573007;18583612;18593579;18593579;18594107;18594134;18594434;18594435;18594434;18596790;18596790;18597049;18597049;18598593;18598601;18598901;18599846;18599846;18606799;18607741	-;-;-;-;-;-;-;-;-;-;-;-;-;-;-;-;-;-;-;-	2967	chr19:18572220-18607741	486.971	361.2	231.226	249.518	185.299	124.645	141.224	149.588	114.811	106.601	215.108	-0.569107	0.176399	-3.22625	0.00125424	0.536441
98	ENSG00000227124.11	ZNF717	zinc finger protein 717 [Source:HGNC Symbol;Acc:HGNC:29448]	chr3;chr3;chr3;chr3;chr3;chr3;chr3;chr3;chr3;chr3;chr3;chr3;chr3;chr3;chr3;chr3;chr3;chr3;chr3;chr3;chr3;chr3;chr3;chr3;chr3;chr3;chr3;chr3;chr3;chr3;chr3;chr3;chr3;chr3;chr3;chr3;chr3;chr3	75678660;75709643;75711187;75716419;75716419;75729961;75732060;75735868;75735875;75739292;75739292;75741276;75741276;75741276;75741276;75741276;75741276;75741276;75741610;75741610;75741610;75741610;75741610;75741610;75741610;75783306;75783306;75783306;75783306;75783306;75784784;75784784;75784915;75785384;75785384;75785384;75785384;75785384	75679151;75711316;75711316;75716541;75716541;75730618;75732121;75739345;75739345;75739345;75739345;75741368;75741368;75741368;75741368;75741368;75741368;75741368;75741736;75741736;75741736;75741736;75741736;75741865;75741736;75783364;75783364;75783364;75783364;75783364;75785058;75785336;75785002;75785583;75785549;75785567;75785553;75785519	-;-;-;-;-;-;-;-;-;-;-;-;-;-;-;-;-;-;-;-;-;-;-;-;-;-;-;-;-;-;-;-;-;-;-;-;-;-	7648	chr3:75678660-75785583	213.31	202.909	192.916	166.345	145.592	158.332	98.7418	110.93	72.5689	97.5284	145.917	-0.59185	0.18461	-3.20595	0.00134616	0.56819
99	ENSG00000169758.13	TMEM266	transmembrane protein 266 [Source:HGNC Symbol;Acc:HGNC:26763]	chr15;chr15;chr15;chr15;chr15;chr15;chr15;chr15;chr15;chr15;chr15;chr15;chr15;chr15;chr15;chr15;chr15;chr15;chr15;chr15;chr15;chr15;chr15;chr15;chr15;chr15;chr15;chr15;chr15;chr15;chr15;chr15;chr15;chr15;chr15;chr15;chr15;chr15;chr15;chr15	76059958;76059985;76059985;76059985;76109033;76112018;76112546;76134168;76134168;76134168;76137707;76137707;76137707;76156604;76156604;76160095;76160095;76160095;76169816;76169816;76169816;76170993;76170993;76170993;76175559;76175559;76175559;76191469;76191968;76191968;76191968;76202202;76202202;76202202;76202202;76203741;76203741;76203741;76203741;76228776	76060016;76060016;76060016;76060016;76109183;76112108;76114203;76134301;76134301;76134301;76137895;76137895;76137895;76156758;76156652;76160168;76160168;76160168;76169872;76169872;76169872;76171131;76171131;76171131;76175674;76175674;76175674;76192157;76192157;76192157;76192157;76202264;76202264;76202264;76202264;76204962;76204162;76204963;76204962;76229121	+;+;+;+;+;+;+;+;+;+;+;+;+;+;+;+;+;+;+;+;+;+;+;+;+;+;+;+;+;+;+;+;+;+;+;+;+;+;+;+	5144	chr15:76059958-76229121	212.269	181.662	199.073	168.815	227.212	194.266	267.522	304.218	362.844	269.904	238.779	0.53091	0.165884	3.2005	0.0013719	0.573204
100	ENSG00000145087.12	STXBP5L	syntaxin binding protein 5 like [Source:HGNC Symbol;Acc:HGNC:30757]	chr3;chr3;chr3;chr3;chr3;chr3;chr3;chr3;chr3;chr3;chr3;chr3;chr3;chr3;chr3;chr3;chr3;chr3;chr3;chr3;chr3;chr3;chr3;chr3;chr3;chr3;chr3;chr3;chr3;chr3;chr3;chr3;chr3;chr3;chr3;chr3;chr3;chr3;chr3;chr3;chr3;chr3;chr3;chr3;chr3;chr3;chr3;chr3;chr3;chr3;chr3;chr3;chr3;chr3;chr3;chr3;chr3;chr3;chr3;chr3;chr3;chr3;chr3;chr3;chr3;chr3;chr3;chr3;chr3;chr3;chr3;chr3;chr3;chr3;chr3;chr3;chr3;chr3;chr3;chr3…	120908072;120908205;120908236;120908289;120908314;120908314;120909102;120909571;120909571;120909571;120909571;120909571;120909571;120909571;120909571;120954940;120954940;120954940;120954940;120954940;120954940;120954940;120954944;121041700;121041700;121041700;121041700;121041700;121041700;121041700;121041700;121045435;121045435;121045435;121045435;121045435;121045435;121045435;121045435;121114925…	120908334;120908334;120908334;120908334;120908334;120908334;120909191;120909767;120909767;120909767;120909767;120909767;120909767;120909767;120909767;120955037;120955037;120955037;120955037;120955037;120955037;120955037;120955037;121041781;121041781;121041781;121041781;121041781;121041781;121041781;121041781;121045446;121045535;121045535;121045535;121045535;121045535;121045535;121045535;121115059…	+;+;+;+;+;+;+;+;+;+;+;+;+;+;+;+;+;+;+;+;+;+;+;+;+;+;+;+;+;+;+;+;+;+;+;+;+;+;+;+;+;+;+;+;+;+;+;+;+;+;+;+;+;+;+;+;+;+;+;+;+;+;+;+;+;+;+;+;+;+;+;+;+;+;+;+;+;+;+;+;+;+;+;+;+;+;+;+;+;+;+;+;+;+;+;+;+;+;+;+;+;+;+;+;+;+;+;+;+;+;+;+;+;+;+;+;+;+;+;+;+;+;+;+;+;+;+;+;+;+;+;+;+;+;+;+;+;+;+;+;+;+;+;+;+;+;+;+;+;+;+;+;+;+;+;+;+;+;+;+;+;+;+;+;+;+	11085	chr3:120908072-121424761	279.904	435.564	571.223	598.678	665.09	780.433	827.824	825.254	806.923	1016.11	680.7	0.442182	0.138373	3.19557	0.00139556	0.57726
101	ENSG00000000005.6	TNMD	tenomodulin [Source:HGNC Symbol;Acc:HGNC:17757]	chrX;chrX;chrX;chrX;chrX;chrX;chrX;chrX;chrX;chrX	100584936;100585231;100593624;100593895;100594261;100594261;100597504;100597504;100599016;100599508	100585066;100585362;100594035;100594035;100594362;100594362;100597657;100597531;100599182;100599885	+;+;+;+;+;+;+;+;+;+	1476	chrX:100584936-100599885	42.662	39.307	17.1025	46.939	51.8395	59.515	67.7415	84.0381	124.558	123.612	65.7315	0.687829	0.215508	3.19166	0.00141458	0.579334
102	ENSG00000180340.7	FZD2	frizzled class receptor 2 [Source:HGNC Symbol;Acc:HGNC:4040]	chr17	44557484	44561262	+	3779	chr17:44557484-44561262	867.807	933.807	1119.87	842.431	1047.82	592.904	1509.83	1316.88	996.468	892.498	1012.03	0.463848	0.147168	3.15182	0.00162255	0.657991
103	ENSG00000135638.14	EMX1	empty spiracles homeobox 1 [Source:HGNC Symbol;Acc:HGNC:3340]	chr2;chr2;chr2;chr2;chr2;chr2;chr2;chr2;chr2;chr2;chr2;chr2;chr2;chr2;chr2	72916260;72917519;72918181;72923414;72923988;72924309;72924309;72924309;72924309;72925439;72933172;72933787;72933787;72933787;72933787	72917060;72918372;72918372;72923721;72924493;72924493;72924493;72924493;72924493;72925541;72936071;72934239;72934364;72934891;72934328	+;+;+;+;+;+;+;+;+;+;+;+;+;+;+	5472	chr2:72916260-72936071	245.566	336.765	124.506	137.523	118.018	140.366	251.447	193.288	192.795	154.231	189.451	0.579233	0.184382	3.14148	0.00168095	0.663032
104	ENSG00000249518.1	AC011352.2	formyl peptide receptor 3 pseudogene	chr5	147851644	147852659	-	1016	chr5:147851644-147852659	131.107	94.5493	23.2594	28.8222	12.1326	32.5648	1.14816	4.20191	0	2.2681	33.0054	-0.652491	0.207522	-3.1442	0.00166543	0.663032
105	ENSG00000182601.7	HS3ST4	heparan sulfate-glucosamine 3-sulfotransferase 4 [Source:HGNC Symbol;Acc:HGNC:5200]	chr16;chr16;chr16;chr16	25691959;25886746;26135612;26135612	25693151;25886921;26136207;26137685	+;+;+;+	3443	chr16:25691959-26137685	173.769	188.036	281.165	220.695	290.081	367.197	436.301	341.195	354.18	362.896	301.552	0.517989	0.164906	3.14111	0.00168307	0.663032
106	ENSG00000143772.9	ITPKB	inositol-trisphosphate 3-kinase B [Source:HGNC Symbol;Acc:HGNC:6179]	chr1;chr1;chr1;chr1;chr1;chr1;chr1;chr1;chr1;chr1;chr1;chr1;chr1;chr1;chr1;chr1;chr1;chr1	226631690;226631690;226637679;226637679;226639557;226639557;226641921;226641921;226647167;226647167;226648672;226648672;226707190;226735527;226735527;226735527;226739041;226739041	226634886;226634886;226637750;226637750;226639658;226639658;226642125;226642125;226647380;226647380;226648771;226648771;226707915;226737663;226737663;226737458;226739323;226739175	-;-;-;-;-;-;-;-;-;-;-;-;-;-;-;-;-;-	7036	chr1:226631690-226739323	899.023	977.364	713.516	662.086	671.708	678.247	989.715	860.55	980.221	815.383	824.781	0.387238	0.123925	3.12478	0.00177941	0.694372
107	ENSG00000110090.13	CPT1A	carnitine palmitoyltransferase 1A [Source:HGNC Symbol;Acc:HGNC:2328]	chr11;chr11;chr11;chr11;chr11;chr11;chr11;chr11;chr11;chr11;chr11;chr11;chr11;chr11;chr11;chr11;chr11;chr11;chr11;chr11;chr11;chr11;chr11;chr11;chr11;chr11;chr11;chr11;chr11;chr11;chr11;chr11;chr11;chr11;chr11;chr11;chr11;chr11;chr11;chr11;chr11;chr11;chr11;chr11;chr11;chr11;chr11;chr11;chr11;chr11;chr11;chr11;chr11;chr11;chr11;chr11;chr11;chr11;chr11;chr11;chr11;chr11;chr11;chr11;chr11;chr11;chr…	68754620;68754622;68754883;68757613;68759569;68759569;68759569;68759569;68760225;68760225;68760225;68760225;68761535;68761535;68761535;68761535;68762627;68762627;68762627;68762627;68762627;68773265;68773265;68773265;68773265;68773265;68773603;68775316;68775316;68775316;68775316;68780640;68780640;68780640;68780640;68781771;68781771;68781771;68781771;68784815;68784815;68784815;68784815;68785744;687…	68754851;68754851;68757730;68757730;68759661;68759661;68759661;68759661;68760338;68760338;68760338;68760338;68761687;68761687;68761687;68761687;68762761;68762761;68762761;68762761;68762761;68773429;68773429;68773429;68773429;68773429;68773887;68775432;68775432;68775432;68775432;68780745;68780745;68780745;68780745;68781959;68781959;68781959;68781959;68785010;68785010;68785010;68785010;68786035;687…	-;-;-;-;-;-;-;-;-;-;-;-;-;-;-;-;-;-;-;-;-;-;-;-;-;-;-;-;-;-;-;-;-;-;-;-;-;-;-;-;-;-;-;-;-;-;-;-;-;-;-;-;-;-;-;-;-;-;-;-;-;-;-;-;-;-;-;-;-;-;-;-;-;-;-;-;-;-;-;-;-;-;-;-;-;-;-;-;-;-;-;-;-	6571	chr11:68754620-68844410	773.118	780.828	274.324	480.095	807.373	921.922	529.302	617.68	695.361	559.087	643.909	0.508321	0.162951	3.11948	0.00181171	0.70037
108	ENSG00000168421.13	RHOH	ras homolog family member H [Source:HGNC Symbol;Acc:HGNC:686]	chr4;chr4;chr4;chr4;chr4;chr4;chr4;chr4;chr4;chr4;chr4;chr4;chr4;chr4;chr4;chr4;chr4;chr4;chr4;chr4;chr4;chr4;chr4;chr4;chr4;chr4;chr4;chr4;chr4;chr4;chr4;chr4;chr4;chr4;chr4;chr4;chr4;chr4;chr4;chr4;chr4;chr4;chr4;chr4;chr4;chr4;chr4;chr4;chr4;chr4;chr4;chr4;chr4;chr4;chr4;chr4;chr4;chr4;chr4;chr4;chr4;chr4;chr4;chr4;chr4;chr4;chr4;chr4;chr4;chr4;chr4;chr4;chr4;chr4;chr4;chr4;chr4;chr4;chr4;chr4…	40191053;40192967;40192967;40192967;40192968;40192990;40193046;40193649;40193663;40196907;40196907;40196907;40196907;40196907;40196989;40196995;40197031;40197033;40197034;40197058;40197061;40197101;40197121;40197121;40197121;40197245;40200344;40200345;40200512;40200512;40205693;40209463;40212664;40212664;40212664;40212664;40218043;40218147;40218147;40235177;40235177;40235193;40240128;40242714;402…	40191338;40193123;40193123;40193123;40193123;40193123;40193123;40193812;40193812;40197300;40197300;40197300;40197300;40197300;40197300;40197300;40197300;40197300;40197300;40197300;40197300;40197300;40197300;40197300;40197300;40197300;40200565;40200565;40200565;40200565;40205832;40209669;40212791;40212773;40212791;40212791;40218180;40218298;40218298;40235358;40235358;40235358;40240345;40242834;402…	+;+;+;+;+;+;+;+;+;+;+;+;+;+;+;+;+;+;+;+;+;+;+;+;+;+;+;+;+;+;+;+;+;+;+;+;+;+;+;+;+;+;+;+;+;+;+;+;+;+;+;+;+;+;+;+;+;+;+;+;+;+;+;+;+;+;+;+;+;+;+;+;+;+;+;+;+;+;+;+;+;+;+;+;+	6608	chr4:40191053-40246967	222.675	205.034	451.506	438.097	426.849	442.433	556.858	681.549	660.702	627.13	471.283	0.42586	0.137457	3.09813	0.00194745	0.739031
109	ENSG00000149591.17	TAGLN	transgelin [Source:HGNC Symbol;Acc:HGNC:11553]	chr11;chr11;chr11;chr11;chr11;chr11;chr11;chr11;chr11;chr11;chr11;chr11;chr11;chr11;chr11;chr11;chr11;chr11;chr11;chr11;chr11;chr11;chr11;chr11;chr11;chr11;chr11;chr11;chr11;chr11;chr11;chr11;chr11;chr11	117199370;117199382;117199394;117199633;117200255;117201166;117201750;117201873;117203002;117203002;117203002;117203002;117203002;117203144;117203307;117203307;117203307;117203307;117203307;117203307;117203307;117203782;117203782;117203782;117203782;117203782;117203782;117203782;117204215;117204215;117204215;117204215;117204215;117204215	117199432;117199432;117199829;117199829;117200342;117203484;117201941;117203193;117203193;117203193;117203193;117203193;117203193;117203172;117203484;117203484;117203484;117203484;117203401;117203484;117203484;117203884;117204760;117203884;117203884;117203884;117203884;117203884;117204778;117204405;117204776;117204541;117204782;117207464	+;+;+;+;+;+;+;+;+;+;+;+;+;+;+;+;+;+;+;+;+;+;+;+;+;+;+;+;+;+;+;+;+;+	6550	chr11:117199370-117207464	1806.37	2013.16	320.843	393.628	1073.19	1235.22	234.225	281.528	492.818	689.503	854.048	-0.401432	0.12953	-3.09914	0.00194085	0.739031
110	ENSG00000198865.10	CCDC152	coiled-coil domain containing 152 [Source:HGNC Symbol;Acc:HGNC:34438]	chr5;chr5;chr5;chr5;chr5;chr5;chr5;chr5;chr5;chr5;chr5;chr5;chr5;chr5;chr5;chr5	42756818;42756818;42759120;42759120;42762443;42762443;42769597;42769597;42779458;42783474;42796829;42796829;42799375;42799375;42799659;42799659	42756885;42756885;42759208;42759208;42762548;42762548;42769665;42769665;42779522;42783576;42796956;42796956;42799458;42799458;42802439;42800351	+;+;+;+;+;+;+;+;+;+;+;+;+;+;+;+	3493	chr5:42756818-42802439	248.688	343.14	294.163	288.222	297.801	359.336	213.558	152.109	170.049	174.644	254.171	-0.536602	0.175104	-3.06448	0.00218049	0.819944
111	ENSG00000118257.16	NRP2	neuropilin 2 [Source:HGNC Symbol;Acc:HGNC:8005]	chr2;chr2;chr2;chr2;chr2;chr2;chr2;chr2;chr2;chr2;chr2;chr2;chr2;chr2;chr2;chr2;chr2;chr2;chr2;chr2;chr2;chr2;chr2;chr2;chr2;chr2;chr2;chr2;chr2;chr2;chr2;chr2;chr2;chr2;chr2;chr2;chr2;chr2;chr2;chr2;chr2;chr2;chr2;chr2;chr2;chr2;chr2;chr2;chr2;chr2;chr2;chr2;chr2;chr2;chr2;chr2;chr2;chr2;chr2;chr2;chr2;chr2;chr2;chr2;chr2;chr2;chr2;chr2;chr2;chr2;chr2;chr2;chr2;chr2;chr2;chr2;chr2;chr2;chr2;chr2…	205681990;205682500;205682501;205682507;205682658;205683091;205683091;205683091;205683260;205683260;205683291;205683291;205685793;205697544;205697544;205697544;205697544;205697544;205697544;205697544;205697544;205697544;205697544;205700707;205716193;205716193;205716193;205716193;205716193;205716193;205716193;205722265;205722478;205722478;205722478;205722478;205722478;205722478;205723785;205723785…	205682218;205683363;205682578;205682905;205683363;205683363;205683363;205683363;205683363;205683363;205683363;205683363;205685822;205697734;205697721;205697721;205697721;205697721;205697909;205697721;205697721;205697721;205697721;205701557;205716374;205716374;205716374;205716374;205716374;205716246;205716374;205722708;205722708;205722708;205722708;205722708;205722708;205722708;205723922;205723940…	+;+;+;+;+;+;+;+;+;+;+;+;+;+;+;+;+;+;+;+;+;+;+;+;+;+;+;+;+;+;+;+;+;+;+;+;+;+;+;+;+;+;+;+;+;+;+;+;+;+;+;+;+;+;+;+;+;+;+;+;+;+;+;+;+;+;+;+;+;+;+;+;+;+;+;+;+;+;+;+;+;+;+;+;+;+;+;+;+;+;+;+;+;+;+;+;+;+;+;+;+;+;+;+;+;+;+;+;+;+;+;+;+;+;+;+;+;+;+;+;+;+;+;+;+;+	13896	chr2:205681990-205798133	1484.84	1741.19	2320.47	2578.35	2510.36	1760.75	3477.78	3219.5	2986.16	2767.09	2484.65	0.403634	0.131995	3.05794	0.00222862	0.824997
112	ENSG00000074370.18	ATP2A3	ATPase sarcoplasmic/endoplasmic reticulum Ca2+ transporting 3 [Source:HGNC Symbol;Acc:HGNC:813]	chr17;chr17;chr17;chr17;chr17;chr17;chr17;chr17;chr17;chr17;chr17;chr17;chr17;chr17;chr17;chr17;chr17;chr17;chr17;chr17;chr17;chr17;chr17;chr17;chr17;chr17;chr17;chr17;chr17;chr17;chr17;chr17;chr17;chr17;chr17;chr17;chr17;chr17;chr17;chr17;chr17;chr17;chr17;chr17;chr17;chr17;chr17;chr17;chr17;chr17;chr17;chr17;chr17;chr17;chr17;chr17;chr17;chr17;chr17;chr17;chr17;chr17;chr17;chr17;chr17;chr17;chr…	3923870;3923873;3923875;3925047;3925260;3925291;3925291;3925291;3925346;3925378;3925396;3927981;3927981;3927981;3928158;3928227;3928227;3928227;3928240;3928240;3928240;3928663;3928663;3928663;3928663;3928663;3928663;3928663;3928663;3928663;3929328;3929328;3929328;3929328;3929328;3929328;3929328;3929328;3929328;3929328;3929328;3930301;3930301;3930301;3930301;3930301;3930301;3930301;3930301;3930301…	3925441;3925441;3924801;3925441;3925441;3925441;3925441;3925441;3925438;3925441;3925441;3928038;3928038;3928038;3928780;3928327;3928327;3928327;3928327;3928327;3928620;3928780;3928780;3928780;3928780;3928780;3928780;3928780;3928780;3928780;3929445;3929445;3929445;3929445;3929445;3929445;3929445;3929445;3929445;3929445;3929445;3930434;3930427;3930371;3930434;3930434;3930434;3930371;3930871;3930434…	-;-;-;-;-;-;-;-;-;-;-;-;-;-;-;-;-;-;-;-;-;-;-;-;-;-;-;-;-;-;-;-;-;-;-;-;-;-;-;-;-;-;-;-;-;-;-;-;-;-;-;-;-;-;-;-;-;-;-;-;-;-;-;-;-;-;-;-;-;-;-;-;-;-;-;-;-;-;-;-;-;-;-;-;-;-;-;-;-;-;-;-;-;-;-;-;-;-;-;-;-;-;-;-;-;-;-;-;-;-;-;-;-;-;-;-;-;-;-;-;-;-;-;-;-;-;-;-;-;-;-;-;-;-;-;-;-;-;-;-;-;-;-;-;-;-;-;-;-;-;-;-;-;-;-;-;-;-;-;-;-;-;-;-;-;-	6893	chr17:3923870-3964464	1814.69	1665.77	2567.43	2468.82	2228	2085.27	3098.89	3300.18	2565.91	2083.25	2387.82	0.32595	0.106616	3.05724	0.00223382	0.824997
113	ENSG00000218739.10	CEBPZOS	CEBPZ opposite strand [Source:HGNC Symbol;Acc:HGNC:49288]	chr2;chr2;chr2;chr2;chr2;chr2;chr2;chr2;chr2;chr2;chr2;chr2;chr2;chr2;chr2;chr2;chr2;chr2;chr2;chr2;chr2;chr2;chr2;chr2;chr2;chr2;chr2;chr2;chr2;chr2;chr2;chr2;chr2;chr2	37196488;37196494;37196496;37196505;37196508;37196523;37197254;37198494;37198494;37199704;37199704;37199704;37199704;37199704;37199704;37201048;37201048;37201048;37201048;37201048;37201048;37201642;37201642;37201642;37201642;37201642;37201863;37201863;37203250;37204304;37213437;37213467;37215321;37216113	37196520;37196520;37196520;37196520;37196520;37196669;37197350;37198672;37198672;37199819;37199819;37199819;37199819;37199819;37199819;37201092;37201092;37201092;37201704;37201092;37201092;37201726;37201726;37201726;37201726;37201726;37202692;37204743;37203495;37204739;37213725;37213554;37215518;37216193	+;+;+;+;+;+;+;+;+;+;+;+;+;+;+;+;+;+;+;+;+;+;+;+;+;+;+;+;+;+;+;+;+;+	4700	chr2:37196488-37216193	1574.33	1998.28	1050.78	929.721	968.406	790.539	656.748	767.268	589.216	615.79	994.108	-0.421147	0.137897	-3.05407	0.00225758	0.825941
114	ENSG00000183091.19	NEB	nebulin [Source:HGNC Symbol;Acc:HGNC:7720]	chr2;chr2;chr2;chr2;chr2;chr2;chr2;chr2;chr2;chr2;chr2;chr2;chr2;chr2;chr2;chr2;chr2;chr2;chr2;chr2;chr2;chr2;chr2;chr2;chr2;chr2;chr2;chr2;chr2;chr2;chr2;chr2;chr2;chr2;chr2;chr2;chr2;chr2;chr2;chr2;chr2;chr2;chr2;chr2;chr2;chr2;chr2;chr2;chr2;chr2;chr2;chr2;chr2;chr2;chr2;chr2;chr2;chr2;chr2;chr2;chr2;chr2;chr2;chr2;chr2;chr2;chr2;chr2;chr2;chr2;chr2;chr2;chr2;chr2;chr2;chr2;chr2;chr2;chr2;chr2…	151485336;151485339;151485339;151485339;151485339;151485339;151485341;151485760;151485760;151485760;151489971;151489971;151489971;151489971;151489971;151489971;151489971;151489971;151489971;151489971;151490372;151490372;151490372;151490372;151490372;151490372;151490372;151490372;151490372;151490372;151491207;151491683;151491683;151491683;151491683;151491683;151491683;151491683;151491683;151491683…	151485933;151485933;151485933;151485933;151485933;151485933;151485933;151485933;151485933;151485933;151490077;151490077;151490077;151490077;151490077;151490077;151490077;151490077;151490077;151490077;151490518;151490518;151490518;151490518;151490518;151490518;151490518;151490518;151490518;151490518;151492281;151491775;151491775;151491775;151491775;151491775;151491775;151491775;151491775;151491775…	-;-;-;-;-;-;-;-;-;-;-;-;-;-;-;-;-;-;-;-;-;-;-;-;-;-;-;-;-;-;-;-;-;-;-;-;-;-;-;-;-;-;-;-;-;-;-;-;-;-;-;-;-;-;-;-;-;-;-;-;-;-;-;-;-;-;-;-;-;-;-;-;-;-;-;-;-;-;-;-;-;-;-;-;-;-;-;-;-;-;-;-;-;-;-;-;-;-;-;-;-;-;-;-;-;-;-;-;-;-;-;-;-;-;-;-;-;-;-;-;-;-;-;-;-;-;-;-;-;-;-;-;-;-;-;-;-;-;-;-;-;-;-;-;-;-;-;-;-;-;-;-;-;-;-;-;-;-;-;-;-;-;-;-;-;-;-;-;-;-;-;-;-;-;-;-;-;-;-;-;-;-;-;-;-;-;-;-;-;-;-;-;-;-;-;-;-;-;-;-…	30567	chr2:151485336-151734487	381.877	482.308	408.408	443.038	498.542	535.635	225.04	354.641	337.933	323.205	399.062	-0.47163	0.154579	-3.05106	0.00228033	0.825941
115	ENSG00000141655.17	TNFRSF11A	TNF receptor superfamily member 11a [Source:HGNC Symbol;Acc:HGNC:11908]	chr18;chr18;chr18;chr18;chr18;chr18;chr18;chr18;chr18;chr18;chr18;chr18;chr18;chr18;chr18;chr18;chr18;chr18;chr18;chr18;chr18;chr18;chr18;chr18;chr18;chr18;chr18;chr18;chr18;chr18;chr18;chr18;chr18;chr18;chr18;chr18;chr18;chr18;chr18;chr18;chr18;chr18;chr18;chr18;chr18;chr18;chr18	62325287;62325287;62325287;62325287;62325310;62325326;62336314;62348168;62348168;62348168;62348168;62348168;62349812;62349812;62349812;62349812;62349812;62354391;62354391;62354391;62354391;62354391;62357903;62358248;62358248;62358248;62358248;62358248;62359955;62359955;62359955;62359955;62359955;62359955;62361680;62361680;62361680;62361680;62366708;62366708;62366708;62367430;62368701;62384751;623…	62325427;62325427;62325427;62325427;62325427;62325427;62336786;62348249;62348249;62348249;62348249;62348249;62349937;62349937;62349937;62349937;62349937;62354534;62354534;62354534;62354534;62354534;62358341;62358341;62358341;62358341;62358341;62358341;62360043;62360049;62360049;62360049;62360049;62360049;62361793;62361793;62361793;62361793;62366760;62366760;62366760;62367435;62369484;62391288;623…	+;+;+;+;+;+;+;+;+;+;+;+;+;+;+;+;+;+;+;+;+;+;+;+;+;+;+;+;+;+;+;+;+;+;+;+;+;+;+;+;+;+;+;+;+;+;+	8995	chr18:62325287-62391288	387.079	375.01	734.723	649.734	611.044	323.402	1043.68	998.373	634.707	654.347	641.21	0.479888	0.157394	3.04897	0.00229628	0.825941
116	ENSG00000248905.10	FMN1	formin 1 [Source:HGNC Symbol;Acc:HGNC:3768]	chr15;chr15;chr15;chr15;chr15;chr15;chr15;chr15;chr15;chr15;chr15;chr15;chr15;chr15;chr15;chr15;chr15;chr15;chr15;chr15;chr15;chr15;chr15;chr15;chr15;chr15;chr15;chr15;chr15;chr15;chr15;chr15;chr15;chr15;chr15;chr15;chr15;chr15;chr15;chr15;chr15;chr15;chr15;chr15;chr15;chr15;chr15;chr15;chr15;chr15;chr15;chr15;chr15;chr15;chr15;chr15;chr15;chr15;chr15;chr15;chr15;chr15;chr15;chr15;chr15;chr15;chr…	32765544;32765546;32774151;32774310;32774323;32776835;32776835;32776835;32776835;32776835;32798804;32798804;32798804;32798804;32798804;32804281;32804281;32804281;32804281;32804281;32810895;32857015;32857015;32857015;32857015;32857015;32857015;32860680;32888172;32888172;32888172;32888172;32888172;32898834;32898834;32898834;32898834;32899795;32899807;32899979;32899979;32899979;32899979;32901911;329…	32774354;32774354;32774354;32774354;32774354;32776919;32776919;32776919;32776919;32776919;32798953;32798953;32798953;32798953;32798953;32804332;32804332;32804332;32804332;32804332;32811111;32857107;32857107;32857107;32857107;32857107;32857107;32860837;32888254;32888292;32888292;32888292;32888292;32898893;32898893;32898893;32898893;32900125;32900252;32900125;32900125;32900125;32900125;32902040;329…	-;-;-;-;-;-;-;-;-;-;-;-;-;-;-;-;-;-;-;-;-;-;-;-;-;-;-;-;-;-;-;-;-;-;-;-;-;-;-;-;-;-;-;-;-;-;-;-;-;-;-;-;-;-;-;-;-;-;-;-;-;-;-;-;-;-;-;-;-;-;-;-;-;-;-;-;-;-;-;-;-;-;-;-;-;-;-;-;-;-;-;-;-;-;-;-;-;-;-;-;-;-;-;-;-	20270	chr15:32765544-33194714	236.202	258.151	174.446	275.869	184.196	208.864	141.224	133.621	124.558	125.88	186.301	-0.54624	0.179557	-3.04216	0.00234888	0.837578
117	ENSG00000153767.10	GTF2E1	general transcription factor IIE subunit 1 [Source:HGNC Symbol;Acc:HGNC:4650]	chr3;chr3;chr3;chr3;chr3;chr3;chr3;chr3;chr3;chr3;chr3;chr3;chr3;chr3;chr3;chr3	120742637;120742732;120742744;120742744;120742762;120749745;120749848;120750523;120750523;120750523;120750523;120770728;120770728;120776423;120776423;120781043	120742794;120742794;120742794;120742794;120742794;120749951;120749951;120751056;120750700;120750918;120751000;120770929;120770929;120776660;120776664;120783069	+;+;+;+;+;+;+;+;+;+;+;+;+;+;+;+	3370	chr3:120742637-120783069	2562.84	2814.17	2296.52	2486.12	2693.45	3029.65	2894.51	2981.67	3358.75	3558.65	2867.63	0.28351	0.0932769	3.03945	0.0023701	0.837921
118	ENSG00000183783.7	KCTD8	potassium channel tetramerization domain containing 8 [Source:HGNC Symbol;Acc:HGNC:22394]	chr4;chr4;chr4;chr4;chr4;chr4	44173903;44174955;44293404;44293799;44447563;44447563	44175250;44175250;44293487;44293831;44447613;44448809	-;-;-;-;-;-	2712	chr4:44173903-44448809	153.999	172.101	348.207	240.459	286.772	299.821	430.56	451.285	320.603	334.545	303.835	0.489734	0.161625	3.03005	0.00244511	0.856795
119	ENSG00000165801.10	ARHGEF40	Rho guanine nucleotide exchange factor 40 [Source:HGNC Symbol;Acc:HGNC:25516]	chr14;chr14;chr14;chr14;chr14;chr14;chr14;chr14;chr14;chr14;chr14;chr14;chr14;chr14;chr14;chr14;chr14;chr14;chr14;chr14;chr14;chr14;chr14;chr14;chr14;chr14;chr14;chr14;chr14;chr14;chr14;chr14;chr14;chr14;chr14;chr14;chr14;chr14;chr14;chr14;chr14;chr14;chr14;chr14;chr14;chr14;chr14;chr14;chr14;chr14;chr14;chr14;chr14;chr14;chr14;chr14;chr14;chr14;chr14;chr14;chr14;chr14;chr14;chr14;chr14;chr14;chr…	21070273;21070291;21070304;21070317;21070368;21073045;21073045;21073045;21073045;21073045;21073932;21073932;21073932;21073932;21074777;21075332;21075332;21075332;21075332;21075332;21075623;21075645;21075645;21076360;21076360;21076360;21076360;21076360;21076536;21076563;21076563;21076563;21076774;21076774;21076774;21076774;21078177;21078177;21078177;21078177;21078373;21078373;21078373;21078884;210…	21070399;21070399;21070399;21070399;21070399;21073178;21073242;21073242;21073242;21073242;21075180;21075180;21074991;21075180;21075180;21075765;21075499;21075499;21075553;21075499;21075765;21075765;21075765;21076456;21076456;21076456;21076456;21076456;21076643;21076643;21076643;21076643;21076890;21076890;21076890;21076890;21078207;21078272;21078272;21078272;21078488;21078488;21078488;21079010;210…	+;+;+;+;+;+;+;+;+;+;+;+;+;+;+;+;+;+;+;+;+;+;+;+;+;+;+;+;+;+;+;+;+;+;+;+;+;+;+;+;+;+;+;+;+;+;+;+;+;+;+;+;+;+;+;+;+;+;+;+;+;+;+;+;+;+;+;+;+;+;+;+;+;+;+;+;+;+;+;+;+;+;+;+;+;+;+;+;+;+;+;+;+;+;+;+;+;+;+;+;+;+;+;+;+	8194	chr14:21070273-21090248	3404.63	3226.36	4602.62	4553.9	5100.13	5347.37	5663.88	5496.93	5588.89	5315.3	4830	0.272624	0.0900459	3.02762	0.00246491	0.856795
120	ENSG00000177511.6	ST8SIA3	ST8 alpha-N-acetyl-neuraminide alpha-2,8-sialyltransferase 3 [Source:HGNC Symbol;Acc:HGNC:14269]	chr18;chr18;chr18;chr18;chr18;chr18;chr18;chr18;chr18	57352557;57354402;57356913;57357152;57359995;57363513;57368566;57371409;57371604	57353025;57354524;57357470;57357470;57368931;57363611;57368933;57371515;57371731	+;+;+;+;+;+;+;+;+	10324	chr18:57352557-57371731	269.499	309.144	436.456	369.747	327.582	265.01	264.077	282.368	205.792	179.18	290.886	-0.474914	0.157526	-3.01483	0.00257126	0.886313
121	ENSG00000179044.16	EXOC3L1	exocyst complex component 3 like 1 [Source:HGNC Symbol;Acc:HGNC:27540]	chr16;chr16;chr16;chr16;chr16;chr16;chr16;chr16;chr16;chr16;chr16;chr16;chr16;chr16;chr16;chr16;chr16;chr16;chr16;chr16;chr16;chr16;chr16;chr16;chr16;chr16;chr16;chr16;chr16;chr16;chr16;chr16;chr16;chr16;chr16;chr16;chr16;chr16;chr16;chr16;chr16;chr16;chr16;chr16;chr16;chr16;chr16;chr16;chr16;chr16;chr16;chr16;chr16;chr16;chr16;chr16;chr16;chr16;chr16;chr16;chr16;chr16	67184379;67184379;67184380;67184380;67184381;67184686;67184686;67184686;67184686;67184902;67184902;67184902;67185136;67185136;67185136;67185136;67185136;67185361;67185361;67185361;67185361;67185361;67186237;67186237;67186237;67186237;67186557;67186557;67186557;67186557;67186759;67186759;67187021;67187021;67187021;67187021;67187031;67187225;67187225;67187225;67187721;67188721;67188721;67188904;671…	67184604;67184604;67184604;67184604;67184604;67185057;67184810;67185057;67184810;67185057;67185057;67185057;67185258;67185258;67185258;67185258;67185258;67185664;67185490;67185490;67185490;67185490;67186347;67186347;67186347;67186347;67186657;67186657;67186657;67186657;67186884;67186884;67187138;67187138;67187138;67187138;67187138;67187837;67187837;67187837;67187837;67188940;67188940;67188940;671…	-;-;-;-;-;-;-;-;-;-;-;-;-;-;-;-;-;-;-;-;-;-;-;-;-;-;-;-;-;-;-;-;-;-;-;-;-;-;-;-;-;-;-;-;-;-;-;-;-;-;-;-;-;-;-;-;-;-;-;-;-;-	3045	chr16:67184379-67190185	127.986	79.6764	121.086	131.758	81.6197	115.661	64.297	63.0286	70.4026	41.9599	89.7476	-0.629174	0.209566	-3.00227	0.00267975	0.916075
122	ENSG00000170561.13	IRX2	iroquois homeobox 2 [Source:HGNC Symbol;Acc:HGNC:14359]	chr5;chr5;chr5;chr5;chr5;chr5;chr5;chr5;chr5	2745845;2746165;2747541;2748345;2748345;2749382;2749382;2751165;2751165	2746786;2747616;2747616;2749052;2749052;2749787;2749787;2751677;2751662	-;-;-;-;-;-;-;-;-	3399	chr5:2745845-2751677	318.404	240.091	478.186	429.862	323.17	259.396	383.486	256.316	181.964	128.148	299.902	-0.456285	0.152252	-2.9969	0.00272737	0.924711
123	ENSG00000177697.19	CD151	CD151 molecule (Raph blood group) [Source:HGNC Symbol;Acc:HGNC:1630]	chr11;chr11;chr11;chr11;chr11;chr11;chr11;chr11;chr11;chr11;chr11;chr11;chr11;chr11;chr11;chr11;chr11;chr11;chr11;chr11;chr11;chr11;chr11;chr11;chr11;chr11;chr11;chr11;chr11;chr11;chr11;chr11;chr11;chr11;chr11;chr11;chr11;chr11;chr11;chr11;chr11;chr11;chr11;chr11;chr11;chr11;chr11;chr11;chr11;chr11;chr11;chr11;chr11;chr11;chr11;chr11;chr11;chr11;chr11;chr11;chr11;chr11;chr11;chr11;chr11;chr11;chr…	832887;832932;832952;832952;832952;832952;832958;832961;832961;832969;832986;832986;832986;832992;832994;832997;833009;833988;834458;834530;834530;834530;834530;834530;834530;834530;834530;834530;834530;834530;834530;834536;834872;835020;835194;835551;836063;836063;836063;836063;836063;836063;836063;836063;836063;836063;836063;836063;836063;836063;836063;836063;836063;836063;836063;836063;836251;…	833026;833026;833022;833026;833026;833026;833022;833022;833026;833022;833026;833026;833026;833026;833026;833026;833022;834067;834591;834591;834745;834591;834803;834591;834591;834591;834745;834591;834591;834591;834591;834591;835139;835139;835324;836153;836153;836153;836153;836153;836153;836153;836153;836539;836153;836153;836153;836153;836153;836153;836153;836153;836480;836153;836153;836153;836442;…	+;+;+;+;+;+;+;+;+;+;+;+;+;+;+;+;+;+;+;+;+;+;+;+;+;+;+;+;+;+;+;+;+;+;+;+;+;+;+;+;+;+;+;+;+;+;+;+;+;+;+;+;+;+;+;+;+;+;+;+;+;+;+;+;+;+;+;+;+;+;+;+;+;+;+;+;+;+;+;+;+;+;+;+;+;+;+;+;+;+;+;+;+;+;+;+;+;+;+;+;+;+;+;+;+;+;+;+;+;+;+;+;+;+;+;+;+;+;+;+;+;+;+;+;+;+;+;+;+;+;+	3894	chr11:832887-839831	1637.8	1245.08	1507.76	1365.35	1447.1	1322.81	1097.64	1110.14	1002.97	843.734	1258.04	-0.346301	0.116108	-2.98258	0.00285832	0.961231
124	ENSG00000167972.14	ABCA3	ATP binding cassette subfamily A member 3 [Source:HGNC Symbol;Acc:HGNC:33]	chr16;chr16;chr16;chr16;chr16;chr16;chr16;chr16;chr16;chr16;chr16;chr16;chr16;chr16;chr16;chr16;chr16;chr16;chr16;chr16;chr16;chr16;chr16;chr16;chr16;chr16;chr16;chr16;chr16;chr16;chr16;chr16;chr16;chr16;chr16;chr16;chr16;chr16;chr16;chr16;chr16;chr16;chr16;chr16;chr16;chr16;chr16;chr16;chr16;chr16;chr16;chr16;chr16;chr16;chr16;chr16;chr16;chr16;chr16;chr16;chr16;chr16;chr16;chr16;chr16;chr16;chr…	2275881;2275881;2277597;2277597;2277879;2277879;2278288;2278288;2278295;2278943;2278943;2278943;2281027;2281027;2281027;2281381;2281381;2281381;2281393;2283186;2283186;2283186;2283186;2284279;2284279;2284779;2284779;2285442;2285442;2286694;2286694;2288026;2288026;2289048;2289434;2289434;2292140;2292140;2292140;2295590;2295590;2295590;2297329;2297329;2297329;2297766;2297766;2297766;2298386;2298386…	2276805;2276805;2277670;2277670;2278069;2278069;2278458;2278458;2278458;2279130;2279130;2279130;2281221;2281221;2281221;2281509;2281509;2281509;2281505;2283972;2283741;2283358;2283358;2284437;2284437;2284998;2284998;2285646;2285646;2286967;2286967;2288329;2288329;2289620;2289620;2289620;2292238;2292238;2292238;2295740;2295740;2295740;2297539;2297539;2297539;2297921;2297921;2297921;2298540;2298540…	-;-;-;-;-;-;-;-;-;-;-;-;-;-;-;-;-;-;-;-;-;-;-;-;-;-;-;-;-;-;-;-;-;-;-;-;-;-;-;-;-;-;-;-;-;-;-;-;-;-;-;-;-;-;-;-;-;-;-;-;-;-;-;-;-;-;-;-;-;-;-;-;-;-;-;-;-;-;-;-;-;-;-;-;-;-;-;-;-;-;-;-;-;-;-;-;-;-	7804	chr16:2275881-2340746	479.687	385.634	748.405	794.668	917.67	960.101	1068.94	968.119	1137.27	1085.29	854.578	0.364292	0.122623	2.97084	0.00296988	0.990694
125	ENSG00000227232.5	WASH7P	WASP family homolog 7, pseudogene [Source:HGNC Symbol;Acc:HGNC:38034]	chr1;chr1;chr1;chr1;chr1;chr1;chr1;chr1;chr1;chr1;chr1	14404;15005;15796;16607;16858;17233;17606;17915;18268;24738;29534	14501;15038;15947;16765;17055;17368;17742;18061;18366;24891;29570	-;-;-;-;-;-;-;-;-;-;-	1351	chr1:14404-29570	9.36482	9.56117	10.9456	11.5289	12.1326	5.61463	8.03713	13.4461	10.8312	6.80431	9.82664	-0.0130277	0.179515	-0.0725719	0.942147	1
126	ENSG00000278267.1	MIR6859-1	microRNA 6859-1 [Source:HGNC Symbol;Acc:HGNC:50039]	chr1	17369	17436	-	68	chr1:17369-17436	1.04054	0	0.6841	0	1.10297	0	1.14816	0.840381	0	0	0.481615	0.0212685	0.047683	0.446039	0.655569	1
127	ENSG00000237613.2	FAM138A	family with sequence similarity 138 member A [Source:HGNC Symbol;Acc:HGNC:32334]	chr1;chr1;chr1;chr1;chr1	34554;35245;35277;35721;35721	35174;35481;35481;36073;36081	-;-;-;-;-	1219	chr1:34554-36081	2.08107	0	0	0	0	0	0	0	0	0	0.208107	0	0.0375659	0	1	1
128	ENSG00000238009.6	AL627309.1	novel transcript	chr1;chr1;chr1;chr1;chr1;chr1;chr1;chr1;chr1;chr1;chr1;chr1;chr1;chr1;chr1;chr1;chr1	89295;92091;92230;110953;112700;112700;112700;120721;120725;120775;120874;129055;129055;129055;129081;133374;133374	91629;92240;92240;111357;112804;112804;112804;120932;120869;120932;120932;129223;129217;129173;129223;133566;133723	-;-;-;-;-;-;-;-;-;-;-;-;-;-;-;-;-	3726	chr1:89295-133723	10.4054	4.24941	4.7887	1.64698	4.41187	1.12292	5.7408	10.0846	2.16623	1.13405	4.57509	0.163888	0.137711	1.19008	0.234014	1
129	ENSG00000268903.1	AL627309.6	novel pseudogene	chr1	135141	135895	-	755	chr1:135141-135895	74.9186	44.6188	51.9916	28.8222	26.4712	41.5482	28.704	46.221	29.2442	27.2172	39.9757	-0.0443539	0.216597	-0.204776	0.837747	1
130	ENSG00000269981.1	AL627309.7	novel pseudogene	chr1	137682	137965	-	284	chr1:137682-137965	88.4455	52.0552	34.205	27.1752	48.5306	46.0399	42.482	43.6998	36.826	29.4853	44.8945	0.255401	0.216897	1.17752	0.238988	1
131	ENSG00000239906.1	AL627309.2	novel transcript	chr1;chr1	139790;140075	139847;140339	-;-	323	chr1:139790-140339	1.04054	0	0	0	0	0	0	0.840381	0	0	0.188092	0.0137621	0.0375659	0.366346	0.714107	1
132	ENSG00000241860.7	AL627309.5	novel transcript	chr1;chr1;chr1;chr1;chr1;chr1;chr1;chr1;chr1;chr1;chr1;chr1;chr1;chr1;chr1;chr1;chr1;chr1;chr1;chr1;chr1	141474;142808;146386;146386;146386;146642;155767;164263;165491;165884;165889;167129;167959;168100;168100;168610;169049;169049;169049;172557;173753	143011;143011;146509;146509;149707;146831;155831;164791;165942;165942;165942;168165;168165;168165;168165;168767;169240;169210;169264;172688;173862	-;-;-;-;-;-;-;-;-;-;-;-;-;-;-;-;-;-;-;-;-	7559	chr1:141474-173862	49.9457	40.3694	20.523	23.8812	26.4712	26.9502	16.0742	21.0095	18.413	29.4853	27.3123	-0.0858831	0.214584	-0.400231	0.688987	1
133	ENSG00000279928.2	FO538757.1	DEAD/H-box helicase 11 (DDX11) pseudogene	chr1;chr1;chr1;chr1;chr1	182696;183132;183494;183740;183981	182746;183216;183571;183901;184174	+;+;+;+;+	570	chr1:182696-184174	0	1.06235	1.3682	0.823491	1.10297	0	0	0	1.08312	0	0.544013	-0.038179	0.050138	-0.761479	0.446371	1
134	ENSG00000279457.4	WASH9P	WAS protein family homolog 9, pseudogene [Source:HGNC Symbol;Acc:HGNC:53981]	chr1;chr1;chr1;chr1;chr1;chr1;chr1;chr1;chr1;chr1	185217;185491;186317;187129;187376;187755;188130;188439;188791;195263	185350;185559;186469;187287;187577;187890;188266;188584;188902;195411	-;-;-;-;-;-;-;-;-;-	1397	chr1:185217-195411	21.8513	20.1847	29.4163	26.3517	24.2653	26.9502	18.3706	22.6903	25.9948	26.0832	24.2158	-0.179334	0.214074	-0.837718	0.402189	1
135	ENSG00000228463.10	AP006222.1	ribosomal protein L23a (RPL23A) pseudogene	chr1;chr1;chr1;chr1;chr1;chr1;chr1;chr1;chr1;chr1;chr1;chr1;chr1;chr1;chr1;chr1;chr1;chr1	257864;257913;258144;258524;258568;261550;263015;264604;267303;267303;268667;268667;268667;289266;297345;356685;358049;359345	259025;259025;259025;259025;259024;261634;268204;264733;268204;268204;268816;268816;268816;289370;297502;357586;358183;359681	-;-;-;-;-;-;-;-;-;-;-;-;-;-;-;-;-;-	8224	chr1:257864-359681	1.04054	0	0	0	0	0	0	0	2.16623	0	0.320677	0	0.0375659	0	1	1
136	ENSG00000237094.12	AL732372.2	pseudogene similar to part of septin 14 SEPT14	chr1;chr1;chr1;chr1;chr1;chr1;chr1;chr1;chr1;chr1;chr1;chr1;chr1;chr1;chr1;chr1;chr1;chr1;chr1;chr1;chr1;chr1;chr1;chr1;chr1;chr1;chr1;chr1;chr1;chr1;chr1;chr1;chr1;chr1;chr1;chr1;chr1;chr1;chr1;chr1;chr1;chr1;chr1;chr1;chr1;chr1;chr1;chr1;chr1;chr1;chr1;chr1;chr1;chr1;chr1;chr1;chr1;chr1;chr1;chr1;chr1;chr1;chr1;chr1;chr1;chr1;chr1;chr1;chr1;chr1;chr1;chr1;chr1;chr1;chr1;chr1;chr1;chr1;chr1;chr1…	365389;365395;365615;366019;368251;373144;373182;379769;379769;476364;484832;485026;485040;485040;485066;489361;494382;494464;494475;494611;494771;494992;494992;494992;494992;494992;495277;495277;496264;497109;497109;497109;497134;497205;497210;497240;497245;497275;498047;498073;498073;498073;498281;498399;498399;498399;498399;498399;498399;498399;498399;498684;498684;498684;498684;498984;501556;…	365692;365692;365692;366151;368450;373323;373323;379870;379972;476945;485208;485208;485208;485208;485208;489553;494586;494898;494898;494898;494898;495049;495049;495049;495049;495049;495368;495476;496605;497299;497299;497259;497299;497228;497299;497299;497299;497299;498305;498305;498305;498305;498305;498456;498456;498976;498456;498456;498456;498456;498456;499175;499002;499175;498976;499369;501607;…	-;-;-;-;-;-;-;-;-;-;-;-;-;-;-;-;-;-;-;-;-;-;-;-;-;-;-;-;-;-;-;-;-;-;-;-;-;-;-;-;-;-;-;-;-;-;-;-;-;-;-;-;-;-;-;-;-;-;-;-;-;-;-;-;-;-;-;-;-;-;-;-;-;-;-;-;-;-;-;-;-;-	6204	chr1:365389-522928	164.405	166.789	90.9853	69.9967	94.8553	114.538	86.1121	86.5593	70.4026	91.8581	103.65	0.0690175	0.199007	0.346809	0.728735	1
137	ENSG00000250575.1	AL732372.3	novel pseudogene	chr1;chr1	491225;492768	491989;493241	-;-	1239	chr1:491225-493241	1.04054	0	0	0	1.10297	0	0	0	0	0	0.21435	0	0.0375659	0	1	1
138	ENSG00000278757.1	U6	U6 spliceosomal RNA [Source:RFAM;Acc:RF00026]	chr1	516376	516479	-	104	chr1:516376-516479	1.04054	0	0.6841	0.823491	2.20594	1.12292	0	0	0	0	0.587699	-0.0265534	0.051701	-0.513595	0.607535	1
139	ENSG00000230021.10	AL669831.3	septin 14 (SEPT14) pseudogene	chr1;chr1;chr1;chr1;chr1;chr1;chr1;chr1;chr1;chr1;chr1;chr1;chr1;chr1;chr1;chr1;chr1;chr1;chr1;chr1;chr1;chr1;chr1;chr1;chr1;chr1;chr1;chr1;chr1;chr1;chr1;chr1;chr1;chr1;chr1;chr1;chr1;chr1;chr1;chr1;chr1;chr1;chr1;chr1;chr1;chr1;chr1;chr1;chr1;chr1;chr1;chr1;chr1;chr1;chr1;chr1;chr1;chr1;chr1	586071;586278;586821;586821;586945;588117;594191;594198;594308;594308;594308;594458;594629;597299;601398;601398;601398;601398;601398;601398;601436;607955;607955;607955;607955;607955;607955;612741;612741;627377;627961;628919;628919;628919;631131;631131;633044;698927;698927;701936;703685;703685;711711;711711;711765;711867;720024;720032;720032;720032;720032;720032;720053;724358;732017;732017;732981;…	586358;586358;586955;586955;586955;588453;594756;594756;594756;594756;594756;594756;594756;598551;601577;601577;601577;601577;601577;601577;601577;608056;608056;608056;608056;608056;608056;612864;612813;627823;628223;629006;629006;629006;631150;631204;633129;698959;698959;702340;703789;703789;711922;711922;711922;711922;720206;720200;720150;720200;720200;720194;720200;724564;732212;732207;733064;…	-;-;-;-;-;-;-;-;-;-;-;-;-;-;-;-;-;-;-;-;-;-;-;-;-;-;-;-;-;-;-;-;-;-;-;-;-;-;-;-;-;-;-;-;-;-;-;-;-;-;-;-;-;-;-;-;-;-;-	5495	chr1:586071-827796	2.08107	1.06235	0.6841	3.29396	1.10297	1.12292	3.44448	3.36152	0	1.13405	1.72874	0.0551541	0.0947498	0.582102	0.560498	1
140	ENSG00000225972.1	MTND1P23	MT-ND1 pseudogene 23 [Source:HGNC Symbol;Acc:HGNC:42092]	chr1	629062	629433	+	372	chr1:629062-629433	11.4459	7.43646	8.2092	5.76443	4.41187	5.61463	8.03713	7.56343	7.58182	5.67026	7.17351	0.0272923	0.166543	0.163875	0.869829	1
141	ENSG00000225630.1	MTND2P28	MT-ND2 pseudogene 28 [Source:HGNC Symbol;Acc:HGNC:42129]	chr1	629640	630683	+	1044	chr1:629640-630683	2065.46	1581.84	2655.68	1547.34	1702.98	1651.82	1384.68	3124.54	1331.15	1236.12	1828.16	0.0483582	0.216181	0.223693	0.822996	1
142	ENSG00000237973.1	MTCO1P12	MT-CO1 pseudogene 12 [Source:HGNC Symbol;Acc:HGNC:52014]	chr1	631074	632616	+	1543	chr1:631074-632616	199.783	166.789	221.648	162.228	290.081	313.296	248.003	233.626	225.288	248.357	230.91	0.265906	0.168705	1.57616	0.114989	1
143	ENSG00000278791.1	AC114498.2		chr1	632325	632413	-	89	chr1:632325-632413	1.04054	0	0	0	0	0	0	0	2.16623	0	0.320677	0	0.0375659	0	1	1
144	ENSG00000229344.1	MTCO2P12	MT-CO2 pseudogene 12 [Source:HGNC Symbol;Acc:HGNC:52028]	chr1	632757	633438	+	682	chr1:632757-633438	10.4054	10.6235	11.6297	13.9993	11.0297	5.61463	9.18529	16.8076	5.41559	4.5362	9.92469	0.00577797	0.180509	0.0320094	0.974465	1
145	ENSG00000240409.1	MTATP8P1	MT-ATP8 pseudogene 1 [Source:HGNC Symbol;Acc:HGNC:44571]	chr1	633535	633741	+	207	chr1:633535-633741	4.16214	2.1247	4.7887	4.94094	5.51484	6.73755	3.44448	2.52114	0	2.2681	3.65026	-0.0725347	0.127993	-0.566708	0.570913	1
146	ENSG00000248527.1	MTATP6P1	MT-ATP6 pseudogene 1 [Source:HGNC Symbol;Acc:HGNC:44575]	chr1	633696	634376	+	681	chr1:633696-634376	6439.88	4620.17	6838.26	5786.67	6594.65	4915.04	4775.2	7744.11	4672.57	3640.3	5602.69	-0.00226422	0.209198	-0.0108233	0.991364	1
147	ENSG00000198744.5	MTCO3P12	MT-CO3 pseudogene 12 [Source:HGNC Symbol;Acc:HGNC:52042]	chr1	634376	634922	+	547	chr1:634376-634922	12.4864	6.37411	10.2615	13.9993	20.9564	6.73755	4.59264	15.9672	15.1637	2.2681	10.8807	-0.0384239	0.167724	-0.229091	0.818799	1
148	ENSG00000228327.3	AL669831.1	general transcription factor IIi (GTF2I) pseudogene	chr1;chr1;chr1;chr1;chr1;chr1;chr1;chr1;chr1;chr1;chr1;chr1;chr1;chr1;chr1;chr1;chr1;chr1;chr1;chr1;chr1	725885;733307;735423;743180;744195;744728;746695;756077;758967;764723;764723;765144;766329;766329;768548;768548;769497;772976;774171;774171;778284	729804;733364;735613;743350;744391;744825;746818;756141;759123;764800;765247;765247;766387;766387;768613;768613;769712;773107;774280;774280;778626	-;-;-;-;-;-;-;-;-;-;-;-;-;-;-;-;-;-;-;-;-	6432	chr1:725885-778626	112.378	86.0505	110.14	91.4074	89.3405	76.3589	76.9268	118.494	101.813	89.59	95.2499	-0.0219612	0.203878	-0.107717	0.91422	1
149	ENSG00000223181.1	RNU6-1199P	RNA, U6 small nuclear 1199, pseudogene [Source:HGNC Symbol;Acc:HGNC:48162]	chr1	758233	758336	-	104	chr1:758233-758336	0	0	0	0	0	0	0	0	0	2.2681	0.22681	0	0.0375659	0	1	1
150	ENSG00000237491.10	LINC01409	long intergenic non-protein coding RNA 1409 [Source:HGNC Symbol;Acc:HGNC:50701]	chr1;chr1;chr1;chr1;chr1;chr1;chr1;chr1;chr1;chr1;chr1;chr1;chr1;chr1;chr1;chr1;chr1;chr1;chr1;chr1;chr1;chr1;chr1;chr1;chr1;chr1;chr1;chr1;chr1;chr1;chr1;chr1;chr1;chr1;chr1;chr1;chr1;chr1;chr1;chr1;chr1;chr1;chr1;chr1;chr1;chr1;chr1;chr1;chr1;chr1;chr1;chr1;chr1;chr1;chr1;chr1;chr1;chr1;chr1;chr1;chr1;chr1;chr1;chr1;chr1;chr1;chr1;chr1;chr1;chr1;chr1;chr1;chr1;chr1;chr1;chr1;chr1;chr1;chr1;chr1…	778747;778747;778758;778760;778760;778770;778782;778796;778802;778809;778809;778812;778812;778849;778930;778937;778972;781937;781937;781937;781937;783111;783111;784370;784370;784370;784370;784370;784370;784370;784370;784370;784370;784370;784370;784370;784370;784396;785800;786393;786393;792882;792882;795470;795470;795470;801607;803567;803567;803567;803567;803836;803919;803919;803919;803919;803919;…	779092;779092;779092;779092;779092;779092;779092;779092;779092;779092;779092;779092;779092;779092;779092;779092;779092;782136;782043;782191;782136;783363;783363;784493;784493;784493;784493;784493;784493;784759;784977;784493;784493;784493;784429;784655;784690;784493;787672;786866;787186;793041;793041;795582;795582;795513;801876;803667;803667;803667;803667;804222;804222;804222;804222;804222;804222;…	+;+;+;+;+;+;+;+;+;+;+;+;+;+;+;+;+;+;+;+;+;+;+;+;+;+;+;+;+;+;+;+;+;+;+;+;+;+;+;+;+;+;+;+;+;+;+;+;+;+;+;+;+;+;+;+;+;+;+;+;+;+;+;+;+;+;+;+;+;+;+;+;+;+;+;+;+;+;+;+;+;+;+;+;+;+;+;+;+;+;+;+;+;+;+;+;+;+;+;+;+;+;+;+;+;+;+;+;+;+;+	8413	chr1:778747-810065	44.743	48.8682	45.1506	38.7041	40.8098	33.6878	31.0004	34.4556	41.1585	40.8258	39.9404	-0.181149	0.2171	-0.834405	0.404053	1
151	ENSG00000230092.7	AL669831.4	F-box only protein 25 (FBXO25) pseudogene	chr1;chr1;chr1;chr1;chr1;chr1;chr1;chr1	800879;805799;805799;808574;808574;810067;810067;817373	801163;805891;805891;808623;808623;810170;810161;817712	-;-;-;-;-;-;-;-	872	chr1:800879-817712	3.12161	5.31176	1.3682	9.0584	8.82375	5.61463	9.18529	4.20191	6.49871	11.3405	6.45247	0.048533	0.150427	0.322635	0.746972	1
152	ENSG00000177757.2	FAM87B	family with sequence similarity 87 member B [Source:HGNC Symbol;Acc:HGNC:32236]	chr1;chr1	817371;818723	818202;819837	+;+	1947	chr1:817371-819837	0	0	0	0	0	1.12292	0	0	0	0	0.112293	0	0.0375659	0	1	1
153	ENSG00000228794.10	LINC01128	long intergenic non-protein coding RNA 1128 [Source:HGNC Symbol;Acc:HGNC:49377]	chr1;chr1;chr1;chr1;chr1;chr1;chr1;chr1;chr1;chr1;chr1;chr1;chr1;chr1;chr1;chr1;chr1;chr1;chr1;chr1;chr1;chr1;chr1;chr1;chr1;chr1;chr1;chr1;chr1;chr1;chr1;chr1;chr1;chr1;chr1;chr1;chr1;chr1;chr1;chr1;chr1;chr1;chr1;chr1;chr1;chr1;chr1;chr1;chr1;chr1;chr1;chr1;chr1;chr1;chr1;chr1;chr1;chr1;chr1;chr1;chr1;chr1;chr1;chr1;chr1;chr1;chr1;chr1;chr1;chr1;chr1;chr1;chr1;chr1;chr1;chr1;chr1;chr1;chr1;chr1…	825138;826832;827598;827603;827604;827635;827638;827652;827652;827654;827654;827657;827663;827667;827667;827667;827673;827692;827699;827700;827771;827806;827815;827821;829003;829003;829003;829003;829003;829003;829003;829003;829003;829003;829003;829003;829003;829003;829003;829003;829003;829003;829003;829003;829003;829003;831578;831605;841200;841200;841200;841200;841200;841200;841200;841200;841200;…	825552;826923;827775;827775;827775;827775;827775;827775;827775;827775;827775;827775;827775;827775;827775;827775;827775;827775;827775;827775;827853;827849;828127;827853;829104;829104;829104;829104;829104;829104;829104;829104;829104;829104;829104;829104;829104;829104;829104;829104;829104;829104;829104;829104;829104;829104;831677;831677;842020;841999;843594;842001;841373;841373;842001;844498;846365;…	+;+;+;+;+;+;+;+;+;+;+;+;+;+;+;+;+;+;+;+;+;+;+;+;+;+;+;+;+;+;+;+;+;+;+;+;+;+;+;+;+;+;+;+;+;+;+;+;+;+;+;+;+;+;+;+;+;+;+;+;+;+;+;+;+;+;+;+;+;+;+;+;+;+;+;+;+;+;+;+;+;+;+;+;+;+;+;+;+;+;+;+;+;+;+;+;+;+;+;+;+;+;+;+;+;+;+;+;+;+;+;+;+;+;+;+;+;+;+;+;+;+;+;+;+;+	15682	chr1:825138-859446	243.485	248.59	232.594	219.872	250.374	262.764	235.373	254.636	228.538	250.625	242.685	0.0972603	0.156519	0.621395	0.53434	1
154	ENSG00000225880.5	LINC00115	long intergenic non-protein coding RNA 115 [Source:HGNC Symbol;Acc:HGNC:26211]	chr1	826206	827522	-	1317	chr1:826206-827522	35.3782	19.1223	21.2071	23.0577	27.5742	23.5814	27.5559	26.0518	18.413	18.1448	24.0087	0.110993	0.213084	0.520888	0.602445	1
155	ENSG00000288531.1	AL669831.7	novel transcript	chr1;chr1;chr1;chr1;chr1	860226;860227;865260;865260;867420	861273;861273;865499;866720;868202	+;+;+;+;+	3292	chr1:860226-868202	1.04054	4.24941	1.3682	1.64698	0	1.12292	0	0.840381	2.16623	0	1.24347	-0.0399817	0.0770101	-0.519175	0.603639	1
156	ENSG00000234711.1	TUBB8P11	tubulin beta 8 class VIII pseudogene 11 [Source:HGNC Symbol;Acc:HGNC:32337]	chr1	873292	874349	+	1058	chr1:873292-874349	0	0	0	0	1.10297	0	1.14816	0	1.08312	0	0.333425	0.0137621	0.0375659	0.366346	0.714107	1
157	ENSG00000283040.1	AL669831.5	FAM166A, pseudogene P3	chr1;chr1;chr1;chr1;chr1	874529;875047;875526;876527;876755	874591;875155;875625;876611;877234	-;-;-;-;-	837	chr1:874529-877234	0	0	0	0	0	0	0	0.840381	0	0	0.0840381	0.0137621	0.0375659	0.366346	0.714107	1
158	ENSG00000272438.1	AL645608.6	novel transcript	chr1;chr1	904834;915750	904957;915976	+;+	351	chr1:904834-915976	0	1.06235	2.0523	3.29396	3.30891	4.4917	1.14816	3.36152	5.41559	0	2.41345	-0.0127082	0.101905	-0.124706	0.900756	1
159	ENSG00000230699.2	AL645608.2	novel transcript	chr1;chr1	911435;911945	911473;914948	+;+	3043	chr1:911435-914948	6.24321	5.31176	9.5774	12.3524	12.1326	7.86048	11.4816	21.0095	23.8286	13.6086	12.3406	0.155179	0.188444	0.823476	0.410237	1
160	ENSG00000241180.1	AL645608.4	novel transcript	chr1;chr1	914171;914803	914444;914971	+;+	443	chr1:914171-914971	0	0	0	0	0	0	0	0	0	1.13405	0.113405	0	0.0375659	0	1	1
161	ENSG00000223764.2	LINC02593	long intergenic non-protein coding RNA 2593 [Source:HGNC Symbol;Acc:HGNC:53933]	chr1;chr1;chr1;chr1;chr1;chr1;chr1	916865;916870;917370;918022;918022;918825;919335	921016;917720;917486;918110;918534;918915;919692	-;-;-;-;-;-;-	4152	chr1:916865-921016	0	0	0	0.823491	3.30891	0	0	0	0	0	0.41324	-0.00878347	0.0377008	-0.232978	0.815778	1
162	ENSG00000187634.12	SAMD11	sterile alpha motif domain containing 11 [Source:HGNC Symbol;Acc:HGNC:28706]	chr1;chr1;chr1;chr1;chr1;chr1;chr1;chr1;chr1;chr1;chr1;chr1;chr1;chr1;chr1;chr1;chr1;chr1;chr1;chr1;chr1;chr1;chr1;chr1;chr1;chr1;chr1;chr1;chr1;chr1;chr1;chr1;chr1;chr1;chr1;chr1;chr1;chr1;chr1;chr1;chr1;chr1;chr1;chr1;chr1;chr1;chr1;chr1;chr1;chr1;chr1;chr1;chr1;chr1;chr1;chr1;chr1;chr1;chr1;chr1;chr1;chr1;chr1;chr1;chr1;chr1;chr1;chr1;chr1;chr1;chr1;chr1;chr1;chr1;chr1;chr1;chr1;chr1;chr1;chr1…	923928;925150;925731;925741;925741;925741;925741;925741;925741;925741;925741;925922;925922;925922;925922;925922;925922;925922;925922;925922;925922;925922;930155;930155;930155;930155;930155;930155;930155;930155;930155;930155;930155;930312;931039;931039;931039;931039;931039;931039;931039;931039;931039;931039;931039;935772;935772;935772;935772;935772;935772;935772;935772;935772;935772;935772;939040;…	924948;925189;925800;925800;925800;925800;925800;925800;925800;925800;925800;926013;926013;926013;926013;926013;926013;926013;926013;926013;926013;926013;930336;930336;930336;930336;930336;930336;930336;930336;930336;930336;930336;930336;931089;931089;931089;931089;931089;931089;931089;931089;931089;931089;931089;935896;935896;935896;935896;935896;935805;935896;935896;935896;935793;935896;939129;…	+;+;+;+;+;+;+;+;+;+;+;+;+;+;+;+;+;+;+;+;+;+;+;+;+;+;+;+;+;+;+;+;+;+;+;+;+;+;+;+;+;+;+;+;+;+;+;+;+;+;+;+;+;+;+;+;+;+;+;+;+;+;+;+;+;+;+;+;+;+;+;+;+;+;+;+;+;+;+;+;+;+;+;+;+;+;+;+;+;+;+;+;+;+;+;+;+;+;+;+;+;+;+;+;+;+;+;+;+;+;+;+;+;+;+;+;+;+;+;+;+;+;+;+;+;+;+;+;+;+;+;+;+;+;+;+;+;+;+;+;+;+;+;+;+;+;+;+;+;+;+;+;+	4173	chr1:923928-944581	4.16214	6.37411	3.4205	4.11745	1.10297	2.24585	2.29632	0.840381	5.41559	4.5362	3.45115	-0.0899472	0.127012	-0.708177	0.478835	1
163	ENSG00000188976.11	NOC2L	NOC2 like nucleolar associated transcriptional repressor [Source:HGNC Symbol;Acc:HGNC:24517]	chr1;chr1;chr1;chr1;chr1;chr1;chr1;chr1;chr1;chr1;chr1;chr1;chr1;chr1;chr1;chr1;chr1;chr1;chr1;chr1;chr1;chr1;chr1;chr1;chr1;chr1;chr1;chr1;chr1;chr1;chr1;chr1;chr1;chr1;chr1;chr1;chr1;chr1;chr1;chr1;chr1;chr1;chr1;chr1;chr1;chr1;chr1;chr1;chr1;chr1;chr1;chr1	944203;944204;944205;945042;945042;945057;945319;945518;945518;945518;945518;946173;946173;946173;946402;946402;946402;948131;948131;948490;948490;951127;951127;952000;952000;952412;952412;953175;953175;953782;953782;954004;954004;954426;955923;955923;955923;956095;956095;956095;956894;956894;956894;957099;957099;957099;958246;958929;958929;959215;959215;959215	944800;944800;944800;945146;945146;945146;945422;945562;945653;945653;945653;946286;946286;946286;946545;947060;946545;948232;948232;948603;948603;951238;951238;952139;952139;952600;952600;953288;953288;953892;953892;954523;954082;954523;956013;956013;956013;956215;956215;956215;957025;957025;957025;957273;958458;957273;959081;959081;959081;959256;959309;959256	-;-;-;-;-;-;-;-;-;-;-;-;-;-;-;-;-;-;-;-;-;-;-;-;-;-;-;-;-;-;-;-;-;-;-;-;-;-;-;-;-;-;-;-;-;-;-;-;-;-;-;-	5540	chr1:944203-959309	6095.46	5752.63	4907.73	5035.64	5268.88	5195.77	4661.53	5012.87	5106.9	4493.11	5153.05	-0.0367133	0.0972136	-0.377656	0.705686	1
164	ENSG00000187961.14	KLHL17	kelch like family member 17 [Source:HGNC Symbol;Acc:HGNC:24023]	chr1;chr1;chr1;chr1;chr1;chr1;chr1;chr1;chr1;chr1;chr1;chr1;chr1;chr1;chr1;chr1;chr1;chr1;chr1;chr1;chr1;chr1;chr1;chr1;chr1;chr1;chr1;chr1;chr1;chr1;chr1	960584;960639;961293;961449;961629;961826;961826;962082;962355;962704;962704;962727;963032;963109;963109;963337;963337;963337;963552;963920;963920;963920;964107;964107;964107;964107;964349;964349;964349;964963;964963	960800;960699;961552;961750;961750;962478;962047;962471;962471;962917;962917;962917;963253;963253;963253;963504;963504;963504;964008;964008;964008;964008;964164;964167;964167;964180;964530;964530;964530;965602;965719	+;+;+;+;+;+;+;+;+;+;+;+;+;+;+;+;+;+;+;+;+;+;+;+;+;+;+;+;+;+;+	3402	chr1:960584-965719	495.295	400.507	461.083	513.858	518.395	589.536	543.08	561.375	506.899	392.382	498.241	0.157228	0.147279	1.06755	0.285724	1
165	ENSG00000187583.11	PLEKHN1	pleckstrin homology domain containing N1 [Source:HGNC Symbol;Acc:HGNC:25284]	chr1;chr1;chr1;chr1;chr1;chr1;chr1;chr1;chr1;chr1;chr1;chr1;chr1;chr1;chr1;chr1;chr1;chr1;chr1;chr1;chr1;chr1;chr1;chr1;chr1;chr1;chr1;chr1;chr1;chr1;chr1;chr1;chr1;chr1;chr1;chr1;chr1;chr1;chr1;chr1;chr1;chr1;chr1;chr1;chr1;chr1;chr1;chr1;chr1;chr1;chr1;chr1;chr1;chr1	966482;966502;966502;966704;966704;966704;970277;970277;970277;970521;970521;970521;970686;970686;970686;970875;970879;970879;971077;971077;971077;971113;971324;971324;971324;971324;972075;972075;972075;972288;972288;972288;972861;972861;972861;973186;973186;973500;973500;973500;973512;973833;973833;973833;973833;974316;974316;974316;974316;974442;974442;974442;974442;975712	966614;966614;966614;966803;966803;966803;970423;970423;970423;970601;970601;970601;970758;971006;970758;971006;971006;971006;971208;971208;971208;971208;971523;971404;971404;971404;972150;972150;972150;972424;972424;972424;973010;973010;973010;973326;973326;973640;973640;973640;973640;974051;974051;974051;974051;974364;974364;974364;974364;974588;975008;975008;975865;975865	+;+;+;+;+;+;+;+;+;+;+;+;+;+;+;+;+;+;+;+;+;+;+;+;+;+;+;+;+;+;+;+;+;+;+;+;+;+;+;+;+;+;+;+;+;+;+;+;+;+;+;+;+;+	3451	chr1:966482-975865	63.4727	49.9305	30.1004	41.1745	44.1187	38.1795	29.8522	36.1364	32.4935	24.9491	39.0408	-0.0455309	0.217427	-0.209408	0.83413	1
166	ENSG00000187642.9	PERM1	PPARGC1 and ESRR induced regulator, muscle 1 [Source:HGNC Symbol;Acc:HGNC:28208]	chr1;chr1;chr1;chr1;chr1;chr1;chr1;chr1;chr1;chr1	975204;975205;975205;976499;976499;976499;978881;978881;981137;982065	976269;976269;976269;976624;976641;976624;981029;980657;981173;982093	-;-;-;-;-;-;-;-;-;-	3424	chr1:975204-982093	0	0	0.6841	0.823491	2.20594	1.12292	0	0.840381	2.16623	0	0.784307	-0.0114788	0.0615036	-0.186635	0.851946	1
167	ENSG00000272512.1	AL645608.7	novel transcript	chr1	995966	998051	-	2086	chr1:995966-998051	45.7836	41.4317	3.4205	55.1739	8.82375	48.2858	1.14816	27.7326	20.5792	4.5362	25.6915	-0.0624237	0.113481	-0.55008	0.582264	1
168	ENSG00000188290.11	HES4	hes family bHLH transcription factor 4 [Source:HGNC Symbol;Acc:HGNC:24149]	chr1;chr1;chr1;chr1;chr1;chr1;chr1;chr1;chr1;chr1;chr1;chr1	998962;998964;998966;998970;999526;999526;999526;999526;999692;999692;999866;999866	999432;999432;999432;999432;999613;999613;999613;1000096;999787;1000172;999981;1000097	-;-;-;-;-;-;-;-;-;-;-;-	1118	chr1:998962-1000172	71.797	31.8706	16.4184	48.5859	16.5445	67.3755	18.3706	24.3711	28.1611	5.67026	32.9165	-0.0681912	0.148047	-0.460606	0.645082	1
169	ENSG00000187608.10	ISG15	ISG15 ubiquitin like modifier [Source:HGNC Symbol;Acc:HGNC:4053]	chr1;chr1;chr1;chr1;chr1;chr1;chr1;chr1	1001138;1001145;1008194;1008194;1013497;1013984;1013984;1013984	1001281;1001263;1008279;1008279;1013576;1014540;1014435;1014540	+;+;+;+;+;+;+;+	867	chr1:1001138-1014540	236.202	189.099	222.333	217.401	227.212	217.847	237.669	238.668	212.291	181.448	218.017	0.0974892	0.162404	0.600288	0.548314	1
170	ENSG00000224969.1	AL645608.1	novel transcript	chr1;chr1	1011997;1012917	1012190;1013193	-;-	471	chr1:1011997-1013193	0	0	2.0523	6.58792	0	4.4917	3.44448	0	3.24935	3.40215	2.32279	-0.0771175	0.0923935	-0.834665	0.403907	1
171	ENSG00000188157.15	AGRN	agrin [Source:HGNC Symbol;Acc:HGNC:329]	chr1;chr1;chr1;chr1;chr1;chr1;chr1;chr1;chr1;chr1;chr1;chr1;chr1;chr1;chr1;chr1;chr1;chr1;chr1;chr1;chr1;chr1;chr1;chr1;chr1;chr1;chr1;chr1;chr1;chr1;chr1;chr1;chr1;chr1;chr1;chr1;chr1;chr1;chr1;chr1;chr1;chr1;chr1;chr1;chr1;chr1;chr1;chr1;chr1;chr1;chr1;chr1;chr1;chr1;chr1;chr1;chr1;chr1;chr1;chr1;chr1;chr1;chr1;chr1;chr1;chr1;chr1;chr1;chr1;chr1;chr1;chr1;chr1;chr1;chr1;chr1;chr1;chr1;chr1;chr1…	1020120;1020123;1022201;1022201;1034106;1034106;1034867;1035277;1035277;1035277;1035277;1040665;1040665;1040665;1040665;1040665;1041173;1041173;1041173;1041173;1041173;1041478;1041478;1041478;1041478;1041956;1041956;1041956;1041956;1043239;1043239;1043239;1043239;1043538;1043538;1043538;1043538;1043823;1043823;1043823;1043823;1044109;1044109;1044109;1044109;1044334;1044334;1044334;1044334;1045161…	1020373;1020373;1022462;1022462;1034703;1034703;1035324;1035324;1035324;1035324;1035324;1040880;1040880;1040880;1040880;1040880;1041397;1041397;1041397;1041397;1041397;1041702;1041702;1041702;1041702;1042162;1042162;1042162;1042162;1043457;1043457;1043457;1043457;1043732;1043732;1043732;1043732;1044023;1044023;1044023;1044023;1044257;1044257;1044257;1044257;1044439;1044439;1044439;1044439;1045277…	+;+;+;+;+;+;+;+;+;+;+;+;+;+;+;+;+;+;+;+;+;+;+;+;+;+;+;+;+;+;+;+;+;+;+;+;+;+;+;+;+;+;+;+;+;+;+;+;+;+;+;+;+;+;+;+;+;+;+;+;+;+;+;+;+;+;+;+;+;+;+;+;+;+;+;+;+;+;+;+;+;+;+;+;+;+;+;+;+;+;+;+;+;+;+;+;+;+;+;+;+;+;+;+;+;+;+;+;+;+;+;+;+;+;+;+;+;+;+;+;+;+;+;+;+;+;+;+;+;+;+;+;+;+;+;+;+;+;+;+;+;+;+;+;+;+;+;+;+;+;+;+;+;+;+;+;+;+;+;+;+;+;+;+;+	10761	chr1:1020120-1056118	10507.3	9468.74	9383.11	10236.8	10656.9	9529.14	9892.56	9846.75	8896.73	7882.79	9630.08	0.00715334	0.098503	0.0726205	0.942108	1
172	ENSG00000217801.10	AL390719.1	protein tyrosine phosphatase family pseudogene	chr1;chr1;chr1;chr1;chr1;chr1;chr1;chr1;chr1;chr1;chr1;chr1;chr1;chr1;chr1;chr1;chr1;chr1;chr1;chr1;chr1;chr1;chr1;chr1;chr1	1059708;1059734;1060277;1060280;1061020;1063079;1063079;1063079;1063079;1063480;1064210;1064490;1064495;1064518;1065352;1065830;1065830;1065830;1065830;1065949;1066587;1067566;1067869;1068577;1069208	1059782;1059846;1060393;1060393;1061117;1063201;1063201;1063201;1063201;1063566;1064401;1064589;1064589;1064589;1065475;1066274;1066459;1066456;1066456;1066441;1066667;1067646;1068003;1068724;1069355	+;+;+;+;+;+;+;+;+;+;+;+;+;+;+;+;+;+;+;+;+;+;+;+;+	2203	chr1:1059708-1069355	29.135	33.9952	29.4163	27.9987	29.7801	22.4585	20.6669	27.7326	24.9117	20.4129	26.6508	-0.100811	0.215087	-0.4687	0.639284	1
173	ENSG00000273443.1	AL645608.8	novel transcript	chr1;chr1	1062208;1063061	1062808;1063288	-;-	829	chr1:1062208-1063288	0	0	0	0	1.10297	0	2.29632	0	1.08312	0	0.448241	0.0267963	0.039989	0.670091	0.5028	1
174	ENSG00000237330.3	RNF223	ring finger protein 223 [Source:HGNC Symbol;Acc:HGNC:40020]	chr1;chr1	1070967;1074016	1072575;1074306	-;-	1900	chr1:1070967-1074306	1.04054	0	0	0.823491	0	1.12292	2.29632	0	0	0	0.528327	0.0194452	0.0456638	0.425833	0.670229	1
175	ENSG00000131591.17	C1orf159	chromosome 1 open reading frame 159 [Source:HGNC Symbol;Acc:HGNC:26062]	chr1;chr1;chr1;chr1;chr1;chr1;chr1;chr1;chr1;chr1;chr1;chr1;chr1;chr1;chr1;chr1;chr1;chr1;chr1;chr1;chr1;chr1;chr1;chr1;chr1;chr1;chr1;chr1;chr1;chr1;chr1;chr1;chr1;chr1;chr1;chr1;chr1;chr1;chr1;chr1;chr1;chr1;chr1;chr1;chr1;chr1;chr1;chr1;chr1;chr1;chr1;chr1;chr1;chr1;chr1;chr1;chr1;chr1;chr1;chr1;chr1;chr1;chr1;chr1;chr1;chr1;chr1;chr1;chr1;chr1;chr1;chr1;chr1;chr1;chr1;chr1;chr1;chr1;chr1;chr1…	1081818;1081823;1081823;1081823;1081825;1081825;1081825;1082146;1082235;1082604;1082700;1082916;1083915;1083915;1083915;1083915;1083915;1083915;1083915;1083926;1084353;1084353;1084353;1084353;1084353;1084353;1084353;1084481;1084481;1084481;1084481;1084481;1084481;1084481;1084481;1084481;1085251;1085878;1085878;1085878;1085878;1085878;1085878;1085878;1085878;1085878;1085878;1085878;1087139;1087139…	1082987;1082987;1082987;1082987;1082987;1082987;1084506;1082253;1082987;1082987;1082987;1082987;1084011;1084383;1084086;1084072;1084383;1084086;1084383;1084086;1084383;1084383;1084383;1084383;1084383;1084383;1084506;1084506;1084506;1084506;1084506;1084506;1084506;1084506;1084506;1084506;1085310;1086012;1086012;1086012;1086012;1086012;1086012;1086012;1086012;1086012;1086012;1086012;1087204;1087204…	-;-;-;-;-;-;-;-;-;-;-;-;-;-;-;-;-;-;-;-;-;-;-;-;-;-;-;-;-;-;-;-;-;-;-;-;-;-;-;-;-;-;-;-;-;-;-;-;-;-;-;-;-;-;-;-;-;-;-;-;-;-;-;-;-;-;-;-;-;-;-;-;-;-;-;-;-;-;-;-;-;-;-;-;-;-;-;-;-;-;-;-;-;-;-;-;-;-;-;-;-;-;-;-;-;-;-;-;-;-;-;-;-;-;-;-;-;-;-;-;-;-;-;-;-;-;-;-;-;-;-;-;-;-;-;-;-;-;-;-;-;-;-;-;-;-	6322	chr1:1081818-1116361	373.552	299.583	465.872	359.042	454.423	378.426	440.894	476.496	331.434	298.255	387.798	0.142643	0.14616	0.97594	0.329094	1
176	ENSG00000285812.1	AL390719.3	novel transcript, antisense to C1orf159	chr1;chr1	1097585;1104033	1098113;1104598	+;+	1095	chr1:1097585-1104598	0	0	0.6841	0	0	0	0	0	0	0	0.06841	-0.00792659	0.0375659	-0.211005	0.832884	1
177	ENSG00000223823.1	LINC01342	long intergenic non-protein coding RNA 1342 [Source:HGNC Symbol;Acc:HGNC:50551]	chr1;chr1;chr1	1137017;1140825;1142739	1137110;1141032;1144056	+;+;+	1620	chr1:1137017-1144056	6.24321	2.1247	3.4205	6.58792	2.20594	0	1.14816	3.36152	3.24935	0	2.83413	-0.0891193	0.108436	-0.821863	0.411155	1
178	ENSG00000207730.3	MIR200B	microRNA 200b [Source:HGNC Symbol;Acc:HGNC:31579]	chr1	1167104	1167198	+	95	chr1:1167104-1167198	0	0	1.3682	0.823491	0	1.12292	0	3.36152	1.08312	0	0.775926	0.019244	0.0577621	0.33316	0.739013	1
179	ENSG00000207607.3	MIR200A	microRNA 200a [Source:HGNC Symbol;Acc:HGNC:31578]	chr1	1167863	1167952	+	90	chr1:1167863-1167952	1.04054	0	0	0	1.10297	1.12292	0	0.840381	1.08312	0	0.518993	0.0174433	0.0490495	0.355626	0.72212	1
180	ENSG00000198976.1	MIR429	microRNA 429 [Source:HGNC Symbol;Acc:HGNC:13784]	chr1	1169005	1169087	+	83	chr1:1169005-1169087	0	1.06235	2.0523	1.64698	4.41187	1.12292	2.29632	3.36152	3.24935	0	1.92036	0.0363955	0.0953714	0.381619	0.702744	1
181	ENSG00000272141.1	AL390719.2	novel transcript	chr1	1169357	1170343	+	987	chr1:1169357-1170343	6.24321	3.18705	13.682	12.3524	20.9564	5.61463	11.4816	14.2865	21.6623	12.4746	12.1941	-0.00275563	0.18635	-0.0147874	0.988202	1
182	ENSG00000205231.1	TTLL10-AS1	TTLL10 antisense RNA 1 [Source:HGNC Symbol;Acc:HGNC:41159]	chr1;chr1	1173056;1179365	1176396;1179555	-;-	3532	chr1:1173056-1179555	13.527	8.49881	3.4205	5.76443	0	1.12292	4.59264	1.68076	5.41559	4.5362	4.85588	-0.0551906	0.140672	-0.392336	0.69481	1
183	ENSG00000162571.14	TTLL10	tubulin tyrosine ligase like 10 [Source:HGNC Symbol;Acc:HGNC:26693]	chr1;chr1;chr1;chr1;chr1;chr1;chr1;chr1;chr1;chr1;chr1;chr1;chr1;chr1;chr1;chr1;chr1;chr1;chr1;chr1;chr1;chr1;chr1;chr1;chr1;chr1;chr1;chr1;chr1;chr1;chr1;chr1;chr1;chr1;chr1;chr1;chr1;chr1;chr1;chr1;chr1;chr1;chr1;chr1;chr1;chr1;chr1;chr1;chr1;chr1;chr1;chr1;chr1;chr1;chr1;chr1;chr1;chr1;chr1;chr1;chr1	1173880;1173880;1173884;1173898;1174216;1174266;1174285;1174424;1174424;1174424;1174521;1179189;1179189;1179189;1179657;1179657;1179657;1179697;1180034;1180034;1180034;1180034;1180483;1180483;1180483;1180484;1180537;1180731;1180731;1180731;1180731;1181741;1181741;1181741;1181741;1182361;1182361;1182361;1182361;1182876;1182876;1182876;1182876;1183920;1183920;1183920;1183920;1184969;1184969;1184969…	1173926;1173926;1173926;1173926;1174321;1174321;1174321;1174489;1174489;1174489;1175034;1179333;1179333;1179333;1179737;1179737;1179737;1179853;1180174;1180340;1180340;1180340;1180601;1180601;1180601;1180860;1180601;1180884;1180860;1180860;1180860;1181815;1181815;1181815;1181815;1182446;1182446;1182446;1182446;1183047;1183047;1183047;1183047;1183927;1184091;1184091;1184091;1185864;1185109;1185109…	+;+;+;+;+;+;+;+;+;+;+;+;+;+;+;+;+;+;+;+;+;+;+;+;+;+;+;+;+;+;+;+;+;+;+;+;+;+;+;+;+;+;+;+;+;+;+;+;+;+;+;+;+;+;+;+;+;+;+;+;+	3998	chr1:1173880-1197936	49.9457	37.1823	26.6799	20.5873	28.6772	38.1795	27.5559	30.2537	18.413	21.547	29.9021	0.126336	0.216103	0.584608	0.558811	1
184	ENSG00000186891.14	TNFRSF18	TNF receptor superfamily member 18 [Source:HGNC Symbol;Acc:HGNC:11914]	chr1;chr1;chr1;chr1;chr1;chr1;chr1;chr1;chr1;chr1;chr1;chr1;chr1;chr1;chr1;chr1;chr1;chr1	1203508;1203508;1203844;1203844;1204034;1204034;1204055;1204399;1204399;1204399;1204399;1205370;1205370;1205370;1205370;1206385;1206385;1206385	1203968;1203960;1203968;1203968;1204236;1204236;1204236;1204486;1204486;1204486;1204486;1205492;1205492;1205680;1205492;1206571;1206571;1206592	-;-;-;-;-;-;-;-;-;-;-;-;-;-;-;-;-;-	1271	chr1:1203508-1206592	18.7296	12.7482	16.4184	18.1168	23.1623	21.3356	25.2595	16.8076	10.8312	15.8767	17.9286	0.0929557	0.205404	0.45255	0.650873	1
185	ENSG00000186827.11	TNFRSF4	TNF receptor superfamily member 4 [Source:HGNC Symbol;Acc:HGNC:11918]	chr1;chr1;chr1;chr1;chr1;chr1;chr1;chr1;chr1;chr1;chr1;chr1;chr1;chr1;chr1;chr1	1211340;1211340;1211704;1211942;1211942;1212019;1212638;1212638;1212638;1212992;1212992;1212992;1213395;1213663;1213983;1213983	1211625;1211832;1211832;1212138;1212138;1212138;1212704;1212704;1212704;1213093;1213093;1213785;1213498;1213785;1214153;1214138	-;-;-;-;-;-;-;-;-;-;-;-;-;-;-;-	1722	chr1:1211340-1214153	4.16214	2.1247	4.7887	1.64698	2.20594	4.4917	2.29632	1.68076	2.16623	0	2.55635	-0.0500255	0.110678	-0.451991	0.651275	1
186	ENSG00000078808.18	SDF4	stromal cell derived factor 4 [Source:HGNC Symbol;Acc:HGNC:24188]	chr1;chr1;chr1;chr1;chr1;chr1;chr1;chr1;chr1;chr1;chr1;chr1;chr1;chr1;chr1;chr1;chr1;chr1;chr1;chr1;chr1;chr1;chr1;chr1;chr1;chr1;chr1;chr1;chr1;chr1;chr1;chr1;chr1;chr1;chr1;chr1;chr1;chr1;chr1;chr1;chr1	1216908;1216909;1216931;1216931;1216932;1216934;1218458;1218458;1218458;1218458;1218458;1218458;1218523;1218769;1218769;1218769;1218769;1218769;1218769;1223244;1223244;1223244;1223244;1223244;1223832;1223832;1223832;1223832;1223832;1227272;1228468;1228468;1228468;1228468;1228468;1228468;1231892;1231892;1231892;1231892;1231892	1217688;1217804;1217804;1217804;1217688;1217688;1218633;1218633;1220293;1218633;1218633;1218633;1218633;1219005;1221351;1218927;1218943;1218927;1218927;1223357;1223357;1223357;1223357;1223357;1223968;1223968;1223968;1223968;1223968;1227319;1228946;1228596;1228946;1228946;1228946;1228946;1231968;1232031;1232031;1232067;1232001	-;-;-;-;-;-;-;-;-;-;-;-;-;-;-;-;-;-;-;-;-;-;-;-;-;-;-;-;-;-;-;-;-;-;-;-;-;-;-;-;-	4745	chr1:1216908-1232067	2604.46	2372.23	2169.28	2473.76	2568.81	2686.04	2373.25	2297.6	2502	2239.75	2428.72	0.00790208	0.107773	0.0733216	0.94155	1
187	ENSG00000176022.7	B3GALT6	beta-1,3-galactosyltransferase 6 [Source:HGNC Symbol;Acc:HGNC:17978]	chr1	1232237	1235041	+	2805	chr1:1232237-1235041	592.065	472.747	713.516	763.376	946.347	864.652	930.01	917.696	852.413	873.219	792.604	0.294234	0.124657	2.36035	0.0182578	1
188	ENSG00000184163.3	C1QTNF12	C1q and TNF related 12 [Source:HGNC Symbol;Acc:HGNC:32308]	chr1;chr1;chr1;chr1;chr1;chr1;chr1;chr1;chr1;chr1;chr1;chr1;chr1;chr1;chr1;chr1;chr1;chr1	1242446;1242449;1242453;1242835;1242835;1242835;1243062;1243062;1243266;1243444;1243954;1243954;1243981;1244191;1244381;1244381;1244381;1246514	1242646;1242646;1242646;1242913;1243158;1242913;1243152;1243463;1243552;1243552;1244275;1244105;1244275;1244275;1244724;1244418;1244497;1246722	-;-;-;-;-;-;-;-;-;-;-;-;-;-;-;-;-;-	1794	chr1:1242446-1246722	48.9052	24.4341	24.6276	22.2342	25.3683	15.721	25.2595	19.3288	14.0805	23.8151	24.3774	-0.0289781	0.210971	-0.137356	0.890749	1
189	ENSG00000260179.1	AL162741.1	novel transcript	chr1	1249777	1251334	-	1558	chr1:1249777-1251334	23.9323	13.8106	10.9456	11.5289	9.92672	7.86048	18.3706	14.2865	17.3299	17.0108	14.5002	0.153332	0.198385	0.7729	0.439582	1
190	ENSG00000160087.21	UBE2J2	ubiquitin conjugating enzyme E2 J2 [Source:HGNC Symbol;Acc:HGNC:19268]	chr1;chr1;chr1;chr1;chr1;chr1;chr1;chr1;chr1;chr1;chr1;chr1;chr1;chr1;chr1;chr1;chr1;chr1;chr1;chr1;chr1;chr1;chr1;chr1;chr1;chr1;chr1;chr1;chr1;chr1;chr1;chr1;chr1;chr1;chr1;chr1;chr1;chr1;chr1;chr1;chr1;chr1;chr1;chr1;chr1;chr1;chr1;chr1;chr1;chr1;chr1;chr1;chr1;chr1;chr1;chr1;chr1;chr1;chr1;chr1;chr1;chr1;chr1;chr1;chr1;chr1;chr1;chr1;chr1;chr1;chr1;chr1;chr1;chr1;chr1;chr1;chr1;chr1;chr1;chr1…	1253909;1253912;1253914;1254985;1255048;1255164;1255178;1255264;1255268;1255395;1255439;1256045;1256045;1256045;1256045;1256045;1256045;1256045;1256045;1256045;1256045;1256045;1256049;1256992;1256992;1256992;1256992;1256992;1256992;1256992;1256992;1256992;1256992;1256992;1256992;1257011;1257049;1257122;1257208;1257208;1257208;1257208;1257208;1257208;1257208;1257208;1257208;1257208;1257208;1257208…	1255487;1255487;1255487;1255487;1255487;1255487;1255487;1255487;1255487;1255487;1255487;1256125;1256125;1256125;1256335;1256125;1256125;1256125;1256125;1256125;1256125;1256125;1256125;1257130;1257130;1257130;1257130;1257130;1257130;1257130;1257130;1257130;1257130;1257130;1257130;1257130;1257130;1257130;1257310;1257310;1257310;1257310;1257310;1257310;1257310;1257310;1257310;1257310;1257310;1257310…	-;-;-;-;-;-;-;-;-;-;-;-;-;-;-;-;-;-;-;-;-;-;-;-;-;-;-;-;-;-;-;-;-;-;-;-;-;-;-;-;-;-;-;-;-;-;-;-;-;-;-;-;-;-;-;-;-;-;-;-;-;-;-;-;-;-;-;-;-;-;-;-;-;-;-;-;-;-;-;-;-;-;-;-;-;-;-;-;-;-;-;-;-;-;-;-;-;-;-;-;-;-;-;-;-;-;-;-;-;-;-;-	4691	chr1:1253909-1273864	1961.41	1797.5	1702.04	1727.68	1847.47	1815.77	1763.58	1867.33	1711.33	1579.73	1777.38	0.0785129	0.102706	0.764445	0.444602	1
191	ENSG00000230415.1	LINC01786	long intergenic non-protein coding RNA 1786 [Source:HGNC Symbol;Acc:HGNC:52575]	chr1;chr1;chr1;chr1;chr1	1275223;1275237;1279068;1279068;1280311	1275299;1275299;1279148;1279393;1280420	+;+;+;+;+	513	chr1:1275223-1280420	9.36482	9.56117	9.5774	12.3524	13.2356	11.2293	11.4816	19.3288	9.74806	15.8767	12.1756	0.138113	0.191452	0.721396	0.470666	1
192	ENSG00000162572.21	SCNN1D	sodium channel epithelial 1 subunit delta [Source:HGNC Symbol;Acc:HGNC:10601]	chr1;chr1;chr1;chr1;chr1;chr1;chr1;chr1;chr1;chr1;chr1;chr1;chr1;chr1;chr1;chr1;chr1;chr1;chr1;chr1;chr1;chr1;chr1;chr1;chr1;chr1;chr1;chr1;chr1;chr1;chr1;chr1;chr1;chr1;chr1;chr1;chr1;chr1;chr1;chr1;chr1;chr1;chr1;chr1;chr1;chr1;chr1;chr1;chr1;chr1;chr1;chr1;chr1;chr1;chr1;chr1;chr1;chr1;chr1;chr1;chr1;chr1;chr1;chr1;chr1;chr1;chr1;chr1;chr1;chr1;chr1;chr1;chr1;chr1;chr1;chr1;chr1;chr1;chr1;chr1…	1280436;1280472;1280588;1281224;1281226;1281226;1281411;1281411;1281411;1281925;1282109;1282117;1282164;1282242;1282242;1282242;1282242;1282276;1283978;1283978;1283978;1283978;1283978;1283978;1283978;1285571;1285571;1285571;1285926;1285926;1285926;1285926;1285926;1285926;1286768;1286768;1286768;1286768;1286768;1287109;1287109;1287109;1287109;1287109;1287109;1287508;1287508;1287508;1287508;1287508…	1280666;1280666;1281610;1281297;1281297;1281297;1281610;1281610;1281610;1282010;1282315;1282319;1282187;1282315;1282315;1282315;1282315;1282315;1284090;1284090;1284090;1284090;1284090;1284090;1284090;1285597;1285664;1285664;1286278;1286168;1286278;1286278;1286278;1286278;1286975;1286975;1286975;1286975;1286975;1287299;1287299;1287299;1287299;1287299;1287299;1287836;1287596;1287596;1287596;1287596…	+;+;+;+;+;+;+;+;+;+;+;+;+;+;+;+;+;+;+;+;+;+;+;+;+;+;+;+;+;+;+;+;+;+;+;+;+;+;+;+;+;+;+;+;+;+;+;+;+;+;+;+;+;+;+;+;+;+;+;+;+;+;+;+;+;+;+;+;+;+;+;+;+;+;+;+;+;+;+;+;+;+;+;+;+;+;+;+;+;+;+;+;+;+;+;+	4025	chr1:1280436-1292029	43.7025	26.5588	63.6213	47.7625	62.8692	53.9004	81.5194	66.3901	60.6546	55.5685	56.2547	0.250391	0.212146	1.18028	0.23789	1
193	ENSG00000131584.19	ACAP3	ArfGAP with coiled-coil, ankyrin repeat and PH domains 3 [Source:HGNC Symbol;Acc:HGNC:16754]	chr1;chr1;chr1;chr1;chr1;chr1;chr1;chr1;chr1;chr1;chr1;chr1;chr1;chr1;chr1;chr1;chr1;chr1;chr1;chr1;chr1;chr1;chr1;chr1;chr1;chr1;chr1;chr1;chr1;chr1;chr1;chr1;chr1;chr1;chr1;chr1;chr1;chr1;chr1;chr1;chr1;chr1;chr1;chr1;chr1;chr1;chr1;chr1;chr1;chr1;chr1;chr1;chr1;chr1;chr1;chr1;chr1;chr1;chr1;chr1;chr1;chr1;chr1;chr1;chr1;chr1;chr1;chr1;chr1;chr1;chr1;chr1;chr1;chr1;chr1;chr1;chr1;chr1;chr1;chr1…	1292390;1292391;1292870;1293564;1293823;1293823;1293823;1293823;1294090;1294090;1294090;1294090;1294402;1294402;1294402;1294402;1294499;1294718;1294718;1294718;1295447;1295447;1295447;1295447;1295736;1295736;1295736;1295736;1296015;1296015;1296015;1296015;1296211;1296211;1296211;1296211;1296425;1296425;1296425;1296425;1296436;1296466;1297822;1297822;1297822;1297822;1297822;1297822;1297837;1298013…	1293708;1293708;1293708;1293708;1293933;1293933;1293933;1293933;1294199;1294199;1294199;1294199;1294628;1294628;1294628;1294628;1294628;1295008;1294816;1294816;1295554;1295554;1295554;1295554;1295938;1295938;1295938;1295938;1296109;1296109;1296109;1296109;1296280;1296280;1296280;1296280;1296633;1296633;1296633;1296633;1296633;1296633;1297933;1297933;1297933;1297933;1297933;1297933;1297933;1298241…	-;-;-;-;-;-;-;-;-;-;-;-;-;-;-;-;-;-;-;-;-;-;-;-;-;-;-;-;-;-;-;-;-;-;-;-;-;-;-;-;-;-;-;-;-;-;-;-;-;-;-;-;-;-;-;-;-;-;-;-;-;-;-;-;-;-;-;-;-;-;-;-;-;-;-;-;-;-;-;-;-;-;-;-;-;-;-;-;-;-;-;-;-;-;-;-;-;-;-;-;-;-;-;-;-;-;-;-;-;-;-;-;-;-;-;-;-;-;-;-;-;-;-;-	8707	chr1:1292390-1309609	887.577	688.404	1057.62	1163.59	1249.66	1188.06	1222.79	1348.81	1066.87	990.027	1086.34	0.193471	0.125812	1.53778	0.124102	1
194	ENSG00000278073.1	MIR6726	microRNA 6726 [Source:HGNC Symbol;Acc:HGNC:50009]	chr1	1296110	1296170	-	61	chr1:1296110-1296170	0	0	0	0	0	0	0	0.840381	1.08312	0	0.19235	0.0137621	0.0375659	0.366346	0.714107	1
195	ENSG00000169972.12	PUSL1	pseudouridine synthase like 1 [Source:HGNC Symbol;Acc:HGNC:26914]	chr1;chr1;chr1;chr1;chr1;chr1;chr1;chr1;chr1;chr1;chr1;chr1;chr1;chr1;chr1;chr1;chr1;chr1;chr1;chr1;chr1;chr1;chr1;chr1;chr1;chr1	1308597;1308611;1308788;1308821;1308915;1309086;1309086;1309086;1309086;1309235;1309454;1309454;1309454;1309454;1309681;1309681;1309706;1310036;1310634;1310634;1310634;1310909;1310909;1310909;1311330;1311330	1308720;1308720;1308972;1308972;1308972;1309840;1309273;1309273;1309273;1309273;1309814;1309603;1309603;1309603;1309851;1309851;1309851;1311071;1310688;1310688;1310688;1311069;1311071;1311028;1311676;1311677	+;+;+;+;+;+;+;+;+;+;+;+;+;+;+;+;+;+;+;+;+;+;+;+;+;+	2459	chr1:1308597-1311677	726.294	634.224	907.116	776.552	885.684	748.991	771.564	983.246	746.268	589.707	776.965	0.0616008	0.14103	0.436791	0.662263	1
196	ENSG00000127054.21	INTS11	integrator complex subunit 11 [Source:HGNC Symbol;Acc:HGNC:26052]	chr1;chr1;chr1;chr1;chr1;chr1;chr1;chr1;chr1;chr1;chr1;chr1;chr1;chr1;chr1;chr1;chr1;chr1;chr1;chr1;chr1;chr1;chr1;chr1;chr1;chr1;chr1;chr1;chr1;chr1;chr1;chr1;chr1;chr1;chr1;chr1;chr1;chr1;chr1;chr1;chr1;chr1;chr1;chr1;chr1;chr1;chr1;chr1;chr1;chr1;chr1;chr1;chr1;chr1;chr1;chr1;chr1;chr1;chr1;chr1;chr1;chr1;chr1;chr1;chr1;chr1;chr1;chr1;chr1;chr1;chr1;chr1;chr1;chr1;chr1;chr1;chr1;chr1;chr1;chr1…	1311585;1311585;1311585;1311585;1311585;1311598;1311600;1311600;1311601;1311602;1311606;1311606;1311606;1311606;1311627;1311819;1311823;1312018;1312018;1312018;1312018;1312018;1312018;1312018;1312018;1312018;1312018;1312018;1312018;1312018;1312018;1312018;1312018;1312018;1312080;1312226;1312226;1312226;1312226;1312226;1312226;1312226;1312226;1312226;1312226;1312226;1312226;1312226;1312226;1312226…	1311924;1311924;1311924;1311924;1311924;1311924;1311924;1311924;1311924;1311924;1311924;1311924;1311924;1311924;1311924;1311924;1311924;1312147;1312147;1312147;1312147;1312147;1312147;1312147;1312147;1312147;1312147;1312147;1312147;1312147;1312147;1312147;1312147;1312147;1312147;1312501;1312368;1312368;1312368;1312368;1312368;1312368;1312501;1312368;1312368;1312368;1312368;1312700;1312356;1312368…	-;-;-;-;-;-;-;-;-;-;-;-;-;-;-;-;-;-;-;-;-;-;-;-;-;-;-;-;-;-;-;-;-;-;-;-;-;-;-;-;-;-;-;-;-;-;-;-;-;-;-;-;-;-;-;-;-;-;-;-;-;-;-;-;-;-;-;-;-;-;-;-;-;-;-;-;-;-;-;-;-;-;-;-;-;-;-;-;-;-;-;-;-;-;-;-;-;-;-;-;-;-;-;-;-;-;-;-;-;-;-;-;-;-;-;-;-;-;-;-;-;-;-;-;-;-;-;-;-;-;-;-;-;-;-;-;-;-;-;-;-;-;-;-;-;-;-;-;-;-;-;-;-;-;-;-;-;-;-;-;-;-;-;-;-;-;-;-;-;-;-;-;-;-;-;-;-;-;-;-;-;-;-;-;-;-;-;-;-;-;-;-;-;-;-;-;-;-;-;-…	8216	chr1:1311585-1324687	2683.54	2307.43	2882.11	2922.57	3041.99	2836.51	2822.18	2992.6	2858.35	2457.49	2780.48	0.00377647	0.105062	0.0359451	0.971326	1
197	ENSG00000240731.1	AL139287.1	novel transcript	chr1;chr1	1317581;1318623	1317899;1318689	-;-	386	chr1:1317581-1318689	80.1213	65.8658	50.6234	60.9383	89.3405	77.4818	65.4452	63.869	84.4832	83.9198	72.2088	0.139545	0.207551	0.672341	0.501366	1
198	ENSG00000224051.7	CPTP	ceramide-1-phosphate transfer protein [Source:HGNC Symbol;Acc:HGNC:28116]	chr1;chr1;chr1;chr1;chr1;chr1;chr1;chr1	1324756;1324802;1325241;1326836;1326836;1327241;1327241;1327241	1325102;1325102;1325595;1327032;1327032;1327994;1328896;1327471	+;+;+;+;+;+;+;+	2555	chr1:1324756-1328896	387.079	269.837	467.24	391.981	481.997	417.728	428.264	465.571	378.008	307.328	399.503	0.0580489	0.148754	0.390234	0.696364	1
199	ENSG00000169962.5	TAS1R3	taste 1 receptor member 3 [Source:HGNC Symbol;Acc:HGNC:15661]	chr1;chr1;chr1;chr1;chr1;chr1	1331280;1331638;1332024;1332921;1333259;1333506	1331536;1331938;1332806;1333124;1333379;1335314	+;+;+;+;+;+	3475	chr1:1331280-1335314	1.04054	4.24941	6.841	6.58792	3.30891	4.4917	6.88897	6.72305	2.16623	4.5362	4.68339	-0.00187769	0.143065	-0.0131247	0.989528	1
200	ENSG00000107404.20	DVL1	dishevelled segment polarity protein 1 [Source:HGNC Symbol;Acc:HGNC:3084]	chr1;chr1;chr1;chr1;chr1;chr1;chr1;chr1;chr1;chr1;chr1;chr1;chr1;chr1;chr1;chr1;chr1;chr1;chr1;chr1;chr1;chr1;chr1;chr1;chr1;chr1;chr1;chr1;chr1;chr1;chr1;chr1;chr1;chr1;chr1;chr1;chr1;chr1;chr1;chr1;chr1;chr1;chr1;chr1;chr1;chr1;chr1;chr1;chr1;chr1;chr1;chr1;chr1;chr1;chr1;chr1;chr1;chr1;chr1;chr1;chr1;chr1;chr1;chr1;chr1	1335276;1335278;1335279;1336412;1337018;1337023;1337977;1337977;1337977;1337977;1337977;1338269;1338269;1338269;1338269;1338269;1338334;1338522;1338522;1338522;1338522;1338522;1339287;1339287;1339287;1339362;1339362;1339492;1339582;1339582;1339582;1339736;1339736;1339736;1339736;1340038;1340038;1340038;1340038;1340038;1340247;1340247;1340247;1340410;1340410;1340459;1341667;1341667;1341667;1341770…	1336515;1336515;1336515;1336515;1337055;1337055;1338183;1338183;1338183;1338183;1338183;1338436;1338436;1338372;1338436;1338436;1338436;1338653;1338653;1338653;1338653;1338653;1339649;1339422;1339439;1339439;1339439;1339812;1339649;1339649;1339649;1339812;1339812;1339812;1339812;1340177;1340190;1340052;1340177;1340177;1340365;1340316;1340316;1340503;1340503;1340503;1341805;1341805;1341805;1342156…	-;-;-;-;-;-;-;-;-;-;-;-;-;-;-;-;-;-;-;-;-;-;-;-;-;-;-;-;-;-;-;-;-;-;-;-;-;-;-;-;-;-;-;-;-;-;-;-;-;-;-;-;-;-;-;-;-;-;-;-;-;-;-;-;-	3882	chr1:1335276-1349418	2121.65	1860.18	2016.04	1837.21	2047.11	2121.21	2075.88	2246.34	1909.54	1670.46	1990.56	0.157301	0.108915	1.44425	0.148668	1
201	ENSG00000162576.16	MXRA8	matrix remodeling associated 8 [Source:HGNC Symbol;Acc:HGNC:7542]	chr1;chr1;chr1;chr1;chr1;chr1;chr1;chr1;chr1;chr1;chr1;chr1;chr1;chr1;chr1;chr1;chr1;chr1;chr1;chr1;chr1;chr1;chr1;chr1;chr1;chr1;chr1;chr1;chr1;chr1;chr1;chr1;chr1;chr1;chr1;chr1;chr1;chr1;chr1;chr1;chr1;chr1;chr1;chr1;chr1;chr1;chr1;chr1;chr1;chr1;chr1;chr1;chr1;chr1;chr1;chr1;chr1;chr1;chr1	1352689;1352689;1352691;1352692;1352692;1353192;1353215;1353439;1353848;1353848;1353848;1353848;1353848;1353848;1354030;1354030;1354030;1354030;1354030;1354030;1354030;1354030;1354193;1354193;1354193;1354193;1354193;1354193;1354193;1354193;1354354;1354354;1354354;1354354;1354354;1354682;1354682;1354682;1354682;1354682;1355004;1355083;1355244;1355244;1355244;1355244;1355244;1355450;1355450;1355450…	1353629;1353629;1353629;1353629;1353332;1353928;1353928;1353629;1353928;1353928;1353946;1353928;1353928;1353928;1354106;1354106;1354106;1354106;1354106;1354106;1354106;1354106;1354509;1354247;1354232;1354232;1354232;1354232;1354232;1354264;1354474;1354509;1354509;1354509;1354509;1355016;1355152;1355152;1355152;1355152;1355345;1355152;1355512;1355345;1355345;1355345;1355345;1355512;1355752;1355752…	-;-;-;-;-;-;-;-;-;-;-;-;-;-;-;-;-;-;-;-;-;-;-;-;-;-;-;-;-;-;-;-;-;-;-;-;-;-;-;-;-;-;-;-;-;-;-;-;-;-;-;-;-;-;-;-;-;-;-	3622	chr1:1352689-1361777	167.526	110.485	456.979	457.861	441.187	439.064	465.005	629.446	545.891	395.784	410.923	0.218814	0.167436	1.30685	0.191262	1
202	ENSG00000175756.13	AURKAIP1	aurora kinase A interacting protein 1 [Source:HGNC Symbol;Acc:HGNC:24114]	chr1;chr1;chr1;chr1;chr1;chr1;chr1;chr1;chr1;chr1;chr1;chr1;chr1;chr1;chr1;chr1;chr1;chr1;chr1	1373730;1373730;1373732;1373737;1374000;1374000;1374000;1374000;1374244;1374438;1374705;1374705;1374705;1374705;1374705;1374997;1374997;1375075;1375154	1373902;1373902;1373902;1373902;1374445;1374445;1374445;1374445;1374790;1374590;1375159;1374790;1374790;1374790;1375157;1375144;1375173;1375169;1375495	-;-;-;-;-;-;-;-;-;-;-;-;-;-;-;-;-;-;-	1669	chr1:1373730-1375495	3535.74	3157.31	3131.12	3130.09	3143.46	3272.2	3143.66	3257.32	2926.58	2593.57	3129.11	0.0307729	0.100536	0.306088	0.759537	1
203	ENSG00000223663.2	NDUFB4P8	NADH:ubiquinone oxidoreductase subunit B4 pseudogene 8 [Source:HGNC Symbol;Acc:HGNC:45256]	chr1	1378666	1379032	+	367	chr1:1378666-1379032	1.04054	0	0	0	0	0	0	0	0	0	0.104054	0	0.0375659	0	1	1
204	ENSG00000221978.12	CCNL2	cyclin L2 [Source:HGNC Symbol;Acc:HGNC:20570]	chr1;chr1;chr1;chr1;chr1;chr1;chr1;chr1;chr1;chr1;chr1;chr1;chr1;chr1;chr1;chr1;chr1;chr1;chr1;chr1;chr1;chr1;chr1;chr1;chr1;chr1;chr1;chr1;chr1;chr1;chr1;chr1;chr1;chr1;chr1;chr1;chr1;chr1;chr1;chr1;chr1;chr1;chr1;chr1;chr1;chr1;chr1;chr1;chr1;chr1;chr1;chr1;chr1;chr1;chr1;chr1;chr1;chr1;chr1;chr1;chr1;chr1;chr1;chr1;chr1;chr1;chr1;chr1;chr1;chr1;chr1;chr1;chr1;chr1;chr1;chr1;chr1;chr1;chr1;chr1…	1385711;1385711;1386482;1386495;1386499;1386502;1386503;1386708;1386713;1387122;1387232;1387543;1387777;1387777;1387777;1387777;1387777;1387777;1387777;1387777;1387777;1387777;1387777;1387777;1387954;1387954;1387954;1387954;1387954;1387954;1387954;1387954;1387954;1387954;1387954;1387954;1388023;1388492;1388492;1388492;1388626;1388626;1388626;1388626;1388626;1388816;1388950;1388950;1389346;1390230…	1387582;1387582;1387582;1387582;1387582;1387582;1387582;1387582;1387582;1387582;1387582;1387582;1387869;1387869;1387869;1387869;1387869;1387869;1387869;1387869;1387869;1387869;1387869;1387869;1388065;1388065;1388065;1388065;1388065;1388065;1388065;1388065;1388713;1388065;1388065;1388065;1388065;1388510;1388510;1388510;1388743;1388743;1388743;1388743;1388743;1388830;1389047;1389047;1389473;1390371…	-;-;-;-;-;-;-;-;-;-;-;-;-;-;-;-;-;-;-;-;-;-;-;-;-;-;-;-;-;-;-;-;-;-;-;-;-;-;-;-;-;-;-;-;-;-;-;-;-;-;-;-;-;-;-;-;-;-;-;-;-;-;-;-;-;-;-;-;-;-;-;-;-;-;-;-;-;-;-;-;-;-;-;-;-;-;-;-;-;-;-;-;-;-;-;-;-;-;-;-;-;-;-;-;-;-;-;-;-;-;-;-;-;-;-;-;-;-;-;-;-;-;-;-;-;-;-;-;-;-;-;-;-;-;-;-;-;-;-;-;-;-	6857	chr1:1385711-1399335	3203.81	2851.35	3579.21	3488.31	4107.45	3861.74	3753.34	3736.33	3777.91	4014.54	3637.4	0.0796286	0.0965193	0.825001	0.409371	1
205	ENSG00000224870.7	MRPL20-AS1	MRPL20 antisense RNA 1 [Source:HGNC Symbol;Acc:HGNC:27125]	chr1;chr1;chr1;chr1;chr1;chr1;chr1;chr1;chr1;chr1;chr1;chr1;chr1;chr1;chr1;chr1;chr1;chr1;chr1;chr1	1399520;1399520;1399527;1399530;1399552;1399562;1399572;1399806;1399981;1400158;1400158;1400158;1400158;1400419;1400605;1400605;1400605;1400605;1400605;1401243	1399689;1400303;1399685;1400303;1399685;1399689;1399689;1402033;1400303;1400608;1400544;1400303;1400303;1400472;1402006;1402046;1402036;1402026;1402019;1402046	+;+;+;+;+;+;+;+;+;+;+;+;+;+;+;+;+;+;+;+	2527	chr1:1399520-1402046	723.172	726.649	700.518	793.845	828.329	804.014	928.862	764.747	846.998	809.712	792.685	0.160733	0.12588	1.27687	0.201647	1
206	ENSG00000242485.6	MRPL20	mitochondrial ribosomal protein L20 [Source:HGNC Symbol;Acc:HGNC:14478]	chr1;chr1;chr1;chr1;chr1;chr1;chr1;chr1;chr1;chr1;chr1;chr1;chr1;chr1;chr1;chr1;chr1;chr1;chr1	1401909;1401913;1401913;1402182;1405109;1405809;1405809;1405809;1405809;1406226;1406249;1406909;1406909;1406909;1406909;1407131;1407131;1407131;1407131	1402256;1402256;1402256;1402601;1405886;1405886;1407019;1405886;1405886;1406307;1406346;1407019;1407019;1406998;1407019;1407290;1407235;1407268;1407293	-;-;-;-;-;-;-;-;-;-;-;-;-;-;-;-;-;-;-	2767	chr1:1401909-1407293	1849.03	1704.01	1796.45	1619.81	1761.44	1713.58	1725.69	1716.9	1755.73	1503.75	1714.64	0.012673	0.102797	0.123282	0.901884	1
207	ENSG00000272455.1	MRPL20-DT	MRPL20 divergent transcript [Source:HGNC Symbol;Acc:HGNC:54814]	chr1	1409096	1410618	+	1523	chr1:1409096-1410618	125.905	76.4893	81.4079	65.0558	121.326	60.638	82.6676	60.5074	73.652	92.9922	84.0641	-0.0229638	0.210205	-0.109245	0.913009	1
208	ENSG00000235098.8	ANKRD65	ankyrin repeat domain 65 [Source:HGNC Symbol;Acc:HGNC:42950]	chr1;chr1;chr1;chr1;chr1;chr1;chr1;chr1;chr1;chr1;chr1;chr1;chr1;chr1;chr1	1418420;1418420;1418422;1418880;1419138;1420052;1420052;1420797;1420797;1420797;1420797;1420816;1421133;1421133;1421133	1419549;1419549;1419549;1419549;1419549;1420592;1420592;1421091;1421260;1421005;1421005;1421005;1421444;1421444;1421769	-;-;-;-;-;-;-;-;-;-;-;-;-;-;-	2644	chr1:1418420-1421769	35.3782	18.06	27.364	23.8812	30.8831	16.8439	27.5559	27.7326	21.6623	15.8767	24.5238	0.0448822	0.213369	0.21035	0.833394	1
209	ENSG00000225905.1	AL391244.1	novel transcript	chr1;chr1	1420245;1422469	1420564;1422691	+;+	543	chr1:1420245-1422691	2.08107	7.43646	2.7364	9.0584	6.61781	5.61463	4.59264	1.68076	9.74806	9.07241	5.86386	-0.0938319	0.147925	-0.634319	0.525873	1
210	ENSG00000205116.3	TMEM88B	transmembrane protein 88B [Source:HGNC Symbol;Acc:HGNC:37099]	chr1;chr1	1426128;1427554	1426385;1427787	+;+	492	chr1:1426128-1427787	19.7702	23.3717	47.2029	45.292	47.4276	60.638	50.5191	61.3478	23.8286	29.4853	40.8883	0.15309	0.216709	0.706431	0.47992	1
211	ENSG00000225285.1	LINC01770	long intergenic non-protein coding RNA 1770 [Source:HGNC Symbol;Acc:HGNC:52560]	chr1;chr1;chr1;chr1;chr1;chr1;chr1;chr1	1430539;1430550;1430550;1430664;1431805;1434178;1434178;1434188	1430662;1430662;1430954;1430954;1431843;1434520;1434488;1434573	-;-;-;-;-;-;-;-	851	chr1:1430539-1434573	45.7836	32.9329	107.404	109.524	86.0315	61.7609	128.594	100.846	73.652	65.775	81.2304	0.0461821	0.201855	0.228788	0.819034	1
212	ENSG00000179403.12	VWA1	von Willebrand factor A domain containing 1 [Source:HGNC Symbol;Acc:HGNC:30910]	chr1;chr1;chr1;chr1;chr1;chr1;chr1;chr1;chr1;chr1	1434861;1435523;1435690;1435735;1436807;1436927;1436927;1437322;1439081;1439081	1435146;1435821;1435821;1435821;1437177;1437484;1437459;1437484;1440765;1442882	+;+;+;+;+;+;+;+;+;+	5065	chr1:1434861-1442882	1140.43	942.306	1697.25	1602.51	1609.23	1328.42	1733.72	1724.46	1375.56	1188.49	1434.24	0.0652806	0.109136	0.598157	0.549735	1
213	ENSG00000215915.10	ATAD3C	ATPase family AAA domain containing 3C [Source:HGNC Symbol;Acc:HGNC:32151]	chr1;chr1;chr1;chr1;chr1;chr1;chr1;chr1;chr1;chr1;chr1;chr1;chr1;chr1;chr1;chr1;chr1;chr1;chr1;chr1	1449689;1449914;1450681;1452046;1452046;1452365;1452365;1454345;1455460;1455460;1455791;1455791;1456225;1457129;1459161;1460750;1462483;1462600;1468384;1468384	1450758;1450041;1450758;1452122;1452122;1452434;1452434;1454500;1455519;1455519;1455902;1455916;1456349;1457180;1459231;1460917;1462708;1462708;1468663;1470163	+;+;+;+;+;+;+;+;+;+;+;+;+;+;+;+;+;+;+;+	3981	chr1:1449689-1470163	17.6891	10.6235	62.9372	52.7034	63.9722	40.4253	52.8154	51.2632	56.3221	55.5685	46.432	-0.0934766	0.216062	-0.432637	0.665278	1
214	ENSG00000160072.20	ATAD3B	ATPase family AAA domain containing 3B [Source:HGNC Symbol;Acc:HGNC:24007]	chr1;chr1;chr1;chr1;chr1;chr1;chr1;chr1;chr1;chr1;chr1;chr1;chr1;chr1;chr1;chr1;chr1;chr1;chr1;chr1;chr1;chr1;chr1;chr1;chr1;chr1;chr1;chr1;chr1;chr1;chr1;chr1;chr1;chr1;chr1;chr1;chr1;chr1;chr1;chr1;chr1;chr1;chr1;chr1;chr1;chr1;chr1;chr1;chr1;chr1;chr1;chr1;chr1;chr1;chr1;chr1;chr1;chr1;chr1;chr1;chr1;chr1;chr1	1471765;1471784;1477274;1477274;1478026;1478644;1479049;1479049;1479049;1480867;1480867;1480867;1480867;1482138;1482138;1482138;1482266;1482545;1482545;1482545;1482545;1483485;1484569;1485016;1485016;1485016;1485782;1485782;1485782;1485782;1485782;1486110;1486110;1486110;1486110;1486544;1486544;1486544;1486544;1486544;1487863;1487863;1487863;1487863;1489204;1489204;1489204;1489204;1489204;1489692…	1472089;1472089;1477350;1477350;1478745;1478745;1479108;1479108;1479108;1480936;1480936;1480908;1480936;1482303;1482303;1482303;1482303;1482662;1482614;1482614;1482614;1485171;1485171;1485171;1485171;1485171;1486235;1485838;1485838;1485838;1485838;1486235;1486235;1486235;1486235;1486668;1486668;1486668;1486668;1486668;1487914;1487914;1487914;1487914;1490671;1489274;1489274;1489274;1489274;1489811…	+;+;+;+;+;+;+;+;+;+;+;+;+;+;+;+;+;+;+;+;+;+;+;+;+;+;+;+;+;+;+;+;+;+;+;+;+;+;+;+;+;+;+;+;+;+;+;+;+;+;+;+;+;+;+;+;+;+;+;+;+;+;+	7686	chr1:1471765-1497848	1810.53	1723.13	2158.34	2211.07	2147.48	2090.89	2109.17	2334.58	2090.42	1985.72	2066.13	0.0237929	0.101181	0.235151	0.814091	1
215	ENSG00000284740.1	AL645728.2	ATPase family, AAA domain containing 3C (ATAD3C) pseudogene	chr1;chr1;chr1;chr1	1503250;1503582;1509205;1509205	1503661;1503661;1509452;1509351	+;+;+;+	660	chr1:1503250-1509452	7.28375	4.24941	5.4728	1.64698	4.41187	7.86048	8.03713	10.925	5.41559	5.67026	6.09732	0.204379	0.153788	1.32897	0.183857	1
216	ENSG00000197785.14	ATAD3A	ATPase family AAA domain containing 3A [Source:HGNC Symbol;Acc:HGNC:25567]	chr1;chr1;chr1;chr1;chr1;chr1;chr1;chr1;chr1;chr1;chr1;chr1;chr1;chr1;chr1;chr1;chr1;chr1;chr1;chr1;chr1;chr1;chr1;chr1;chr1;chr1;chr1;chr1;chr1;chr1;chr1;chr1;chr1;chr1;chr1;chr1;chr1;chr1;chr1;chr1;chr1;chr1;chr1;chr1;chr1;chr1;chr1;chr1;chr1;chr1;chr1;chr1;chr1;chr1;chr1;chr1;chr1;chr1;chr1;chr1;chr1;chr1;chr1;chr1;chr1;chr1;chr1;chr1;chr1;chr1;chr1;chr1;chr1;chr1;chr1;chr1;chr1;chr1;chr1;chr1…	1512162;1512165;1512175;1512385;1512530;1516012;1516012;1516012;1516012;1516012;1517070;1517167;1517311;1517311;1517311;1517311;1517621;1517716;1517716;1517716;1517716;1517716;1518921;1518921;1518921;1518921;1518921;1518921;1519492;1520141;1520141;1520141;1520141;1520141;1520141;1520548;1520548;1520548;1520548;1520548;1522744;1522744;1522744;1522744;1522744;1522744;1523511;1523511;1523511;1523511…	1512473;1512473;1512473;1512473;1512690;1516088;1516088;1516088;1516088;1516088;1517412;1517412;1517412;1517412;1517775;1517412;1517775;1517775;1517775;1517775;1517775;1517775;1518990;1518990;1518990;1518990;1518990;1518990;1519571;1520306;1520306;1520306;1520306;1520306;1520306;1520617;1520617;1520617;1520617;1520617;1522780;1522899;1522899;1522899;1522899;1522899;1523567;1523567;1523567;1523567…	+;+;+;+;+;+;+;+;+;+;+;+;+;+;+;+;+;+;+;+;+;+;+;+;+;+;+;+;+;+;+;+;+;+;+;+;+;+;+;+;+;+;+;+;+;+;+;+;+;+;+;+;+;+;+;+;+;+;+;+;+;+;+;+;+;+;+;+;+;+;+;+;+;+;+;+;+;+;+;+;+;+;+;+;+;+;+;+;+;+;+;+;+;+	3344	chr1:1512162-1534685	1623.24	1547.85	1727.35	1623.1	1791.22	1743.9	1760.13	1737.91	1765.48	1484.47	1680.47	0.0595763	0.103573	0.575212	0.565148	1
217	ENSG00000205090.9	TMEM240	transmembrane protein 240 [Source:HGNC Symbol;Acc:HGNC:25186]	chr1;chr1;chr1;chr1;chr1;chr1;chr1;chr1;chr1;chr1;chr1	1534778;1535207;1535589;1535589;1539056;1539684;1539684;1540290;1540290;1540290;1540420	1535507;1535507;1535797;1535797;1539790;1539790;1539790;1540350;1540355;1540624;1540453	-;-;-;-;-;-;-;-;-;-;-	2009	chr1:1534778-1540624	64.5132	39.307	88.2489	74.9376	104.782	81.9735	89.5566	96.6438	85.5663	63.5069	78.9036	0.132086	0.205186	0.643737	0.519746	1
218	ENSG00000160075.12	SSU72	SSU72 homolog, RNA polymerase II CTD phosphatase [Source:HGNC Symbol;Acc:HGNC:25016]	chr1;chr1;chr1;chr1;chr1;chr1;chr1;chr1;chr1;chr1;chr1;chr1;chr1	1541673;1541674;1543869;1543869;1544638;1544863;1544863;1560848;1564773;1564773;1574478;1574478;1574478	1542167;1542167;1543987;1543987;1545002;1546487;1545002;1564916;1564916;1564916;1574584;1574587;1574863	-;-;-;-;-;-;-;-;-;-;-;-;-	6919	chr1:1541673-1574863	4343.2	3919.01	4158.64	4198.15	4135.03	4068.36	4216.05	4547.3	4366.05	3786.6	4173.84	0.0657855	0.100706	0.653246	0.513598	1
219	ENSG00000215014.5	AL645728.1	novel transcript	chr1;chr1;chr1	1574102;1574975;1575287	1574349;1577075;1575879	+;+;+	2349	chr1:1574102-1577075	57.2295	46.7435	46.5188	43.645	51.8395	61.7609	35.593	49.5825	58.4883	39.6918	49.1093	-0.0355197	0.216381	-0.164153	0.86961	1
220	ENSG00000228594.4	FNDC10	fibronectin type III domain containing 10 [Source:HGNC Symbol;Acc:HGNC:42951]	chr1	1598012	1600135	-	2124	chr1:1598012-1600135	378.755	308.082	537.702	503.153	592.294	596.273	535.043	604.234	559.972	396.918	501.243	0.118337	0.147028	0.804861	0.4209	1
221	ENSG00000286989.1	AL691432.4	novel transcript	chr1;chr1;chr1	1600314;1600657;1601193	1600582;1600706;1602703	+;+;+	1830	chr1:1600314-1602703	36.4188	15.9353	19.8389	21.4108	28.6772	23.5814	22.9632	24.3711	22.7455	31.7534	24.7695	0.0762613	0.211422	0.360706	0.718319	1
222	ENSG00000272106.1	AL691432.2	artifact	chr1	1613758	1615795	-	2038	chr1:1613758-1615795	142.553	121.108	147.766	118.583	146.695	169.562	155.002	123.536	144.055	119.075	138.793	0.0444238	0.184972	0.240164	0.810203	1
223	ENSG00000197530.12	MIB2	mindbomb E3 ubiquitin protein ligase 2 [Source:HGNC Symbol;Acc:HGNC:30577]	chr1;chr1;chr1;chr1;chr1;chr1;chr1;chr1;chr1;chr1;chr1;chr1;chr1;chr1;chr1;chr1;chr1;chr1;chr1;chr1;chr1;chr1;chr1;chr1;chr1;chr1;chr1;chr1;chr1;chr1;chr1;chr1;chr1;chr1;chr1;chr1;chr1;chr1;chr1;chr1;chr1;chr1;chr1;chr1;chr1;chr1;chr1;chr1;chr1;chr1;chr1;chr1;chr1;chr1;chr1;chr1;chr1;chr1;chr1;chr1;chr1;chr1;chr1;chr1;chr1;chr1;chr1;chr1;chr1;chr1;chr1;chr1;chr1;chr1;chr1;chr1;chr1;chr1;chr1;chr1…	1615415;1615421;1615437;1615443;1615454;1615496;1615514;1615516;1615530;1615879;1615887;1615905;1615914;1615968;1616274;1616310;1616311;1616508;1616508;1616508;1616508;1616508;1616508;1616508;1616508;1616508;1616508;1616508;1616508;1616508;1616508;1617078;1617408;1617560;1617577;1623122;1623389;1623389;1623389;1623389;1623389;1623389;1623389;1623389;1623431;1623431;1623431;1623431;1623431;1623431…	1615633;1615633;1615633;1615633;1615633;1615633;1615633;1615633;1615633;1616100;1616100;1616100;1616100;1616100;1616614;1616614;1616614;1616614;1617898;1616614;1616614;1616614;1619210;1616614;1616614;1616614;1616614;1616614;1616614;1616614;1616614;1617323;1617515;1617715;1617715;1623482;1623699;1623699;1623699;1623699;1623482;1623699;1623699;1623699;1623699;1623699;1623699;1623699;1623679;1623699…	+;+;+;+;+;+;+;+;+;+;+;+;+;+;+;+;+;+;+;+;+;+;+;+;+;+;+;+;+;+;+;+;+;+;+;+;+;+;+;+;+;+;+;+;+;+;+;+;+;+;+;+;+;+;+;+;+;+;+;+;+;+;+;+;+;+;+;+;+;+;+;+;+;+;+;+;+;+;+;+;+;+;+;+;+;+;+;+;+;+;+;+;+;+;+;+;+;+;+;+;+;+;+;+;+;+;+;+;+;+;+;+;+;+;+;+;+;+;+;+;+;+;+;+;+;+;+;+;+;+;+;+;+;+;+;+;+;+;+;+;+;+;+;+;+;+;+;+;+;+;+;+;+;+;+;+;+;+;+;+;+;+;+;+;+;+;+;+;+;+;+;+;+;+;+;+;+;+;+;+;+;+;+;+;+;+;+;+;+;+;+;+;+;+;+;+;+;+;+;+…	8767	chr1:1615415-1630610	719.01	637.411	914.642	847.372	916.567	1034.21	916.232	1014.34	818.837	806.31	862.494	0.120912	0.122005	0.991036	0.321668	1
224	ENSG00000189409.14	MMP23B	matrix metallopeptidase 23B [Source:HGNC Symbol;Acc:HGNC:7171]	chr1;chr1;chr1;chr1;chr1;chr1;chr1;chr1;chr1;chr1;chr1;chr1;chr1;chr1;chr1;chr1;chr1;chr1;chr1;chr1;chr1;chr1;chr1;chr1;chr1;chr1;chr1;chr1;chr1;chr1;chr1;chr1;chr1;chr1;chr1;chr1;chr1;chr1;chr1;chr1;chr1;chr1;chr1;chr1;chr1;chr1;chr1;chr1	1632163;1632173;1632178;1632179;1632710;1632783;1632783;1632783;1632783;1632981;1632981;1632981;1632981;1633188;1633188;1633188;1633203;1633203;1633679;1633748;1633748;1633748;1633748;1633748;1633989;1633989;1633989;1633989;1633989;1634002;1634202;1634202;1634202;1634202;1634202;1634202;1634202;1634240;1634451;1634451;1634451;1634451;1634451;1634451;1634451;1634451;1634451;1635159	1632374;1632374;1632374;1632374;1632913;1632913;1632913;1632913;1632913;1633355;1633120;1633120;1633120;1633355;1634099;1633355;1633355;1633480;1633912;1634099;1633912;1633912;1633912;1633912;1634099;1634099;1634099;1634099;1634099;1634328;1634328;1634328;1634328;1634328;1634328;1634328;1634328;1634328;1634786;1634604;1634568;1634608;1634568;1634654;1634651;1634474;1634654;1635263	+;+;+;+;+;+;+;+;+;+;+;+;+;+;+;+;+;+;+;+;+;+;+;+;+;+;+;+;+;+;+;+;+;+;+;+;+;+;+;+;+;+;+;+;+;+;+;+	2205	chr1:1632163-1635263	23.9323	4.24941	35.5732	23.8812	40.8098	31.4419	36.7411	38.6575	18.413	28.3513	28.2051	0.1367	0.210475	0.649483	0.516026	1
225	ENSG00000248333.8	CDK11B	cyclin dependent kinase 11B [Source:HGNC Symbol;Acc:HGNC:1729]	chr1;chr1;chr1;chr1;chr1;chr1;chr1;chr1;chr1;chr1;chr1;chr1;chr1;chr1;chr1;chr1;chr1;chr1;chr1;chr1;chr1;chr1;chr1;chr1;chr1;chr1;chr1;chr1;chr1;chr1;chr1;chr1;chr1;chr1;chr1;chr1;chr1;chr1;chr1;chr1;chr1;chr1;chr1;chr1;chr1;chr1;chr1;chr1;chr1;chr1;chr1;chr1;chr1;chr1;chr1;chr1;chr1;chr1;chr1;chr1;chr1;chr1;chr1;chr1;chr1;chr1;chr1;chr1;chr1;chr1;chr1;chr1;chr1;chr1;chr1;chr1;chr1;chr1;chr1;chr1…	1635227;1635587;1635738;1635738;1635738;1635738;1635738;1635738;1635937;1635937;1635937;1635937;1635937;1635937;1635937;1635937;1636333;1636333;1636333;1636333;1636333;1636333;1636333;1636333;1636682;1636682;1636682;1636682;1636682;1636682;1636682;1636682;1636897;1636897;1636897;1636897;1636897;1636897;1636897;1636897;1637081;1637081;1637081;1637081;1637081;1637081;1637081;1637081;1637408;1637408…	1635856;1635856;1635856;1635856;1635856;1635856;1635856;1635856;1636126;1636126;1636126;1636126;1636126;1636126;1636126;1636126;1636481;1636481;1636481;1636481;1636481;1636481;1636481;1636481;1636798;1636798;1636798;1636798;1636798;1636798;1636798;1636798;1637004;1637004;1637004;1637004;1637004;1637004;1637004;1637004;1637202;1637202;1637202;1637202;1637202;1637202;1637202;1637202;1637513;1637513…	-;-;-;-;-;-;-;-;-;-;-;-;-;-;-;-;-;-;-;-;-;-;-;-;-;-;-;-;-;-;-;-;-;-;-;-;-;-;-;-;-;-;-;-;-;-;-;-;-;-;-;-;-;-;-;-;-;-;-;-;-;-;-;-;-;-;-;-;-;-;-;-;-;-;-;-;-;-;-;-;-;-;-;-;-;-;-;-;-;-;-;-;-;-;-;-;-;-;-;-;-;-;-;-;-;-;-;-;-;-;-;-;-;-;-;-;-;-;-;-;-;-;-;-;-;-;-;-;-;-;-;-;-;-;-;-;-;-;-;-;-;-;-;-;-;-;-;-;-;-;-;-;-;-;-;-;-;-;-;-;-;-;-;-;-;-;-;-;-;-;-;-	3488	chr1:1635227-1659012	1251.76	1293.94	1003.58	1165.24	1168.04	1193.67	1211.31	1027.79	1319.24	1264.47	1189.9	0.0414041	0.119102	0.347636	0.728113	1
226	ENSG00000272004.1	FO704657.1	novel transcript, antisense to SLC35E2B	chr1;chr1	1659325;1662331	1659452;1662602	+;+	400	chr1:1659325-1662602	5.20268	1.06235	4.1046	4.94094	6.61781	2.24585	3.44448	1.68076	1.08312	5.67026	3.60529	-0.070849	0.123501	-0.573672	0.56619	1
227	ENSG00000189339.12	SLC35E2B	solute carrier family 35 member E2B [Source:HGNC Symbol;Acc:HGNC:33941]	chr1;chr1;chr1;chr1;chr1;chr1;chr1;chr1;chr1;chr1;chr1;chr1;chr1;chr1;chr1;chr1;chr1;chr1;chr1;chr1;chr1;chr1;chr1;chr1;chr1;chr1;chr1;chr1;chr1;chr1;chr1;chr1;chr1;chr1	1659529;1661478;1661479;1663782;1668327;1668327;1668327;1668327;1669664;1669664;1669664;1670098;1670098;1670425;1671509;1671509;1675463;1675463;1675463;1675463;1676064;1676064;1676064;1676064;1676378;1676378;1676378;1676378;1690976;1690976;1692449;1692449;1692449;1692449	1660111;1666019;1666019;1666019;1668472;1668472;1668472;1668472;1670139;1669736;1669736;1670151;1670151;1671629;1671629;1671629;1675590;1675590;1675590;1675590;1676199;1676199;1676199;1676199;1676846;1676846;1676846;1676846;1691393;1691393;1692709;1692728;1692795;1692724	-;-;-;-;-;-;-;-;-;-;-;-;-;-;-;-;-;-;-;-;-;-;-;-;-;-;-;-;-;-;-;-;-;-	8462	chr1:1659529-1692795	1365.18	1247.2	1853.23	1802.62	1861.81	1645.09	1679.76	2041.29	1709.16	1441.38	1664.67	0.0268736	0.120987	0.222119	0.824221	1
228	ENSG00000269737.2	AL691432.1	ribosomal protein S7 (RPS7) pseudogene	chr1;chr1;chr1	1671990;1673275;1674001	1673411;1673379;1674397	+;+;+	1819	chr1:1671990-1674397	1.04054	0	0	0	0	1.12292	2.29632	1.68076	0	2.2681	0.840865	0.0672968	0.0601756	1.11834	0.263421	1
229	ENSG00000215914.4	MMP23A	matrix metallopeptidase 23A (pseudogene) [Source:HGNC Symbol;Acc:HGNC:7170]	chr1;chr1;chr1;chr1;chr1;chr1;chr1	1699942;1700140;1700347;1700907;1701148;1701361;1701608	1700072;1700279;1700514;1701071;1701258;1701487;1701782	+;+;+;+;+;+;+	1017	chr1:1699942-1701782	2.08107	0	2.7364	3.29396	0	2.24585	3.44448	2.52114	2.16623	4.5362	2.30253	-0.00338293	0.103275	-0.0327567	0.973869	1
230	ENSG00000008128.23	CDK11A	cyclin dependent kinase 11A [Source:HGNC Symbol;Acc:HGNC:1730]	chr1;chr1;chr1;chr1;chr1;chr1;chr1;chr1;chr1;chr1;chr1;chr1;chr1;chr1;chr1;chr1;chr1;chr1;chr1;chr1;chr1;chr1;chr1;chr1;chr1;chr1;chr1;chr1;chr1;chr1;chr1;chr1;chr1;chr1;chr1;chr1;chr1;chr1;chr1;chr1;chr1;chr1;chr1;chr1;chr1;chr1;chr1;chr1;chr1;chr1;chr1;chr1;chr1;chr1;chr1;chr1;chr1;chr1;chr1;chr1;chr1;chr1;chr1;chr1;chr1;chr1;chr1;chr1;chr1;chr1;chr1;chr1;chr1;chr1;chr1;chr1;chr1;chr1;chr1;chr1…	1702379;1702730;1702766;1702881;1702881;1702881;1702881;1702881;1702881;1702881;1703080;1703080;1703080;1703080;1703080;1703080;1703080;1703080;1703080;1703080;1703088;1703088;1703476;1703476;1703476;1703476;1703476;1703476;1703476;1703476;1703476;1703476;1703476;1703604;1703824;1703824;1703824;1703824;1703824;1703824;1703824;1703824;1703824;1703824;1703824;1703868;1704039;1704039;1704039;1704039…	1702999;1702999;1702999;1702999;1702999;1702999;1702999;1702999;1702999;1702999;1703269;1703269;1703269;1703269;1703269;1703269;1703269;1703269;1703269;1703269;1703269;1703940;1703624;1703624;1703624;1703624;1703624;1703624;1703624;1703624;1703940;1703624;1703624;1703624;1703940;1703995;1703940;1703940;1703940;1703940;1703940;1703940;1703940;1703940;1703940;1703995;1704146;1704116;1704146;1704146…	-;-;-;-;-;-;-;-;-;-;-;-;-;-;-;-;-;-;-;-;-;-;-;-;-;-;-;-;-;-;-;-;-;-;-;-;-;-;-;-;-;-;-;-;-;-;-;-;-;-;-;-;-;-;-;-;-;-;-;-;-;-;-;-;-;-;-;-;-;-;-;-;-;-;-;-;-;-;-;-;-;-;-;-;-;-;-;-;-;-;-;-;-;-;-;-;-;-;-;-;-;-;-;-;-;-;-;-;-;-;-;-;-;-;-;-;-;-;-;-;-;-;-;-;-;-;-;-;-;-;-;-;-;-;-;-;-;-;-;-;-;-;-;-;-;-;-;-;-;-;-;-;-;-;-;-;-;-;-;-;-;-;-;-;-;-;-;-;-;-;-;-;-;-;-;-;-;-;-;-;-;-;-;-;-;-;-;-;-;-;-;-;-;-;-;-;-;-;-;-…	5085	chr1:1702379-1724357	133.189	134.919	142.977	144.934	164.342	175.176	163.039	137.822	167.883	158.767	152.305	0.0466469	0.177568	0.2627	0.792782	1
231	ENSG00000268575.1	AL031282.2	novel transcript, readthrough between SLC35E2 and CDK11A	chr1;chr1;chr1;chr1;chr1;chr1;chr1;chr1;chr1;chr1;chr1;chr1;chr1;chr1;chr1;chr1;chr1;chr1;chr1;chr1	1702736;1703080;1703476;1703824;1704223;1704550;1704904;1705642;1707525;1708180;1708794;1709038;1709518;1712264;1716346;1719358;1721596;1722588;1734690;1735204	1702999;1703269;1703624;1703995;1704344;1704655;1705025;1705732;1707584;1708245;1708952;1709133;1709640;1712400;1716478;1719455;1721711;1722831;1734835;1737688	-;-;-;-;-;-;-;-;-;-;-;-;-;-;-;-;-;-;-;-	5079	chr1:1702736-1737688	140.472	123.233	147.766	116.936	181.99	123.522	143.52	170.597	135.39	131.55	141.498	0.192967	0.188013	1.02635	0.304726	1
232	ENSG00000227775.3	AL031282.1	ribosomal protein S7 (RPS7) pseudogene	chr1;chr1;chr1;chr1;chr1;chr1;chr1;chr1	1724512;1724615;1730246;1732554;1735817;1735817;1735817;1736854	1724763;1724763;1731904;1732844;1735973;1735975;1735915;1737251	+;+;+;+;+;+;+;+	2759	chr1:1724512-1737251	8.32428	5.31176	9.5774	6.58792	11.0297	4.4917	8.03713	5.04229	14.0805	6.80431	7.9287	-0.0577864	0.171211	-0.337515	0.735729	1
233	ENSG00000215790.7	SLC35E2A	solute carrier family 35 member E2A [Source:HGNC Symbol;Acc:HGNC:20863]	chr1;chr1;chr1;chr1;chr1;chr1;chr1;chr1;chr1;chr1;chr1;chr1;chr1;chr1;chr1;chr1;chr1;chr1;chr1;chr1;chr1;chr1;chr1;chr1;chr1;chr1;chr1;chr1;chr1;chr1;chr1;chr1;chr1	1724838;1724840;1727386;1731828;1732242;1734690;1734690;1734690;1734690;1734690;1734690;1735204;1738321;1738321;1738321;1738321;1738321;1738922;1738922;1738922;1738922;1738922;1739236;1739236;1739236;1739236;1739236;1744251;1744251;1745724;1745724;1745724;1745724	1725422;1725422;1732523;1732523;1732523;1734835;1734835;1734835;1734835;1734835;1734835;1735620;1738448;1738448;1738448;1738448;1738448;1739057;1739057;1739057;1739057;1739057;1739704;1739557;1739704;1739704;1739704;1744668;1744668;1745992;1745999;1745999;1745919	-;-;-;-;-;-;-;-;-;-;-;-;-;-;-;-;-;-;-;-;-;-;-;-;-;-;-;-;-;-;-;-;-	7713	chr1:1724838-1745999	859.482	776.579	974.842	986.542	1193.41	994.912	909.343	1142.08	993.219	921.984	975.239	0.0616871	0.130633	0.472217	0.636772	1
234	ENSG00000008130.15	NADK	NAD kinase [Source:HGNC Symbol;Acc:HGNC:29831]	chr1;chr1;chr1;chr1;chr1;chr1;chr1;chr1;chr1;chr1;chr1;chr1;chr1;chr1;chr1;chr1;chr1;chr1;chr1;chr1;chr1;chr1;chr1;chr1;chr1;chr1;chr1;chr1;chr1;chr1;chr1;chr1;chr1;chr1;chr1;chr1;chr1;chr1;chr1;chr1;chr1;chr1;chr1;chr1;chr1;chr1;chr1;chr1;chr1;chr1;chr1;chr1;chr1;chr1;chr1;chr1;chr1;chr1;chr1;chr1;chr1;chr1;chr1;chr1;chr1;chr1;chr1;chr1;chr1;chr1;chr1;chr1;chr1;chr1;chr1;chr1;chr1;chr1;chr1;chr1…	1751232;1751232;1751232;1752471;1752975;1753567;1753567;1753567;1753567;1753567;1754051;1754051;1754051;1754051;1754061;1754163;1754165;1754171;1754181;1754203;1754284;1754284;1754284;1754284;1754284;1754284;1754284;1754284;1754284;1754343;1754544;1754544;1754544;1754544;1754544;1754544;1754544;1754544;1754544;1754544;1754544;1755374;1755374;1755374;1755374;1755374;1755374;1755374;1755374;1756004…	1753060;1753060;1753060;1753060;1753060;1753649;1753649;1753649;1753649;1753649;1754208;1754208;1754208;1754208;1754208;1754383;1754208;1754208;1754208;1754383;1754383;1754383;1754383;1754383;1754383;1754383;1754383;1754383;1754383;1754383;1754698;1754896;1754698;1754698;1754866;1754698;1754698;1754698;1754698;1754698;1754698;1755476;1755476;1755476;1755476;1755476;1755476;1755476;1755476;1756343…	-;-;-;-;-;-;-;-;-;-;-;-;-;-;-;-;-;-;-;-;-;-;-;-;-;-;-;-;-;-;-;-;-;-;-;-;-;-;-;-;-;-;-;-;-;-;-;-;-;-;-;-;-;-;-;-;-;-;-;-;-;-;-;-;-;-;-;-;-;-;-;-;-;-;-;-;-;-;-;-;-;-;-;-;-;-;-;-;-;-;-;-;-;-;-;-;-;-;-;-;-;-;-;-;-;-;-	5570	chr1:1751232-1780457	2110.21	2028.03	2055.04	2160.84	2236.82	2108.85	2215.95	2146.33	2106.66	2130.88	2129.96	0.0464045	0.0977175	0.474884	0.63487	1
235	ENSG00000078369.18	GNB1	G protein subunit beta 1 [Source:HGNC Symbol;Acc:HGNC:4396]	chr1;chr1;chr1;chr1;chr1;chr1;chr1;chr1;chr1;chr1;chr1;chr1;chr1;chr1;chr1;chr1;chr1;chr1;chr1;chr1;chr1;chr1;chr1;chr1;chr1;chr1;chr1;chr1;chr1;chr1;chr1;chr1;chr1;chr1;chr1;chr1;chr1;chr1;chr1;chr1;chr1;chr1;chr1;chr1;chr1;chr1;chr1;chr1;chr1;chr1;chr1;chr1;chr1;chr1;chr1;chr1;chr1;chr1;chr1;chr1;chr1;chr1;chr1;chr1;chr1;chr1;chr1;chr1;chr1;chr1	1785285;1785285;1785286;1787322;1787322;1787322;1787987;1789053;1789053;1789053;1789061;1790395;1790395;1790395;1790395;1790395;1790565;1793245;1793245;1793245;1793245;1793245;1793245;1793245;1804419;1804419;1804419;1804419;1804419;1804419;1804526;1806475;1806475;1806475;1806475;1806475;1806475;1806475;1815756;1815756;1815756;1815756;1815756;1815756;1817687;1817837;1817837;1817837;1817837;1824988…	1787053;1787053;1787053;1787437;1787437;1787437;1789269;1789269;1789269;1789269;1789269;1790596;1790596;1790596;1790596;1790596;1790596;1793311;1793311;1793311;1794197;1793311;1793311;1793311;1804581;1804581;1804581;1804581;1804581;1804581;1804581;1806538;1806538;1806538;1806538;1806538;1806538;1806538;1815862;1815862;1815862;1815862;1815862;1815862;1818386;1817875;1817875;1817875;1817875;1825554…	-;-;-;-;-;-;-;-;-;-;-;-;-;-;-;-;-;-;-;-;-;-;-;-;-;-;-;-;-;-;-;-;-;-;-;-;-;-;-;-;-;-;-;-;-;-;-;-;-;-;-;-;-;-;-;-;-;-;-;-;-;-;-;-;-;-;-;-;-;-	6417	chr1:1785285-1891117	11403.2	11500	10999	10312.6	10519	10823.9	10238.1	11557.8	10353.5	9772.12	10747.9	0.0305983	0.094375	0.32422	0.745771	1
236	ENSG00000231050.1	AL109917.1	novel transcript	chr1;chr1	1891471;1892134	1891851;1892658	+;+	906	chr1:1891471-1892658	6.24321	6.37411	21.8912	13.1759	23.1623	14.598	10.3334	10.925	25.9948	9.07241	14.177	-0.198399	0.194882	-1.01805	0.308655	1
237	ENSG00000169885.10	CALML6	calmodulin like 6 [Source:HGNC Symbol;Acc:HGNC:24193]	chr1;chr1;chr1;chr1;chr1;chr1;chr1;chr1;chr1;chr1;chr1;chr1;chr1;chr1;chr1;chr1;chr1	1915108;1915260;1915266;1915409;1915685;1916441;1916441;1916752;1916752;1916752;1916974;1916974;1916974;1916974;1917147;1917147;1917147	1915307;1915307;1916896;1915735;1915735;1916615;1916615;1916896;1916896;1916896;1917071;1917074;1917074;1917074;1917296;1917296;1917294	+;+;+;+;+;+;+;+;+;+;+;+;+;+;+;+;+	2040	chr1:1915108-1917296	22.8918	16.9976	17.7866	19.7638	24.2653	19.0897	24.1114	24.3711	22.7455	20.4129	21.2436	0.142166	0.211331	0.672721	0.501125	1
238	ENSG00000178821.13	TMEM52	transmembrane protein 52 [Source:HGNC Symbol;Acc:HGNC:27916]	chr1;chr1;chr1;chr1;chr1;chr1;chr1;chr1;chr1;chr1;chr1;chr1;chr1;chr1;chr1;chr1;chr1;chr1;chr1;chr1;chr1	1917590;1917591;1917845;1917937;1918099;1918253;1918253;1918253;1918253;1918386;1918893;1918893;1918893;1918893;1919045;1919045;1919045;1919045;1919182;1919182;1919182	1918162;1918162;1918071;1918162;1918162;1918934;1918431;1918431;1918797;1918431;1918934;1918934;1918934;1919088;1919088;1919269;1919258;1919088;1919269;1919270;1919279	-;-;-;-;-;-;-;-;-;-;-;-;-;-;-;-;-;-;-;-;-	1600	chr1:1917590-1919279	225.796	141.293	215.492	183.638	209.564	190.897	195.187	193.288	151.637	116.807	182.36	-0.0274283	0.175849	-0.155976	0.876052	1
239	ENSG00000142609.18	CFAP74	cilia and flagella associated protein 74 [Source:HGNC Symbol;Acc:HGNC:29368]	chr1;chr1;chr1;chr1;chr1;chr1;chr1;chr1;chr1;chr1;chr1;chr1;chr1;chr1;chr1;chr1;chr1;chr1;chr1;chr1;chr1;chr1;chr1;chr1;chr1;chr1;chr1;chr1;chr1;chr1;chr1;chr1;chr1;chr1;chr1;chr1;chr1;chr1;chr1;chr1;chr1;chr1;chr1;chr1;chr1;chr1;chr1;chr1;chr1;chr1;chr1;chr1;chr1;chr1;chr1;chr1;chr1;chr1;chr1;chr1;chr1;chr1;chr1;chr1;chr1;chr1;chr1;chr1;chr1;chr1;chr1;chr1;chr1;chr1;chr1;chr1;chr1;chr1;chr1;chr1…	1921951;1921951;1921957;1922083;1922589;1922589;1922589;1922985;1922985;1922985;1922985;1923367;1923367;1923367;1923367;1923775;1923775;1923775;1923775;1924391;1924391;1924391;1924391;1925783;1925783;1925783;1925783;1926228;1926228;1926228;1926228;1926457;1926457;1926457;1926457;1926652;1926652;1926652;1926652;1926894;1926894;1926894;1927607;1927607;1928784;1928784;1930060;1930060;1938855;1938855…	1922388;1922388;1922388;1922388;1922723;1922723;1922723;1923145;1923145;1923115;1923115;1923499;1923499;1923499;1923499;1923929;1923929;1923929;1923929;1924520;1924520;1924520;1924520;1925938;1925938;1925938;1925938;1926347;1926347;1926347;1926347;1926512;1926512;1926512;1926512;1926761;1927929;1926761;1926761;1927403;1927028;1927028;1927746;1927746;1928882;1928882;1930336;1930336;1938988;1938988…	-;-;-;-;-;-;-;-;-;-;-;-;-;-;-;-;-;-;-;-;-;-;-;-;-;-;-;-;-;-;-;-;-;-;-;-;-;-;-;-;-;-;-;-;-;-;-;-;-;-;-;-;-;-;-;-;-;-;-;-;-;-;-;-;-;-;-;-;-;-;-;-;-;-;-;-;-;-;-;-;-;-;-;-;-;-;-;-;-;-;-;-;-;-;-;-;-;-;-;-;-;-;-;-;-;-;-;-;-;-;-;-;-;-;-;-;-;-;-;-;-;-;-;-;-;-;-;-;-;-;-;-;-;-;-;-;-;-;-;-;-	10422	chr1:1921951-2003837	7.28375	10.6235	16.4184	21.4108	18.7505	14.598	16.0742	10.925	16.2468	9.07241	14.1403	-0.153624	0.195962	-0.78395	0.433069	1
240	ENSG00000233542.2	AL391845.2	novel transcript	chr1;chr1;chr1;chr1;chr1	2013213;2013569;2014486;2015365;2015365	2015000;2013755;2015000;2015639;2015530	-;-;-;-;-	2063	chr1:2013213-2015639	9.36482	9.56117	15.7343	23.0577	24.2653	17.9668	21.8151	19.3288	15.1637	28.3513	18.4609	0.0289352	0.205223	0.140994	0.887875	1
241	ENSG00000187730.9	GABRD	gamma-aminobutyric acid type A receptor subunit delta [Source:HGNC Symbol;Acc:HGNC:4084]	chr1;chr1;chr1;chr1;chr1;chr1;chr1;chr1;chr1;chr1;chr1;chr1;chr1;chr1;chr1;chr1;chr1;chr1;chr1;chr1;chr1;chr1;chr1;chr1;chr1;chr1;chr1;chr1;chr1;chr1;chr1;chr1;chr1;chr1;chr1;chr1;chr1;chr1;chr1;chr1;chr1;chr1;chr1;chr1;chr1;chr1;chr1;chr1;chr1;chr1;chr1;chr1;chr1;chr1;chr1;chr1;chr1;chr1;chr1;chr1;chr1;chr1;chr1;chr1;chr1;chr1;chr1;chr1;chr1;chr1;chr1;chr1;chr1;chr1;chr1;chr1;chr1;chr1;chr1;chr1…	2019329;2019345;2019360;2019360;2019360;2019379;2019387;2019404;2019484;2022315;2023561;2023797;2024270;2024942;2024942;2024942;2024942;2024942;2024942;2024942;2024942;2024942;2024942;2025334;2025334;2025334;2025334;2025334;2025334;2025334;2025334;2025334;2025334;2025334;2025346;2025518;2025518;2025518;2025518;2025518;2025518;2025518;2025518;2025518;2025518;2025518;2025518;2025526;2026528;2026895…	2019491;2019491;2019491;2019491;2019491;2019491;2019491;2019491;2019491;2022391;2024223;2023890;2025054;2025054;2025054;2025054;2025054;2025054;2025054;2025054;2025054;2025054;2025054;2025401;2025401;2025401;2025401;2025401;2025401;2025401;2025401;2025401;2025401;2025432;2025401;2025738;2025738;2025738;2025738;2025792;2025738;2025738;2025738;2025738;2025738;2025738;2025738;2025738;2027659;2028292…	+;+;+;+;+;+;+;+;+;+;+;+;+;+;+;+;+;+;+;+;+;+;+;+;+;+;+;+;+;+;+;+;+;+;+;+;+;+;+;+;+;+;+;+;+;+;+;+;+;+;+;+;+;+;+;+;+;+;+;+;+;+;+;+;+;+;+;+;+;+;+;+;+;+;+;+;+;+;+;+;+;+;+;+;+;+;+;+;+;+;+;+;+;+;+;+;+;+;+;+;+;+;+;+;+;+;+;+;+;+;+;+;+;+;+;+;+;+;+;+;+;+;+	5525	chr1:2019329-2030758	28.0945	33.9952	61.569	80.7021	72.7959	51.6546	48.2228	62.1882	38.9922	29.4853	50.77	-0.215153	0.215915	-0.99647	0.319022	1
242	ENSG00000226969.1	AL391845.1	novel transcript	chr1;chr1;chr1;chr1;chr1	2049203;2049304;2049598;2049598;2049868	2049468;2049468;2049666;2049651;2050070	-;-;-;-;-	538	chr1:2049203-2050070	1.04054	1.06235	4.1046	4.94094	4.41187	1.12292	0	6.72305	1.08312	0	2.44894	-0.0351503	0.101131	-0.347572	0.728162	1
243	ENSG00000067606.17	PRKCZ	protein kinase C zeta [Source:HGNC Symbol;Acc:HGNC:9412]	chr1;chr1;chr1;chr1;chr1;chr1;chr1;chr1;chr1;chr1;chr1;chr1;chr1;chr1;chr1;chr1;chr1;chr1;chr1;chr1;chr1;chr1;chr1;chr1;chr1;chr1;chr1;chr1;chr1;chr1;chr1;chr1;chr1;chr1;chr1;chr1;chr1;chr1;chr1;chr1;chr1;chr1;chr1;chr1;chr1;chr1;chr1;chr1;chr1;chr1;chr1;chr1;chr1;chr1;chr1;chr1;chr1;chr1;chr1;chr1;chr1;chr1;chr1;chr1;chr1;chr1;chr1;chr1;chr1;chr1;chr1;chr1;chr1;chr1;chr1;chr1;chr1;chr1;chr1;chr1…	2050411;2050485;2050503;2050808;2055441;2055441;2055441;2055441;2055441;2055679;2056484;2056484;2056484;2056484;2059541;2059541;2059541;2059541;2059541;2071299;2073462;2073719;2073986;2074688;2074855;2075244;2082248;2098347;2104716;2104739;2111654;2116205;2133638;2134813;2134990;2135262;2135262;2135262;2135262;2135262;2135262;2135262;2135262;2135262;2135262;2135262;2135262;2135262;2135262;2135262…	2050701;2050701;2050701;2051012;2055562;2055562;2055562;2055760;2055562;2055876;2056573;2056573;2056573;2056573;2059591;2059591;2059591;2059591;2059591;2071536;2073929;2073929;2074275;2074767;2075133;2075379;2082460;2098555;2104895;2104895;2111817;2116310;2134000;2135086;2135086;2135347;2135347;2135347;2135347;2135347;2135347;2135347;2135347;2135347;2135347;2135347;2135347;2135347;2135347;2135347…	+;+;+;+;+;+;+;+;+;+;+;+;+;+;+;+;+;+;+;+;+;+;+;+;+;+;+;+;+;+;+;+;+;+;+;+;+;+;+;+;+;+;+;+;+;+;+;+;+;+;+;+;+;+;+;+;+;+;+;+;+;+;+;+;+;+;+;+;+;+;+;+;+;+;+;+;+;+;+;+;+;+;+;+;+;+;+;+;+;+;+;+;+;+;+;+;+;+;+;+;+;+;+;+;+;+;+;+;+;+;+;+;+;+;+;+;+;+;+;+;+;+;+;+;+;+;+;+;+;+;+;+;+;+;+;+;+;+;+;+;+;+;+;+;+;+;+;+;+;+;+;+;+;+;+;+;+;+;+;+;+;+;+;+;+;+;+;+;+;+;+;+;+;+;+;+;+;+;+;+;+;+;+;+;+;+;+;+;+	7695	chr1:2050411-2185395	1378.71	1332.19	1372.3	1411.46	1474.67	1478.89	1442.09	1468.99	1474.12	1352.92	1418.63	0.0611575	0.103709	0.589704	0.555389	1
244	ENSG00000271806.1	AL590822.2	novel transcript, antisense PRKCZ	chr1	2141084	2145279	-	4196	chr1:2141084-2145279	0	0	0	0	0	0	1.14816	0	0	0	0.114816	0.0137621	0.0375659	0.366346	0.714107	1
245	ENSG00000182873.5	PRKCZ-AS1	PRKCZ antisense RNA 1 [Source:HGNC Symbol;Acc:HGNC:40477]	chr1;chr1;chr1;chr1;chr1	2181794;2182735;2183571;2183571;2183991	2182741;2182823;2183704;2183875;2184389	-;-;-;-;-	1734	chr1:2181794-2184389	60.3511	58.4293	103.983	68.3497	84.9286	84.2194	103.335	116.813	83.4	92.9922	85.6801	0.241058	0.203898	1.18225	0.237108	1
246	ENSG00000162585.17	FAAP20	FA core complex associated protein 20 [Source:HGNC Symbol;Acc:HGNC:26428]	chr1;chr1;chr1;chr1;chr1;chr1;chr1;chr1;chr1;chr1;chr1;chr1;chr1;chr1;chr1;chr1;chr1;chr1;chr1;chr1;chr1;chr1;chr1;chr1;chr1;chr1;chr1;chr1;chr1;chr1;chr1;chr1;chr1;chr1;chr1;chr1;chr1;chr1;chr1;chr1;chr1;chr1;chr1;chr1;chr1;chr1;chr1;chr1;chr1;chr1;chr1;chr1;chr1;chr1;chr1;chr1;chr1;chr1;chr1;chr1;chr1;chr1;chr1;chr1;chr1;chr1;chr1	2184461;2184464;2184478;2184478;2185175;2186004;2186004;2186838;2186838;2189544;2189548;2189548;2189548;2189548;2189569;2189580;2189713;2189713;2191901;2192647;2192845;2193639;2193639;2193639;2193639;2193639;2193639;2193639;2193639;2193639;2193639;2193639;2193639;2193998;2193998;2193998;2193998;2193998;2193998;2193998;2193998;2193998;2194688;2194688;2194688;2194688;2194688;2194688;2194688;2194688…	2185513;2185513;2185513;2185513;2185513;2186249;2186249;2187206;2187206;2193910;2189781;2189781;2189781;2189781;2189781;2189781;2189781;2189781;2192975;2192975;2192975;2193910;2193910;2193910;2193910;2193910;2193910;2193910;2193910;2193910;2193910;2193910;2193910;2194133;2194213;2194133;2194133;2194133;2194108;2194133;2194133;2194133;2194748;2194739;2194772;2194751;2194750;2194775;2194741;2194775…	-;-;-;-;-;-;-;-;-;-;-;-;-;-;-;-;-;-;-;-;-;-;-;-;-;-;-;-;-;-;-;-;-;-;-;-;-;-;-;-;-;-;-;-;-;-;-;-;-;-;-;-;-;-;-;-;-;-;-;-;-;-;-;-;-;-;-	10916	chr1:2184461-2212720	1809.49	1459.67	1856.65	1725.21	2018.43	1944.91	1956.47	2011.87	1812.06	1468.6	1806.34	0.140662	0.111666	1.25967	0.20779	1
247	ENSG00000234396.3	AL590822.1	novel transcript	chr1;chr1	2212523;2220535	2212644;2220738	+;+	326	chr1:2212523-2220738	4.16214	1.06235	1.3682	4.11745	3.30891	1.12292	5.7408	2.52114	8.66494	3.40215	3.5471	0.0504291	0.124773	0.404166	0.686091	1
248	ENSG00000157933.10	SKI	SKI proto-oncogene [Source:HGNC Symbol;Acc:HGNC:10896]	chr1;chr1;chr1;chr1;chr1;chr1;chr1;chr1;chr1;chr1;chr1;chr1;chr1;chr1	2228319;2232479;2247996;2302978;2302978;2302978;2303285;2303285;2303646;2303840;2304293;2304293;2306020;2306577	2229735;2232669;2248071;2303103;2303038;2303103;2303376;2303400;2304108;2304102;2304368;2304585;2306250;2310213	+;+;+;+;+;+;+;+;+;+;+;+;+;+	6550	chr1:2228319-2310213	7071.48	6090.46	5781.33	5390.57	5697.94	5667.4	5644.36	5939.81	5372.26	4844.67	5750.03	0.0517101	0.0972622	0.531657	0.594963	1
249	ENSG00000287356.1	AL590822.3	novel transcript, antisense to MORN1	chr1;chr1;chr1;chr1;chr1;chr1;chr1	2315040;2315040;2316392;2316392;2317611;2318990;2318990	2315998;2315998;2317011;2317011;2317729;2323085;2321323	+;+;+;+;+;+;+	5794	chr1:2315040-2323085	86.3645	55.2423	114.929	131.758	121.326	124.645	132.038	101.686	107.229	82.7857	105.8	-0.0648473	0.198252	-0.327095	0.743596	1
250	ENSG00000116151.14	MORN1	MORN repeat containing 1 [Source:HGNC Symbol;Acc:HGNC:25852]	chr1;chr1;chr1;chr1;chr1;chr1;chr1;chr1;chr1;chr1;chr1;chr1;chr1;chr1;chr1;chr1;chr1;chr1;chr1;chr1;chr1;chr1;chr1;chr1;chr1;chr1;chr1;chr1;chr1;chr1;chr1;chr1;chr1;chr1;chr1;chr1;chr1;chr1;chr1;chr1;chr1;chr1;chr1;chr1;chr1;chr1;chr1;chr1;chr1;chr1;chr1;chr1;chr1;chr1;chr1;chr1;chr1;chr1;chr1;chr1;chr1;chr1;chr1;chr1;chr1;chr1;chr1	2321253;2324097;2332126;2336469;2336469;2336717;2336717;2355175;2357432;2357432;2357432;2358592;2358592;2358592;2358638;2371165;2371676;2372481;2372481;2372481;2372481;2372481;2374461;2374461;2374461;2374461;2374461;2374461;2374853;2375599;2378055;2379109;2384978;2384978;2384978;2384978;2384978;2384978;2384978;2385372;2385807;2385807;2385807;2385807;2385807;2385807;2387056;2387419;2387419;2387419…	2321579;2324143;2332753;2336548;2336548;2336850;2336850;2355464;2357598;2357598;2357598;2358715;2358715;2358715;2358715;2372591;2371905;2372591;2372591;2372591;2372591;2372591;2374557;2374557;2374557;2374557;2374557;2374557;2379227;2375878;2378980;2379227;2385065;2385065;2385158;2385121;2385065;2385065;2385065;2388509;2385897;2385897;2385897;2385897;2385897;2385897;2387529;2387529;2387529;2387529…	-;-;-;-;-;-;-;-;-;-;-;-;-;-;-;-;-;-;-;-;-;-;-;-;-;-;-;-;-;-;-;-;-;-;-;-;-;-;-;-;-;-;-;-;-;-;-;-;-;-;-;-;-;-;-;-;-;-;-;-;-;-;-;-;-;-;-	11337	chr1:2321253-2391707	406.849	343.14	537.018	545.151	632.001	530.021	554.562	531.121	622.793	605.583	530.824	0.00392843	0.130832	0.0300264	0.976046	1
251	ENSG00000272161.1	AL589739.1	novel transcript, sense intronic to MORN1	chr1	2326201	2326693	-	493	chr1:2326201-2326693	0	0	4.7887	0.823491	5.51484	1.12292	2.29632	1.68076	3.24935	1.13405	2.06104	-0.034274	0.0997578	-0.343572	0.731168	1
252	ENSG00000269896.2	AL513477.1	small nuclear ribonucleoprotein N (SNRPN) pseudogene	chr1;chr1	2350414;2351644	2352820;2351857	-;-	2407	chr1:2350414-2352820	22.8918	19.1223	66.3577	59.2913	76.1048	62.8838	67.7415	63.0286	63.9039	65.775	56.7101	0.0314062	0.211639	0.148395	0.882031	1
253	ENSG00000272420.1	AL513477.2	novel transcript, sense intronic to MORN1	chr1	2363061	2363628	-	568	chr1:2363061-2363628	6.24321	6.37411	12.9979	14.8228	11.0297	7.86048	8.03713	7.56343	11.9143	18.1448	10.4988	-0.197754	0.184457	-1.07209	0.28368	1
254	ENSG00000157916.20	RER1	retention in endoplasmic reticulum sorting receptor 1 [Source:HGNC Symbol;Acc:HGNC:30309]	chr1;chr1;chr1;chr1;chr1;chr1;chr1;chr1;chr1;chr1;chr1;chr1;chr1;chr1;chr1;chr1;chr1;chr1;chr1;chr1;chr1;chr1;chr1;chr1;chr1;chr1;chr1;chr1;chr1;chr1;chr1;chr1;chr1;chr1;chr1;chr1;chr1;chr1;chr1;chr1;chr1;chr1;chr1;chr1;chr1;chr1;chr1;chr1;chr1	2391775;2391828;2391841;2391843;2391857;2391890;2393174;2394005;2395608;2395784;2395784;2395784;2395784;2395784;2395784;2395784;2397116;2397116;2397116;2397116;2397116;2397116;2397116;2399415;2399415;2399415;2399415;2399415;2400857;2400857;2400857;2400857;2400857;2400857;2400857;2401951;2402097;2402207;2402207;2402207;2402207;2402207;2402207;2403035;2403035;2403035;2403035;2403035;2403035	2391958;2391958;2391958;2391958;2391958;2391958;2393231;2395871;2395648;2395871;2396367;2395871;2395871;2395871;2395871;2395871;2397220;2397220;2397220;2397220;2397220;2397220;2397220;2399514;2399514;2399514;2399514;2399514;2400935;2400935;2400935;2400935;2400935;2400935;2400935;2402342;2402342;2402342;2402316;2402342;2402342;2402342;2402325;2403216;2403227;2403751;2403064;2405436;2405442	+;+;+;+;+;+;+;+;+;+;+;+;+;+;+;+;+;+;+;+;+;+;+;+;+;+;+;+;+;+;+;+;+;+;+;+;+;+;+;+;+;+;+;+;+;+;+;+;+	5689	chr1:2391775-2405442	1966.61	1831.49	1912.06	2019.2	2109.98	1985.33	1946.13	2017.76	2030.85	1944.9	1976.43	0.0119401	0.100798	0.118455	0.905707	1
255	ENSG00000157911.11	PEX10	peroxisomal biogenesis factor 10 [Source:HGNC Symbol;Acc:HGNC:8851]	chr1;chr1;chr1;chr1;chr1;chr1;chr1;chr1;chr1;chr1;chr1;chr1;chr1;chr1;chr1;chr1;chr1;chr1;chr1;chr1;chr1;chr1;chr1;chr1;chr1;chr1;chr1;chr1;chr1;chr1;chr1;chr1;chr1;chr1;chr1;chr1;chr1;chr1;chr1;chr1;chr1;chr1;chr1	2403964;2403974;2404061;2404613;2404838;2405031;2406484;2406484;2406484;2406484;2406518;2406720;2406720;2406720;2406720;2406720;2408452;2408452;2408452;2408452;2408456;2408530;2408583;2408604;2408755;2409678;2410261;2410371;2410371;2410371;2410371;2410371;2410371;2410371;2410630;2410630;2412391;2412391;2412391;2412391;2412391;2412391;2413597	2405834;2405834;2404371;2404891;2405828;2405834;2406619;2406619;2406619;2406619;2406619;2406895;2406895;2406895;2406895;2406955;2408858;2408858;2408858;2408858;2408858;2408858;2408858;2408858;2408858;2410004;2410451;2410451;2410451;2410451;2410451;2410451;2410451;2410451;2410868;2410836;2412514;2412535;2412540;2412456;2412564;2412564;2413797	-;-;-;-;-;-;-;-;-;-;-;-;-;-;-;-;-;-;-;-;-;-;-;-;-;-;-;-;-;-;-;-;-;-;-;-;-;-;-;-;-;-;-	3782	chr1:2403964-2413797	1060.31	823.323	1436.61	1262.41	1283.86	1170.09	1287.09	1451.34	1299.74	1064.87	1213.96	0.0264171	0.124272	0.212574	0.831659	1
256	ENSG00000149527.18	PLCH2	phospholipase C eta 2 [Source:HGNC Symbol;Acc:HGNC:29037]	chr1;chr1;chr1;chr1;chr1;chr1;chr1;chr1;chr1;chr1;chr1;chr1;chr1;chr1;chr1;chr1;chr1;chr1;chr1;chr1;chr1;chr1;chr1;chr1;chr1;chr1;chr1;chr1;chr1;chr1;chr1;chr1;chr1;chr1;chr1;chr1;chr1;chr1;chr1;chr1;chr1;chr1;chr1;chr1;chr1;chr1;chr1;chr1;chr1;chr1;chr1;chr1;chr1;chr1;chr1;chr1;chr1;chr1;chr1;chr1;chr1;chr1;chr1;chr1;chr1;chr1;chr1;chr1;chr1;chr1;chr1;chr1;chr1;chr1;chr1;chr1;chr1;chr1;chr1;chr1…	2425980;2430338;2467459;2476289;2476315;2478476;2478476;2478476;2478476;2479090;2479734;2479734;2479734;2479734;2479888;2480183;2480184;2480184;2480184;2480184;2484448;2484448;2484448;2484448;2484448;2486907;2486907;2486907;2486907;2486907;2487173;2487173;2487173;2487173;2487173;2487598;2487598;2487598;2487598;2487598;2489207;2489207;2489207;2489207;2489207;2489760;2489760;2489760;2489760;2489760…	2426037;2430629;2467662;2476712;2476712;2478622;2478622;2478622;2478622;2479978;2479978;2479977;2479978;2479804;2479978;2480312;2480312;2480312;2480312;2480312;2484618;2484618;2484618;2484618;2484618;2487000;2487000;2487000;2487000;2487000;2487376;2487376;2487376;2487376;2487376;2487718;2487718;2487718;2487718;2487718;2489378;2489378;2489378;2489378;2489378;2489867;2489867;2489867;2489867;2489867…	+;+;+;+;+;+;+;+;+;+;+;+;+;+;+;+;+;+;+;+;+;+;+;+;+;+;+;+;+;+;+;+;+;+;+;+;+;+;+;+;+;+;+;+;+;+;+;+;+;+;+;+;+;+;+;+;+;+;+;+;+;+;+;+;+;+;+;+;+;+;+;+;+;+;+;+;+;+;+;+;+;+;+;+;+;+;+;+;+;+;+;+;+;+;+;+;+;+;+;+;+;+;+;+;+;+;+;+;+;+;+;+;+;+;+;+;+;+	10809	chr1:2425980-2505532	10.4054	8.49881	20.523	16.4698	22.0594	6.73755	14.9261	21.0095	11.9143	12.4746	14.5018	-0.014276	0.19453	-0.073387	0.941498	1
257	ENSG00000224387.1	AL139246.1	novel transcript	chr1;chr1	2492300;2493101	2492596;2493258	-;-	455	chr1:2492300-2493258	2.08107	0	1.3682	1.64698	1.10297	1.12292	2.29632	1.68076	0	0	1.12992	0.0165585	0.0757121	0.218704	0.826881	1
258	ENSG00000229393.1	AL139246.4	novel transcript	chr1;chr1	2493437;2494383	2493853;2494479	-;-	514	chr1:2493437-2494479	2.08107	0	0.6841	1.64698	0	1.12292	2.29632	1.68076	0	0	0.951216	0.027908	0.0668217	0.417649	0.676204	1
259	ENSG00000157881.16	PANK4	pantothenate kinase 4 (inactive) [Source:HGNC Symbol;Acc:HGNC:19366]	chr1;chr1;chr1;chr1;chr1;chr1;chr1;chr1;chr1;chr1;chr1;chr1;chr1;chr1;chr1;chr1;chr1;chr1;chr1;chr1;chr1;chr1;chr1;chr1;chr1;chr1;chr1;chr1;chr1;chr1;chr1;chr1;chr1;chr1;chr1;chr1;chr1;chr1;chr1;chr1;chr1;chr1;chr1;chr1;chr1;chr1;chr1;chr1;chr1;chr1;chr1;chr1;chr1;chr1;chr1;chr1;chr1;chr1;chr1;chr1;chr1;chr1;chr1;chr1;chr1;chr1;chr1;chr1;chr1;chr1;chr1;chr1;chr1;chr1;chr1;chr1;chr1;chr1;chr1;chr1…	2508537;2508537;2508795;2509793;2509862;2509862;2509862;2510057;2510057;2510057;2510057;2510293;2510678;2510678;2510678;2510678;2511338;2511338;2511338;2511338;2511338;2511628;2511628;2511628;2511628;2511628;2512406;2512888;2512888;2512888;2512888;2512888;2514002;2514002;2514002;2514002;2514002;2514354;2514354;2514354;2514354;2514413;2514433;2515258;2515562;2515562;2515562;2515562;2515562;2518164…	2509060;2509060;2509060;2509930;2509930;2509930;2509930;2510157;2510157;2510157;2510157;2510782;2510748;2510748;2510782;2510782;2511387;2511387;2511387;2511387;2511387;2511683;2511683;2511683;2511683;2511683;2513039;2513013;2513039;2513039;2513039;2513039;2514085;2514089;2514089;2514089;2514089;2514403;2514466;2514466;2514466;2514466;2514466;2515401;2515717;2515937;2515717;2515717;2515717;2518264…	-;-;-;-;-;-;-;-;-;-;-;-;-;-;-;-;-;-;-;-;-;-;-;-;-;-;-;-;-;-;-;-;-;-;-;-;-;-;-;-;-;-;-;-;-;-;-;-;-;-;-;-;-;-;-;-;-;-;-;-;-;-;-;-;-;-;-;-;-;-;-;-;-;-;-;-;-;-;-;-;-;-;-;-;-;-;-;-;-;-	5072	chr1:2508537-2526597	884.455	838.196	861.966	737.847	869.139	679.37	785.342	868.954	787.427	705.38	801.808	0.0502455	0.128046	0.392401	0.694762	1
260	ENSG00000197921.6	HES5	hes family bHLH transcription factor 5 [Source:HGNC Symbol;Acc:HGNC:19764]	chr1;chr1;chr1	2528745;2529846;2530111	2529749;2530011;2530263	-;-;-	1324	chr1:2528745-2530263	16.6486	14.8729	4.1046	5.76443	2.20594	5.61463	5.7408	1.68076	1.08312	1.13405	5.88498	-0.0458601	0.149065	-0.307651	0.758348	1
261	ENSG00000272449.2	AL139246.5	novel transcript	chr1;chr1;chr1	2530064;2545969;2546400	2530102;2547460;2547460	+;+;+	1531	chr1:2530064-2547460	65.5537	42.4941	34.8891	46.1155	33.0891	43.7941	43.6301	42.0191	23.8286	32.8875	40.8301	0.0420714	0.217432	0.193492	0.846573	1
262	ENSG00000238164.6	TNFRSF14-AS1	TNFRSF14 antisense RNA 1 [Source:HGNC Symbol;Acc:HGNC:26966]	chr1;chr1;chr1;chr1;chr1;chr1;chr1;chr1;chr1;chr1;chr1;chr1;chr1;chr1;chr1;chr1;chr1;chr1;chr1	2549920;2549920;2549920;2550074;2550283;2550573;2550992;2550992;2550992;2551775;2553626;2554101;2554101;2554241;2554724;2555681;2556428;2556977;2556977	2550274;2550119;2550274;2550274;2550731;2550731;2554150;2551598;2552106;2552703;2553814;2554296;2554245;2554296;2556696;2555869;2556696;2557031;2557011	-;-;-;-;-;-;-;-;-;-;-;-;-;-;-;-;-;-;-	6137	chr1:2549920-2557031	0	0	0	0	1.10297	0	0	0	0	1.13405	0.223702	0	0.0375659	0	1	1
263	ENSG00000157873.17	TNFRSF14	TNF receptor superfamily member 14 [Source:HGNC Symbol;Acc:HGNC:11912]	chr1;chr1;chr1;chr1;chr1;chr1;chr1;chr1;chr1;chr1;chr1;chr1;chr1;chr1;chr1;chr1;chr1;chr1;chr1;chr1;chr1;chr1;chr1;chr1;chr1;chr1;chr1;chr1;chr1;chr1;chr1;chr1;chr1;chr1;chr1;chr1;chr1;chr1;chr1;chr1;chr1;chr1;chr1;chr1;chr1;chr1;chr1;chr1;chr1;chr1;chr1;chr1;chr1;chr1;chr1;chr1;chr1;chr1;chr1;chr1;chr1;chr1;chr1;chr1;chr1;chr1;chr1;chr1;chr1;chr1;chr1;chr1;chr1;chr1;chr1;chr1;chr1;chr1;chr1;chr1…	2555639;2555791;2555802;2555980;2556222;2556366;2556386;2556405;2556406;2556557;2556571;2556585;2556585;2556585;2556585;2556585;2557726;2557726;2557726;2557726;2557726;2557726;2557726;2557726;2557726;2557726;2557813;2558343;2558343;2558343;2558343;2558343;2558343;2558343;2558343;2558343;2558343;2558343;2558881;2559352;2559580;2559823;2559823;2559823;2559823;2559823;2559823;2559823;2560554;2560624…	2555667;2555850;2556252;2556032;2556261;2556733;2556455;2556733;2556733;2556733;2556733;2556733;2556733;2556733;2556733;2556733;2557834;2557834;2557834;2557834;2557834;2557834;2557834;2557834;2557834;2557834;2557834;2559978;2559978;2558862;2558468;2558468;2558468;2558468;2558468;2558468;2558468;2558468;2559156;2559978;2559978;2559978;2559978;2559978;2559978;2559978;2559978;2559978;2560714;2560714…	+;+;+;+;+;+;+;+;+;+;+;+;+;+;+;+;+;+;+;+;+;+;+;+;+;+;+;+;+;+;+;+;+;+;+;+;+;+;+;+;+;+;+;+;+;+;+;+;+;+;+;+;+;+;+;+;+;+;+;+;+;+;+;+;+;+;+;+;+;+;+;+;+;+;+;+;+;+;+;+;+;+;+;+;+	6219	chr1:2555639-2565382	5.20268	3.18705	9.5774	5.76443	13.2356	6.73755	11.4816	6.72305	9.74806	3.40215	7.50596	0.0424287	0.168746	0.251436	0.801477	1
264	ENSG00000228037.1	AL139246.3	novel transcript	chr1;chr1;chr1	2581560;2583370;2584125	2581650;2583495;2584533	+;+;+	626	chr1:2581560-2584533	0	1.06235	2.0523	0	0	0	0	0	0	0	0.311465	-0.0267889	0.0376631	-0.711278	0.476912	1
265	ENSG00000157870.17	PRXL2B	peroxiredoxin like 2B [Source:HGNC Symbol;Acc:HGNC:28390]	chr1;chr1;chr1;chr1;chr1;chr1;chr1;chr1;chr1;chr1;chr1;chr1;chr1;chr1;chr1;chr1;chr1;chr1;chr1;chr1;chr1;chr1;chr1;chr1;chr1;chr1;chr1;chr1;chr1;chr1;chr1;chr1;chr1;chr1;chr1;chr1;chr1;chr1;chr1;chr1;chr1;chr1;chr1;chr1;chr1;chr1;chr1;chr1;chr1;chr1;chr1;chr1;chr1;chr1;chr1;chr1;chr1;chr1;chr1;chr1;chr1;chr1;chr1;chr1;chr1;chr1;chr1;chr1;chr1;chr1;chr1;chr1;chr1;chr1;chr1;chr1;chr1;chr1;chr1;chr1…	2586491;2586540;2586750;2586750;2586777;2586780;2586796;2586798;2586817;2586833;2586877;2587042;2587078;2587085;2587091;2587091;2587091;2587091;2587091;2587091;2587091;2587091;2587091;2587091;2587114;2587741;2587741;2587741;2587741;2587741;2587741;2587741;2587741;2587741;2587741;2587741;2587741;2587741;2587741;2588336;2588336;2588390;2588390;2588390;2588390;2588390;2588390;2588390;2588390;2588390…	2586591;2586591;2586948;2586948;2586948;2586948;2586948;2586948;2586873;2586948;2586948;2587295;2587295;2587295;2587295;2587295;2587295;2587295;2587295;2587295;2587295;2587295;2587295;2587295;2587295;2587792;2587792;2587792;2587792;2587792;2587792;2587792;2587792;2587792;2587792;2587792;2587792;2587792;2587792;2588453;2588453;2588745;2588453;2588453;2588453;2588453;2588453;2588453;2588453;2588453…	+;+;+;+;+;+;+;+;+;+;+;+;+;+;+;+;+;+;+;+;+;+;+;+;+;+;+;+;+;+;+;+;+;+;+;+;+;+;+;+;+;+;+;+;+;+;+;+;+;+;+;+;+;+;+;+;+;+;+;+;+;+;+;+;+;+;+;+;+;+;+;+;+;+;+;+;+;+;+;+;+;+;+;+;+;+;+;+;+	3371	chr1:2586491-2591469	2145.59	2033.34	2267.79	2337.89	2186.08	2271.68	2389.32	2306.85	2112.08	2095.73	2214.63	0.026327	0.0965206	0.27276	0.785038	1
266	ENSG00000142606.16	MMEL1	membrane metalloendopeptidase like 1 [Source:HGNC Symbol;Acc:HGNC:14668]	chr1;chr1;chr1;chr1;chr1;chr1;chr1;chr1;chr1;chr1;chr1;chr1;chr1;chr1;chr1;chr1;chr1;chr1;chr1;chr1;chr1;chr1;chr1;chr1;chr1;chr1;chr1;chr1;chr1;chr1;chr1;chr1;chr1;chr1;chr1;chr1;chr1;chr1;chr1;chr1;chr1;chr1;chr1;chr1;chr1;chr1;chr1;chr1;chr1;chr1;chr1;chr1;chr1;chr1;chr1;chr1;chr1;chr1;chr1;chr1;chr1;chr1;chr1;chr1;chr1;chr1;chr1;chr1;chr1;chr1;chr1;chr1;chr1;chr1;chr1;chr1;chr1;chr1;chr1;chr1…	2590639;2590639;2590926;2590926;2591557;2591557;2591557;2591557;2591694;2591694;2591932;2591932;2591932;2592655;2592655;2592655;2592655;2592655;2592655;2592721;2592833;2592833;2592833;2592833;2593814;2593814;2593814;2593814;2594385;2594385;2594385;2594790;2594790;2594790;2595276;2595276;2595276;2596009;2596009;2596009;2596561;2596561;2596561;2598207;2598207;2598207;2598654;2598654;2598654;2603884…	2591089;2591089;2591089;2591089;2591633;2591633;2591633;2591633;2592027;2592027;2592027;2592027;2592027;2592720;2592879;2592720;2592720;2592720;2592678;2592868;2592966;2592966;2592966;2592966;2594073;2593962;2593933;2593933;2594443;2594443;2594443;2594893;2594893;2594893;2595359;2595359;2595359;2596107;2596107;2596107;2596689;2596689;2596689;2598300;2598300;2598300;2598790;2598790;2598790;2603973…	-;-;-;-;-;-;-;-;-;-;-;-;-;-;-;-;-;-;-;-;-;-;-;-;-;-;-;-;-;-;-;-;-;-;-;-;-;-;-;-;-;-;-;-;-;-;-;-;-;-;-;-;-;-;-;-;-;-;-;-;-;-;-;-;-;-;-;-;-;-;-;-;-;-;-;-;-;-;-;-;-;-;-	3870	chr1:2590639-2633016	20.8107	20.1847	47.2029	50.2329	38.6039	29.196	48.2228	33.6152	30.3273	48.7642	36.7161	-0.140602	0.21736	-0.646863	0.51772	1
267	ENSG00000237058.1	MMEL1-AS1	MMEL1 antisense RNA 1 [Source:HGNC Symbol;Acc:HGNC:40695]	chr1;chr1	2632568;2636356	2632675;2636620	+;+	373	chr1:2632568-2636620	7.28375	3.18705	7.5251	4.94094	5.51484	11.2293	11.4816	4.20191	9.74806	4.5362	6.96487	0.0470173	0.159614	0.294569	0.768323	1
268	ENSG00000215912.12	TTC34	tetratricopeptide repeat domain 34 [Source:HGNC Symbol;Acc:HGNC:34297]	chr1;chr1;chr1;chr1;chr1;chr1;chr1;chr1;chr1;chr1;chr1;chr1;chr1;chr1;chr1;chr1	2635976;2641368;2644264;2644264;2645293;2645293;2783609;2783609;2785819;2785819;2787481;2787481;2789503;2789503;2800044;2801577	2641895;2641895;2644478;2644478;2645563;2645563;2783775;2783775;2786023;2786023;2787706;2787706;2789665;2790346;2800868;2801717	-;-;-;-;-;-;-;-;-;-;-;-;-;-;-;-	8814	chr1:2635976-2801717	34.3377	35.0576	115.613	80.7021	163.239	68.4984	177.965	81.517	98.5637	73.7133	92.9207	0.245943	0.207041	1.1879	0.234875	1
269	ENSG00000287396.1	AL592464.3	novel transcript	chr1;chr1	2814056;2817501	2814451;2817767	+;+	663	chr1:2814056-2817767	0	1.06235	0	0.823491	0	1.12292	0	0	0	0	0.300877	-0.00792659	0.0375659	-0.211005	0.832884	1
270	ENSG00000284745.1	AL589702.1	novel transcript	chr1;chr1;chr1;chr1;chr1;chr1	2960658;2961018;2961672;2961672;2963264;2968563	2961585;2961585;2962100;2962100;2963415;2968707	-;-;-;-;-;-	1654	chr1:2960658-2968707	0	0	0	0	0	0	0	0	1.08312	0	0.108312	0	0.0375659	0	1	1
271	ENSG00000169717.7	ACTRT2	actin related protein T2 [Source:HGNC Symbol;Acc:HGNC:24026]	chr1	3021467	3022903	+	1437	chr1:3021467-3022903	2.08107	1.06235	1.3682	3.29396	0	0	0	0.840381	0	0	0.864597	-0.0632935	0.0617388	-1.02518	0.305277	1
272	ENSG00000177133.11	PRDM16-DT	PRDM16 divergent transcript [Source:HGNC Symbol;Acc:HGNC:48664]	chr1;chr1;chr1;chr1;chr1;chr1;chr1;chr1;chr1;chr1;chr1;chr1;chr1;chr1;chr1;chr1;chr1;chr1;chr1;chr1;chr1;chr1;chr1;chr1;chr1;chr1;chr1;chr1;chr1;chr1;chr1;chr1;chr1	3059615;3059615;3059617;3059617;3059617;3059624;3059638;3060230;3060230;3060230;3060230;3060501;3060501;3060501;3060501;3061107;3061107;3061107;3061107;3061107;3061289;3061591;3061591;3061591;3061959;3062195;3062290;3063446;3064072;3064212;3067337;3067337;3068222	3059737;3062531;3059737;3059737;3060283;3059737;3060283;3060283;3060283;3060283;3060283;3061331;3060604;3060604;3060604;3062742;3064055;3062032;3061331;3061331;3061331;3061866;3061813;3061751;3062192;3062395;3063786;3063682;3064302;3064302;3067769;3068048;3068437	-;-;-;-;-;-;-;-;-;-;-;-;-;-;-;-;-;-;-;-;-;-;-;-;-;-;-;-;-;-;-;-;-	5600	chr1:3059615-3068437	0	0	1.3682	2.47047	0	1.12292	0	0	2.16623	0	0.712783	-0.0572796	0.0527687	-1.08549	0.277707	1
273	ENSG00000142611.17	PRDM16	PR/SET domain 16 [Source:HGNC Symbol;Acc:HGNC:14000]	chr1;chr1;chr1;chr1;chr1;chr1;chr1;chr1;chr1;chr1;chr1;chr1;chr1;chr1;chr1;chr1;chr1;chr1;chr1;chr1;chr1;chr1;chr1;chr1;chr1;chr1;chr1;chr1;chr1;chr1;chr1;chr1;chr1;chr1;chr1;chr1;chr1;chr1;chr1;chr1;chr1;chr1;chr1;chr1;chr1;chr1;chr1;chr1;chr1;chr1;chr1;chr1;chr1;chr1;chr1;chr1;chr1;chr1;chr1;chr1;chr1;chr1;chr1;chr1;chr1;chr1;chr1;chr1;chr1;chr1;chr1;chr1;chr1;chr1;chr1;chr1;chr1;chr1;chr1;chr1…	3069168;3069183;3069197;3069203;3069211;3186125;3186125;3186125;3186125;3186125;3237931;3244087;3244087;3244087;3244087;3244087;3244132;3385149;3385149;3385152;3385152;3385152;3385152;3386676;3396491;3396491;3396491;3396491;3396491;3396491;3402791;3402791;3402791;3402791;3402791;3402791;3404739;3404739;3404739;3404739;3404739;3404739;3405495;3405495;3405495;3405495;3405495;3405495;3411384;3411384…	3069296;3069296;3069296;3069296;3069296;3186474;3186474;3186591;3186474;3186474;3238095;3244137;3244137;3244137;3244137;3244137;3244137;3385286;3385286;3385286;3385286;3385286;3385286;3386918;3396593;3396593;3396593;3396593;3396593;3396593;3402998;3402998;3402998;3402998;3402998;3402998;3404886;3404886;3404886;3404886;3404886;3404886;3405648;3405648;3405648;3405648;3405648;3405648;3412800;3412800…	+;+;+;+;+;+;+;+;+;+;+;+;+;+;+;+;+;+;+;+;+;+;+;+;+;+;+;+;+;+;+;+;+;+;+;+;+;+;+;+;+;+;+;+;+;+;+;+;+;+;+;+;+;+;+;+;+;+;+;+;+;+;+;+;+;+;+;+;+;+;+;+;+;+;+;+;+;+;+;+;+;+;+;+;+;+;+;+;+;+;+;+;+;+;+;+;+;+;+;+;+;+;+;+;+;+;+	9767	chr1:3069168-3438621	35.3782	32.9329	64.9895	47.7625	49.6336	60.638	49.3709	41.1787	40.0754	36.2896	45.8249	-0.187537	0.216079	-0.867905	0.385446	1
274	ENSG00000226286.1	AL008733.1	novel transcript	chr1;chr1	3132927;3133573	3133258;3133709	-;-	469	chr1:3132927-3133709	0	0	0	0.823491	1.10297	0	0	0	0	0	0.192646	-0.00792659	0.0375659	-0.211005	0.832884	1
275	ENSG00000279839.1	AL512383.1	TEC	chr1	3205988	3208664	+	2677	chr1:3205988-3208664	2.08107	0	0	0	0	0	1.14816	0.840381	0	0	0.406961	0.0246804	0.0383891	0.6429	0.520289	1
276	ENSG00000272235.1	AL590438.1	novel transcript	chr1	3306636	3310096	-	3461	chr1:3306636-3310096	1.04054	0	0	0	0	0	0	0	0	0	0.104054	0	0.0375659	0	1	1
277	ENSG00000130762.15	ARHGEF16	Rho guanine nucleotide exchange factor 16 [Source:HGNC Symbol;Acc:HGNC:15515]	chr1;chr1;chr1;chr1;chr1;chr1;chr1;chr1;chr1;chr1;chr1;chr1;chr1;chr1;chr1;chr1;chr1;chr1;chr1;chr1;chr1;chr1;chr1;chr1;chr1;chr1;chr1;chr1;chr1;chr1;chr1;chr1;chr1;chr1;chr1;chr1;chr1;chr1;chr1;chr1;chr1;chr1;chr1;chr1;chr1;chr1;chr1;chr1;chr1;chr1;chr1;chr1;chr1;chr1;chr1;chr1;chr1;chr1;chr1;chr1	3454665;3463066;3466005;3466148;3466971;3467168;3467168;3468544;3468880;3468880;3468880;3469433;3469433;3469433;3469433;3471607;3471624;3472769;3473078;3473078;3473078;3473078;3473078;3473078;3473393;3473393;3473393;3473393;3473393;3473393;3473393;3474708;3474708;3474708;3474708;3474708;3475970;3475970;3475970;3475970;3475970;3477875;3477875;3477875;3477875;3478424;3478424;3478424;3479517;3479517…	3454811;3463672;3466193;3466193;3467337;3467337;3467337;3468936;3468936;3468936;3468936;3469593;3469593;3469593;3469593;3471791;3471791;3473230;3473230;3473230;3473230;3473230;3473230;3473230;3473522;3473522;3473521;3474457;3473522;3473522;3473522;3474782;3474782;3474782;3474782;3474782;3476062;3476019;3476062;3476062;3476062;3478612;3478026;3478026;3478026;3478612;3478612;3478612;3479590;3479590…	+;+;+;+;+;+;+;+;+;+;+;+;+;+;+;+;+;+;+;+;+;+;+;+;+;+;+;+;+;+;+;+;+;+;+;+;+;+;+;+;+;+;+;+;+;+;+;+;+;+;+;+;+;+;+;+;+;+;+;+	5324	chr1:3454665-3481113	741.902	605.54	799.029	690.085	848.183	871.39	667.082	903.41	797.174	654.347	757.814	0.0726344	0.146828	0.49469	0.620819	1
278	ENSG00000272088.1	AL512413.1	novel transcript	chr1	3487246	3487627	+	382	chr1:3487246-3487627	2.08107	1.06235	0.6841	3.29396	0	1.12292	0	0.840381	1.08312	0	1.01679	-0.0593382	0.0714616	-0.830351	0.40634	1
279	ENSG00000162591.16	MEGF6	multiple EGF like domains 6 [Source:HGNC Symbol;Acc:HGNC:3232]	chr1;chr1;chr1;chr1;chr1;chr1;chr1;chr1;chr1;chr1;chr1;chr1;chr1;chr1;chr1;chr1;chr1;chr1;chr1;chr1;chr1;chr1;chr1;chr1;chr1;chr1;chr1;chr1;chr1;chr1;chr1;chr1;chr1;chr1;chr1;chr1;chr1;chr1;chr1;chr1;chr1;chr1;chr1;chr1;chr1;chr1;chr1;chr1;chr1;chr1;chr1;chr1;chr1;chr1;chr1;chr1;chr1;chr1;chr1;chr1;chr1;chr1;chr1;chr1;chr1;chr1;chr1;chr1;chr1;chr1;chr1;chr1;chr1;chr1;chr1;chr1;chr1;chr1;chr1;chr1…	3487951;3489920;3490312;3490562;3490912;3490912;3490912;3490925;3492639;3492639;3492639;3492639;3492639;3492639;3492728;3493771;3493771;3493771;3493771;3493771;3493996;3493996;3493996;3493996;3493996;3494371;3494371;3494371;3494371;3494371;3494613;3494613;3494613;3494613;3495890;3495890;3495890;3495890;3495890;3496655;3496655;3496655;3496655;3496988;3496988;3497233;3497233;3497233;3497491;3498371…	3490589;3490589;3490589;3490589;3490959;3490959;3490959;3490959;3492767;3492767;3492767;3493486;3492767;3492767;3492767;3493899;3493899;3493899;3493797;3493899;3494244;3494124;3494124;3494124;3494124;3494741;3494499;3494499;3494499;3494499;3494741;3494741;3494741;3494741;3496014;3496018;3496018;3496018;3496018;3496717;3496783;3496783;3496783;3497119;3497119;3497361;3497361;3497361;3497621;3498499…	-;-;-;-;-;-;-;-;-;-;-;-;-;-;-;-;-;-;-;-;-;-;-;-;-;-;-;-;-;-;-;-;-;-;-;-;-;-;-;-;-;-;-;-;-;-;-;-;-;-;-;-;-;-;-;-;-;-;-;-;-;-;-;-;-;-;-;-;-;-;-;-;-;-;-;-;-;-;-;-;-;-;-;-;-;-;-;-;-;-;-;-;-;-;-;-;-;-;-;-;-;-;-;-;-;-;-;-;-;-;-;-;-;-;-;-;-;-;-;-;-;-	9021	chr1:3487951-3611508	1267.37	1144.15	1269.01	1434.52	1272.83	1417.13	1432.9	1404.28	1320.32	1145.39	1310.79	0.0641655	0.118194	0.542884	0.58721	1
280	ENSG00000207776.1	MIR551A	microRNA 551a [Source:HGNC Symbol;Acc:HGNC:32806]	chr1	3560695	3560790	-	96	chr1:3560695-3560790	3.12161	1.06235	4.1046	0.823491	3.30891	0	1.14816	2.52114	0	0	1.60903	-0.0231212	0.0858027	-0.269469	0.787569	1
281	ENSG00000238260.1	AL513320.1	novel transcript	chr1;chr1;chr1	3623190;3624308;3624632	3623556;3624450;3624743	-;-;-	622	chr1:3623190-3624743	4.16214	3.18705	2.7364	4.11745	8.82375	1.12292	4.59264	2.52114	4.33247	1.13405	3.673	0.00374919	0.1269	0.0295445	0.97643	1
282	ENSG00000158109.15	TPRG1L	tumor protein p63 regulated 1 like [Source:HGNC Symbol;Acc:HGNC:27007]	chr1;chr1;chr1;chr1;chr1;chr1;chr1;chr1;chr1	3625015;3625050;3625424;3625424;3625713;3627500;3627500;3628409;3628409	3625273;3625273;3625515;3625515;3625889;3627653;3627653;3630127;3630127	+;+;+;+;+;+;+;+;+	2401	chr1:3625015-3630127	729.415	813.761	963.897	894.311	906.64	906.201	873.751	1020.22	926.066	793.836	882.81	0.0257361	0.125713	0.204721	0.83779	1
283	ENSG00000116213.16	WRAP73	WD repeat containing, antisense to TP73 [Source:HGNC Symbol;Acc:HGNC:12759]	chr1;chr1;chr1;chr1;chr1;chr1;chr1;chr1;chr1;chr1;chr1;chr1;chr1;chr1;chr1;chr1;chr1;chr1;chr1;chr1;chr1;chr1;chr1;chr1;chr1;chr1;chr1;chr1;chr1;chr1;chr1;chr1;chr1;chr1;chr1;chr1;chr1;chr1;chr1;chr1;chr1;chr1;chr1;chr1;chr1;chr1;chr1;chr1;chr1;chr1;chr1;chr1;chr1;chr1;chr1;chr1;chr1;chr1;chr1;chr1	3630767;3630770;3631466;3631886;3632213;3632213;3632213;3632766;3633310;3633398;3633398;3633398;3634916;3634997;3634997;3634997;3634997;3634997;3635014;3635160;3635160;3635160;3635160;3635160;3635160;3635272;3635944;3635944;3635944;3635944;3635944;3636995;3636995;3636995;3636995;3636995;3636995;3638750;3638750;3638750;3638750;3638750;3638750;3646666;3646666;3646666;3646666;3646666;3647246;3647408…	3631657;3631117;3631657;3637098;3632338;3632338;3632338;3633503;3633503;3633503;3633503;3633503;3635074;3635074;3635074;3635074;3635074;3635074;3635074;3635294;3635433;3635450;3635294;3635294;3635294;3635294;3636030;3636030;3636030;3636030;3636030;3637098;3637098;3637098;3637057;3637098;3637098;3638822;3638822;3639625;3638822;3638822;3638822;3646782;3646782;3646782;3646782;3646782;3647560;3647560…	-;-;-;-;-;-;-;-;-;-;-;-;-;-;-;-;-;-;-;-;-;-;-;-;-;-;-;-;-;-;-;-;-;-;-;-;-;-;-;-;-;-;-;-;-;-;-;-;-;-;-;-;-;-;-;-;-;-;-;-	7634	chr1:3630767-3652761	578.538	540.737	629.372	540.21	661.781	535.635	563.747	662.22	546.974	496.714	575.593	0.0668564	0.137382	0.486645	0.62651	1
284	ENSG00000078900.15	TP73	tumor protein p73 [Source:HGNC Symbol;Acc:HGNC:12003]	chr1;chr1;chr1;chr1;chr1;chr1;chr1;chr1;chr1;chr1;chr1;chr1;chr1;chr1;chr1;chr1;chr1;chr1;chr1;chr1;chr1;chr1;chr1;chr1;chr1;chr1;chr1;chr1;chr1;chr1;chr1;chr1;chr1;chr1;chr1;chr1;chr1;chr1;chr1;chr1;chr1;chr1;chr1;chr1;chr1;chr1;chr1;chr1;chr1;chr1;chr1;chr1;chr1;chr1;chr1;chr1;chr1;chr1;chr1;chr1;chr1;chr1;chr1;chr1;chr1;chr1;chr1;chr1;chr1;chr1;chr1;chr1;chr1;chr1;chr1;chr1;chr1;chr1;chr1;chr1…	3652516;3652520;3652565;3652565;3652565;3682333;3682333;3682333;3682333;3682333;3682366;3682366;3683060;3683060;3683060;3683060;3683060;3683060;3683060;3690672;3690672;3690672;3690707;3698046;3698058;3707549;3707549;3707549;3707549;3707549;3707549;3707549;3707549;3707549;3707549;3707549;3707549;3707549;3722021;3722021;3722021;3722021;3722021;3722021;3722021;3722021;3722021;3722021;3722021;3722021…	3652641;3652641;3652641;3652641;3652641;3682430;3682430;3682430;3682430;3682430;3682430;3682430;3683180;3683180;3683180;3683180;3683180;3683180;3683180;3690944;3690944;3690944;3690944;3698151;3698151;3708534;3707791;3707791;3707791;3707791;3707791;3707791;3707791;3707791;3707791;3707791;3707791;3707791;3722207;3722207;3722207;3722207;3722207;3722207;3722207;3722207;3722207;3722207;3722207;3722207…	+;+;+;+;+;+;+;+;+;+;+;+;+;+;+;+;+;+;+;+;+;+;+;+;+;+;+;+;+;+;+;+;+;+;+;+;+;+;+;+;+;+;+;+;+;+;+;+;+;+;+;+;+;+;+;+;+;+;+;+;+;+;+;+;+;+;+;+;+;+;+;+;+;+;+;+;+;+;+;+;+;+;+;+;+;+;+;+;+;+;+;+;+;+;+;+;+;+;+;+;+;+;+;+;+;+;+;+;+;+;+;+;+;+;+;+;+;+;+;+;+;+;+;+;+;+;+;+;+;+;+;+;+;+;+;+;+;+;+;+;+;+;+;+;+;+	6767	chr1:3652516-3736201	236.202	231.593	186.759	172.109	164.342	134.751	179.113	190.767	184.13	127.014	180.678	0.0386376	0.175587	0.220048	0.825834	1
285	ENSG00000227589.1	AL136528.1	novel transcript	chr1;chr1;chr1	3658938;3662153;3668625	3659430;3662265;3668772	-;-;-	754	chr1:3658938-3668772	0	0	0	0	0	0	0	0	0	1.13405	0.113405	0	0.0375659	0	1	1
286	ENSG00000227372.12	TP73-AS1	TP73 antisense RNA 1 [Source:HGNC Symbol;Acc:HGNC:29052]	chr1;chr1;chr1;chr1;chr1;chr1;chr1;chr1;chr1;chr1;chr1;chr1;chr1;chr1;chr1;chr1;chr1;chr1;chr1;chr1;chr1;chr1;chr1;chr1;chr1;chr1;chr1;chr1;chr1;chr1;chr1;chr1;chr1;chr1;chr1;chr1;chr1;chr1;chr1;chr1;chr1;chr1;chr1;chr1;chr1;chr1;chr1;chr1;chr1;chr1;chr1;chr1;chr1;chr1;chr1;chr1;chr1;chr1;chr1;chr1;chr1;chr1;chr1;chr1;chr1;chr1;chr1;chr1;chr1;chr1;chr1;chr1;chr1;chr1;chr1;chr1;chr1;chr1;chr1;chr1…	3735511;3735601;3735611;3735650;3735686;3735984;3736057;3736175;3736193;3736408;3736926;3736926;3736926;3736926;3736926;3737143;3737149;3737166;3737193;3737206;3737212;3737212;3737338;3737529;3737539;3737594;3737781;3738075;3738223;3738223;3738223;3738434;3738447;3739059;3739458;3739624;3739696;3739705;3739836;3739848;3739989;3740124;3740137;3740233;3740233;3740233;3740233;3740233;3740233;3740233…	3735542;3736588;3737854;3736558;3737854;3740387;3736558;3736558;3737854;3736758;3737296;3737103;3737103;3737103;3737103;3738513;3738513;3739407;3739335;3737854;3737854;3738513;3737854;3737854;3739551;3738513;3737875;3738513;3739227;3738513;3738513;3738513;3738513;3739216;3740387;3740387;3740387;3740387;3740387;3742957;3740387;3740387;3740387;3740387;3740387;3740387;3740387;3740387;3740387;3740387…	-;-;-;-;-;-;-;-;-;-;-;-;-;-;-;-;-;-;-;-;-;-;-;-;-;-;-;-;-;-;-;-;-;-;-;-;-;-;-;-;-;-;-;-;-;-;-;-;-;-;-;-;-;-;-;-;-;-;-;-;-;-;-;-;-;-;-;-;-;-;-;-;-;-;-;-;-;-;-;-;-;-;-;-;-;-;-;-;-;-;-;-;-;-;-;-;-;-;-;-;-;-;-;-;-;-;-;-;-;-;-;-;-;-;-;-;-;-;-;-;-;-;-;-;-;-;-;-;-;-;-;-;-;-;-;-;-;-;-;-;-;-	9701	chr1:3735511-3747373	2832.34	2940.59	2433.34	2617.88	2963.68	2889.29	2910.59	2579.97	2972.07	3106.17	2824.59	0.112967	0.1011	1.11739	0.26383	1
287	ENSG00000276189.1	AL136528.2		chr1	3736943	3737103	+	161	chr1:3736943-3737103	0	1.06235	0	0	0	0	0	0	0	0	0.106235	0	0.0375659	0	1	1
288	ENSG00000162592.10	CCDC27	coiled-coil domain containing 27 [Source:HGNC Symbol;Acc:HGNC:26546]	chr1;chr1;chr1;chr1;chr1;chr1;chr1;chr1;chr1;chr1;chr1;chr1;chr1;chr1;chr1;chr1;chr1;chr1;chr1;chr1;chr1;chr1;chr1;chr1;chr1;chr1;chr1;chr1;chr1;chr1	3746460;3747814;3751332;3752445;3752450;3752475;3754118;3754118;3754118;3755457;3755457;3755457;3756733;3756752;3761281;3761281;3762620;3762620;3762967;3763108;3763706;3763706;3766535;3766535;3767233;3767233;3769783;3769783;3771401;3771401	3746691;3747958;3751457;3752799;3752799;3752799;3754241;3754241;3754241;3755567;3755567;3757189;3756890;3756890;3761430;3761430;3762712;3762712;3763474;3763474;3763836;3763836;3766612;3766612;3767445;3767445;3769887;3769887;3771645;3771645	+;+;+;+;+;+;+;+;+;+;+;+;+;+;+;+;+;+;+;+;+;+;+;+;+;+;+;+;+;+	4238	chr1:3746460-3771645	1.04054	3.18705	5.4728	4.11745	3.30891	2.24585	4.59264	5.04229	4.33247	2.2681	3.56081	-0.00250403	0.1295	-0.0193361	0.984573	1
289	ENSG00000235169.9	SMIM1	small integral membrane protein 1 (Vel blood group) [Source:HGNC Symbol;Acc:HGNC:44204]	chr1;chr1;chr1;chr1;chr1;chr1;chr1;chr1;chr1;chr1;chr1;chr1;chr1	3772655;3772771;3772787;3772825;3773063;3773063;3773063;3775299;3775299;3775299;3775299;3775795;3775795	3772788;3772788;3772841;3773181;3773181;3773181;3773181;3775483;3775388;3775670;3775483;3775982;3775956	+;+;+;+;+;+;+;+;+;+;+;+;+	1087	chr1:3772655-3775982	41.6214	36.12	67.7259	49.4094	58.4573	46.0399	53.9636	59.6671	40.0754	23.8151	47.6895	-0.0261408	0.215675	-0.121204	0.903529	1
290	ENSG00000130764.10	LRRC47	leucine rich repeat containing 47 [Source:HGNC Symbol;Acc:HGNC:29207]	chr1;chr1;chr1;chr1;chr1;chr1;chr1;chr1;chr1;chr1;chr1;chr1;chr1;chr1;chr1;chr1	3778559;3781135;3781290;3781512;3781512;3781512;3782661;3782661;3782661;3783770;3783996;3783996;3783996;3785087;3786849;3795862	3781336;3781336;3781336;3781601;3781601;3781601;3782763;3782763;3782763;3783911;3784175;3784047;3784111;3785203;3787310;3796498	-;-;-;-;-;-;-;-;-;-;-;-;-;-;-;-	4509	chr1:3778559-3796498	4549.22	4679.66	3692.77	4128.16	4141.65	4355.83	4191.94	3787.6	4567.51	4479.5	4257.38	0.0279207	0.0989286	0.282231	0.777766	1
291	ENSG00000266075.2	RN7SL574P	RNA, 7SL, cytoplasmic 574, pseudogene [Source:HGNC Symbol;Acc:HGNC:46590]	chr1	3782815	3783111	+	297	chr1:3782815-3783111	1.04054	0	2.7364	2.47047	0	5.61463	3.44448	2.52114	2.16623	1.13405	2.11279	0.0111079	0.097644	0.113759	0.909429	1
292	ENSG00000272153.1	AL365330.1	novel transcript, antisense to LRRC47	chr1	3785008	3785538	+	531	chr1:3785008-3785538	0	2.1247	3.4205	6.58792	4.41187	3.36878	4.59264	3.36152	4.33247	3.40215	3.56026	-0.0398192	0.127031	-0.313461	0.75393	1
293	ENSG00000116198.13	CEP104	centrosomal protein 104 [Source:HGNC Symbol;Acc:HGNC:24866]	chr1;chr1;chr1;chr1;chr1;chr1;chr1;chr1;chr1;chr1;chr1;chr1;chr1;chr1;chr1;chr1;chr1;chr1;chr1;chr1;chr1;chr1;chr1;chr1;chr1;chr1;chr1;chr1;chr1;chr1;chr1;chr1;chr1;chr1;chr1;chr1;chr1;chr1;chr1;chr1;chr1;chr1;chr1;chr1;chr1;chr1;chr1;chr1;chr1;chr1;chr1;chr1;chr1;chr1;chr1;chr1;chr1;chr1;chr1;chr1;chr1;chr1;chr1;chr1;chr1;chr1;chr1;chr1;chr1;chr1;chr1;chr1;chr1;chr1;chr1;chr1;chr1	3812086;3815239;3816149;3816280;3816280;3822776;3823174;3823174;3823424;3823424;3823424;3825758;3825758;3825758;3826370;3826370;3826370;3826708;3826708;3826708;3829266;3829266;3829266;3829692;3829791;3831046;3831046;3831091;3833671;3833862;3833862;3834925;3834925;3834925;3835062;3836495;3836495;3836495;3836915;3837292;3837292;3837292;3838964;3838964;3838964;3839083;3839608;3839608;3839608;3839757…	3815517;3815517;3816370;3816370;3816458;3823241;3823241;3823241;3823562;3823562;3823562;3825866;3825866;3825866;3826436;3826436;3826436;3826744;3826744;3826744;3829373;3829306;3829373;3829997;3829997;3831224;3831222;3831222;3834035;3834035;3834035;3835092;3835092;3835092;3835092;3836692;3836692;3836692;3837136;3837345;3837519;3837519;3839110;3839119;3839119;3839119;3839776;3839776;3839776;3839776…	-;-;-;-;-;-;-;-;-;-;-;-;-;-;-;-;-;-;-;-;-;-;-;-;-;-;-;-;-;-;-;-;-;-;-;-;-;-;-;-;-;-;-;-;-;-;-;-;-;-;-;-;-;-;-;-;-;-;-;-;-;-;-;-;-;-;-;-;-;-;-;-;-;-;-;-;-	7871	chr1:3812086-3857214	1195.58	1204.71	1150.66	1124.06	1129.44	1168.96	1089.61	1159.73	1245.59	1219.11	1168.74	-0.0147479	0.106322	-0.13871	0.88968	1
294	ENSG00000169598.16	DFFB	DNA fragmentation factor subunit beta [Source:HGNC Symbol;Acc:HGNC:2773]	chr1;chr1;chr1;chr1;chr1;chr1;chr1;chr1;chr1;chr1;chr1;chr1;chr1;chr1;chr1;chr1;chr1;chr1;chr1;chr1;chr1;chr1;chr1;chr1;chr1;chr1;chr1;chr1;chr1;chr1;chr1;chr1;chr1;chr1;chr1;chr1;chr1;chr1;chr1;chr1;chr1;chr1;chr1;chr1;chr1;chr1;chr1;chr1;chr1;chr1;chr1;chr1;chr1;chr1;chr1;chr1;chr1;chr1;chr1;chr1;chr1;chr1;chr1;chr1;chr1;chr1;chr1;chr1;chr1;chr1;chr1	3857267;3857267;3857281;3857460;3857473;3857473;3857476;3857517;3857600;3857604;3858718;3858718;3858718;3858718;3858718;3858718;3858718;3858718;3858718;3858718;3860420;3860420;3865643;3865762;3865762;3865812;3865812;3865812;3865812;3865812;3866284;3867663;3867974;3867974;3867974;3867974;3867974;3867974;3867974;3867974;3869605;3869605;3869605;3869605;3869605;3869605;3869605;3869605;3869605;3872472…	3857717;3857717;3857717;3857717;3857717;3857717;3857717;3857717;3857717;3857717;3858851;3858866;3858844;3858844;3858844;3858844;3858866;3858844;3858844;3858866;3860506;3860490;3866000;3866000;3866000;3866000;3866000;3866000;3866000;3866000;3866398;3868053;3868053;3868053;3868053;3868053;3868053;3868053;3868053;3868053;3869775;3869775;3869775;3869775;3869775;3869775;3869775;3869775;3869775;3872545…	+;+;+;+;+;+;+;+;+;+;+;+;+;+;+;+;+;+;+;+;+;+;+;+;+;+;+;+;+;+;+;+;+;+;+;+;+;+;+;+;+;+;+;+;+;+;+;+;+;+;+;+;+;+;+;+;+;+;+;+;+;+;+;+;+;+;+;+;+;+;+	3870	chr1:3857267-3885429	260.134	280.461	285.954	250.341	300.007	261.642	249.151	277.326	220.956	235.883	262.185	-0.0213836	0.157879	-0.135443	0.892262	1
295	ENSG00000198912.11	C1orf174	chromosome 1 open reading frame 174 [Source:HGNC Symbol;Acc:HGNC:27915]	chr1;chr1;chr1;chr1;chr1;chr1;chr1;chr1;chr1;chr1;chr1;chr1	3889125;3889125;3889133;3890569;3890569;3890569;3892883;3892883;3895295;3900172;3900172;3900172	3890073;3890073;3890073;3891057;3891057;3892996;3892996;3892996;3896183;3900272;3900293;3900247	-;-;-;-;-;-;-;-;-;-;-;-	4388	chr1:3889125-3900293	750.226	747.896	655.368	557.503	652.957	699.582	606.229	715.164	639.039	628.264	665.223	0.111712	0.13084	0.853809	0.393211	1
296	ENSG00000236423.6	LINC01134	long intergenic non-protein coding RNA 1134 [Source:HGNC Symbol;Acc:HGNC:49449]	chr1;chr1;chr1;chr1;chr1;chr1;chr1;chr1;chr1;chr1;chr1	3900352;3900372;3900404;3900416;3903965;3903965;3905231;3913692;3914395;3914395;3914395	3900631;3900631;3900631;3900631;3904036;3904036;3905532;3914290;3917225;3915447;3914652	+;+;+;+;+;+;+;+;+;+;+	4084	chr1:3900352-3917225	30.1755	22.3094	33.5209	30.4691	31.9861	24.7044	22.9632	42.0191	43.3247	24.9491	30.6422	0.0170349	0.215173	0.0791682	0.936899	1
297	ENSG00000233304.7	LINC01346	long intergenic non-protein coding RNA 1346 [Source:HGNC Symbol;Acc:HGNC:50563]	chr1;chr1;chr1;chr1;chr1;chr1;chr1;chr1;chr1;chr1;chr1	3940486;3940565;3940617;3940994;3940994;3940994;3945188;3947756;3949027;3949027;3952253	3940698;3940698;3940698;3941143;3941143;3941143;3945462;3948321;3949866;3949866;3955262	+;+;+;+;+;+;+;+;+;+;+	5054	chr1:3940486-3955262	0	0	0	0	0	0	1.14816	0	0	0	0.114816	0.0137621	0.0375659	0.366346	0.714107	1
298	ENSG00000284668.2	LINC02780	long intergenic non-protein coding RNA 2780 [Source:HGNC Symbol;Acc:HGNC:54300]	chr1;chr1;chr1;chr1;chr1;chr1;chr1;chr1;chr1;chr1;chr1;chr1;chr1	3976133;3976140;3976140;3976882;3976882;3976882;3995642;3995785;3996807;3996824;3998056;3998056;4012231	3976195;3976195;3976195;3977157;3977102;3977157;3995691;3995830;3996932;3996932;3998058;3998855;4012704	+;+;+;+;+;+;+;+;+;+;+;+;+	1835	chr1:3976133-4012704	0	2.1247	0	0	0	0	0	0	0	0	0.21247	0	0.0375659	0	1	1
299	ENSG00000284703.1	AL805961.1	novel transcript	chr1;chr1	4012921;4018478	4016706;4019508	-;-	4817	chr1:4012921-4019508	1.04054	1.06235	1.3682	4.11745	3.30891	2.24585	1.14816	3.36152	4.33247	1.13405	2.31195	-0.0165279	0.106676	-0.154936	0.876872	1
300	ENSG00000284694.1	AL355602.1	novel transcript	chr1;chr1	4479131;4484194	4482350;4484375	-;-	3402	chr1:4479131-4484375	1.04054	0	0	0	0	0	0	0	0	0	0.104054	0	0.0375659	0	1	1
301	ENSG00000196581.11	AJAP1	adherens junctions associated protein 1 [Source:HGNC Symbol;Acc:HGNC:30801]	chr1;chr1;chr1;chr1;chr1;chr1;chr1;chr1;chr1;chr1;chr1;chr1;chr1;chr1	4654609;4654732;4711155;4711900;4711900;4711900;4769853;4769853;4772280;4772280;4774427;4774427;4777401;4782545	4655454;4655454;4711186;4712165;4712699;4712699;4769940;4769940;4772525;4772525;4774558;4774558;4777794;4792534	+;+;+;+;+;+;+;+;+;+;+;+;+;+	12528	chr1:4654609-4792534	277.823	237.967	294.163	294.81	333.096	249.289	326.078	469.773	319.52	323.205	312.572	0.359567	0.168811	2.12999	0.0331724	1
302	ENSG00000287586.1	Z98886.1	novel transcript, antisense to AJAP1	chr1;chr1;chr1;chr1	4730211;4730272;4733536;4734798	4733030;4733030;4733745;4734992	-;-;-;-	3225	chr1:4730211-4734992	0	0	0	0.823491	0	0	0	0	0	0	0.082349	-0.00792659	0.0375659	-0.211005	0.832884	1
303	ENSG00000284739.1	BX005132.1	novel transcript	chr1;chr1;chr1	4963954;4964418;4973107	4964089;4964553;4973298	-;-;-	464	chr1:4963954-4973298	1.04054	0	0	0	0	0	0	0	0	0	0.104054	0	0.0375659	0	1	1
304	ENSG00000231510.1	LINC02782	long intergenic non-protein coding RNA 2782 [Source:HGNC Symbol;Acc:HGNC:54302]	chr1;chr1;chr1;chr1	5086459;5088251;5090580;5090733	5086569;5088373;5090627;5090899	-;-;-;-	449	chr1:5086459-5090899	1.04054	1.06235	0	0.823491	1.10297	0	0	0	0	0	0.402935	-0.0105106	0.0413364	-0.25427	0.799287	1
305	ENSG00000284692.2	Z98259.3	novel transcript	chr1;chr1;chr1;chr1;chr1;chr1;chr1;chr1;chr1;chr1	5478736;5489795;5490829;5491144;5491144;5492488;5492488;5492755;5492755;5492755	5478841;5491581;5491050;5491581;5491581;5492607;5492607;5493057;5492804;5492889	-;-;-;-;-;-;-;-;-;-	2316	chr1:5478736-5493057	1.04054	0	0	0	0	0	0	0	0	0	0.104054	0	0.0375659	0	1	1
306	ENSG00000236948.2	AL365255.1	novel transcript	chr1;chr1;chr1;chr1;chr1	5561709;5563170;5587368;5668141;5668141	5562254;5563355;5587575;5668295;5668255	-;-;-;-;-	1095	chr1:5561709-5668295	0	0	1.3682	0	0	0	0	0.840381	1.08312	0	0.32917	-0.00610558	0.0376712	-0.162076	0.871246	1
307	ENSG00000264101.1	MIR4689	microRNA 4689 [Source:HGNC Symbol;Acc:HGNC:41895]	chr1	5862672	5862741	-	70	chr1:5862672-5862741	0	1.06235	0.6841	0	0	0	1.14816	1.68076	1.08312	0	0.565849	0.0369567	0.050965	0.725139	0.468367	1
308	ENSG00000131697.18	NPHP4	nephrocystin 4 [Source:HGNC Symbol;Acc:HGNC:19104]	chr1;chr1;chr1;chr1;chr1;chr1;chr1;chr1;chr1;chr1;chr1;chr1;chr1;chr1;chr1;chr1;chr1;chr1;chr1;chr1;chr1;chr1;chr1;chr1;chr1;chr1;chr1;chr1;chr1;chr1;chr1;chr1;chr1;chr1;chr1;chr1;chr1;chr1;chr1;chr1;chr1;chr1;chr1;chr1;chr1;chr1;chr1;chr1;chr1;chr1;chr1;chr1;chr1;chr1;chr1;chr1;chr1;chr1;chr1;chr1;chr1;chr1;chr1;chr1;chr1;chr1;chr1;chr1;chr1;chr1;chr1;chr1;chr1;chr1;chr1;chr1;chr1;chr1;chr1;chr1…	5862811;5862811;5862811;5862811;5862813;5863265;5863890;5863890;5863890;5863890;5864338;5864338;5864338;5864338;5864338;5865102;5865102;5865102;5865102;5866373;5866373;5866373;5866373;5867030;5867030;5867030;5867030;5867030;5867030;5867082;5867740;5867740;5867740;5867740;5867740;5867740;5873252;5873252;5873252;5873252;5873252;5874471;5874471;5874471;5874471;5874874;5874874;5874874;5874874;5874905…	5863405;5863405;5866458;5864033;5863405;5863405;5864033;5864033;5864033;5864033;5864517;5864517;5864517;5864517;5866458;5865273;5865273;5865273;5865273;5866458;5866458;5866458;5866458;5867115;5867115;5867115;5867115;5867115;5867652;5867115;5867896;5867896;5867896;5867896;5867896;5868375;5873841;5873335;5873335;5873335;5873335;5874657;5874657;5874657;5874657;5875100;5875100;5875100;5875100;5875100…	-;-;-;-;-;-;-;-;-;-;-;-;-;-;-;-;-;-;-;-;-;-;-;-;-;-;-;-;-;-;-;-;-;-;-;-;-;-;-;-;-;-;-;-;-;-;-;-;-;-;-;-;-;-;-;-;-;-;-;-;-;-;-;-;-;-;-;-;-;-;-;-;-;-;-;-;-;-;-;-;-;-;-;-;-;-;-;-;-;-;-;-;-;-;-;-;-;-;-;-;-;-;-;-;-;-;-;-;-;-;-;-;-;-;-;-;-;-;-;-;-;-;-;-;-;-;-;-;-;-;-;-;-;-;-;-;-;-;-;-;-;-;-;-;-;-;-;-;-;-;-;-;-;-;-	13167	chr1:5862811-5992473	696.118	602.353	1026.83	1012.89	1150.4	877.005	1118.31	1238.72	1076.62	919.716	971.896	0.192925	0.12773	1.51041	0.130938	1
309	ENSG00000069424.15	KCNAB2	potassium voltage-gated channel subfamily A regulatory beta subunit 2 [Source:HGNC Symbol;Acc:HGNC:6229]	chr1;chr1;chr1;chr1;chr1;chr1;chr1;chr1;chr1;chr1;chr1;chr1;chr1;chr1;chr1;chr1;chr1;chr1;chr1;chr1;chr1;chr1;chr1;chr1;chr1;chr1;chr1;chr1;chr1;chr1;chr1;chr1;chr1;chr1;chr1;chr1;chr1;chr1;chr1;chr1;chr1;chr1;chr1;chr1;chr1;chr1;chr1;chr1;chr1;chr1;chr1;chr1;chr1;chr1;chr1;chr1;chr1;chr1;chr1;chr1;chr1;chr1;chr1;chr1;chr1;chr1;chr1;chr1;chr1;chr1;chr1;chr1;chr1;chr1;chr1;chr1;chr1;chr1;chr1;chr1…	5990927;5991320;5992262;5992639;5992666;5992671;5992671;5992675;5992685;5992693;5992703;5992706;5992711;5992711;5992714;5992723;5992731;5992753;5992760;5995863;5995863;5995863;6007439;6018635;6018635;6018635;6026013;6026163;6026272;6026275;6026276;6026294;6026320;6026327;6026334;6026345;6026345;6026347;6026361;6027297;6027356;6034283;6034677;6034980;6035090;6035917;6040517;6040517;6040517;6040517…	5991043;5991556;5992788;5992788;5992788;5992788;5992788;5992788;5992788;5992788;5992788;5992788;5992788;5992788;5992788;5992788;5992788;5992788;5992788;5996084;5996084;5996084;6007660;6018963;6018968;6018835;6026445;6026445;6026445;6026445;6026445;6026445;6026445;6026445;6026445;6026445;6026445;6026445;6026445;6027459;6027459;6034794;6034963;6035172;6035172;6036048;6040645;6040645;6040645;6040645…	+;+;+;+;+;+;+;+;+;+;+;+;+;+;+;+;+;+;+;+;+;+;+;+;+;+;+;+;+;+;+;+;+;+;+;+;+;+;+;+;+;+;+;+;+;+;+;+;+;+;+;+;+;+;+;+;+;+;+;+;+;+;+;+;+;+;+;+;+;+;+;+;+;+;+;+;+;+;+;+;+;+;+;+;+;+;+;+;+;+;+;+;+;+;+;+;+;+;+;+;+;+;+;+;+;+;+;+;+;+;+;+;+;+;+;+;+;+;+;+;+;+;+;+;+;+;+;+;+;+;+;+;+;+;+;+;+;+;+;+;+;+;+;+;+;+;+;+;+;+;+;+;+;+;+;+;+;+;+;+;+;+;+;+;+;+;+;+;+;+;+;+;+;+;+;+;+;+;+;+;+;+;+;+;+;+;+;+;+;+;+;+;+;+;+;+;+;+;+;+…	17329	chr1:5990927-6101193	355.863	320.83	390.621	406.804	422.437	302.067	411.042	452.965	362.844	265.368	369.084	0.101562	0.156918	0.64723	0.517483	1
310	ENSG00000116254.18	CHD5	chromodomain helicase DNA binding protein 5 [Source:HGNC Symbol;Acc:HGNC:16816]	chr1;chr1;chr1;chr1;chr1;chr1;chr1;chr1;chr1;chr1;chr1;chr1;chr1;chr1;chr1;chr1;chr1;chr1;chr1;chr1;chr1;chr1;chr1;chr1;chr1;chr1;chr1;chr1;chr1;chr1;chr1;chr1;chr1;chr1;chr1;chr1;chr1;chr1;chr1;chr1;chr1;chr1;chr1;chr1;chr1;chr1;chr1;chr1;chr1;chr1;chr1;chr1;chr1;chr1;chr1;chr1;chr1;chr1;chr1;chr1;chr1;chr1;chr1;chr1;chr1;chr1;chr1;chr1;chr1;chr1;chr1;chr1;chr1;chr1;chr1;chr1;chr1;chr1;chr1;chr1…	6101787;6105081;6105081;6105083;6105091;6106234;6106234;6106234;6106234;6106234;6106395;6106395;6106616;6106616;6106616;6106616;6106616;6109795;6109795;6109795;6109795;6110394;6110394;6110394;6110394;6111775;6111775;6111775;6111775;6112140;6112140;6112140;6112140;6112909;6112909;6112909;6112909;6113311;6121105;6121105;6121105;6121105;6121494;6121494;6121494;6121494;6123948;6123948;6123948;6124517…	6105427;6105427;6105427;6105427;6105427;6106287;6106287;6106287;6106287;6106287;6106509;6106509;6106779;6106779;6106779;6106772;6106779;6109990;6109990;6109990;6109990;6110526;6110526;6110526;6110526;6111883;6111883;6111883;6111883;6112277;6112277;6112277;6112277;6112998;6112998;6112998;6112998;6113416;6121237;6121237;6121237;6121237;6121573;6121573;6121573;6121573;6124107;6124107;6124107;6124661…	-;-;-;-;-;-;-;-;-;-;-;-;-;-;-;-;-;-;-;-;-;-;-;-;-;-;-;-;-;-;-;-;-;-;-;-;-;-;-;-;-;-;-;-;-;-;-;-;-;-;-;-;-;-;-;-;-;-;-;-;-;-;-;-;-;-;-;-;-;-;-;-;-;-;-;-;-;-;-;-;-;-;-;-;-;-;-;-;-;-;-;-;-;-;-;-;-;-;-;-;-;-;-;-;-;-;-;-;-;-;-;-;-;-;-;-;-;-;-;-;-;-;-;-;-;-;-;-;-;-;-;-;-;-;-;-;-	10094	chr1:6101787-6180321	130.067	106.235	82.092	83.1725	90.4434	111.17	73.4823	95.8034	85.5663	72.5793	93.0611	0.0301897	0.201887	0.149537	0.88113	1
311	ENSG00000285629.1	AL031847.1	novel transcript	chr1;chr1;chr1;chr1;chr1	6159430;6168150;6181269;6192930;6197652	6159515;6168277;6181486;6193054;6197757	-;-;-;-;-	663	chr1:6159430-6197757	1.04054	1.06235	2.7364	2.47047	2.20594	0	4.59264	0.840381	1.08312	0	1.60318	-0.00211258	0.0899842	-0.0234772	0.98127	1
312	ENSG00000116251.11	RPL22	ribosomal protein L22 [Source:HGNC Symbol;Acc:HGNC:10315]	chr1;chr1;chr1;chr1;chr1;chr1;chr1;chr1;chr1;chr1;chr1;chr1;chr1;chr1;chr1;chr1;chr1;chr1;chr1;chr1;chr1;chr1;chr1;chr1;chr1;chr1;chr1;chr1;chr1	6185020;6186575;6186615;6186692;6186723;6192927;6192930;6192930;6192930;6192930;6192930;6192930;6197652;6197652;6197652;6197652;6197652;6197652;6197652;6199370;6199562;6200489;6200489;6200489;6203367;6208681;6208681;6209135;6209135	6186816;6186816;6186816;6186816;6186816;6193054;6193054;6193054;6193054;6193054;6193054;6193054;6197756;6197756;6197756;6197756;6197756;6199563;6197756;6199553;6199595;6200750;6200727;6200842;6203494;6208739;6208739;6209389;6209244	-;-;-;-;-;-;-;-;-;-;-;-;-;-;-;-;-;-;-;-;-;-;-;-;-;-;-;-;-	4665	chr1:6185020-6209389	2930.15	2736.62	2555.11	2911.04	2608.52	3161.03	2982.92	2358.95	3173.53	3221.84	2863.97	-0.030273	0.123766	-0.244598	0.806767	1
313	ENSG00000226944.1	RNF207-AS1	RNF207 antisense RNA 1 [Source:HGNC Symbol;Acc:HGNC:41286]	chr1;chr1;chr1	6204840;6205206;6205754	6204982;6205413;6205780	-;-;-	378	chr1:6204840-6205780	5.20268	1.06235	10.9456	8.2349	12.1326	5.61463	3.44448	7.56343	4.33247	6.80431	6.53375	-0.129318	0.154928	-0.834697	0.403889	1
314	ENSG00000158286.13	RNF207	ring finger protein 207 [Source:HGNC Symbol;Acc:HGNC:32947]	chr1;chr1;chr1;chr1;chr1;chr1;chr1;chr1;chr1;chr1;chr1;chr1;chr1;chr1;chr1;chr1;chr1;chr1;chr1;chr1;chr1;chr1;chr1;chr1;chr1;chr1;chr1;chr1;chr1;chr1;chr1;chr1;chr1;chr1;chr1;chr1;chr1;chr1;chr1;chr1;chr1;chr1;chr1;chr1;chr1;chr1;chr1;chr1;chr1;chr1;chr1;chr1;chr1;chr1	6205475;6206119;6206129;6206196;6206536;6206536;6206536;6207379;6207379;6207379;6208618;6208860;6208881;6209115;6209115;6209268;6209268;6209414;6209414;6209924;6209924;6209924;6210223;6210223;6210223;6210370;6210370;6210370;6210870;6210902;6210938;6211021;6211021;6211035;6211867;6211867;6211867;6211867;6211923;6212218;6212231;6212231;6212682;6212682;6212682;6212738;6213066;6213066;6218289;6218289…	6206101;6206302;6206302;6206302;6206726;6206726;6206726;6207564;6208307;6207511;6209025;6209025;6209025;6209196;6209196;6209539;6209343;6209539;6209539;6209970;6209970;6209970;6210295;6210295;6210295;6210438;6210900;6210438;6210938;6210938;6211118;6211118;6211118;6211118;6211916;6212053;6212053;6212053;6212053;6212416;6212416;6212416;6212836;6213183;6212733;6212903;6213183;6213183;6218369;6218369…	+;+;+;+;+;+;+;+;+;+;+;+;+;+;+;+;+;+;+;+;+;+;+;+;+;+;+;+;+;+;+;+;+;+;+;+;+;+;+;+;+;+;+;+;+;+;+;+;+;+;+;+;+;+	6595	chr1:6205475-6221299	101.972	83.9258	149.818	121.877	152.21	130.259	115.964	125.217	110.478	92.9922	118.471	-0.126413	0.188244	-0.671539	0.501877	1
315	ENSG00000116237.16	ICMT	isoprenylcysteine carboxyl methyltransferase [Source:HGNC Symbol;Acc:HGNC:5350]	chr1;chr1;chr1;chr1;chr1;chr1;chr1;chr1;chr1;chr1;chr1;chr1;chr1;chr1;chr1;chr1;chr1	6221193;6221898;6223438;6223491;6224599;6231902;6231902;6231902;6233474;6233474;6234405;6234886;6234886;6234886;6235717;6235717;6235717	6225262;6222160;6223502;6225262;6225262;6232119;6232119;6232119;6233643;6233643;6234511;6234974;6234974;6234974;6235972;6235972;6235964	-;-;-;-;-;-;-;-;-;-;-;-;-;-;-;-;-	4910	chr1:6221193-6235972	6631.33	6871.29	6535.89	6915.67	6923.33	7443.87	7007.23	6924.74	7578.57	6829.26	6966.12	0.0483127	0.094522	0.511126	0.609263	1
316	ENSG00000225077.3	LINC00337	long intergenic non-protein coding RNA 337 [Source:HGNC Symbol;Acc:HGNC:28620]	chr1;chr1;chr1;chr1;chr1;chr1;chr1;chr1;chr1;chr1;chr1	6234692;6236240;6236966;6237245;6237245;6237470;6237771;6237814;6238221;6238221;6238221	6235063;6236336;6237150;6237345;6237345;6237848;6237848;6237848;6238940;6239444;6239408	+;+;+;+;+;+;+;+;+;+;+	2358	chr1:6234692-6239444	164.405	176.35	187.443	218.225	206.255	251.535	192.891	159.672	186.296	213.202	195.628	-0.163062	0.172086	-0.947561	0.343353	1
317	ENSG00000173673.8	HES3	hes family bHLH transcription factor 3 [Source:HGNC Symbol;Acc:HGNC:26226]	chr1;chr1;chr1;chr1	6244179;6244351;6244548;6245110	6244241;6244446;6244629;6245578	+;+;+;+	710	chr1:6244179-6245578	215.391	143.417	918.062	630.794	577.956	516.546	693.489	511.792	413.751	322.07	494.327	-0.325818	0.13506	-2.4124	0.0158481	1
318	ENSG00000158292.7	GPR153	G protein-coupled receptor 153 [Source:HGNC Symbol;Acc:HGNC:23618]	chr1;chr1;chr1;chr1;chr1;chr1	6247353;6250440;6251338;6253718;6254550;6260825	6250003;6250624;6251530;6254147;6255014;6261098	-;-;-;-;-;-	4198	chr1:6247353-6261098	323.607	287.897	559.594	553.386	643.031	543.496	791.083	687.432	636.873	578.366	560.476	0.369416	0.125618	2.94079	0.00327379	1
319	ENSG00000097021.19	ACOT7	acyl-CoA thioesterase 7 [Source:HGNC Symbol;Acc:HGNC:24157]	chr1;chr1;chr1;chr1;chr1;chr1;chr1;chr1;chr1;chr1;chr1;chr1;chr1;chr1;chr1;chr1;chr1;chr1;chr1;chr1;chr1;chr1;chr1;chr1;chr1;chr1;chr1;chr1;chr1;chr1;chr1;chr1;chr1;chr1;chr1;chr1;chr1;chr1;chr1;chr1;chr1;chr1;chr1;chr1;chr1;chr1;chr1;chr1;chr1;chr1;chr1;chr1;chr1;chr1;chr1;chr1;chr1;chr1;chr1;chr1;chr1;chr1;chr1;chr1;chr1;chr1;chr1;chr1;chr1;chr1;chr1;chr1;chr1;chr1;chr1;chr1;chr1;chr1;chr1;chr1…	6264269;6264273;6264273;6264273;6264273;6264273;6264273;6264273;6281102;6281102;6281102;6281102;6281102;6281102;6281102;6281102;6281130;6281253;6282724;6282724;6282724;6294864;6294864;6294864;6294864;6294864;6294864;6294864;6294864;6294864;6294864;6318492;6318492;6318492;6318492;6318492;6318492;6318492;6318492;6318492;6327299;6327299;6327299;6327299;6327299;6327299;6327299;6327299;6327299;6333477…	6264695;6264695;6264695;6264695;6264695;6264695;6264695;6264695;6281286;6281286;6281286;6281286;6281286;6281286;6281286;6281286;6281286;6281286;6282796;6282888;6282796;6295504;6294980;6294980;6294980;6294980;6294980;6294980;6294980;6294980;6294980;6318578;6318578;6318578;6318578;6318578;6318578;6318578;6318578;6318578;6327413;6327413;6327413;6327413;6327413;6327413;6327413;6327413;6327413;6333568…	-;-;-;-;-;-;-;-;-;-;-;-;-;-;-;-;-;-;-;-;-;-;-;-;-;-;-;-;-;-;-;-;-;-;-;-;-;-;-;-;-;-;-;-;-;-;-;-;-;-;-;-;-;-;-;-;-;-;-;-;-;-;-;-;-;-;-;-;-;-;-;-;-;-;-;-;-;-;-;-;-;-;-;-;-	4124	chr1:6264269-6394391	3719.91	3997.63	3544.32	3494.89	3437.95	3542.83	3470.89	3487.58	3260.18	2961.01	3491.72	-0.0157986	0.0960778	-0.164435	0.869388	1
320	ENSG00000271746.1	AL031848.2	novel transcript, antisense to ACOT7	chr1	6393555	6394391	+	837	chr1:6393555-6394391	12.4864	21.247	23.2594	19.7638	9.92672	28.0731	32.1485	16.8076	30.3273	38.5577	23.2598	0.0580488	0.206492	0.281118	0.77862	1
321	ENSG00000069812.11	HES2	hes family bHLH transcription factor 2 [Source:HGNC Symbol;Acc:HGNC:16005]	chr1;chr1;chr1;chr1;chr1;chr1;chr1;chr1;chr1;chr1;chr1;chr1;chr1;chr1;chr1;chr1;chr1;chr1;chr1	6412418;6413000;6413050;6415232;6416516;6418414;6418849;6419241;6419607;6419607;6419607;6419607;6419607;6419776;6419776;6419776;6419776;6419776;6424478	6413282;6413282;6413282;6419153;6416631;6419153;6419340;6419340;6419702;6419702;6419702;6419702;6419702;6419917;6419907;6419903;6419919;6419843;6424670	-;-;-;-;-;-;-;-;-;-;-;-;-;-;-;-;-;-;-	5407	chr1:6412418-6424670	14.5675	15.9353	3.4205	19.7638	8.82375	5.61463	8.03713	8.40381	2.16623	5.67026	9.24028	-0.0906965	0.168354	-0.538725	0.590076	1
322	ENSG00000187017.17	ESPN	espin [Source:HGNC Symbol;Acc:HGNC:13281]	chr1;chr1;chr1;chr1;chr1;chr1;chr1;chr1;chr1;chr1;chr1;chr1;chr1;chr1;chr1;chr1;chr1;chr1;chr1;chr1;chr1;chr1;chr1;chr1;chr1;chr1;chr1;chr1;chr1;chr1;chr1;chr1;chr1;chr1;chr1;chr1;chr1;chr1;chr1;chr1;chr1;chr1;chr1;chr1;chr1;chr1;chr1;chr1;chr1;chr1;chr1;chr1;chr1;chr1;chr1;chr1;chr1;chr1;chr1;chr1;chr1;chr1;chr1;chr1;chr1;chr1;chr1;chr1;chr1;chr1;chr1;chr1;chr1;chr1;chr1;chr1;chr1;chr1;chr1;chr1…	6424776;6424788;6428226;6428226;6437300;6437568;6440254;6440254;6440254;6440254;6440378;6440626;6440626;6440626;6440626;6440659;6440934;6440934;6440934;6444481;6444481;6444481;6445664;6445664;6445664;6447331;6447351;6448043;6448043;6448467;6448520;6448641;6448641;6448641;6448641;6448641;6448641;6448641;6448641;6448893;6448893;6448893;6448893;6449055;6450374;6450444;6451317;6451603;6451603;6451603…	6425249;6425249;6428419;6428419;6437506;6437747;6440440;6440440;6440440;6440440;6440440;6440797;6440822;6440808;6440808;6440808;6441065;6441065;6441065;6444682;6444682;6444682;6445757;6445935;6445935;6447459;6447459;6448117;6448117;6448561;6448561;6448802;6448802;6448802;6449037;6448802;6448802;6449091;6449091;6448958;6449091;6449056;6449091;6449091;6450470;6450470;6451370;6451748;6451748;6451748…	+;+;+;+;+;+;+;+;+;+;+;+;+;+;+;+;+;+;+;+;+;+;+;+;+;+;+;+;+;+;+;+;+;+;+;+;+;+;+;+;+;+;+;+;+;+;+;+;+;+;+;+;+;+;+;+;+;+;+;+;+;+;+;+;+;+;+;+;+;+;+;+;+;+;+;+;+;+;+;+;+;+;+;+;+;+;+;+;+;+;+;+	6952	chr1:6424776-6461367	272.62	237.967	339.314	315.397	400.378	360.459	382.338	330.27	307.605	309.596	325.594	0.103645	0.144154	0.71899	0.472147	1
323	ENSG00000231868.1	AL031848.1	novel transcript, antisense to ESPN	chr1;chr1;chr1	6443034;6445562;6446912	6443169;6445681;6447006	-;-;-	351	chr1:6443034-6447006	0	1.06235	1.3682	0.823491	2.20594	1.12292	2.29632	2.52114	1.08312	2.2681	1.47516	0.0558032	0.089686	0.622206	0.533806	1
324	ENSG00000215788.10	TNFRSF25	TNF receptor superfamily member 25 [Source:HGNC Symbol;Acc:HGNC:11910]	chr1;chr1;chr1;chr1;chr1;chr1;chr1;chr1;chr1;chr1;chr1;chr1;chr1;chr1;chr1;chr1;chr1;chr1;chr1;chr1;chr1;chr1;chr1;chr1;chr1;chr1;chr1;chr1;chr1;chr1;chr1;chr1;chr1;chr1;chr1;chr1;chr1;chr1;chr1;chr1;chr1;chr1;chr1;chr1;chr1;chr1;chr1;chr1;chr1;chr1;chr1;chr1;chr1;chr1;chr1;chr1;chr1;chr1;chr1;chr1;chr1;chr1;chr1;chr1;chr1;chr1;chr1;chr1;chr1;chr1;chr1;chr1;chr1;chr1;chr1;chr1;chr1;chr1;chr1;chr1…	6460786;6461151;6461151;6461151;6461151;6461151;6461151;6461204;6461434;6461434;6461434;6461434;6461434;6461434;6461480;6461756;6461994;6461994;6461994;6461994;6461994;6461994;6461994;6461994;6461994;6461994;6461994;6461994;6461994;6461994;6461994;6461994;6461994;6462319;6462629;6462629;6462629;6462629;6462629;6462629;6462629;6462629;6462629;6462629;6462629;6462629;6462629;6462629;6462629;6462637…	6461762;6461762;6461762;6461762;6461762;6461762;6461762;6461762;6461762;6461762;6461762;6461762;6461762;6461762;6461762;6461762;6462174;6462174;6462174;6462174;6462174;6462174;6462174;6462174;6462174;6462174;6462174;6462174;6462174;6462174;6462174;6462174;6462174;6462607;6462666;6462663;6462663;6462663;6462666;6462663;6462666;6462663;6462666;6462666;6462666;6462666;6462666;6462663;6462666;6462663…	-;-;-;-;-;-;-;-;-;-;-;-;-;-;-;-;-;-;-;-;-;-;-;-;-;-;-;-;-;-;-;-;-;-;-;-;-;-;-;-;-;-;-;-;-;-;-;-;-;-;-;-;-;-;-;-;-;-;-;-;-;-;-;-;-;-;-;-;-;-;-;-;-;-;-;-;-;-;-;-;-;-;-;-;-;-;-;-;-;-;-;-;-;-;-;-;-;-;-;-;-;-;-;-;-;-;-;-;-;-;-;-;-;-;-;-;-;-;-;-;-;-;-;-;-;-;-;-;-;-;-;-;-;-;-;-;-;-;-;-;-;-;-	4283	chr1:6460786-6466195	196.661	162.54	290.743	256.929	323.17	280.731	251.447	280.687	212.291	273.306	252.851	-0.0332711	0.16626	-0.200115	0.841391	1
325	ENSG00000171680.22	PLEKHG5	pleckstrin homology and RhoGEF domain containing G5 [Source:HGNC Symbol;Acc:HGNC:29105]	chr1;chr1;chr1;chr1;chr1;chr1;chr1;chr1;chr1;chr1;chr1;chr1;chr1;chr1;chr1;chr1;chr1;chr1;chr1;chr1;chr1;chr1;chr1;chr1;chr1;chr1;chr1;chr1;chr1;chr1;chr1;chr1;chr1;chr1;chr1;chr1;chr1;chr1;chr1;chr1;chr1;chr1;chr1;chr1;chr1;chr1;chr1;chr1;chr1;chr1;chr1;chr1;chr1;chr1;chr1;chr1;chr1;chr1;chr1;chr1;chr1;chr1;chr1;chr1;chr1;chr1;chr1;chr1;chr1;chr1;chr1;chr1;chr1;chr1;chr1;chr1;chr1;chr1;chr1;chr1…	6466092;6466092;6466092;6466092;6466092;6466092;6466506;6467122;6467122;6467122;6467122;6467122;6467122;6467825;6467825;6467825;6467825;6467825;6467825;6467825;6467825;6467825;6467825;6467825;6467825;6467825;6468099;6469042;6469042;6469042;6469042;6469042;6469042;6469042;6469042;6469042;6469042;6469042;6469042;6469042;6469335;6469335;6469335;6469335;6469335;6469335;6469335;6469335;6469335;6469335…	6467572;6467572;6467572;6467572;6467572;6467572;6467572;6467572;6467572;6467572;6467572;6467572;6467572;6467893;6468586;6468586;6468586;6467898;6468586;6468586;6468586;6468586;6468586;6468586;6468586;6468586;6468586;6469241;6469241;6469241;6469241;6469241;6469241;6469241;6469241;6469241;6469241;6469241;6469241;6469241;6469450;6469450;6469450;6469450;6469450;6469450;6469450;6469450;6469450;6469450…	-;-;-;-;-;-;-;-;-;-;-;-;-;-;-;-;-;-;-;-;-;-;-;-;-;-;-;-;-;-;-;-;-;-;-;-;-;-;-;-;-;-;-;-;-;-;-;-;-;-;-;-;-;-;-;-;-;-;-;-;-;-;-;-;-;-;-;-;-;-;-;-;-;-;-;-;-;-;-;-;-;-;-;-;-;-;-;-;-;-;-;-;-;-;-;-;-;-;-;-;-;-;-;-;-;-;-;-;-;-;-;-;-;-;-;-;-;-;-;-;-;-;-;-;-;-;-;-;-;-;-;-;-;-;-;-;-;-;-;-;-;-;-;-;-;-;-;-;-;-;-;-;-;-;-;-;-;-;-;-;-;-;-;-;-;-;-;-;-;-;-;-;-;-;-;-;-;-;-;-;-;-;-;-;-;-;-;-;-;-;-;-;-;-;-;-;-;-;-;-…	7053	chr1:6466092-6520061	833.469	751.083	1008.36	947.014	884.581	924.167	1003.49	927.781	896.821	779.093	895.587	-0.0174938	0.114874	-0.152286	0.878961	1
326	ENSG00000162408.11	NOL9	nucleolar protein 9 [Source:HGNC Symbol;Acc:HGNC:26265]	chr1;chr1;chr1;chr1;chr1;chr1;chr1;chr1;chr1;chr1;chr1;chr1;chr1;chr1;chr1;chr1;chr1;chr1;chr1;chr1;chr1;chr1;chr1	6521347;6526696;6528994;6531968;6531995;6532229;6532463;6532463;6533280;6533280;6533280;6541830;6541830;6544826;6544826;6545045;6549256;6549362;6549571;6550396;6550396;6554107;6554107	6526003;6526829;6529171;6532079;6532079;6532760;6532760;6532760;6533385;6533441;6533441;6541927;6541927;6545017;6544922;6545180;6549698;6549698;6549698;6550488;6550615;6554500;6554513	-;-;-;-;-;-;-;-;-;-;-;-;-;-;-;-;-;-;-;-;-;-;-	7271	chr1:6521347-6554513	3338.04	3010.7	3211.16	3382.9	3166.62	3613.57	3180.41	3564.9	3226.61	3106.17	3280.11	0.0306506	0.105232	0.291267	0.770847	1
327	ENSG00000173662.21	TAS1R1	taste 1 receptor member 1 [Source:HGNC Symbol;Acc:HGNC:14448]	chr1;chr1;chr1;chr1;chr1;chr1;chr1;chr1;chr1;chr1;chr1;chr1;chr1;chr1;chr1;chr1;chr1;chr1	6555307;6555309;6570909;6570909;6570941;6570941;6574631;6574631;6576415;6576415;6576415;6576950;6576950;6576950;6578653;6578653;6578653;6579296	6555564;6555564;6571215;6571215;6571215;6571215;6575392;6575392;6576627;6576627;6576627;6577070;6577070;6577070;6579426;6579755;6579626;6579426	+;+;+;+;+;+;+;+;+;+;+;+;+;+;+;+;+;+	2764	chr1:6555307-6579755	2.08107	1.06235	2.0523	1.64698	2.20594	1.12292	0	0.840381	0	1.13405	1.2146	-0.0596544	0.0808084	-0.73822	0.460381	1
328	ENSG00000204859.13	ZBTB48	zinc finger and BTB domain containing 48 [Source:HGNC Symbol;Acc:HGNC:4930]	chr1;chr1;chr1;chr1;chr1;chr1;chr1;chr1;chr1;chr1;chr1;chr1;chr1;chr1;chr1;chr1;chr1;chr1;chr1;chr1;chr1;chr1;chr1;chr1;chr1;chr1;chr1;chr1;chr1;chr1;chr1;chr1;chr1;chr1;chr1;chr1;chr1;chr1;chr1;chr1;chr1;chr1	6579994;6580001;6580017;6580088;6580541;6580541;6580541;6582058;6582058;6582058;6582058;6585302;6585919;6585919;6586207;6586695;6586695;6587205;6587205;6587205;6587256;6587478;6587478;6587478;6587478;6587515;6588060;6588060;6588060;6588060;6588060;6588278;6588278;6588278;6588687;6588756;6588756;6588756;6588916;6588916;6588916;6588916	6580136;6580049;6580070;6580136;6581299;6581299;6581299;6582245;6582299;6582299;6582299;6586787;6586030;6586030;6587291;6586787;6586787;6587291;6587291;6587291;6587291;6587632;6587632;6587632;6587632;6587632;6589280;6588196;6588196;6588105;6588196;6588442;6588442;6588442;6588844;6588844;6588844;6588844;6589280;6589160;6589280;6589280	+;+;+;+;+;+;+;+;+;+;+;+;+;+;+;+;+;+;+;+;+;+;+;+;+;+;+;+;+;+;+;+;+;+;+;+;+;+;+;+;+;+	4510	chr1:6579994-6589280	561.889	527.989	705.307	727.966	773.181	738.885	721.045	712.643	759.265	640.739	686.891	0.0006391	0.122311	0.00522521	0.995831	1
329	ENSG00000162413.16	KLHL21	kelch like family member 21 [Source:HGNC Symbol;Acc:HGNC:29041]	chr1;chr1;chr1;chr1;chr1;chr1;chr1;chr1;chr1;chr1;chr1;chr1;chr1;chr1;chr1;chr1;chr1;chr1;chr1;chr1;chr1	6590724;6590724;6593193;6593205;6593381;6594081;6595485;6595485;6595485;6595485;6599047;6599047;6599047;6599047;6599047;6599750;6601797;6601797;6603454;6614450;6614450	6595557;6593658;6593658;6594918;6593658;6594110;6595557;6595557;6595557;6595557;6599452;6599452;6599452;6599452;6599452;6599816;6602869;6603001;6603684;6614607;6614560	-;-;-;-;-;-;-;-;-;-;-;-;-;-;-;-;-;-;-;-;-	6901	chr1:6590724-6614607	1793.88	1593.53	1355.2	1177.59	1276.13	1254.31	1161.94	1399.23	1128.61	1003.63	1314.41	0.0194004	0.122143	0.158834	0.873799	1
330	ENSG00000116273.6	PHF13	PHD finger protein 13 [Source:HGNC Symbol;Acc:HGNC:22983]	chr1;chr1;chr1;chr1;chr1;chr1	6613731;6613762;6616757;6619803;6621411;6622192	6614105;6614105;6616858;6620337;6624030;6622645	+;+;+;+;+;+	3632	chr1:6613731-6624030	2382.83	2560.27	2564.69	2976.09	2780.58	2706.25	2780.85	2560.64	2845.35	2872.55	2703.01	-0.0484348	0.104185	-0.464894	0.642008	1
331	ENSG00000041988.15	THAP3	THAP domain containing 3 [Source:HGNC Symbol;Acc:HGNC:20855]	chr1;chr1;chr1;chr1;chr1;chr1;chr1;chr1;chr1;chr1;chr1;chr1;chr1;chr1;chr1;chr1;chr1;chr1;chr1;chr1;chr1;chr1;chr1;chr1;chr1;chr1;chr1;chr1;chr1;chr1;chr1;chr1;chr1;chr1	6624866;6625150;6625171;6625181;6625192;6625198;6625225;6625230;6627763;6628395;6628499;6628499;6628499;6628499;6628499;6629643;6630288;6630288;6630288;6630288;6630288;6630288;6630291;6632370;6632391;6632391;6632391;6632391;6632391;6632796;6632796;6632796;6632796;6634020	6624954;6625292;6625292;6625292;6625292;6625292;6625292;6625292;6628519;6628691;6628691;6628691;6628691;6628691;6628691;6629724;6630326;6630353;6630353;6630353;6630353;6630353;6630353;6632495;6633051;6632495;6632495;6632495;6632495;6633121;6633273;6633368;6633565;6635586	+;+;+;+;+;+;+;+;+;+;+;+;+;+;+;+;+;+;+;+;+;+;+;+;+;+;+;+;+;+;+;+;+;+	4072	chr1:6624866-6635586	245.566	240.091	241.487	219.872	272.433	206.618	229.632	248.753	209.042	191.655	230.515	0.0472351	0.163284	0.289281	0.772366	1
332	ENSG00000007923.16	DNAJC11	DnaJ heat shock protein family (Hsp40) member C11 [Source:HGNC Symbol;Acc:HGNC:25570]	chr1;chr1;chr1;chr1;chr1;chr1;chr1;chr1;chr1;chr1;chr1;chr1;chr1;chr1;chr1;chr1;chr1;chr1;chr1;chr1;chr1;chr1;chr1;chr1;chr1;chr1;chr1;chr1;chr1;chr1;chr1;chr1;chr1;chr1;chr1;chr1;chr1;chr1;chr1;chr1;chr1;chr1;chr1;chr1;chr1;chr1;chr1;chr1;chr1;chr1;chr1;chr1;chr1;chr1;chr1;chr1;chr1;chr1;chr1;chr1;chr1;chr1;chr1;chr1;chr1;chr1;chr1;chr1;chr1;chr1;chr1;chr1;chr1;chr1;chr1;chr1;chr1;chr1;chr1;chr1…	6634168;6634168;6634170;6635113;6636117;6636117;6636117;6637198;6637198;6637198;6637301;6637447;6637447;6637447;6637447;6638083;6638295;6638295;6639902;6639902;6639902;6644558;6644558;6644558;6644558;6645041;6645041;6645041;6645041;6645789;6645789;6645800;6645871;6645876;6651017;6651529;6651529;6651529;6651529;6652829;6652829;6652829;6652829;6652829;6652914;6653809;6653911;6653911;6653911;6653911…	6634784;6635700;6635700;6635700;6636246;6636246;6636246;6637340;6637340;6637340;6637340;6637504;6637504;6637504;6638364;6638364;6638364;6638364;6640057;6640057;6640057;6644674;6644674;6644674;6644674;6645112;6645126;6645126;6645057;6645978;6645978;6645978;6645978;6645978;6651180;6651602;6651602;6651602;6651602;6652951;6652951;6652951;6652951;6652951;6652951;6654039;6654039;6654039;6654039;6654039…	-;-;-;-;-;-;-;-;-;-;-;-;-;-;-;-;-;-;-;-;-;-;-;-;-;-;-;-;-;-;-;-;-;-;-;-;-;-;-;-;-;-;-;-;-;-;-;-;-;-;-;-;-;-;-;-;-;-;-;-;-;-;-;-;-;-;-;-;-;-;-;-;-;-;-;-;-;-;-;-;-;-;-;-;-	5083	chr1:6634168-6701924	5127.76	4862.38	4903.63	5139.4	5225.86	5684.25	5017.46	4896.06	5747.02	5182.61	5178.64	-0.0178778	0.0968541	-0.184584	0.853555	1
333	ENSG00000228750.7	LINC01672	long intergenic non-protein coding RNA 1672 [Source:HGNC Symbol;Acc:HGNC:52460]	chr1;chr1;chr1;chr1;chr1;chr1;chr1;chr1;chr1;chr1;chr1;chr1;chr1;chr1	6724637;6724637;6724643;6724670;6724673;6724673;6725937;6727081;6727433;6727433;6729720;6729720;6729720;6729720	6724850;6724850;6724850;6724850;6724855;6724855;6727408;6727444;6727612;6727612;6729993;6729993;6730012;6730012	+;+;+;+;+;+;+;+;+;+;+;+;+;+	2188	chr1:6724637-6730012	0	0	0.6841	0	0	0	0	0	0	0	0.06841	-0.00792659	0.0375659	-0.211005	0.832884	1
334	ENSG00000284744.1	AL591163.1	novel transcript	chr1;chr1;chr1	6767954;6769727;6769911	6768762;6769776;6770038	+;+;+	987	chr1:6767954-6770038	0	0	0	0	1.10297	1.12292	0	0	0	1.13405	0.335994	0	0.0375659	0	1	1
335	ENSG00000237436.1	CAMTA1-DT	CAMTA1 divergent transcript [Source:HGNC Symbol;Acc:HGNC:53020]	chr1;chr1;chr1	6783892;6784149;6784658	6784045;6784223;6784843	-;-;-	415	chr1:6783892-6784843	29.135	30.8082	19.1548	27.9987	19.8534	23.5814	22.9632	22.6903	20.5792	12.4746	22.9239	-0.0162622	0.211791	-0.0767842	0.938795	1
336	ENSG00000171735.19	CAMTA1	calmodulin binding transcription activator 1 [Source:HGNC Symbol;Acc:HGNC:18806]	chr1;chr1;chr1;chr1;chr1;chr1;chr1;chr1;chr1;chr1;chr1;chr1;chr1;chr1;chr1;chr1;chr1;chr1;chr1;chr1;chr1;chr1;chr1;chr1;chr1;chr1;chr1;chr1;chr1;chr1;chr1;chr1;chr1;chr1;chr1;chr1;chr1;chr1;chr1;chr1;chr1;chr1;chr1;chr1;chr1;chr1;chr1;chr1;chr1;chr1;chr1;chr1;chr1;chr1;chr1;chr1;chr1;chr1;chr1;chr1;chr1;chr1;chr1;chr1;chr1;chr1;chr1;chr1;chr1;chr1;chr1;chr1;chr1;chr1;chr1;chr1;chr1;chr1;chr1;chr1…	6785454;6785454;6785464;6785480;6785491;6785518;6785552;6806983;6806988;6820181;6820181;6820181;6820181;6820181;6825092;6825092;6825092;6825092;6825092;6825092;6825092;6825092;6825110;6853048;6853052;6853095;6871757;6871757;6871757;6871757;6871757;6871757;6871757;6871757;6871757;6874056;6886240;6886240;6886240;6887654;6887654;6887654;6887654;6887654;6887654;6887654;7091304;7249491;7467830;7640400…	6785575;6785575;6785575;6785575;6785575;6785575;6785575;6807088;6807088;6820250;6820250;6820250;6820250;6820250;6825210;6825210;6825210;6825210;6825210;6825210;6825210;6825210;6825210;6853189;6853189;6853189;6871840;6871840;6872045;6871858;6871840;6872019;6872038;6871840;6872053;6874423;6886346;6886346;6886346;6887842;6888193;6888150;6888188;6887787;6887865;6888201;7091371;7249626;7467901;7640553…	+;+;+;+;+;+;+;+;+;+;+;+;+;+;+;+;+;+;+;+;+;+;+;+;+;+;+;+;+;+;+;+;+;+;+;+;+;+;+;+;+;+;+;+;+;+;+;+;+;+;+;+;+;+;+;+;+;+;+;+;+;+;+;+;+;+;+;+;+;+;+;+;+;+;+;+;+;+;+;+;+;+;+;+;+;+;+;+;+	9903	chr1:6785454-7769706	1363.1	1665.77	1704.78	1716.15	1664.38	1776.47	1816.39	1483.27	1848.88	1892.73	1693.19	-0.0483174	0.121406	-0.397984	0.690642	1
337	ENSG00000207056.1	RNU1-8P	RNA, U1 small nuclear 8, pseudogene [Source:HGNC Symbol;Acc:HGNC:48307]	chr1	7219360	7219524	+	165	chr1:7219360-7219524	3.12161	1.06235	0.6841	0	1.10297	0	0	0	0	2.2681	0.823913	-0.0106259	0.058857	-0.180538	0.85673	1
338	ENSG00000237402.1	CAMTA1-IT1	CAMTA1 intronic transcript 1 [Source:HGNC Symbol;Acc:HGNC:41446]	chr1;chr1	7368942;7370081	7369116;7370270	+;+	365	chr1:7368942-7370270	4.16214	2.1247	2.7364	0	2.20594	1.12292	1.14816	0.840381	0	2.2681	1.66088	-0.0144371	0.0881608	-0.163759	0.869921	1
339	ENSG00000270171.1	AL359881.3	novel transcript	chr1	7693124	7694844	-	1721	chr1:7693124-7694844	5.20268	9.56117	5.4728	12.3524	20.9564	11.2293	12.6298	5.04229	4.33247	20.4129	10.7192	-0.00108245	0.170238	-0.00635843	0.994927	1
340	ENSG00000270035.1	AL359881.2	novel transcript	chr1	7698303	7698872	-	570	chr1:7698303-7698872	6.24321	11.6859	10.2615	11.5289	15.4416	21.3356	20.6669	5.88267	17.3299	14.7427	13.5119	0.0601107	0.187751	0.320161	0.748846	1
341	ENSG00000269978.1	AL359881.1	novel transcript	chr1	7700704	7700970	-	267	chr1:7700704-7700970	1.04054	2.1247	6.1569	4.11745	5.51484	10.1063	5.7408	7.56343	8.66494	4.5362	5.55661	0.0537674	0.150082	0.358253	0.720154	1
342	ENSG00000049245.13	VAMP3	vesicle associated membrane protein 3 [Source:HGNC Symbol;Acc:HGNC:12644]	chr1;chr1;chr1;chr1;chr1;chr1;chr1;chr1;chr1;chr1;chr1;chr1	7771296;7772707;7773442;7773442;7777097;7777160;7777160;7778118;7778118;7778118;7779626;7779626	7771385;7773198;7773511;7773511;7777318;7777318;7777318;7778169;7778169;7778169;7779806;7781432	+;+;+;+;+;+;+;+;+;+;+;+	2733	chr1:7771296-7781432	1187.25	1296.07	1040.52	988.188	946.347	1162.23	1019.57	1013.5	1148.11	965.077	1076.68	0.00239483	0.126237	0.0189709	0.984864	1
343	ENSG00000269925.1	Z98884.2	novel transcript, sense intronic to VAMP3	chr1	7776383	7776775	+	393	chr1:7776383-7776775	14.5675	13.8106	12.9979	4.94094	12.1326	12.3522	8.03713	20.1691	7.58182	23.8151	13.0405	0.139553	0.182828	0.763302	0.445283	1
344	ENSG00000049246.14	PER3	period circadian regulator 3 [Source:HGNC Symbol;Acc:HGNC:8847]	chr1;chr1;chr1;chr1;chr1;chr1;chr1;chr1;chr1;chr1;chr1;chr1;chr1;chr1;chr1;chr1;chr1;chr1;chr1;chr1;chr1;chr1;chr1;chr1;chr1;chr1;chr1;chr1;chr1;chr1;chr1;chr1;chr1;chr1;chr1;chr1;chr1;chr1;chr1;chr1;chr1;chr1;chr1;chr1;chr1;chr1;chr1;chr1;chr1;chr1;chr1;chr1;chr1;chr1;chr1;chr1;chr1;chr1;chr1;chr1;chr1;chr1;chr1;chr1;chr1;chr1;chr1;chr1;chr1;chr1;chr1;chr1;chr1;chr1;chr1;chr1;chr1;chr1;chr1;chr1…	7784320;7784429;7784429;7784654;7784654;7784654;7784654;7784703;7785441;7785441;7785441;7785441;7785441;7785523;7786721;7786721;7786721;7786721;7786721;7786721;7787198;7787322;7788045;7788045;7788045;7788045;7788045;7788045;7793957;7793957;7793957;7793960;7793960;7798525;7798525;7798525;7798525;7798525;7801113;7801113;7801113;7801113;7801113;7803047;7803047;7803047;7803047;7803047;7803051;7803692…	7784376;7784468;7784468;7785005;7785005;7785005;7785005;7785005;7785586;7785586;7785586;7785586;7785586;7785586;7786836;7786836;7786836;7786836;7786836;7786836;7787246;7788570;7788338;7788246;7788246;7788246;7788246;7788246;7794008;7794008;7794008;7794008;7794008;7798673;7798673;7798673;7798673;7798673;7801191;7801191;7801191;7801191;7801191;7803153;7803153;7803153;7803153;7803153;7803153;7803848…	+;+;+;+;+;+;+;+;+;+;+;+;+;+;+;+;+;+;+;+;+;+;+;+;+;+;+;+;+;+;+;+;+;+;+;+;+;+;+;+;+;+;+;+;+;+;+;+;+;+;+;+;+;+;+;+;+;+;+;+;+;+;+;+;+;+;+;+;+;+;+;+;+;+;+;+;+;+;+;+;+;+;+;+;+;+;+;+;+;+;+;+;+;+;+;+;+;+;+;+;+;+;+;+;+;+;+	8099	chr1:7784320-7845177	447.43	463.185	528.125	455.39	484.203	480.612	528.154	436.998	452.743	438.878	471.572	-0.028297	0.135345	-0.209074	0.834391	1
345	ENSG00000236266.1	Z98884.1	novel transcript	chr1;chr1;chr1	7810242;7811489;7827104	7810716;7811604;7827342	-;-;-	830	chr1:7810242-7827342	4.16214	7.43646	6.1569	4.94094	5.51484	2.24585	4.59264	6.72305	6.49871	5.67026	5.39418	0.00474522	0.149796	0.0316778	0.974729	1
346	ENSG00000049247.13	UTS2	urotensin 2 [Source:HGNC Symbol;Acc:HGNC:12636]	chr1;chr1;chr1;chr1;chr1;chr1;chr1;chr1;chr1;chr1;chr1;chr1;chr1;chr1;chr1;chr1	7843083;7846692;7847614;7847766;7847804;7849640;7849640;7849640;7850812;7850812;7850812;7852901;7852901;7852901;7853307;7853307	7843950;7846766;7847882;7847882;7847882;7849683;7849683;7849683;7850922;7850922;7850922;7853035;7852923;7853118;7853431;7853512	-;-;-;-;-;-;-;-;-;-;-;-;-;-;-;-	1791	chr1:7843083-7853512	4.16214	6.37411	5.4728	1.64698	1.10297	4.4917	3.44448	4.20191	1.08312	2.2681	3.42483	0.00787381	0.123929	0.0635351	0.94934	1
347	ENSG00000049249.9	TNFRSF9	TNF receptor superfamily member 9 [Source:HGNC Symbol;Acc:HGNC:11924]	chr1;chr1;chr1;chr1;chr1;chr1;chr1;chr1;chr1;chr1;chr1;chr1;chr1;chr1;chr1;chr1;chr1;chr1;chr1;chr1;chr1;chr1;chr1;chr1;chr1;chr1;chr1;chr1;chr1;chr1	7915871;7915894;7921800;7933127;7933162;7933162;7933162;7935013;7935013;7935013;7935013;7936460;7937690;7937690;7937690;7938193;7938193;7938193;7938193;7938721;7938721;7938721;7939895;7939895;7939895;7940784;7940784;7940784;7943139;7943139	7920923;7920923;7922021;7933296;7933296;7933296;7933296;7935143;7935100;7935143;7935143;7936563;7937756;7937756;7937756;7938330;7938304;7938330;7938330;7938828;7938828;7938828;7940078;7940078;7940078;7940933;7940933;7940839;7943165;7943165	-;-;-;-;-;-;-;-;-;-;-;-;-;-;-;-;-;-;-;-;-;-;-;-;-;-;-;-;-;-	6354	chr1:7915871-7943165	1.04054	2.1247	1.3682	0	0	2.24585	1.14816	0	0	0	0.792745	-0.00447932	0.0576713	-0.0776698	0.938091	1
348	ENSG00000116288.13	PARK7	Parkinsonism associated deglycase [Source:HGNC Symbol;Acc:HGNC:16369]	chr1;chr1;chr1;chr1;chr1;chr1;chr1;chr1;chr1;chr1;chr1;chr1;chr1;chr1;chr1;chr1;chr1;chr1;chr1;chr1;chr1;chr1;chr1;chr1;chr1;chr1;chr1;chr1;chr1;chr1;chr1;chr1;chr1;chr1;chr1;chr1;chr1;chr1;chr1;chr1;chr1;chr1;chr1;chr1;chr1;chr1;chr1;chr1;chr1;chr1;chr1;chr1;chr1;chr1;chr1;chr1;chr1;chr1;chr1;chr1;chr1;chr1	7954291;7961663;7961692;7961701;7961711;7961748;7961894;7961969;7962763;7962763;7962763;7962763;7962763;7962763;7962763;7962763;7962767;7965324;7965324;7965324;7965324;7965324;7965324;7965324;7965324;7965324;7965351;7969085;7969345;7969345;7969345;7969345;7969345;7969345;7969345;7969345;7969345;7970894;7970894;7970894;7970894;7970894;7970894;7970894;7970894;7970894;7970894;7971629;7977652;7977652…	7954323;7961735;7961735;7961735;7961793;7961793;7962081;7962101;7962875;7962875;7962875;7962875;7962875;7962875;7962875;7962875;7962875;7965425;7965425;7965425;7965425;7965425;7965425;7965425;7965425;7965425;7965425;7969148;7969404;7969404;7969404;7969404;7969404;7969404;7969404;7969404;7969404;7970963;7970963;7970963;7971521;7970963;7970963;7970963;7970963;7971048;7970963;7971957;7977738;7977738…	+;+;+;+;+;+;+;+;+;+;+;+;+;+;+;+;+;+;+;+;+;+;+;+;+;+;+;+;+;+;+;+;+;+;+;+;+;+;+;+;+;+;+;+;+;+;+;+;+;+;+;+;+;+;+;+;+;+;+;+;+;+	2397	chr1:7954291-7985505	7063.16	8251.29	5473.48	7032.61	6359.72	7542.69	6609.96	5528.87	7563.41	7437.11	6886.23	-0.0313724	0.121752	-0.257675	0.796657	1
349	ENSG00000284747.1	AL034417.4	novel transcript, antisense to ERRFI1	chr1;chr1;chr1;chr1;chr1;chr1;chr1;chr1	7991134;7994547;7996321;7999540;8000088;8000606;8001915;8003988	7991447;7994664;7996443;8000728;8000185;8000728;8002961;8005312	+;+;+;+;+;+;+;+	4116	chr1:7991134-8005312	11.4459	11.6859	33.5209	27.9987	41.9128	32.5648	26.4077	44.5402	37.9091	29.4853	29.7471	0.0977227	0.215758	0.452928	0.6506	1
350	ENSG00000284716.1	AL034417.3	novel transcript	chr1;chr1	7998187;7999073	7998367;7999934	-;-	1043	chr1:7998187-7999934	0	6.37411	4.1046	6.58792	2.20594	5.61463	5.7408	5.04229	3.24935	7.93836	4.6858	0.00083307	0.137409	0.00606271	0.995163	1
351	ENSG00000116285.13	ERRFI1	ERBB receptor feedback inhibitor 1 [Source:HGNC Symbol;Acc:HGNC:18185]	chr1;chr1;chr1;chr1;chr1;chr1;chr1;chr1;chr1;chr1;chr1;chr1;chr1;chr1;chr1;chr1	8004404;8011727;8013427;8013739;8014040;8015308;8015308;8015495;8015495;8015495;8015495;8015495;8026158;8026158;8026158;8026158	8004558;8014396;8015384;8014396;8014396;8015400;8015384;8015692;8015692;8015633;8015692;8015692;8026296;8026309;8026296;8026283	-;-;-;-;-;-;-;-;-;-;-;-;-;-;-;-	4179	chr1:8004404-8026309	3119.53	2931.03	1775.92	1957.44	2034.98	2897.15	1866.91	2165.66	2502	2447.28	2369.79	0.100609	0.12407	0.810902	0.417422	1
352	ENSG00000238290.1	AL034417.2	novel transcript	chr1;chr1;chr1	8026738;8029227;8121474	8027421;8029357;8122702	+;+;+	2044	chr1:8026738-8122702	1.04054	2.1247	1.3682	4.11745	5.51484	1.12292	2.29632	1.68076	0	4.5362	2.38019	-0.0264794	0.102507	-0.258318	0.796162	1
353	ENSG00000232848.1	AL034417.1	ribosomal protein L7a (RPL7A) pseudogene	chr1;chr1	8057245;8058361	8057941;8058463	-;-	800	chr1:8057245-8058463	0	0	0.6841	0	1.10297	0	0	2.52114	0	0	0.430821	0.0240961	0.0392785	0.613468	0.539567	1
354	ENSG00000229305.1	AL358876.1	52kDa eukaryotic translation initiation factor 2 subunit 3 gamma (EIF2S3) pseudogene	chr1;chr1;chr1;chr1	8189824;8191216;8192182;8192557	8190331;8191495;8192254;8192770	+;+;+;+	1075	chr1:8189824-8192770	2.08107	0	0.6841	0	0	0	0	0	0	0	0.276517	-0.00792659	0.0375659	-0.211005	0.832884	1
355	ENSG00000227634.3	LINC01714	long intergenic non-protein coding RNA 1714 [Source:HGNC Symbol;Acc:HGNC:52501]	chr1;chr1;chr1;chr1;chr1;chr1;chr1;chr1;chr1;chr1;chr1;chr1;chr1	8201518;8202429;8202690;8208667;8208667;8208672;8210487;8210487;8210487;8214625;8215079;8215079;8215079	8201568;8202876;8202876;8208873;8208873;8208873;8210595;8210595;8210595;8214678;8215210;8215210;8215207	+;+;+;+;+;+;+;+;+;+;+;+;+	1001	chr1:8201518-8215210	7.28375	3.18705	2.0523	3.29396	0	3.36878	3.44448	2.52114	1.08312	1.13405	2.73686	0.0111621	0.111807	0.0998342	0.920476	1
356	ENSG00000162426.14	SLC45A1	solute carrier family 45 member 1 [Source:HGNC Symbol;Acc:HGNC:17939]	chr1;chr1;chr1;chr1;chr1;chr1;chr1;chr1;chr1;chr1;chr1;chr1;chr1;chr1;chr1;chr1;chr1;chr1;chr1;chr1;chr1;chr1;chr1;chr1;chr1	8317826;8324306;8324330;8325298;8325298;8325818;8325818;8330138;8330209;8330209;8330428;8335437;8335437;8335437;8335437;8336079;8337816;8337816;8337816;8339493;8339493;8339493;8343747;8343747;8343747	8318186;8324726;8324726;8325390;8325390;8326042;8326042;8330936;8330936;8330936;8330936;8335590;8335590;8335590;8335590;8336109;8337992;8337992;8337992;8339698;8339698;8339698;8344167;8344157;8344165	+;+;+;+;+;+;+;+;+;+;+;+;+;+;+;+;+;+;+;+;+;+;+;+;+	2888	chr1:8317826-8344167	134.229	88.1752	84.1443	79.0551	100.37	98.8174	73.4823	90.7612	93.1481	40.8258	88.3009	0.013906	0.210681	0.0660047	0.947374	1
357	ENSG00000252254.1	AL356072.1		chr1	8328067	8328179	+	113	chr1:8328067-8328179	0	4.24941	0	0	1.10297	0	0	0	0	1.13405	0.648643	0	0.0466173	0	1	1
358	ENSG00000142599.19	RERE	arginine-glutamic acid dipeptide repeats [Source:HGNC Symbol;Acc:HGNC:9965]	chr1;chr1;chr1;chr1;chr1;chr1;chr1;chr1;chr1;chr1;chr1;chr1;chr1;chr1;chr1;chr1;chr1;chr1;chr1;chr1;chr1;chr1;chr1;chr1;chr1;chr1;chr1;chr1;chr1;chr1;chr1;chr1;chr1;chr1;chr1;chr1;chr1;chr1;chr1;chr1;chr1;chr1;chr1;chr1;chr1;chr1;chr1;chr1;chr1;chr1;chr1;chr1;chr1;chr1;chr1;chr1;chr1;chr1;chr1;chr1;chr1;chr1;chr1;chr1;chr1;chr1;chr1;chr1;chr1;chr1;chr1;chr1;chr1;chr1;chr1;chr1;chr1;chr1;chr1;chr1…	8352397;8352404;8352406;8352909;8353943;8354093;8354943;8355419;8355419;8355419;8355419;8355419;8355521;8356100;8356100;8356100;8356100;8356100;8358196;8358196;8358196;8358196;8359764;8359764;8359764;8359764;8360112;8360112;8360112;8360112;8361158;8361460;8361763;8361763;8361763;8361763;8361763;8361763;8362683;8362683;8362683;8362683;8362683;8362683;8363710;8364056;8364056;8364056;8364056;8364056…	8355120;8355120;8355120;8353178;8355120;8355120;8355082;8355599;8355599;8355599;8355599;8355599;8355599;8356246;8356246;8356246;8356246;8356246;8358916;8358916;8358916;8358916;8359986;8359986;8359986;8359986;8361490;8361490;8361490;8361490;8361490;8361490;8361876;8361876;8361876;8361876;8361876;8361876;8362844;8362844;8362844;8362844;8362844;8362844;8364255;8364255;8364255;8364255;8364255;8364255…	-;-;-;-;-;-;-;-;-;-;-;-;-;-;-;-;-;-;-;-;-;-;-;-;-;-;-;-;-;-;-;-;-;-;-;-;-;-;-;-;-;-;-;-;-;-;-;-;-;-;-;-;-;-;-;-;-;-;-;-;-;-;-;-;-;-;-;-;-;-;-;-;-;-;-;-;-;-;-;-;-;-;-;-;-;-;-;-;-;-;-;-;-;-;-;-;-;-;-;-;-;-;-;-;-;-;-;-;-;-;-;-;-;-;-;-;-;-;-;-;-;-;-;-;-;-;-;-;-;-;-;-;-;-;-;-;-;-;-;-;-;-;-;-;-;-;-;-;-;-;-;-;-;-;-;-;-;-;-;-;-;-;-;-;-;-;-;-;-;-;-;-;-;-;-;-;-	14112	chr1:8352397-8848921	11157.7	10049.9	7920.51	7720.22	8239.17	8441.03	7859.16	7797.9	7999.91	7765.98	8495.14	0.00167833	0.0887862	0.018903	0.984918	1
359	ENSG00000232912.6	RERE-AS1	RERE antisense RNA 1 [Source:HGNC Symbol;Acc:HGNC:40501]	chr1;chr1;chr1;chr1;chr1;chr1;chr1;chr1;chr1;chr1;chr1	8424645;8425400;8425638;8428482;8428482;8428482;8429827;8429827;8429827;8434570;8434633	8424701;8425754;8425754;8428588;8428588;8428588;8429972;8430041;8429972;8435013;8434838	+;+;+;+;+;+;+;+;+;+;+	1178	chr1:8424645-8435013	5.20268	1.06235	0.6841	0.823491	1.10297	0	2.29632	0	2.16623	0	1.33381	0.0146312	0.0805506	0.18164	0.855865	1
360	ENSG00000221083.1	AL096855.1		chr1	8511795	8511919	-	125	chr1:8511795-8511919	10.4054	8.49881	11.6297	8.2349	6.61781	10.1063	4.59264	7.56343	6.49871	21.547	9.56947	-0.121497	0.174374	-0.696759	0.485953	1
361	ENSG00000234619.1	RPL7P11	ribosomal protein L7 pseudogene 11 [Source:HGNC Symbol;Acc:HGNC:35667]	chr1	8750430	8751087	+	658	chr1:8750430-8751087	3.12161	3.18705	0	1.64698	1.10297	1.12292	0	0.840381	2.16623	0	1.31882	-0.0124065	0.0784674	-0.15811	0.87437	1
362	ENSG00000224315.2	RPL7P7	ribosomal protein L7 pseudogene 7 [Source:HGNC Symbol;Acc:HGNC:36895]	chr1	8786211	8786913	-	703	chr1:8786211-8786913	20.8107	24.4341	41.7301	26.3517	33.0891	33.6878	31.0004	52.1036	41.1585	56.7026	36.1068	0.136269	0.217034	0.627869	0.53009	1
363	ENSG00000222511.2	Y_RNA	Y RNA [Source:RFAM;Acc:RF00019]	chr1	8796571	8796673	-	103	chr1:8796571-8796673	1.04054	2.1247	1.3682	3.29396	3.30891	6.73755	4.59264	6.72305	4.33247	6.80431	4.03263	0.137445	0.136191	1.0092	0.312876	1
364	ENSG00000226545.1	AL357552.1	ribosomal protein L27 (RPL27) pseudogene	chr1;chr1	8798475;8799309	8798691;8799506	+;+	415	chr1:8798475-8799506	0	0	0	0	0	0	0	0	0	1.13405	0.113405	0	0.0375659	0	1	1
365	ENSG00000228423.2	AL357552.2	novel transcript	chr1;chr1	8805860;8806779	8805939;8807051	-;-	353	chr1:8805860-8807051	39.5404	24.4341	46.5188	29.6457	40.8098	38.1795	24.1114	42.0191	34.6598	46.4961	36.6414	-0.0864713	0.216617	-0.39919	0.689753	1
366	ENSG00000074800.16	ENO1	enolase 1 [Source:HGNC Symbol;Acc:HGNC:3350]	chr1;chr1;chr1;chr1;chr1;chr1;chr1;chr1;chr1;chr1;chr1;chr1;chr1;chr1;chr1;chr1;chr1;chr1;chr1;chr1;chr1;chr1;chr1;chr1;chr1;chr1;chr1;chr1;chr1;chr1;chr1;chr1;chr1;chr1;chr1;chr1;chr1;chr1;chr1;chr1;chr1;chr1;chr1;chr1;chr1;chr1;chr1;chr1;chr1;chr1;chr1;chr1;chr1;chr1;chr1;chr1;chr1;chr1;chr1;chr1;chr1;chr1;chr1;chr1;chr1;chr1;chr1;chr1;chr1;chr1;chr1;chr1;chr1;chr1;chr1;chr1;chr1;chr1;chr1;chr1…	8861000;8861002;8861002;8861007;8862887;8862887;8862887;8862887;8863114;8863235;8863235;8863235;8863235;8863891;8863891;8863891;8863891;8863891;8865285;8865285;8865285;8865285;8865285;8866009;8866279;8866279;8866279;8866279;8866279;8866279;8866361;8866432;8866480;8867117;8867117;8867117;8867117;8867117;8867117;8867117;8867117;8867117;8867184;8867988;8867988;8867988;8867988;8867988;8867988;8867988…	8861429;8861429;8861429;8861429;8862945;8862945;8862945;8862945;8863343;8863343;8863343;8863343;8863343;8864092;8864092;8864092;8864092;8864092;8865482;8865482;8865482;8865482;8865482;8866073;8866501;8866501;8866501;8866501;8866501;8866501;8866501;8866501;8866501;8867250;8867250;8867250;8867250;8867250;8867250;8867250;8867250;8867250;8867250;8868057;8868057;8868057;8868057;8868057;8868057;8868057…	-;-;-;-;-;-;-;-;-;-;-;-;-;-;-;-;-;-;-;-;-;-;-;-;-;-;-;-;-;-;-;-;-;-;-;-;-;-;-;-;-;-;-;-;-;-;-;-;-;-;-;-;-;-;-;-;-;-;-;-;-;-;-;-;-;-;-;-;-;-;-;-;-;-;-;-;-;-;-;-;-;-;-;-;-;-;-;-;-;-;-;-;-;-;-;-;-;-;-;-;-;-;-;-;-;-;-;-;-;-;-;-;-;-;-	5216	chr1:8861000-8879190	60739.2	58815	53138.1	56395.9	54216.4	53730.8	53483.6	57248.4	56949.2	49903.9	55462.1	0.0149887	0.0939896	0.159472	0.873297	1
367	ENSG00000274258.1	MIR6728	microRNA 6728 [Source:HGNC Symbol;Acc:HGNC:49961]	chr1	8866502	8866590	-	89	chr1:8866502-8866590	0	3.18705	0.6841	0.823491	4.41187	3.36878	6.88897	8.40381	1.08312	3.40215	3.22533	0.254217	0.119695	2.12387	0.0336808	1
368	ENSG00000230679.1	ENO1-AS1	ENO1 antisense RNA 1 [Source:HGNC Symbol;Acc:HGNC:40214]	chr1;chr1	8878835;8879565	8878960;8879894	+;+	456	chr1:8878835-8879894	16.6486	3.18705	11.6297	7.41141	8.82375	4.4917	6.88897	10.925	5.41559	6.80431	8.2226	-0.0173516	0.165391	-0.104913	0.916445	1
369	ENSG00000238249.2	HMGN2P17	high mobility group nucleosomal binding domain 2 pseudogene 17 [Source:HGNC Symbol;Acc:HGNC:39381]	chr1	8893409	8894151	+	743	chr1:8893409-8894151	0	3.18705	0	0.823491	1.10297	3.36878	3.44448	1.68076	1.08312	1.13405	1.58247	0.0848835	0.0874881	0.970229	0.331933	1
370	ENSG00000232208.2	AL139415.1	zinc finger protein 271 (ZNF) pseudogene	chr1	8907393	8907744	-	352	chr1:8907393-8907744	0	1.06235	0	0	0	1.12292	0	0	0	1.13405	0.331933	0	0.0375659	0	1	1
371	ENSG00000131686.15	CA6	carbonic anhydrase 6 [Source:HGNC Symbol;Acc:HGNC:1380]	chr1;chr1;chr1;chr1;chr1;chr1;chr1;chr1;chr1;chr1;chr1;chr1;chr1;chr1;chr1;chr1;chr1;chr1;chr1;chr1;chr1;chr1;chr1;chr1;chr1;chr1;chr1;chr1;chr1;chr1;chr1;chr1;chr1;chr1;chr1;chr1;chr1;chr1	8945867;8945868;8945868;8945882;8945887;8945887;8949263;8949263;8949263;8949263;8951423;8957137;8957137;8957137;8957142;8958910;8958910;8958910;8958910;8958910;8962587;8962587;8962587;8962587;8962587;8967659;8967659;8967659;8967659;8967659;8970867;8970867;8970867;8970867;8974347;8974622;8974622;8974622	8945965;8945965;8945965;8945965;8945965;8945965;8949442;8949442;8949442;8949351;8952651;8957285;8957285;8957285;8957285;8959002;8959002;8959002;8959002;8959002;8962656;8962656;8962656;8962656;8962656;8967816;8967816;8967816;8967816;8967745;8970981;8970981;8970981;8970981;8974444;8974704;8975092;8974874	+;+;+;+;+;+;+;+;+;+;+;+;+;+;+;+;+;+;+;+;+;+;+;+;+;+;+;+;+;+;+;+;+;+;+;+;+;+	2662	chr1:8945867-8975092	0	0	0	0	0	0	0	0.840381	0	0	0.0840381	0.0137621	0.0375659	0.366346	0.714107	1
372	ENSG00000265141.2	RN7SL451P	RNA, 7SL, cytoplasmic 451, pseudogene [Source:HGNC Symbol;Acc:HGNC:46467]	chr1	8979576	8979874	-	299	chr1:8979576-8979874	0	3.18705	4.7887	1.64698	5.51484	5.61463	3.44448	1.68076	1.08312	1.13405	2.80946	-0.0272883	0.112107	-0.243412	0.807686	1
373	ENSG00000197241.3	SLC2A7	solute carrier family 2 member 7 [Source:HGNC Symbol;Acc:HGNC:13445]	chr1;chr1;chr1;chr1;chr1;chr1;chr1;chr1;chr1;chr1;chr1;chr1	9003300;9004752;9007310;9010143;9013525;9014681;9015117;9018223;9019209;9022918;9024976;9026295	9003518;9004879;9007385;9010244;9013635;9014868;9015242;9018375;9019333;9023078;9025074;9026345	-;-;-;-;-;-;-;-;-;-;-;-	1539	chr1:9003300-9026345	1.04054	1.06235	0.6841	1.64698	0	1.12292	0	0.840381	1.08312	1.13405	0.861444	-0.0314342	0.0699875	-0.449141	0.65333	1
374	ENSG00000142583.18	SLC2A5	solute carrier family 2 member 5 [Source:HGNC Symbol;Acc:HGNC:11010]	chr1;chr1;chr1;chr1;chr1;chr1;chr1;chr1;chr1;chr1;chr1;chr1;chr1;chr1;chr1;chr1;chr1;chr1;chr1;chr1;chr1;chr1;chr1;chr1;chr1;chr1;chr1;chr1;chr1;chr1;chr1;chr1;chr1;chr1;chr1;chr1;chr1;chr1;chr1;chr1;chr1;chr1;chr1;chr1;chr1;chr1;chr1;chr1;chr1;chr1;chr1;chr1;chr1;chr1;chr1;chr1;chr1;chr1;chr1;chr1;chr1;chr1;chr1	9035106;9037897;9038431;9038431;9038828;9038828;9039552;9039552;9039800;9040064;9040080;9041785;9041785;9041785;9041785;9041785;9041858;9047610;9047610;9047610;9047610;9047610;9047610;9047610;9047611;9057448;9057448;9057448;9057448;9057448;9057448;9057448;9057448;9057498;9058152;9058152;9058152;9058152;9058152;9058152;9058152;9058152;9058152;9069504;9069504;9069504;9069504;9069504;9069504;9069504…	9037789;9038024;9038506;9038506;9038929;9038929;9039895;9039662;9039987;9040189;9041937;9041937;9041937;9041937;9041937;9041937;9041937;9047734;9047734;9047734;9047734;9047734;9047734;9047734;9047734;9057608;9057608;9057608;9057608;9057608;9057608;9057608;9057608;9057608;9058250;9058250;9058250;9058250;9058250;9058250;9058250;9058250;9058250;9069594;9069594;9069594;9069594;9069594;9069594;9069594…	-;-;-;-;-;-;-;-;-;-;-;-;-;-;-;-;-;-;-;-;-;-;-;-;-;-;-;-;-;-;-;-;-;-;-;-;-;-;-;-;-;-;-;-;-;-;-;-;-;-;-;-;-;-;-;-;-;-;-;-;-;-;-	6632	chr1:9035106-9088478	5.20268	0	11.6297	10.7054	13.2356	14.598	26.4077	14.2865	22.7455	12.4746	13.1286	0.236106	0.189797	1.24399	0.213502	1
375	ENSG00000180758.12	GPR157	G protein-coupled receptor 157 [Source:HGNC Symbol;Acc:HGNC:23687]	chr1;chr1;chr1;chr1;chr1;chr1;chr1;chr1	9100305;9104532;9105486;9111169;9111276;9111276;9128645;9128645	9104634;9104634;9105680;9111489;9111370;9111489;9128781;9129102	-;-;-;-;-;-;-;-	5304	chr1:9100305-9129102	158.161	178.475	147.082	134.229	164.342	125.768	143.52	153.79	148.387	147.427	150.118	0.063767	0.181656	0.351032	0.725565	1
376	ENSG00000228526.7	MIR34AHG	MIR34A host gene [Source:HGNC Symbol;Acc:HGNC:51913]	chr1;chr1;chr1;chr1;chr1;chr1;chr1	9148011;9179631;9182007;9182007;9183631;9196912;9197143	9151835;9182295;9182295;9182392;9183750;9198703;9198906	-;-;-;-;-;-;-	8702	chr1:9148011-9198906	373.552	448.312	155.291	217.401	292.287	143.734	280.151	288.251	242.618	255.161	269.676	0.445177	0.191975	2.31894	0.0203984	1
377	ENSG00000234546.4	LNCTAM34A	long non coding transcriptional activator of miR34a [Source:HGNC Symbol;Acc:HGNC:52548]	chr1;chr1;chr1;chr1;chr1;chr1;chr1;chr1;chr1;chr1;chr1;chr1;chr1;chr1;chr1;chr1;chr1;chr1;chr1	9182004;9182164;9182165;9182178;9182214;9183633;9183633;9183633;9183633;9183633;9185177;9187536;9191038;9191040;9191393;9191393;9191393;9191393;9195885	9182316;9182316;9182316;9182316;9182316;9183807;9183807;9183807;9183807;9183807;9185386;9187789;9191124;9191124;9192089;9192089;9192089;9192094;9196284	+;+;+;+;+;+;+;+;+;+;+;+;+;+;+;+;+;+;+	2141	chr1:9182004-9196284	21.8513	40.3694	17.1025	13.1759	26.4712	15.721	20.6669	32.7749	17.3299	27.2172	23.268	0.282373	0.208921	1.35158	0.17651	1
378	ENSG00000049239.13	H6PD	hexose-6-phosphate dehydrogenase/glucose 1-dehydrogenase [Source:HGNC Symbol;Acc:HGNC:4795]	chr1;chr1;chr1;chr1;chr1;chr1;chr1;chr1;chr1;chr1;chr1;chr1	9234774;9239844;9244925;9244925;9246966;9246966;9262059;9262059;9263509;9263509;9265530;9271145	9235066;9240018;9245561;9245561;9247083;9247083;9262328;9262328;9267898;9271337;9268037;9271337	+;+;+;+;+;+;+;+;+;+;+;+	9322	chr1:9234774-9271337	1035.33	1105.91	981.683	957.719	1050.03	989.297	1258.38	1003.41	1111.28	935.592	1042.86	0.197743	0.12111	1.63276	0.10252	1
379	ENSG00000171621.14	SPSB1	splA/ryanodine receptor domain and SOCS box containing 1 [Source:HGNC Symbol;Acc:HGNC:30628]	chr1;chr1;chr1;chr1;chr1;chr1;chr1;chr1;chr1;chr1	9292894;9294528;9351431;9355707;9355743;9355743;9355743;9367448;9367448;9367448	9293071;9294594;9351610;9356585;9356585;9356497;9356585;9367575;9367863;9369532	+;+;+;+;+;+;+;+;+;+	3389	chr1:9292894-9369532	255.972	210.346	260.642	276.693	249.271	253.781	227.336	263.039	257.782	216.604	247.147	-0.106239	0.16264	-0.653217	0.513616	1
380	ENSG00000284652.1	BX323043.1	novel transcript	chr1	9421098	9422862	-	1765	chr1:9421098-9422862	0	2.1247	0.6841	0	3.30891	8.9834	0	0	5.41559	0	2.05167	-0.00782315	0.0843147	-0.0927851	0.926074	1
381	ENSG00000284693.1	LINC02606	long intergenic non-protein coding RNA 2606 [Source:HGNC Symbol;Acc:HGNC:54047]	chr1;chr1;chr1;chr1;chr1;chr1	9425094;9426649;9426975;9428842;9428922;9440459	9427381;9427381;9427381;9428916;9429075;9440564	-;-;-;-;-;-	2623	chr1:9425094-9440564	2.08107	3.18705	4.7887	8.2349	1.10297	5.61463	2.29632	5.04229	2.16623	4.5362	3.90504	-0.105575	0.134443	-0.785279	0.43229	1
382	ENSG00000235263.1	AL928921.1	novel transcript	chr1;chr1	9501092;9503221	9501548;9503471	-;-	708	chr1:9501092-9503471	0	0	0	0	0	1.12292	0	0	0	0	0.112293	0	0.0375659	0	1	1
383	ENSG00000171612.7	SLC25A33	solute carrier family 25 member 33 [Source:HGNC Symbol;Acc:HGNC:29681]	chr1;chr1;chr1;chr1;chr1;chr1;chr1	9539465;9553626;9567284;9570258;9573346;9579954;9582299	9539747;9553805;9567361;9570358;9573412;9580234;9585173	+;+;+;+;+;+;+	3865	chr1:9539465-9585173	402.687	364.387	419.353	385.394	366.185	425.589	377.745	436.158	399.67	399.186	397.635	0.0148083	0.143743	0.103019	0.917948	1
384	ENSG00000231181.1	AL954705.1	ribosomal protein L9 (RPL9) pseudogene	chr1	9576427	9576985	+	559	chr1:9576427-9576985	30.1755	35.0576	45.8347	36.2336	39.7069	33.6878	41.3338	33.6152	35.7429	38.5577	36.9946	-0.074156	0.217385	-0.341128	0.733007	1
385	ENSG00000188807.13	TMEM201	transmembrane protein 201 [Source:HGNC Symbol;Acc:HGNC:33719]	chr1;chr1;chr1;chr1;chr1;chr1;chr1;chr1;chr1;chr1;chr1;chr1;chr1;chr1;chr1;chr1;chr1;chr1;chr1;chr1;chr1;chr1;chr1;chr1;chr1;chr1;chr1;chr1;chr1;chr1;chr1;chr1;chr1	9588911;9588922;9595890;9595890;9596859;9596859;9596897;9598449;9598449;9598449;9601105;9601105;9601105;9602069;9602069;9602069;9606214;9607557;9607557;9607557;9607728;9609840;9609840;9610506;9610506;9610506;9611015;9611753;9611753;9611753;9612986;9612986;9612986	9589043;9589043;9596010;9596010;9597053;9597053;9597053;9598625;9598625;9598625;9601454;9601454;9601454;9602272;9604954;9602272;9606638;9607789;9607685;9607789;9607789;9609911;9609911;9610805;9610805;9610805;9611073;9611890;9611890;9611890;9613247;9614873;9614877	+;+;+;+;+;+;+;+;+;+;+;+;+;+;+;+;+;+;+;+;+;+;+;+;+;+;+;+;+;+;+;+;+	6981	chr1:9588911-9614877	1760.59	1394.87	1946.26	1712.04	1972.11	1645.09	1645.32	2039.61	1688.58	1321.17	1712.56	0.0192997	0.132227	0.145958	0.883954	1
386	ENSG00000171608.16	PIK3CD	phosphatidylinositol-4,5-bisphosphate 3-kinase catalytic subunit delta [Source:HGNC Symbol;Acc:HGNC:8977]	chr1;chr1;chr1;chr1;chr1;chr1;chr1;chr1;chr1;chr1;chr1;chr1;chr1;chr1;chr1;chr1;chr1;chr1;chr1;chr1;chr1;chr1;chr1;chr1;chr1;chr1;chr1;chr1;chr1;chr1;chr1;chr1;chr1;chr1;chr1;chr1;chr1;chr1;chr1;chr1;chr1;chr1;chr1;chr1;chr1;chr1;chr1;chr1;chr1;chr1;chr1;chr1;chr1;chr1;chr1;chr1;chr1;chr1;chr1;chr1;chr1;chr1;chr1;chr1;chr1;chr1;chr1;chr1;chr1;chr1;chr1;chr1;chr1;chr1;chr1;chr1;chr1;chr1;chr1;chr1…	9651731;9651732;9651732;9688176;9691467;9691467;9691467;9691467;9691675;9710198;9710198;9710424;9710424;9710424;9710424;9710424;9715541;9715541;9715541;9715541;9715541;9715699;9715849;9715849;9715849;9715849;9715849;9715849;9716276;9716440;9716440;9716440;9716440;9716440;9716959;9716959;9717064;9717064;9717064;9717064;9717537;9717537;9717537;9717537;9717537;9717537;9718694;9718694;9718694;9718694…	9651802;9651802;9651802;9688313;9691571;9691571;9691571;9691571;9691946;9710280;9710280;9710596;9710596;9710596;9710596;9710596;9715769;9715769;9715769;9715769;9715769;9715769;9716163;9716078;9716078;9716078;9716078;9716078;9716619;9716619;9716619;9716619;9716619;9716619;9717108;9717108;9717108;9717108;9717108;9717108;9717581;9717626;9717626;9717626;9717626;9717626;9718915;9718915;9718915;9718915…	+;+;+;+;+;+;+;+;+;+;+;+;+;+;+;+;+;+;+;+;+;+;+;+;+;+;+;+;+;+;+;+;+;+;+;+;+;+;+;+;+;+;+;+;+;+;+;+;+;+;+;+;+;+;+;+;+;+;+;+;+;+;+;+;+;+;+;+;+;+;+;+;+;+;+;+;+;+;+;+;+;+;+;+;+;+;+;+;+;+;+;+;+;+;+;+;+;+;+;+;+;+;+;+;+;+;+;+;+;+;+;+;+;+;+;+;+;+;+;+;+;+;+;+;+;+;+;+	6333	chr1:9651731-9729114	1047.82	1026.23	1251.22	1254.18	1259.59	1065.66	1267.57	1417.72	1078.79	987.759	1165.65	0.0943995	0.116343	0.811393	0.41714	1
387	ENSG00000179840.5	PIK3CD-AS1	PIK3CD antisense RNA 1 [Source:HGNC Symbol;Acc:HGNC:32346]	chr1;chr1	9652610;9654198	9654043;9654586	-;-	1823	chr1:9652610-9654586	0	0	0	0	0	0	0	0.840381	0	0	0.0840381	0.0137621	0.0375659	0.366346	0.714107	1
388	ENSG00000231789.2	PIK3CD-AS2	PIK3CD antisense RNA 2 [Source:HGNC Symbol;Acc:HGNC:51334]	chr1;chr1;chr1	9672426;9680712;9687335	9672719;9681135;9687555	-;-;-	939	chr1:9672426-9687555	121.743	103.048	155.291	134.229	177.578	104.432	143.52	154.63	167.883	92.9922	135.535	0.0379372	0.19434	0.19521	0.845228	1
389	ENSG00000171603.18	CLSTN1	calsyntenin 1 [Source:HGNC Symbol;Acc:HGNC:17447]	chr1;chr1;chr1;chr1;chr1;chr1;chr1;chr1;chr1;chr1;chr1;chr1;chr1;chr1;chr1;chr1;chr1;chr1;chr1;chr1;chr1;chr1;chr1;chr1;chr1;chr1;chr1;chr1;chr1;chr1;chr1;chr1;chr1;chr1;chr1;chr1;chr1;chr1;chr1;chr1;chr1;chr1;chr1;chr1;chr1;chr1;chr1;chr1;chr1;chr1;chr1;chr1;chr1;chr1;chr1;chr1;chr1;chr1;chr1;chr1;chr1;chr1;chr1;chr1;chr1;chr1;chr1;chr1;chr1;chr1;chr1;chr1;chr1;chr1;chr1;chr1	9728926;9729027;9729028;9729028;9729028;9731122;9731206;9731206;9731206;9731206;9731761;9731761;9731761;9731761;9731761;9733401;9733401;9733401;9733401;9733401;9733972;9733972;9733972;9733972;9734948;9734948;9734948;9734948;9735467;9735467;9735467;9735467;9735885;9735885;9735885;9735885;9737498;9737498;9737498;9741094;9741094;9741094;9741094;9743884;9743884;9743884;9743884;9744395;9744395;9744395…	9730705;9730705;9730705;9730705;9730705;9731390;9731390;9731390;9731390;9731390;9731896;9731896;9731896;9731896;9731896;9733546;9733546;9733486;9733546;9733546;9734142;9734142;9734142;9734142;9735174;9735174;9735174;9735174;9735615;9735615;9735615;9735615;9736042;9736042;9736042;9736042;9737554;9737554;9737554;9741256;9741256;9741256;9741256;9744005;9744005;9744005;9744005;9744643;9744643;9744643…	-;-;-;-;-;-;-;-;-;-;-;-;-;-;-;-;-;-;-;-;-;-;-;-;-;-;-;-;-;-;-;-;-;-;-;-;-;-;-;-;-;-;-;-;-;-;-;-;-;-;-;-;-;-;-;-;-;-;-;-;-;-;-;-;-;-;-;-;-;-;-;-;-;-;-;-	5241	chr1:9728926-9823984	6663.59	6603.58	7613.35	7955.74	8338.44	8119.87	8239.2	7743.27	8482.98	7668.45	7742.85	0.0351262	0.0904855	0.388197	0.69787	1
390	ENSG00000280113.2	AL357140.3	TEC	chr1;chr1	9826289;9827610	9828271;9828258	-;-	1983	chr1:9826289-9828271	2.08107	0	0	1.64698	2.20594	1.12292	1.14816	1.68076	0	3.40215	1.3288	0.0226926	0.0769689	0.294828	0.768125	1
391	ENSG00000178585.15	CTNNBIP1	catenin beta interacting protein 1 [Source:HGNC Symbol;Acc:HGNC:16913]	chr1;chr1;chr1;chr1;chr1;chr1;chr1;chr1;chr1;chr1;chr1;chr1;chr1;chr1;chr1;chr1;chr1;chr1;chr1;chr1;chr1	9848276;9850109;9850450;9850659;9871187;9871187;9871187;9871187;9871969;9871969;9871969;9871969;9877905;9877905;9877905;9877905;9878140;9883705;9893009;9910095;9910095	9850776;9850776;9850776;9850776;9871277;9871277;9871277;9871277;9872088;9872088;9872088;9872088;9877989;9877989;9877989;9877989;9878176;9883738;9893237;9910336;9910269	-;-;-;-;-;-;-;-;-;-;-;-;-;-;-;-;-;-;-;-;-	3339	chr1:9848276-9910336	1803.25	1887.8	1962.68	2085.08	2072.48	2188.58	2287.14	1970.69	2186.81	2017.48	2046.2	0.0666553	0.10788	0.617867	0.536663	1
392	ENSG00000162441.12	LZIC	leucine zipper and CTNNBIP1 domain containing [Source:HGNC Symbol;Acc:HGNC:17497]	chr1;chr1;chr1;chr1;chr1;chr1;chr1;chr1;chr1;chr1;chr1;chr1;chr1;chr1;chr1;chr1;chr1;chr1;chr1;chr1;chr1;chr1;chr1;chr1;chr1;chr1;chr1;chr1;chr1;chr1	9922113;9926293;9929720;9930253;9930261;9931891;9931891;9931891;9931891;9931891;9932803;9932803;9932803;9932803;9934762;9934762;9934762;9934762;9935492;9935492;9935492;9935492;9936519;9936519;9936519;9942624;9942624;9942624;9943249;9943349	9922358;9930457;9930457;9930457;9930457;9931972;9932180;9931972;9931972;9931972;9932898;9932898;9932898;9932898;9934860;9934860;9934860;9934860;9935627;9935627;9935627;9935620;9936627;9936627;9936627;9942782;9942768;9942782;9943391;9943407	-;-;-;-;-;-;-;-;-;-;-;-;-;-;-;-;-;-;-;-;-;-;-;-;-;-;-;-;-;-	5459	chr1:9922113-9943407	699.24	876.44	803.817	922.309	861.418	1060.04	949.529	935.344	982.388	1128.38	921.891	0.119903	0.119047	1.00719	0.313842	1
393	ENSG00000228150.1	AL357140.2	novel transcript	chr1;chr1	9942923;9949638	9943025;9949974	+;+	440	chr1:9942923-9949974	2.08107	1.06235	3.4205	2.47047	8.82375	5.61463	6.88897	8.40381	7.58182	4.5362	5.08836	0.179604	0.147349	1.21891	0.22288	1
394	ENSG00000173614.14	NMNAT1	nicotinamide nucleotide adenylyltransferase 1 [Source:HGNC Symbol;Acc:HGNC:17877]	chr1;chr1;chr1;chr1;chr1;chr1;chr1;chr1;chr1;chr1;chr1;chr1;chr1;chr1;chr1;chr1;chr1;chr1;chr1;chr1	9943428;9943429;9943475;9943488;9972018;9972018;9972018;9972018;9975592;9975592;9975592;9981031;9981031;9981031;9981052;9981256;9982301;9982301;9983004;9985136	9943515;9943515;9943515;9943515;9972503;9972188;9972188;9972188;9975775;9975775;9975775;9981170;9981170;9981170;9981170;9981766;9985498;9982870;9983669;9985501	+;+;+;+;+;+;+;+;+;+;+;+;+;+;+;+;+;+;+;+	4610	chr1:9943428-9985501	120.702	114.734	103.299	144.934	124.635	136.997	129.742	127.738	131.057	140.622	127.446	0.0447875	0.188019	0.238207	0.81172	1
395	ENSG00000202415.1	RN7SKP269	RN7SK pseudogene 269 [Source:HGNC Symbol;Acc:HGNC:45993]	chr1	9947318	9947636	+	319	chr1:9947318-9947636	8.32428	3.18705	4.7887	9.0584	12.1326	2.24585	2.29632	10.0846	4.33247	7.93836	6.43887	-0.0160116	0.146097	-0.109596	0.91273	1
396	ENSG00000283611.2	TMEM274P	transmembrane protein 274, pseudogene [Source:HGNC Symbol;Acc:HGNC:53732]	chr1;chr1;chr1;chr1;chr1	9950572;9951231;9952339;9955821;9960714	9950648;9951297;9952469;9955915;9960787	-;-;-;-;-	444	chr1:9950572-9960787	0	1.06235	0	0	0	0	0	0	0	0	0.106235	0	0.0375659	0	1	1
397	ENSG00000265521.1	MIR5697	microRNA 5697 [Source:HGNC Symbol;Acc:HGNC:43509]	chr1	9967381	9967458	+	78	chr1:9967381-9967458	1.04054	0	1.3682	0	0	0	0	2.52114	0	0	0.492988	0.014808	0.0413145	0.358423	0.720027	1
398	ENSG00000162444.12	RBP7	retinol binding protein 7 [Source:HGNC Symbol;Acc:HGNC:30316]	chr1;chr1;chr1;chr1;chr1;chr1;chr1;chr1;chr1	9997206;9997228;10004093;10007570;10007570;10008173;10008173;10015782;10015782	9997331;9997331;10004307;10007748;10007748;10008274;10008274;10016020;10016021	+;+;+;+;+;+;+;+;+	862	chr1:9997206-10016021	46.8241	31.8706	73.8828	60.1148	45.2217	44.917	50.5191	56.3055	54.1559	32.8875	49.6699	-0.194254	0.215427	-0.901718	0.367207	1
399	ENSG00000130939.20	UBE4B	ubiquitination factor E4B [Source:HGNC Symbol;Acc:HGNC:12500]	chr1;chr1;chr1;chr1;chr1;chr1;chr1;chr1;chr1;chr1;chr1;chr1;chr1;chr1;chr1;chr1;chr1;chr1;chr1;chr1;chr1;chr1;chr1;chr1;chr1;chr1;chr1;chr1;chr1;chr1;chr1;chr1;chr1;chr1;chr1;chr1;chr1;chr1;chr1;chr1;chr1;chr1;chr1;chr1;chr1;chr1;chr1;chr1;chr1;chr1;chr1;chr1;chr1;chr1;chr1;chr1;chr1;chr1;chr1;chr1;chr1;chr1;chr1;chr1;chr1;chr1;chr1;chr1;chr1;chr1;chr1;chr1;chr1;chr1;chr1;chr1;chr1;chr1;chr1;chr1…	10032832;10032832;10032958;10033274;10072028;10072028;10072028;10072028;10072454;10095461;10095461;10095461;10100861;10101108;10101108;10101108;10102948;10102948;10102948;10102948;10105516;10105516;10105516;10106197;10106197;10107222;10117459;10117459;10117459;10119513;10119513;10119513;10121962;10121962;10121962;10122042;10126794;10126794;10126794;10126794;10128339;10129392;10129392;10129392;101…	10033694;10033694;10033694;10033694;10072214;10072214;10072214;10072214;10073118;10095596;10095596;10095596;10101195;10101195;10101195;10101195;10103185;10103092;10103092;10103092;10105744;10105744;10105744;10106583;10106583;10107374;10117600;10117600;10117600;10119613;10119613;10119613;10122076;10122076;10122076;10122076;10126877;10126877;10126877;10126877;10129448;10129448;10129448;10129448;101…	+;+;+;+;+;+;+;+;+;+;+;+;+;+;+;+;+;+;+;+;+;+;+;+;+;+;+;+;+;+;+;+;+;+;+;+;+;+;+;+;+;+;+;+;+;+;+;+;+;+;+;+;+;+;+;+;+;+;+;+;+;+;+;+;+;+;+;+;+;+;+;+;+;+;+;+;+;+;+;+;+;+;+;+;+;+;+;+;+;+;+;+;+;+;+;+;+;+;+;+;+;+;+;+;+;+;+;+;+;+;+;+;+;+;+	9237	chr1:10032832-10181239	5993.49	5720.76	6425.75	6355.7	6500.9	5941.4	5927.95	6996.17	6182.44	5631.7	6167.63	0.0162177	0.103977	0.155973	0.876054	1
400	ENSG00000233623.2	PGAM1P11	phosphoglycerate mutase 1 pseudogene 11 [Source:HGNC Symbol;Acc:HGNC:42464]	chr1;chr1	10058671;10059242	10058943;10059648	+;+	680	chr1:10058671-10059648	26.0134	10.6235	32.1527	22.2342	30.8831	23.5814	32.1485	22.6903	11.9143	20.4129	23.2654	-0.00385333	0.210364	-0.0183174	0.985386	1
401	ENSG00000201746.1	RNU6-828P	RNA, U6 small nuclear 828, pseudogene [Source:HGNC Symbol;Acc:HGNC:47791]	chr1	10163268	10163374	+	107	chr1:10163268-10163374	0	0	2.0523	0	1.10297	3.36878	3.44448	5.04229	1.08312	1.13405	1.7228	0.111416	0.0881454	1.264	0.20623	1
402	ENSG00000054523.17	KIF1B	kinesin family member 1B [Source:HGNC Symbol;Acc:HGNC:16636]	chr1;chr1;chr1;chr1;chr1;chr1;chr1;chr1;chr1;chr1;chr1;chr1;chr1;chr1;chr1;chr1;chr1;chr1;chr1;chr1;chr1;chr1;chr1;chr1;chr1;chr1;chr1;chr1;chr1;chr1;chr1;chr1;chr1;chr1;chr1;chr1;chr1;chr1;chr1;chr1;chr1;chr1;chr1;chr1;chr1;chr1;chr1;chr1;chr1;chr1;chr1;chr1;chr1;chr1;chr1;chr1;chr1;chr1;chr1;chr1;chr1;chr1;chr1;chr1;chr1;chr1;chr1;chr1;chr1;chr1;chr1;chr1;chr1;chr1;chr1;chr1;chr1;chr1;chr1;chr1…	10210805;10210805;10211616;10230764;10232250;10232250;10232250;10232250;10232250;10232329;10232329;10256247;10256247;10256247;10256247;10256247;10256247;10256247;10258493;10258493;10258493;10258493;10258493;10258493;10258493;10261905;10261905;10261905;10261905;10261905;10261905;10261905;10267380;10267380;10267380;10267380;10267380;10267380;10267380;10268152;10268152;10268152;10268152;10268152;102…	10210878;10210878;10211738;10230997;10232434;10232434;10232434;10232434;10232434;10232434;10232434;10256323;10256323;10256323;10256323;10256323;10256323;10256323;10258672;10258672;10258672;10258672;10258672;10258672;10258672;10261970;10261970;10261970;10261970;10261970;10261970;10261970;10267558;10267558;10267558;10267558;10267558;10267558;10267558;10268263;10268263;10268263;10268263;10268263;102…	+;+;+;+;+;+;+;+;+;+;+;+;+;+;+;+;+;+;+;+;+;+;+;+;+;+;+;+;+;+;+;+;+;+;+;+;+;+;+;+;+;+;+;+;+;+;+;+;+;+;+;+;+;+;+;+;+;+;+;+;+;+;+;+;+;+;+;+;+;+;+;+;+;+;+;+;+;+;+;+;+;+;+;+;+;+;+;+;+;+;+;+;+;+;+;+;+;+;+;+;+;+;+;+;+;+;+;+;+;+;+;+;+;+;+;+;+;+;+;+;+;+;+;+;+;+;+;+;+;+;+;+;+;+;+;+;+;+;+;+;+;+;+;+;+;+;+;+;+;+;+;+;+;+;+;+;+;+;+;+;+;+;+;+;+;+;+;+;+;+;+;+;+;+;+;+;+;+;+;+;+;+;+;+;+;+;+;+;+;+;+;+;+;+;+;+;+;+;+;+…	17720	chr1:10210805-10381603	11506.2	12444.4	9951.6	10705.4	10592.9	11439.2	10914.4	10077.9	11339.2	12101.5	11107.3	0.023813	0.092625	0.25709	0.797109	1
403	ENSG00000264881.1	AL358013.1		chr1	10227718	10227803	+	86	chr1:10227718-10227803	4.16214	5.31176	2.0523	5.76443	0	5.61463	1.14816	6.72305	1.08312	3.40215	3.52617	0.00557912	0.124329	0.0448737	0.964208	1
404	ENSG00000199562.1	RNU6-37P	RNA, U6 small nuclear 37, pseudogene [Source:HGNC Symbol;Acc:HGNC:34281]	chr1	10298966	10299072	+	107	chr1:10298966-10299072	7.28375	6.37411	11.6297	17.2933	15.4416	8.9834	17.2224	12.6057	17.3299	26.0832	14.0247	0.0104848	0.194717	0.0538466	0.957057	1
405	ENSG00000284735.1	AL139424.3	novel transcript	chr1;chr1;chr1;chr1;chr1;chr1	10381906;10381978;10382236;10384628;10386103;10386239	10382001;10382024;10383105;10384971;10387150;10386541	-;-;-;-;-;-	2381	chr1:10381906-10387150	2.08107	2.1247	5.4728	4.11745	3.30891	3.36878	9.18529	5.04229	4.33247	4.5362	4.357	0.078258	0.141133	0.554499	0.579237	1
406	ENSG00000284642.1	AL139424.2	novel transcript	chr1;chr1;chr1;chr1;chr1;chr1;chr1;chr1	10395416;10395618;10395783;10395851;10396238;10396823;10396823;10396833	10395523;10396376;10396370;10396041;10396376;10397376;10397432;10397363	+;+;+;+;+;+;+;+	1477	chr1:10395416-10397432	69.7159	46.7435	43.7824	28.8222	27.5742	34.8107	31.0004	23.5307	19.4961	26.0832	35.1559	-0.191037	0.216963	-0.880505	0.378586	1
407	ENSG00000142657.21	PGD	phosphogluconate dehydrogenase [Source:HGNC Symbol;Acc:HGNC:8891]	chr1;chr1;chr1;chr1;chr1;chr1;chr1;chr1;chr1;chr1;chr1;chr1;chr1;chr1;chr1;chr1;chr1;chr1;chr1;chr1;chr1;chr1;chr1;chr1;chr1;chr1;chr1;chr1;chr1;chr1;chr1;chr1;chr1;chr1;chr1;chr1;chr1;chr1;chr1;chr1;chr1;chr1;chr1;chr1;chr1;chr1;chr1;chr1;chr1;chr1;chr1;chr1;chr1;chr1	10398592;10399044;10399064;10399073;10399112;10399498;10399629;10399629;10399629;10399629;10399629;10399632;10400376;10400393;10400393;10400393;10400393;10403071;10403071;10403071;10403071;10404161;10404161;10404161;10404161;10404161;10408071;10408071;10408071;10408071;10411418;10411418;10411418;10411418;10412834;10413062;10413062;10413062;10415292;10416987;10416987;10416987;10416987;10417376;104…	10398751;10399125;10399125;10399125;10399125;10399704;10399704;10399704;10400008;10399704;10399704;10399704;10400572;10400572;10400572;10400572;10400572;10403136;10403136;10403136;10403136;10404279;10404279;10404276;10404279;10404279;10408140;10408140;10408140;10408140;10411552;10411552;10411552;10411552;10413251;10413251;10413251;10413251;10415392;10417117;10417044;10417117;10417117;10417509;104…	+;+;+;+;+;+;+;+;+;+;+;+;+;+;+;+;+;+;+;+;+;+;+;+;+;+;+;+;+;+;+;+;+;+;+;+;+;+;+;+;+;+;+;+;+;+;+;+;+;+;+;+;+;+	3333	chr1:10398592-10420511	12069.2	12111.9	11245.9	11393.8	11436.7	12033.3	11420.8	10838.4	12453.7	11675.1	11667.9	-0.0236717	0.0878718	-0.269389	0.78763	1
408	ENSG00000271989.1	AL139424.1	novel transcript, antisense to APITD1-CORT	chr1	10429881	10430677	-	797	chr1:10429881-10430677	9.36482	5.31176	8.8933	9.88189	5.51484	5.61463	10.3334	8.40381	5.41559	12.4746	8.12086	-0.00402794	0.170397	-0.0236386	0.981141	1
409	ENSG00000251503.8	CENPS-CORT	CENPS-CORT readthrough [Source:HGNC Symbol;Acc:HGNC:38843]	chr1;chr1;chr1;chr1;chr1;chr1;chr1;chr1;chr1;chr1;chr1;chr1;chr1;chr1;chr1;chr1;chr1;chr1;chr1;chr1;chr1;chr1	10430102;10430384;10430435;10430804;10431258;10433842;10433842;10433842;10434657;10434657;10434657;10434657;10440347;10440347;10440347;10440347;10442265;10451377;10451377;10451377;10451377;10451377	10430568;10430568;10430568;10431401;10431401;10433965;10433965;10433965;10434690;10434690;10434690;10434690;10440413;10440413;10440413;10440413;10442441;10451411;10452003;10451659;10451659;10452153	+;+;+;+;+;+;+;+;+;+;+;+;+;+;+;+;+;+;+;+;+;+	2244	chr1:10430102-10452153	14.5675	8.49881	6.841	15.6463	8.82375	13.4751	17.2224	6.72305	11.9143	4.5362	10.8248	0.0143861	0.176312	0.0815945	0.934969	1
410	ENSG00000175279.22	CENPS	centromere protein S [Source:HGNC Symbol;Acc:HGNC:23163]	chr1;chr1;chr1;chr1;chr1;chr1;chr1;chr1;chr1;chr1;chr1;chr1;chr1;chr1;chr1;chr1;chr1	10430433;10430512;10430783;10430876;10431123;10433842;10433842;10434657;10434657;10440123;10440347;10440347;10440347;10442265;10442265;10442265;10442265	10430568;10430568;10431401;10431130;10431401;10433965;10433965;10434690;10434690;10440413;10440413;10440413;10440413;10442657;10442502;10442334;10442808	+;+;+;+;+;+;+;+;+;+;+;+;+;+;+;+;+	1748	chr1:10430433-10442808	144.635	156.166	120.402	153.993	119.121	153.841	160.743	104.207	187.379	179.18	147.967	-0.0394525	0.193036	-0.204378	0.838058	1
411	ENSG00000241563.4	CORT	cortistatin [Source:HGNC Symbol;Acc:HGNC:2257]	chr1;chr1	10450031;10451377	10450322;10451998	+;+	914	chr1:10450031-10451998	11.4459	5.31176	3.4205	4.94094	6.61781	2.24585	3.44448	4.20191	3.24935	2.2681	4.71466	-0.0106427	0.14148	-0.0752242	0.940036	1
412	ENSG00000160049.12	DFFA	DNA fragmentation factor subunit alpha [Source:HGNC Symbol;Acc:HGNC:2772]	chr1;chr1;chr1;chr1;chr1;chr1;chr1;chr1;chr1;chr1;chr1;chr1;chr1;chr1;chr1;chr1	10456522;10461643;10462468;10462988;10463058;10463431;10463431;10467190;10467190;10467190;10469177;10469177;10469177;10472323;10472323;10472323	10461702;10461702;10463209;10463209;10463209;10463620;10463620;10467332;10467332;10467332;10469338;10469338;10469338;10472479;10472488;10472529	-;-;-;-;-;-;-;-;-;-;-;-;-;-;-;-	6625	chr1:10456522-10472529	6012.22	6540.9	3824.12	3984.05	4471.43	4858.9	4042.68	3975	4654.16	4689.3	4705.27	0.0369177	0.0912444	0.404602	0.68577	1
413	ENSG00000203469.2	AL354956.1	novel transcript, antisense to DFFA	chr1;chr1	10458555;10459090	10458772;10459338	+;+	467	chr1:10458555-10459338	0	1.06235	0	0.823491	0	1.12292	2.29632	0	4.33247	2.2681	1.19057	0.02654	0.0725362	0.365886	0.71445	1
414	ENSG00000142655.13	PEX14	peroxisomal biogenesis factor 14 [Source:HGNC Symbol;Acc:HGNC:8856]	chr1;chr1;chr1;chr1;chr1;chr1;chr1;chr1;chr1;chr1;chr1;chr1;chr1;chr1;chr1;chr1;chr1;chr1;chr1;chr1;chr1	10472288;10474950;10474982;10495274;10495274;10495274;10517028;10535888;10536213;10536213;10536213;10536213;10599238;10599238;10618332;10618332;10623019;10623019;10624340;10627272;10629531	10472580;10475002;10475002;10495321;10495321;10495321;10517131;10536060;10536289;10536297;10536572;10536297;10599366;10599366;10618417;10618417;10623286;10623121;10624437;10627363;10630758	+;+;+;+;+;+;+;+;+;+;+;+;+;+;+;+;+;+;+;+;+	2932	chr1:10472288-10630758	1015.56	932.745	795.608	844.078	840.462	882.619	854.232	755.503	831.834	753.01	850.565	-0.026575	0.119591	-0.222216	0.824146	1
415	ENSG00000243267.3	RN7SL614P	RNA, 7SL, cytoplasmic 614, pseudogene [Source:HGNC Symbol;Acc:HGNC:46630]	chr1	10616836	10617115	+	280	chr1:10616836-10617115	5.20268	9.56117	10.2615	4.94094	4.41187	0	6.88897	11.7653	5.41559	5.67026	6.41183	0.0492039	0.151741	0.324262	0.74574	1
416	ENSG00000130940.15	CASZ1	castor zinc finger 1 [Source:HGNC Symbol;Acc:HGNC:26002]	chr1;chr1;chr1;chr1;chr1;chr1;chr1;chr1;chr1;chr1;chr1;chr1;chr1;chr1;chr1;chr1;chr1;chr1;chr1;chr1;chr1;chr1;chr1;chr1;chr1;chr1;chr1;chr1;chr1;chr1;chr1;chr1;chr1;chr1;chr1;chr1;chr1;chr1;chr1;chr1;chr1;chr1;chr1;chr1;chr1;chr1;chr1;chr1;chr1;chr1;chr1;chr1;chr1;chr1;chr1;chr1;chr1;chr1;chr1;chr1;chr1	10636604;10637121;10638715;10642082;10642859;10642859;10643160;10643160;10644917;10644917;10646128;10647213;10647801;10649070;10649070;10649283;10649283;10650484;10650692;10650692;10650941;10650941;10650941;10652984;10653377;10653377;10654419;10654419;10654419;10655649;10655649;10655649;10656646;10656646;10656646;10658007;10658508;10658508;10658508;10659702;10659702;10659702;10659702;10660737;106…	10640059;10637408;10638763;10642322;10643000;10643000;10643311;10643311;10645088;10645076;10646326;10648139;10648139;10649192;10649192;10649437;10649437;10650755;10650755;10650755;10651100;10651076;10651076;10654218;10654218;10654218;10654591;10654591;10654591;10655813;10655813;10655813;10656736;10656736;10656736;10658576;10658576;10658576;10658576;10661398;10660536;10660536;10660536;10660856;106…	-;-;-;-;-;-;-;-;-;-;-;-;-;-;-;-;-;-;-;-;-;-;-;-;-;-;-;-;-;-;-;-;-;-;-;-;-;-;-;-;-;-;-;-;-;-;-;-;-;-;-;-;-;-;-;-;-;-;-;-;-	11336	chr1:10636604-10796650	526.511	409.005	411.828	408.451	394.863	340.246	316.892	378.171	278.361	261.966	372.63	-0.199703	0.151807	-1.3155	0.18834	1
417	ENSG00000272078.1	AL139423.1	novel transcript, antisense to CASZ1	chr1;chr1	10639241;10647248	10640077;10654333	+;+	7923	chr1:10639241-10654333	3.12161	1.06235	2.0523	1.64698	0	0	1.14816	0	2.16623	1.13405	1.23317	-0.0523164	0.0789148	-0.662948	0.507364	1
418	ENSG00000225158.2	HSPE1P24	heat shock protein family E (Hsp10) member 1 pseudogene 24 [Source:HGNC Symbol;Acc:HGNC:49343]	chr1	10895761	10895998	+	238	chr1:10895761-10895998	0	0	0	0	0	0	1.14816	0	0	0	0.114816	0.0137621	0.0375659	0.366346	0.714107	1
419	ENSG00000175262.14	C1orf127	chromosome 1 open reading frame 127 [Source:HGNC Symbol;Acc:HGNC:26730]	chr1;chr1;chr1;chr1;chr1;chr1;chr1;chr1;chr1;chr1;chr1;chr1;chr1;chr1;chr1;chr1;chr1;chr1;chr1;chr1;chr1;chr1;chr1;chr1;chr1;chr1;chr1;chr1;chr1;chr1;chr1;chr1;chr1;chr1;chr1;chr1;chr1	10946471;10946473;10946473;10946475;10946730;10947643;10947643;10947643;10947643;10947643;10949624;10949624;10949702;10954019;10954019;10954019;10954990;10954990;10954990;10957023;10957023;10957585;10957616;10957616;10958714;10958714;10958714;10964128;10964128;10964128;10966358;10966358;10969970;10969970;10976156;10976156;10982012	10946738;10946741;10946741;10946586;10946741;10948844;10947870;10948844;10948844;10949751;10949814;10949814;10949814;10954142;10954142;10954142;10955186;10955186;10955186;10957107;10957107;10957753;10957753;10957753;10958752;10958752;10958752;10964271;10964271;10964201;10966482;10966482;10970089;10970089;10976215;10976256;10982037	-;-;-;-;-;-;-;-;-;-;-;-;-;-;-;-;-;-;-;-;-;-;-;-;-;-;-;-;-;-;-;-;-;-;-;-;-	3573	chr1:10946471-10982037	10.4054	10.6235	13.682	12.3524	16.5445	16.8439	11.4816	15.9672	12.9974	7.93836	12.8836	0.023151	0.19378	0.119471	0.904902	1
420	ENSG00000215785.2	CFL1P6	cofilin 1 pseudogene 6 [Source:HGNC Symbol;Acc:HGNC:34545]	chr1;chr1	10990978;10991418	10991091;10991797	-;-	494	chr1:10990978-10991797	1.04054	1.06235	3.4205	0.823491	2.20594	2.24585	1.14816	1.68076	2.16623	3.40215	1.9196	-0.0308089	0.100794	-0.305663	0.759861	1
421	ENSG00000120948.18	TARDBP	TAR DNA binding protein [Source:HGNC Symbol;Acc:HGNC:11571]	chr1;chr1;chr1;chr1;chr1;chr1;chr1;chr1;chr1;chr1;chr1;chr1;chr1;chr1;chr1;chr1;chr1;chr1;chr1;chr1;chr1;chr1;chr1;chr1;chr1;chr1;chr1;chr1;chr1;chr1;chr1;chr1;chr1;chr1;chr1;chr1;chr1;chr1;chr1;chr1;chr1;chr1;chr1;chr1;chr1;chr1;chr1;chr1;chr1;chr1;chr1;chr1;chr1;chr1;chr1;chr1;chr1;chr1;chr1;chr1;chr1;chr1;chr1;chr1;chr1;chr1;chr1;chr1;chr1;chr1;chr1;chr1;chr1;chr1;chr1;chr1;chr1;chr1;chr1;chr1…	11012344;11012424;11012425;11012622;11012653;11012654;11012654;11012654;11012654;11012670;11013716;11013716;11013716;11013716;11013716;11013716;11013716;11013716;11013716;11013716;11013716;11013716;11013728;11013728;11013728;11013728;11015524;11016123;11016844;11016844;11016844;11016844;11016844;11016844;11016844;11016844;11016844;11016844;11016844;11016844;11016844;11016844;11016844;11016859;110…	11012428;11012480;11012606;11012743;11012743;11012743;11012743;11012743;11012743;11012743;11013965;11013965;11013965;11013965;11013965;11013965;11013965;11013965;11013965;11013965;11013965;11013965;11013965;11013965;11013965;11013965;11015646;11016254;11017007;11017007;11017007;11016861;11017007;11017007;11017007;11017007;11017007;11017007;11017007;11017007;11017007;11017007;11017007;11017007;110…	+;+;+;+;+;+;+;+;+;+;+;+;+;+;+;+;+;+;+;+;+;+;+;+;+;+;+;+;+;+;+;+;+;+;+;+;+;+;+;+;+;+;+;+;+;+;+;+;+;+;+;+;+;+;+;+;+;+;+;+;+;+;+;+;+;+;+;+;+;+;+;+;+;+;+;+;+;+;+;+;+;+;+;+;+;+;+;+;+;+;+;+;+;+;+;+;+;+;+;+;+;+;+;+;+;+;+;+;+;+;+;+;+;+;+;+;+;+;+;+;+;+;+;+;+;+;+;+;+;+;+;+;+;+;+;+;+;+;+;+;+;+;+;+;+;+;+;+;+;+;+;+;+;+;+	5317	chr1:11012344-11025739	8954.85	9300.89	5321.61	6961.79	6502	7637.01	6903.89	4885.98	7755.12	8453.22	7267.64	-0.041388	0.183403	-0.225667	0.821461	1
422	ENSG00000277726.4	AL109811.3	novel protein	chr1;chr1;chr1;chr1;chr1;chr1;chr1;chr1;chr1;chr1;chr1;chr1;chr1;chr1;chr1;chr1;chr1;chr1;chr1;chr1;chr1;chr1;chr1;chr1	11012662;11013716;11016844;11018733;11020429;11020506;11022124;11022124;11022144;11023193;11023193;11023198;11024064;11024793;11025110;11025110;11025110;11025110;11029687;11030179;11030179;11030179;11030179;11030179	11012743;11013965;11017007;11018873;11020599;11020599;11022241;11022250;11022250;11023329;11023329;11023329;11024335;11025208;11025208;11025208;11025208;11025208;11029781;11030497;11030525;11030526;11030430;11030528	+;+;+;+;+;+;+;+;+;+;+;+;+;+;+;+;+;+;+;+;+;+;+;+	2205	chr1:11012662-11030528	1.04054	0	0	0	0	0	0	0	0	0	0.104054	0	0.0375659	0	1	1
423	ENSG00000009724.17	MASP2	mannan binding lectin serine peptidase 2 [Source:HGNC Symbol;Acc:HGNC:6902]	chr1;chr1;chr1;chr1;chr1;chr1;chr1;chr1;chr1;chr1;chr1;chr1;chr1;chr1;chr1;chr1;chr1;chr1;chr1;chr1;chr1	11026523;11030176;11030748;11034828;11037693;11037693;11042875;11042875;11043339;11044798;11044798;11045408;11045408;11046556;11046556;11046891;11046891;11046891;11047203;11047203;11047203	11027648;11030250;11030882;11034906;11037811;11037811;11043198;11043022;11043535;11044953;11046733;11045539;11045539;11046733;11046733;11047119;11047119;11047119;11047227;11047233;11047239	-;-;-;-;-;-;-;-;-;-;-;-;-;-;-;-;-;-;-;-;-	4257	chr1:11026523-11047239	38.4998	31.8706	12.3138	13.9993	22.0594	15.721	11.4816	17.648	14.0805	5.67026	18.3344	0.0518659	0.202886	0.255641	0.798228	1
424	ENSG00000271895.2	AL109811.2	novel transcript, antisense to MASP2	chr1;chr1;chr1	11029659;11029758;11029902	11030528;11029781;11030528	+;+;+	870	chr1:11029659-11030528	54.1079	32.9329	36.2573	27.1752	45.2217	22.4585	41.3338	29.4133	25.9948	30.6194	34.5515	0.0688566	0.217154	0.317086	0.751178	1
425	ENSG00000116649.10	SRM	spermidine synthase [Source:HGNC Symbol;Acc:HGNC:11296]	chr1;chr1;chr1;chr1;chr1;chr1;chr1;chr1;chr1;chr1;chr1;chr1;chr1;chr1;chr1;chr1;chr1;chr1;chr1;chr1;chr1;chr1;chr1	11054584;11054589;11054664;11054962;11054962;11055781;11055781;11056011;11056011;11056011;11056604;11056604;11056604;11056702;11058710;11058800;11058800;11058800;11059225;11059225;11059225;11059777;11059777	11054885;11054885;11055084;11055084;11055204;11055926;11055820;11056094;11056094;11056094;11056757;11056757;11056757;11056757;11058873;11058892;11058892;11058892;11059686;11059380;11059345;11060020;11060018	-;-;-;-;-;-;-;-;-;-;-;-;-;-;-;-;-;-;-;-;-;-;-	1894	chr1:11054584-11060020	4544.02	3671.49	3978.72	3561.6	4025.84	3963.93	3524.85	4142.24	3681.52	2718.32	3781.25	0.0286681	0.125293	0.228808	0.819018	1
426	ENSG00000171824.14	EXOSC10	exosome component 10 [Source:HGNC Symbol;Acc:HGNC:9138]	chr1;chr1;chr1;chr1;chr1;chr1;chr1;chr1;chr1;chr1;chr1;chr1;chr1;chr1;chr1;chr1;chr1;chr1;chr1;chr1;chr1;chr1;chr1;chr1;chr1;chr1;chr1;chr1;chr1;chr1;chr1;chr1;chr1;chr1;chr1;chr1;chr1;chr1;chr1;chr1;chr1;chr1;chr1;chr1;chr1;chr1;chr1;chr1;chr1;chr1;chr1;chr1;chr1;chr1;chr1;chr1;chr1;chr1;chr1;chr1;chr1;chr1;chr1;chr1;chr1;chr1;chr1;chr1;chr1;chr1;chr1;chr1;chr1;chr1;chr1;chr1;chr1;chr1;chr1;chr1…	11066618;11066618;11066621;11066685;11068008;11068008;11068008;11068008;11068645;11068645;11068645;11068645;11068645;11068654;11069559;11069559;11069559;11069559;11069559;11070900;11070900;11070900;11070900;11070900;11072087;11072087;11072087;11072087;11073934;11073934;11074231;11074231;11074231;11074288;11076842;11076842;11076842;11076842;11077009;11077330;11077365;11077365;11077601;11077601;110…	11066748;11066748;11066748;11066748;11068084;11068084;11068084;11068084;11068706;11068706;11068924;11068706;11068706;11068706;11069730;11069730;11069730;11069730;11069730;11070973;11073026;11070988;11070973;11070973;11072395;11072171;11072171;11072171;11074008;11074008;11074326;11074326;11074326;11074326;11076948;11077651;11076948;11076948;11077443;11077443;11077443;11077443;11077651;11077651;110…	-;-;-;-;-;-;-;-;-;-;-;-;-;-;-;-;-;-;-;-;-;-;-;-;-;-;-;-;-;-;-;-;-;-;-;-;-;-;-;-;-;-;-;-;-;-;-;-;-;-;-;-;-;-;-;-;-;-;-;-;-;-;-;-;-;-;-;-;-;-;-;-;-;-;-;-;-;-;-;-;-;-;-;-;-;-;-;-;-	5991	chr1:11066618-11099869	2899.97	2612.32	3064.08	2763.63	2873.23	2799.45	2835.96	3191.77	2928.75	2737.6	2870.68	0.0484717	0.104246	0.464976	0.641949	1
427	ENSG00000226849.1	AL109811.1	novel transcript	chr1;chr1	11068471;11070659	11068713;11073097	+;+	2682	chr1:11068471-11073097	3.12161	4.24941	5.4728	2.47047	6.61781	10.1063	4.59264	5.88267	3.24935	11.3405	5.71036	0.0479098	0.149432	0.320612	0.748504	1
428	ENSG00000230337.1	EXOSC10-AS1	EXOSC10 antisense RNA 1 [Source:HGNC Symbol;Acc:HGNC:40456]	chr1;chr1;chr1;chr1	11099675;11099675;11101801;11101801	11099910;11099814;11102051;11102100	+;+;+;+	536	chr1:11099675-11102100	9.36482	8.49881	16.4184	16.4698	20.9564	19.0897	8.03713	25.2114	14.0805	5.67026	14.3797	0.0092076	0.190705	0.0482819	0.961492	1
429	ENSG00000198793.13	MTOR	mechanistic target of rapamycin kinase [Source:HGNC Symbol;Acc:HGNC:3942]	chr1;chr1;chr1;chr1;chr1;chr1;chr1;chr1;chr1;chr1;chr1;chr1;chr1;chr1;chr1;chr1;chr1;chr1;chr1;chr1;chr1;chr1;chr1;chr1;chr1;chr1;chr1;chr1;chr1;chr1;chr1;chr1;chr1;chr1;chr1;chr1;chr1;chr1;chr1;chr1;chr1;chr1;chr1;chr1;chr1;chr1;chr1;chr1;chr1;chr1;chr1;chr1;chr1;chr1;chr1;chr1;chr1;chr1;chr1;chr1;chr1;chr1;chr1;chr1;chr1;chr1;chr1;chr1;chr1;chr1;chr1;chr1;chr1;chr1;chr1;chr1;chr1;chr1;chr1;chr1…	11106535;11106535;11107285;11107307;11108181;11108181;11108181;11108181;11109290;11109290;11109290;11109290;11109303;11109649;11109649;11109649;11109649;11109649;11111514;11112852;11112852;11112852;11112852;11112852;11114318;11114318;11114318;11114318;11114318;11114813;11114813;11114813;11114813;11115396;11115396;11115396;11115396;11117004;11117004;11121246;11121246;11121979;11121979;11124498;111…	11107500;11107500;11107500;11107500;11108286;11108286;11108286;11108286;11109370;11109370;11109370;11109370;11109370;11109729;11109729;11109729;11109729;11109729;11111753;11112917;11112917;11112917;11112917;11112917;11114453;11114453;11114629;11114453;11114453;11114887;11114887;11114887;11114887;11115663;11115527;11115468;11115468;11117086;11117086;11121368;11121368;11122126;11122126;11124633;111…	-;-;-;-;-;-;-;-;-;-;-;-;-;-;-;-;-;-;-;-;-;-;-;-;-;-;-;-;-;-;-;-;-;-;-;-;-;-;-;-;-;-;-;-;-;-;-;-;-;-;-;-;-;-;-;-;-;-;-;-;-;-;-;-;-;-;-;-;-;-;-;-;-;-;-;-;-;-;-;-;-;-;-;-;-;-;-;-;-;-;-;-;-;-;-;-;-;-;-;-;-;-;-;-;-;-	12163	chr1:11106535-11262551	8193.18	8260.85	8779.74	9052.63	9206.48	9433.69	8883.32	9239.15	9484.86	8834.26	8936.82	0.0223988	0.0879835	0.254579	0.799048	1
430	ENSG00000225602.5	MTOR-AS1	MTOR antisense RNA 1 [Source:HGNC Symbol;Acc:HGNC:40242]	chr1;chr1;chr1;chr1;chr1;chr1;chr1;chr1	11143898;11144424;11144667;11144667;11145153;11145153;11149270;11149270	11143987;11144481;11144886;11144886;11145279;11145279;11149537;11149537	+;+;+;+;+;+;+;+	763	chr1:11143898-11149537	0	0	0	0	0	0	0	1.68076	0	0	0.168076	0.0246065	0.0375659	0.655021	0.512454	1
431	ENSG00000171819.5	ANGPTL7	angiopoietin like 7 [Source:HGNC Symbol;Acc:HGNC:24078]	chr1;chr1;chr1;chr1;chr1;chr1;chr1;chr1	11189355;11192270;11193580;11193627;11194461;11194526;11194854;11194854	11189955;11192370;11193774;11193774;11194659;11194659;11195981;11195178	+;+;+;+;+;+;+;+	2224	chr1:11189355-11195981	0	0	0	0	0	0	1.14816	0	1.08312	1.13405	0.336533	0.0137621	0.0375659	0.366346	0.714107	1
432	ENSG00000238173.1	RPL39P6	ribosomal protein L39 pseudogene 6 [Source:HGNC Symbol;Acc:HGNC:35803]	chr1	11232963	11233112	+	150	chr1:11232963-11233112	1.04054	0	0	0	0	0	0	0	0	0	0.104054	0	0.0375659	0	1	1
433	ENSG00000120942.13	UBIAD1	UbiA prenyltransferase domain containing 1 [Source:HGNC Symbol;Acc:HGNC:30791]	chr1;chr1;chr1;chr1;chr1;chr1;chr1;chr1;chr1;chr1;chr1;chr1	11273206;11273528;11273889;11273934;11285644;11285644;11285644;11292049;11293467;11294873;11294873;11294873	11274060;11274060;11274060;11274060;11285732;11288434;11285732;11292147;11293626;11296049;11295164;11295183	+;+;+;+;+;+;+;+;+;+;+;+	5082	chr1:11273206-11296049	1161.24	1049.6	1095.24	1150.42	1241.94	1124.05	1023.01	1174.85	1073.37	967.346	1106.11	-0.025976	0.119048	-0.218196	0.827276	1
434	ENSG00000238199.1	UBE2V2P3	ubiquitin conjugating enzyme E2 V2 pseudogene 3 [Source:HGNC Symbol;Acc:HGNC:44891]	chr1;chr1	11278616;11279168	11278868;11279351	-;-	437	chr1:11278616-11279351	1.04054	0	0	0	0	0	0	0	0	0	0.104054	0	0.0375659	0	1	1
435	ENSG00000284646.1	AL031291.1	novel transcript	chr1;chr1;chr1;chr1	11311734;11312256;11314605;11319007	11311969;11312403;11314875;11319093	-;-;-;-	742	chr1:11311734-11319093	0	0	1.3682	0.823491	1.10297	0	0	0	2.16623	0	0.546089	-0.03397	0.0472827	-0.718444	0.472483	1
436	ENSG00000204624.8	DISP3	dispatched RND transporter family member 3 [Source:HGNC Symbol;Acc:HGNC:29251]	chr1;chr1;chr1;chr1;chr1;chr1;chr1;chr1;chr1;chr1;chr1;chr1;chr1;chr1;chr1;chr1;chr1;chr1;chr1;chr1;chr1;chr1;chr1;chr1;chr1;chr1;chr1;chr1	11479155;11479166;11481258;11500990;11502678;11514390;11515369;11516001;11517463;11519355;11519719;11520687;11523942;11525176;11526651;11529556;11529787;11530907;11531565;11533676;11534381;11534381;11535011;11535011;11535478;11535478;11536324;11536324	11479372;11479372;11481960;11502088;11502897;11514526;11515503;11516161;11517602;11519503;11519880;11520848;11524055;11525312;11526835;11529686;11529959;11531033;11531710;11533827;11534540;11534540;11535124;11535124;11535644;11535644;11537225;11537551	+;+;+;+;+;+;+;+;+;+;+;+;+;+;+;+;+;+;+;+;+;+;+;+;+;+;+;+	6120	chr1:11479155-11537551	309.039	261.339	372.15	321.161	367.288	277.363	323.781	378.171	279.444	210.934	310.067	0.0239665	0.158781	0.150941	0.880022	1
437	ENSG00000285833.1	AL590989.1	novel transcript, antisense to DISP3	chr1;chr1	11500803;11501551	11501387;11502016	-;-	1051	chr1:11500803-11502016	0	0	0	0.823491	1.10297	0	0	0	0	0	0.192646	-0.00792659	0.0375659	-0.211005	0.832884	1
438	ENSG00000235643.2	LINC01647	long intergenic non-protein coding RNA 1647 [Source:HGNC Symbol;Acc:HGNC:52434]	chr1;chr1;chr1	11609468;11611843;11612790	11610113;11611978;11613358	+;+;+	1351	chr1:11609468-11613358	2.08107	3.18705	1.3682	1.64698	0	0	0	3.36152	2.16623	0	1.38111	0.00754334	0.077161	0.097761	0.922122	1
439	ENSG00000284708.1	AL031731.1	novel transcript	chr1;chr1	11623558;11641376	11623610;11643416	+;+	2094	chr1:11623558-11643416	0	0	0.6841	0	0	0	1.14816	0	0	0	0.183226	0.00291776	0.0375659	0.0776704	0.93809	1
440	ENSG00000116661.11	FBXO2	F-box protein 2 [Source:HGNC Symbol;Acc:HGNC:13581]	chr1;chr1;chr1;chr1;chr1;chr1;chr1;chr1;chr1;chr1;chr1;chr1;chr1;chr1;chr1;chr1;chr1;chr1;chr1;chr1;chr1;chr1;chr1;chr1	11637018;11645050;11648092;11648387;11649087;11649087;11649528;11649779;11649779;11649874;11649945;11649945;11649945;11650466;11650466;11650466;11650466;11650547;11650737;11653391;11653391;11654031;11654319;11655640	11637669;11645205;11648828;11648828;11649225;11649225;11649874;11649874;11649874;11650074;11650074;11650074;11650074;11650834;11650713;11650834;11650770;11650834;11650834;11653427;11653529;11654197;11654429;11655785	-;-;-;-;-;-;-;-;-;-;-;-;-;-;-;-;-;-;-;-;-;-;-;-	3163	chr1:11637018-11655785	1191.41	1214.27	1217.7	1467.46	1400.77	1748.39	1396.16	1134.52	1452.46	1726.03	1394.92	-0.0711781	0.131393	-0.54172	0.588012	1
441	ENSG00000132879.14	FBXO44	F-box protein 44 [Source:HGNC Symbol;Acc:HGNC:24847]	chr1;chr1;chr1;chr1;chr1;chr1;chr1;chr1;chr1;chr1;chr1;chr1;chr1;chr1;chr1;chr1;chr1;chr1;chr1;chr1;chr1;chr1;chr1;chr1;chr1;chr1;chr1;chr1;chr1;chr1;chr1;chr1;chr1;chr1;chr1;chr1;chr1;chr1;chr1;chr1;chr1;chr1;chr1;chr1;chr1;chr1;chr1;chr1;chr1;chr1;chr1	11654375;11654857;11654857;11654877;11654881;11654910;11654910;11655328;11655328;11655670;11655806;11655806;11655806;11655806;11655806;11655806;11655806;11656065;11658267;11658267;11658267;11658267;11658267;11658267;11658267;11658267;11658533;11658533;11658533;11658542;11658736;11658736;11658736;11658736;11658736;11658736;11658736;11658736;11658736;11661130;11661130;11661130;11661130;11661130;116…	11654581;11654952;11654952;11654952;11654952;11654952;11654952;11655699;11655699;11655699;11656100;11656100;11656100;11656100;11656100;11656100;11656100;11656100;11658364;11658364;11658364;11658364;11658393;11658393;11658364;11658364;11658628;11658628;11658628;11658628;11658871;11658871;11658871;11658871;11658871;11658871;11658868;11658871;11658871;11661308;11661308;11661349;11662291;11661391;116…	+;+;+;+;+;+;+;+;+;+;+;+;+;+;+;+;+;+;+;+;+;+;+;+;+;+;+;+;+;+;+;+;+;+;+;+;+;+;+;+;+;+;+;+;+;+;+;+;+;+;+	3527	chr1:11654375-11663327	613.916	534.363	662.209	710.672	663.987	697.337	663.637	742.897	680.198	689.503	665.872	0.0332001	0.125755	0.264005	0.791776	1
442	ENSG00000116663.11	FBXO6	F-box protein 6 [Source:HGNC Symbol;Acc:HGNC:13585]	chr1;chr1;chr1;chr1;chr1;chr1;chr1;chr1;chr1;chr1;chr1;chr1;chr1;chr1	11664200;11664486;11668656;11668656;11668696;11671266;11671266;11671266;11671928;11671928;11673277;11673277;11673615;11673615	11664255;11664735;11668944;11668944;11668944;11671392;11671392;11671392;11672064;11672023;11673412;11673412;11674030;11674354	+;+;+;+;+;+;+;+;+;+;+;+;+;+	1735	chr1:11664200-11674354	16.6486	8.49881	14.3661	23.8812	9.92672	10.1063	18.3706	18.4884	11.9143	11.3405	14.3542	-0.0206308	0.196587	-0.104945	0.916419	1
443	ENSG00000116670.15	MAD2L2	mitotic arrest deficient 2 like 2 [Source:HGNC Symbol;Acc:HGNC:6764]	chr1;chr1;chr1;chr1;chr1;chr1;chr1;chr1;chr1;chr1;chr1;chr1;chr1;chr1;chr1;chr1;chr1;chr1;chr1;chr1;chr1;chr1;chr1;chr1;chr1;chr1;chr1;chr1;chr1;chr1;chr1;chr1;chr1;chr1;chr1;chr1;chr1;chr1;chr1;chr1;chr1;chr1;chr1;chr1;chr1;chr1;chr1;chr1;chr1;chr1;chr1;chr1;chr1;chr1;chr1;chr1;chr1;chr1;chr1;chr1;chr1;chr1;chr1;chr1;chr1;chr1;chr1;chr1;chr1	11674480;11674480;11674525;11674678;11674748;11675082;11675082;11675082;11675082;11675082;11675656;11675657;11675658;11675658;11675658;11675658;11675658;11675700;11676046;11676046;11676046;11676046;11676046;11676046;11676046;11676809;11676809;11676848;11676848;11676848;11676848;11676848;11676848;11676872;11677543;11677543;11677543;11677543;11677543;11677543;11677543;11677543;11680353;11680353;116…	11674816;11674816;11674816;11674816;11674816;11675174;11675174;11675174;11675174;11675174;11675731;11675731;11675731;11675731;11675731;11675731;11675731;11676140;11676140;11676140;11676140;11676140;11676140;11676140;11676140;11676948;11676948;11676948;11676948;11676948;11676948;11676948;11676948;11677614;11677614;11677614;11677614;11677614;11677614;11677614;11677614;11677614;11680471;11680471;116…	-;-;-;-;-;-;-;-;-;-;-;-;-;-;-;-;-;-;-;-;-;-;-;-;-;-;-;-;-;-;-;-;-;-;-;-;-;-;-;-;-;-;-;-;-;-;-;-;-;-;-;-;-;-;-;-;-;-;-;-;-;-;-;-;-;-;-;-;-	3324	chr1:11674480-11691650	5793.7	5023.86	5306.56	5276.1	5650.51	5895.36	5160.98	5654.08	5893.24	5074.88	5472.93	0.030657	0.105056	0.291815	0.770428	1
444	ENSG00000162490.7	DRAXIN	dorsal inhibitory axon guidance protein [Source:HGNC Symbol;Acc:HGNC:25054]	chr1;chr1;chr1;chr1;chr1;chr1;chr1	11691710;11706249;11709275;11711851;11712340;11715119;11719584	11691853;11706709;11709465;11711965;11712429;11715208;11725857	+;+;+;+;+;+;+	7365	chr1:11691710-11725857	1860.48	1795.37	2416.24	2528.12	2839.04	2867.95	2397.36	2909.4	2811.77	2511.92	2493.77	0.095271	0.110444	0.862619	0.388347	1
445	ENSG00000177674.16	AGTRAP	angiotensin II receptor associated protein [Source:HGNC Symbol;Acc:HGNC:13539]	chr1;chr1;chr1;chr1;chr1;chr1;chr1;chr1;chr1;chr1;chr1;chr1;chr1;chr1;chr1;chr1;chr1;chr1;chr1;chr1;chr1;chr1;chr1;chr1;chr1;chr1;chr1;chr1;chr1;chr1;chr1;chr1;chr1;chr1;chr1;chr1;chr1;chr1;chr1;chr1;chr1;chr1;chr1;chr1;chr1;chr1;chr1;chr1;chr1;chr1;chr1;chr1;chr1;chr1;chr1;chr1;chr1;chr1;chr1;chr1;chr1;chr1;chr1;chr1;chr1;chr1;chr1;chr1	11736084;11736117;11736124;11736130;11736136;11736142;11736147;11736153;11736173;11736175;11744533;11745801;11745803;11745803;11745803;11745803;11745803;11745803;11745803;11745803;11745803;11745930;11745988;11745998;11746009;11746127;11746127;11746127;11746127;11747440;11747440;11747440;11747440;11747440;11747440;11747440;11747440;11747440;11747440;11747440;11747512;11748415;11748415;11748415;117…	11736235;11736235;11736235;11736235;11736235;11736235;11736235;11736235;11736235;11736235;11744568;11745837;11745837;11745837;11745837;11745837;11745837;11746672;11745837;11745837;11745837;11746223;11746223;11746223;11746223;11746223;11746223;11746223;11746223;11747545;11747545;11747545;11747545;11747545;11747545;11747545;11747545;11747545;11747545;11747545;11747545;11748610;11748610;11748589;117…	+;+;+;+;+;+;+;+;+;+;+;+;+;+;+;+;+;+;+;+;+;+;+;+;+;+;+;+;+;+;+;+;+;+;+;+;+;+;+;+;+;+;+;+;+;+;+;+;+;+;+;+;+;+;+;+;+;+;+;+;+;+;+;+;+;+;+;+	2435	chr1:11736084-11754802	1041.58	796.764	1229.33	1115.01	1246.35	1108.33	1086.16	1309.31	1089.62	774.557	1079.7	0.0363747	0.139427	0.260887	0.79418	1
446	ENSG00000215910.7	C1orf167	chromosome 1 open reading frame 167 [Source:HGNC Symbol;Acc:HGNC:25262]	chr1;chr1;chr1;chr1;chr1;chr1;chr1;chr1;chr1;chr1;chr1;chr1;chr1;chr1;chr1;chr1;chr1;chr1;chr1;chr1;chr1;chr1;chr1;chr1;chr1;chr1;chr1;chr1;chr1;chr1;chr1;chr1;chr1;chr1;chr1;chr1;chr1;chr1;chr1;chr1;chr1;chr1;chr1;chr1;chr1;chr1;chr1;chr1;chr1;chr1;chr1;chr1;chr1;chr1;chr1;chr1;chr1;chr1;chr1;chr1;chr1;chr1;chr1;chr1;chr1;chr1;chr1;chr1;chr1	11761787;11764331;11765857;11766742;11766964;11767221;11767221;11768077;11768077;11768973;11771524;11771524;11772082;11772082;11772122;11775435;11775435;11775435;11776464;11776464;11776464;11777129;11778660;11778660;11778926;11778926;11778931;11779802;11779802;11779802;11779817;11782189;11782189;11782189;11782194;11784174;11784174;11784174;11784174;11785148;11785148;11785148;11785148;11785171;117…	11762274;11764482;11766576;11767085;11767085;11767264;11767264;11768275;11768319;11769127;11771636;11771636;11772259;11772259;11772259;11775610;11775610;11775610;11776638;11776638;11776638;11778310;11778816;11778816;11779080;11779080;11779080;11780010;11780010;11780010;11780010;11782333;11782333;11782333;11782333;11784593;11784593;11784593;11784593;11785289;11785289;11785289;11785289;11785289;117…	+;+;+;+;+;+;+;+;+;+;+;+;+;+;+;+;+;+;+;+;+;+;+;+;+;+;+;+;+;+;+;+;+;+;+;+;+;+;+;+;+;+;+;+;+;+;+;+;+;+;+;+;+;+;+;+;+;+;+;+;+;+;+;+;+;+;+;+;+	6499	chr1:11761787-11789585	52.0268	52.0552	52.6757	62.5853	67.2811	66.2526	68.8897	48.7421	56.3221	70.3112	59.7142	0.0136112	0.212732	0.0639827	0.948984	1
447	ENSG00000177553.6	C1orf167-AS1	C1orf167 antisense RNA 1 [Source:HGNC Symbol;Acc:HGNC:41091]	chr1;chr1;chr1	11777077;11778645;11779123	11778284;11778807;11779619	-;-;-	1868	chr1:11777077-11779619	0	1.06235	0	0	0	0	0	0	0	1.13405	0.21964	0	0.0375659	0	1	1
448	ENSG00000177000.13	MTHFR	methylenetetrahydrofolate reductase [Source:HGNC Symbol;Acc:HGNC:7436]	chr1;chr1;chr1;chr1;chr1;chr1;chr1;chr1;chr1;chr1;chr1;chr1;chr1;chr1;chr1;chr1;chr1;chr1;chr1;chr1;chr1;chr1;chr1;chr1;chr1;chr1;chr1;chr1;chr1;chr1;chr1;chr1;chr1;chr1;chr1;chr1;chr1;chr1;chr1;chr1;chr1;chr1;chr1;chr1;chr1;chr1;chr1;chr1;chr1;chr1;chr1;chr1;chr1;chr1;chr1;chr1;chr1;chr1;chr1;chr1;chr1;chr1;chr1;chr1;chr1;chr1;chr1;chr1;chr1;chr1;chr1;chr1;chr1;chr1;chr1;chr1;chr1;chr1;chr1;chr1…	11785723;11785723;11785730;11785732;11789766;11790041;11790068;11790068;11790349;11790566;11790642;11791207;11791207;11791207;11791207;11791207;11791207;11791207;11791207;11791207;11791207;11791207;11791637;11792278;11792278;11792278;11792278;11792278;11792278;11792278;11792278;11792278;11792278;11792278;11793907;11793907;11793907;11793907;11793907;11793907;11793907;11793907;11793907;11793907;117…	11790898;11790898;11790898;11790898;11790898;11790716;11790898;11790898;11790716;11790898;11790898;11791326;11791326;11791326;11791326;11791326;11791326;11791326;11791326;11791326;11791326;11791326;11791745;11792379;11792379;11792379;11792379;11792379;11792379;11792379;11792379;11792379;11792379;11792379;11794089;11794089;11794089;11794089;11794089;11794089;11794089;11794089;11794089;11794089;117…	-;-;-;-;-;-;-;-;-;-;-;-;-;-;-;-;-;-;-;-;-;-;-;-;-;-;-;-;-;-;-;-;-;-;-;-;-;-;-;-;-;-;-;-;-;-;-;-;-;-;-;-;-;-;-;-;-;-;-;-;-;-;-;-;-;-;-;-;-;-;-;-;-;-;-;-;-;-;-;-;-;-;-;-;-;-;-;-;-;-;-;-;-;-;-;-;-;-;-;-;-;-;-;-;-;-;-;-;-;-;-;-;-;-;-;-;-;-;-;-;-;-;-;-;-;-;-;-;-;-;-;-;-;-;-;-;-;-;-;-;-;-;-;-;-;-;-;-;-;-;-;-;-	11513	chr1:11785723-11806455	1299.63	1088.91	1561.8	1459.22	1656.66	1364.35	1538.54	1696.73	1548.86	1483.34	1469.8	0.095365	0.116303	0.81997	0.412233	1
449	ENSG00000011021.23	CLCN6	chloride voltage-gated channel 6 [Source:HGNC Symbol;Acc:HGNC:2024]	chr1;chr1;chr1;chr1;chr1;chr1;chr1;chr1;chr1;chr1;chr1;chr1;chr1;chr1;chr1;chr1;chr1;chr1;chr1;chr1;chr1;chr1;chr1;chr1;chr1;chr1;chr1;chr1;chr1;chr1;chr1;chr1;chr1;chr1;chr1;chr1;chr1;chr1;chr1;chr1;chr1;chr1;chr1;chr1;chr1;chr1;chr1;chr1;chr1;chr1;chr1;chr1;chr1;chr1;chr1;chr1;chr1;chr1;chr1;chr1;chr1;chr1;chr1;chr1;chr1;chr1;chr1;chr1;chr1;chr1;chr1;chr1;chr1;chr1;chr1;chr1;chr1;chr1;chr1;chr1…	11806096;11806191;11806213;11806231;11806260;11806263;11806263;11806263;11807131;11807131;11807131;11807131;11807131;11807131;11807131;11807131;11815846;11815846;11815846;11815846;11815846;11815846;11815846;11816615;11816615;11816615;11816615;11816615;11816615;11816615;11816615;11819488;11819488;11819488;11819488;11819488;11819488;11819488;11819488;11820362;11822695;11822695;11822695;11822695;118…	11806349;11806349;11806349;11806349;11806349;11806349;11806349;11806349;11807190;11807190;11807190;11807190;11807190;11807190;11807190;11807190;11815911;11815911;11815911;11815911;11815911;11815911;11815911;11816680;11816680;11816680;11816680;11816680;11816680;11816680;11816680;11819554;11819554;11819554;11819554;11819554;11819554;11819554;11819554;11820779;11822801;11822801;11822801;11822801;118…	+;+;+;+;+;+;+;+;+;+;+;+;+;+;+;+;+;+;+;+;+;+;+;+;+;+;+;+;+;+;+;+;+;+;+;+;+;+;+;+;+;+;+;+;+;+;+;+;+;+;+;+;+;+;+;+;+;+;+;+;+;+;+;+;+;+;+;+;+;+;+;+;+;+;+;+;+;+;+;+;+;+;+;+;+;+;+;+;+;+;+;+;+;+;+;+;+;+;+;+;+;+;+;+;+;+;+;+;+;+;+;+;+;+;+;+;+;+;+;+;+;+;+;+;+;+;+;+;+;+;+;+;+;+;+;+;+;+;+;+;+;+	8173	chr1:11806096-11848079	1340.21	1155.84	1523.49	1436.99	1678.72	1416.01	1560.35	1623.62	1644.17	1640.97	1502.04	0.1002	0.1102	0.909256	0.363215	1
450	ENSG00000120937.9	NPPB	natriuretic peptide B [Source:HGNC Symbol;Acc:HGNC:7940]	chr1;chr1;chr1	11857464;11858214;11858702	11857671;11858469;11858945	-;-;-	708	chr1:11857464-11858945	0	1.06235	0.6841	1.64698	1.10297	14.598	0	3.36152	3.24935	0	2.57053	0.0204592	0.0968779	0.211185	0.832743	1
451	ENSG00000224904.1	SBF1P2	SBF1 pseudogene 2 [Source:HGNC Symbol;Acc:HGNC:54552]	chr1	11877770	11880406	+	2637	chr1:11877770-11880406	0	0	0	0	0	2.24585	0	0	0	0	0.224585	0	0.0375659	0	1	1
452	ENSG00000285646.2	AL021155.4	novel transcript	chr1;chr1;chr1;chr1;chr1;chr1;chr1;chr1;chr1;chr1;chr1;chr1	11907940;11908147;11908147;11908151;11908152;11908152;11911507;11912702;11912818;11912818;11912818;11912818	11908385;11908385;11908385;11909330;11908385;11908385;11911589;11913226;11913238;11914298;11913232;11913323	+;+;+;+;+;+;+;+;+;+;+;+	3071	chr1:11907940-11914298	57.2295	56.3046	72.5146	123.524	37.5009	62.8838	91.8529	84.8785	82.3169	77.1155	74.6121	-0.0940518	0.210331	-0.44716	0.65476	1
453	ENSG00000201801.1	RNU5E-4P	RNA, U5E small nuclear 4, pseudogene [Source:HGNC Symbol;Acc:HGNC:42513]	chr1	11909808	11909927	-	120	chr1:11909808-11909927	13.527	10.6235	6.1569	17.2933	2.20594	10.1063	21.8151	19.3288	7.58182	7.93836	11.6577	0.222972	0.182745	1.22013	0.222417	1
454	ENSG00000116685.16	KIAA2013	KIAA2013 [Source:HGNC Symbol;Acc:HGNC:28513]	chr1;chr1;chr1;chr1;chr1;chr1;chr1;chr1;chr1	11919591;11920183;11922175;11922636;11922636;11925205;11925205;11925205;11926303	11920332;11920332;11923489;11923489;11923489;11926428;11926269;11926427;11926403	-;-;-;-;-;-;-;-;-	3281	chr1:11919591-11926428	1236.16	993.299	1078.14	974.189	1091.94	1044.32	1033.35	1178.21	959.642	864.147	1045.34	0.103377	0.12341	0.837674	0.402214	1
455	ENSG00000083444.17	PLOD1	procollagen-lysine,2-oxoglutarate 5-dioxygenase 1 [Source:HGNC Symbol;Acc:HGNC:9081]	chr1;chr1;chr1;chr1;chr1;chr1;chr1;chr1;chr1;chr1;chr1;chr1;chr1;chr1;chr1;chr1;chr1;chr1;chr1;chr1;chr1;chr1;chr1;chr1;chr1;chr1;chr1;chr1;chr1;chr1;chr1;chr1;chr1;chr1;chr1;chr1;chr1;chr1;chr1;chr1;chr1;chr1;chr1;chr1;chr1;chr1;chr1;chr1;chr1;chr1;chr1;chr1;chr1;chr1;chr1;chr1;chr1;chr1;chr1;chr1;chr1;chr1	11934205;11934694;11934717;11934734;11934743;11944522;11947976;11947976;11947976;11947976;11947976;11949773;11949773;11949773;11949773;11949773;11950357;11950357;11950357;11950357;11950357;11952623;11952623;11952623;11952623;11952623;11954301;11954574;11954830;11954830;11954830;11956917;11956917;11956917;11957090;11957842;11957842;11957842;11957842;11958516;11958516;11958516;11960646;11963532;119…	11934323;11934855;11934855;11934855;11934855;11944662;11948067;11948067;11948067;11948067;11948067;11949906;11949906;11949906;11949906;11949906;11950520;11950520;11950520;11950520;11950520;11952735;11952735;11952691;11952735;11952735;11954893;11954767;11954893;11954893;11954893;11957014;11957014;11957014;11957193;11957943;11957943;11957943;11957943;11958593;11958647;11958620;11960767;11963636;119…	+;+;+;+;+;+;+;+;+;+;+;+;+;+;+;+;+;+;+;+;+;+;+;+;+;+;+;+;+;+;+;+;+;+;+;+;+;+;+;+;+;+;+;+;+;+;+;+;+;+;+;+;+;+;+;+;+;+;+;+;+;+	5320	chr1:11934205-11975538	1839.67	1739.07	2010.57	1952.5	2073.58	1951.64	2035.69	2063.14	2030.85	1839.43	1953.61	0.0469878	0.0983225	0.477894	0.632725	1
456	ENSG00000287384.1	AL096840.3	novel transcript	chr1	11979533	11980127	-	595	chr1:11979533-11980127	0	0	0	0	0	3.36878	0	0	0	0	0.336878	0	0.0375659	0	1	1
457	ENSG00000116688.17	MFN2	mitofusin 2 [Source:HGNC Symbol;Acc:HGNC:16877]	chr1;chr1;chr1;chr1;chr1;chr1;chr1;chr1;chr1;chr1;chr1;chr1;chr1;chr1;chr1;chr1;chr1;chr1;chr1;chr1;chr1;chr1;chr1;chr1;chr1;chr1;chr1;chr1;chr1;chr1;chr1;chr1;chr1;chr1;chr1;chr1;chr1;chr1;chr1;chr1;chr1;chr1;chr1;chr1;chr1;chr1;chr1;chr1;chr1;chr1;chr1;chr1	11980181;11980299;11980370;11980435;11980444;11981810;11981970;11981970;11981970;11981992;11982523;11989165;11989165;11989165;11989165;11989165;11989165;11992279;11992555;11992555;11992555;11992555;11996156;11996156;11997297;11997297;11998770;11998770;11998988;11998988;12001401;12001401;12001769;12001769;12001982;12001982;12003992;12003992;12004509;12004509;12004825;12004825;12005711;12005711;120…	11980484;11980484;11980484;11980484;11980484;11981853;11982114;11982114;11982114;11982114;11982590;11989343;11989343;11989234;11989343;11989343;11989343;11992463;11992673;11992640;11992690;11992690;11996318;11996318;11997421;11997421;11998878;11998878;11999095;11999095;12001554;12001554;12001836;12001836;12002103;12002103;12004118;12004118;12004613;12004613;12004927;12004927;12005931;12005931;120…	+;+;+;+;+;+;+;+;+;+;+;+;+;+;+;+;+;+;+;+;+;+;+;+;+;+;+;+;+;+;+;+;+;+;+;+;+;+;+;+;+;+;+;+;+;+;+;+;+;+;+;+	4973	chr1:11980181-12013514	4367.13	4522.43	3906.21	4172.63	4128.41	4087.45	4057.6	3908.61	4221.99	4022.48	4139.49	-0.0192791	0.0924425	-0.208552	0.834798	1
458	ENSG00000270914.1	AL096840.2	inositol(myo)-1(or 4)-monophosphatase 1 (IMPA1) pseudogene	chr1	12017216	12017308	-	93	chr1:12017216-12017308	0	0	0.6841	0	1.10297	0	0	0	0	0	0.178707	-0.00792659	0.0375659	-0.211005	0.832884	1
459	ENSG00000116691.11	MIIP	migration and invasion inhibitory protein [Source:HGNC Symbol;Acc:HGNC:25715]	chr1;chr1;chr1;chr1;chr1;chr1;chr1;chr1;chr1;chr1;chr1;chr1;chr1;chr1;chr1;chr1;chr1;chr1;chr1;chr1;chr1;chr1;chr1;chr1;chr1;chr1;chr1;chr1;chr1;chr1;chr1;chr1;chr1;chr1;chr1;chr1;chr1;chr1	12019466;12019498;12021645;12022095;12022095;12022222;12022833;12022833;12022833;12022864;12028721;12029033;12029033;12029033;12029033;12029096;12029223;12029223;12029223;12029223;12029223;12029223;12029765;12029765;12029765;12030028;12030028;12030028;12031127;12031266;12031266;12031266;12031266;12031541;12031722;12031722;12031722;12031722	12019552;12019552;12021840;12022442;12022442;12022442;12022917;12022917;12022917;12022917;12029141;12029141;12029141;12029141;12029141;12029141;12029607;12029281;12029894;12030124;12029281;12029281;12029894;12029855;12029894;12030124;12030124;12030124;12031403;12031403;12031403;12031403;12031403;12032025;12032039;12031975;12032043;12032045	+;+;+;+;+;+;+;+;+;+;+;+;+;+;+;+;+;+;+;+;+;+;+;+;+;+;+;+;+;+;+;+;+;+;+;+;+;+	2821	chr1:12019466-12032045	1348.53	1125.03	1475.6	1378.52	1476.88	1416.01	1399.61	1404.28	1390.72	1155.6	1357.08	-0.0214756	0.11034	-0.194632	0.845681	1
460	ENSG00000276869.1	MIR6729	microRNA 6729 [Source:HGNC Symbol;Acc:HGNC:50103]	chr1	12029158	12029222	+	65	chr1:12029158-12029222	0	0	0	0	0	0	0	0.840381	0	0	0.0840381	0.0137621	0.0375659	0.366346	0.714107	1
461	ENSG00000120949.15	TNFRSF8	TNF receptor superfamily member 8 [Source:HGNC Symbol;Acc:HGNC:11923]	chr1;chr1;chr1;chr1;chr1;chr1;chr1;chr1;chr1;chr1;chr1;chr1;chr1;chr1;chr1;chr1;chr1;chr1;chr1;chr1;chr1;chr1;chr1;chr1;chr1;chr1;chr1;chr1;chr1;chr1;chr1;chr1;chr1;chr1;chr1;chr1;chr1;chr1;chr1;chr1;chr1;chr1;chr1;chr1;chr1;chr1;chr1;chr1;chr1;chr1;chr1;chr1	12063303;12063377;12063470;12084464;12097101;12097101;12097101;12104379;12104379;12104379;12109566;12109566;12109566;12110041;12110041;12110041;12111898;12111898;12111898;12115577;12115577;12115577;12123284;12123284;12123284;12123715;12123715;12123715;12125899;12125934;12125951;12125951;12125951;12126183;12126183;12126183;12126183;12126183;12135588;12135588;12135588;12135588;12135588;12138229;121…	12063661;12063661;12063661;12084551;12097217;12097217;12097217;12104531;12104531;12104531;12109656;12109656;12109656;12110204;12110204;12110204;12112014;12112014;12112014;12115729;12115729;12115729;12123377;12123377;12123377;12123827;12123827;12123827;12126052;12126052;12126052;12126052;12126052;12126236;12126236;12126236;12126236;12126236;12135613;12135613;12135613;12135613;12135613;12138436;121…	+;+;+;+;+;+;+;+;+;+;+;+;+;+;+;+;+;+;+;+;+;+;+;+;+;+;+;+;+;+;+;+;+;+;+;+;+;+;+;+;+;+;+;+;+;+;+;+;+;+;+;+	3812	chr1:12063303-12144207	1484.84	1315.19	1423.61	1245.94	1222.09	1066.78	1242.31	1374.86	1051.71	969.614	1239.7	-0.0211986	0.114973	-0.184379	0.853716	1
462	ENSG00000201135.1	RNU6-777P	RNA, U6 small nuclear 777, pseudogene [Source:HGNC Symbol;Acc:HGNC:47740]	chr1	12077881	12077984	-	104	chr1:12077881-12077984	0	0	1.3682	0	0	0	0	0	0	0	0.13682	-0.0187709	0.0375659	-0.49968	0.617301	1
463	ENSG00000028137.19	TNFRSF1B	TNF receptor superfamily member 1B [Source:HGNC Symbol;Acc:HGNC:11917]	chr1;chr1;chr1;chr1;chr1;chr1;chr1;chr1;chr1;chr1;chr1;chr1;chr1;chr1;chr1;chr1;chr1;chr1;chr1;chr1;chr1;chr1;chr1;chr1;chr1;chr1;chr1	12166991;12167003;12167003;12188796;12188796;12190957;12190957;12190957;12191774;12191774;12191774;12191838;12192348;12192348;12192431;12192431;12192863;12192863;12192863;12193955;12193955;12194584;12194584;12201967;12201967;12206740;12206740	12167169;12167169;12167169;12188895;12188895;12191085;12191085;12191085;12191923;12191923;12191923;12191923;12192524;12192358;12192524;12192524;12193008;12193098;12193098;12194032;12194032;12194618;12194618;12202171;12202171;12209228;12209220	+;+;+;+;+;+;+;+;+;+;+;+;+;+;+;+;+;+;+;+;+;+;+;+;+;+;+	3778	chr1:12166991-12209228	145.675	152.979	134.768	170.463	164.342	110.047	127.446	135.301	82.3169	108.869	133.221	-0.156259	0.193792	-0.806324	0.420056	1
464	ENSG00000263676.1	MIR4632	microRNA 4632 [Source:HGNC Symbol;Acc:HGNC:41593]	chr1	12191713	12191773	+	61	chr1:12191713-12191773	0	0	0	0	1.10297	0	0	0.840381	0	0	0.194335	0.0137621	0.0375659	0.366346	0.714107	1
465	ENSG00000048707.15	VPS13D	vacuolar protein sorting 13 homolog D [Source:HGNC Symbol;Acc:HGNC:23595]	chr1;chr1;chr1;chr1;chr1;chr1;chr1;chr1;chr1;chr1;chr1;chr1;chr1;chr1;chr1;chr1;chr1;chr1;chr1;chr1;chr1;chr1;chr1;chr1;chr1;chr1;chr1;chr1;chr1;chr1;chr1;chr1;chr1;chr1;chr1;chr1;chr1;chr1;chr1;chr1;chr1;chr1;chr1;chr1;chr1;chr1;chr1;chr1;chr1;chr1;chr1;chr1;chr1;chr1;chr1;chr1;chr1;chr1;chr1;chr1;chr1;chr1;chr1;chr1;chr1;chr1;chr1;chr1;chr1;chr1;chr1;chr1;chr1;chr1;chr1;chr1;chr1;chr1;chr1;chr1…	12230030;12230067;12234191;12234191;12242513;12242513;12244246;12244246;12244424;12244537;12244537;12244537;12249223;12249223;12249223;12253722;12253722;12253734;12256276;12256333;12256333;12256987;12256987;12256987;12257935;12257935;12257935;12260693;12260693;12260948;12260948;12261901;12261901;12266881;12266881;12267845;12267845;12268706;12268706;12270994;12270994;12273003;12273003;12275825;122…	12230120;12230120;12234363;12234363;12242590;12242590;12244436;12244436;12244436;12244617;12244617;12244617;12249603;12249339;12249339;12253826;12253826;12253826;12256503;12256503;12256503;12257087;12257087;12257087;12257955;12258103;12258103;12260794;12260794;12261149;12261149;12262080;12262080;12267011;12267011;12267920;12267920;12268876;12268876;12271124;12271124;12273135;12273135;12278038;122…	+;+;+;+;+;+;+;+;+;+;+;+;+;+;+;+;+;+;+;+;+;+;+;+;+;+;+;+;+;+;+;+;+;+;+;+;+;+;+;+;+;+;+;+;+;+;+;+;+;+;+;+;+;+;+;+;+;+;+;+;+;+;+;+;+;+;+;+;+;+;+;+;+;+;+;+;+;+;+;+;+;+;+;+;+;+;+;+;+;+;+;+;+;+;+;+;+;+;+;+;+;+;+;+;+;+;+;+;+;+;+;+;+;+;+;+;+;+;+;+;+;+;+;+;+;+;+;+;+;+;+;+;+;+;+;+;+;+;+;+;+;+;+;+;+;+;+;+;+;+;+;+;+;+;+;+;+;+;+;+;+;+;+;+;+;+;+;+;+;+;+;+;+;+;+;+;+;+;+;+;+;+;+;+;+;+;+;+;+;+;+;+;+;+;+;+;+;+;+;+…	20768	chr1:12230030-12512047	4397.3	4373.7	3892.53	3881.93	3908.92	3623.68	3585.71	4082.57	3804.99	4132.48	3968.38	-0.019148	0.0993967	-0.192642	0.847239	1
466	ENSG00000239149.1	SNORA59A	small nucleolar RNA, H/ACA box 59A [Source:HGNC Symbol;Acc:HGNC:32653]	chr1	12507246	12507397	+	152	chr1:12507246-12507397	8.32428	2.1247	7.5251	1.64698	1.10297	2.24585	2.29632	6.72305	2.16623	2.2681	3.64236	-0.00271	0.123666	-0.0219139	0.982517	1
467	ENSG00000229484.1	LINC02766	long intergenic non-protein coding RNA 2766 [Source:HGNC Symbol;Acc:HGNC:54286]	chr1;chr1	12527724;12528052	12527792;12528420	+;+	438	chr1:12527724-12528420	0	0	2.0523	0	1.10297	0	0	0	0	0	0.315527	-0.0267754	0.0376635	-0.71091	0.47714	1
468	ENSG00000162496.9	DHRS3	dehydrogenase/reductase 3 [Source:HGNC Symbol;Acc:HGNC:17693]	chr1;chr1;chr1;chr1;chr1;chr1;chr1;chr1;chr1;chr1;chr1;chr1;chr1;chr1;chr1;chr1	12567910;12568392;12572728;12572728;12578718;12578718;12579293;12579293;12579768;12580523;12580523;12580523;12595986;12616560;12616560;12617154	12568424;12568424;12572853;12572853;12578956;12578956;12579412;12579412;12580666;12580666;12580666;12580666;12596308;12616696;12616795;12618210	-;-;-;-;-;-;-;-;-;-;-;-;-;-;-;-	3515	chr1:12567910-12618210	406.849	403.694	430.299	447.155	504.057	400.884	374.3	395.82	343.348	317.534	402.394	-0.163126	0.1429	-1.14154	0.253644	1
469	ENSG00000221340.1	RNU6ATAC18P	RNA, U6atac small nuclear 18, pseudogene [Source:HGNC Symbol;Acc:HGNC:46917]	chr1	12569972	12570072	-	101	chr1:12569972-12570072	1.04054	0	2.7364	3.29396	4.41187	1.12292	0	0	1.08312	1.13405	1.48229	-0.115445	0.0844145	-1.3676	0.171438	1
470	ENSG00000276830.1	MIR6730	microRNA 6730 [Source:HGNC Symbol;Acc:HGNC:50222]	chr1	12578957	12579023	-	67	chr1:12578957-12579023	0	1.06235	0	0	0	1.12292	3.44448	0	2.16623	1.13405	0.893005	0.0553599	0.0606668	0.912524	0.361493	1
471	ENSG00000272482.1	AC254633.1	novel transcript	chr1	12618900	12619244	-	345	chr1:12618900-12619244	9.36482	10.6235	8.2092	8.2349	11.0297	3.36878	6.88897	8.40381	5.41559	7.93836	7.94776	-0.017883	0.168061	-0.106408	0.915259	1
472	ENSG00000204518.2	AADACL4	arylacetamide deacetylase like 4 [Source:HGNC Symbol;Acc:HGNC:32038]	chr1;chr1;chr1;chr1	12644547;12651123;12661791;12665961	12644714;12651339;12661854;12667086	+;+;+;+	1575	chr1:12644547-12667086	0	0	0	0	1.10297	0	0	0	0	0	0.110297	0	0.0375659	0	1	1
473	ENSG00000188984.12	AADACL3	arylacetamide deacetylase like 3 [Source:HGNC Symbol;Acc:HGNC:32037]	chr1;chr1;chr1;chr1;chr1;chr1;chr1	12716110;12716115;12719475;12720883;12720883;12725222;12725222	12716344;12716344;12719691;12720946;12720946;12728760;12728759	+;+;+;+;+;+;+	4055	chr1:12716110-12728760	10.4054	20.1847	6.1569	13.9993	7.72078	5.61463	3.44448	5.88267	0	4.5362	7.7945	-0.172665	0.163557	-1.05569	0.29111	1
474	ENSG00000157330.10	C1orf158	chromosome 1 open reading frame 158 [Source:HGNC Symbol;Acc:HGNC:28567]	chr1;chr1;chr1;chr1;chr1;chr1;chr1;chr1;chr1	12746200;12746387;12746425;12753358;12755700;12759310;12759310;12760770;12760770	12746541;12746541;12746541;12753926;12755813;12759487;12759487;12763699;12761169	+;+;+;+;+;+;+;+;+	4133	chr1:12746200-12763699	1.04054	0	0	0	0	0	0	0	0	0	0.104054	0	0.0375659	0	1	1
475	ENSG00000116726.4	PRAMEF12	PRAME family member 12 [Source:HGNC Symbol;Acc:HGNC:22125]	chr1;chr1;chr1	12774841;12775543;12777011	12775154;12776118;12777906	+;+;+	1786	chr1:12774841-12777906	0	0	0	0	0	4.4917	0	0	0	0	0.44917	0	0.0376932	0	1	1
476	ENSG00000179172.10	HNRNPCL1	heterogeneous nuclear ribonucleoprotein C like 1 [Source:HGNC Symbol;Acc:HGNC:29295]	chr1;chr1	12847377;12848681	12848470;12848720	-;-	1134	chr1:12847377-12848720	2.08107	4.24941	0.6841	0.823491	2.20594	0	1.14816	1.68076	2.16623	3.40215	1.84413	0.0313906	0.0964774	0.325367	0.744903	1
477	ENSG00000275774.3	HNRNPCL2	heterogeneous nuclear ribonucleoprotein C like 2 [Source:HGNC Symbol;Acc:HGNC:48813]	chr1;chr1	13115488;13116793	13116581;13116854	-;-	1156	chr1:13115488-13116854	0	1.06235	0.6841	0.823491	0	0	1.14816	0	0	0	0.37181	-0.00824169	0.0400973	-0.205543	0.837148	1
478	ENSG00000179412.11	HNRNPCL4	heterogeneous nuclear ribonucleoprotein C like 4 [Source:HGNC Symbol;Acc:HGNC:51333]	chr1	13163914	13165631	-	1718	chr1:13163914-13165631	0	0	0.6841	0	0	0	0	0.840381	0	0	0.152448	0.00291776	0.0375659	0.0776704	0.93809	1
479	ENSG00000204481.8	PRAMEF14	PRAME family member 14 [Source:HGNC Symbol;Acc:HGNC:13576]	chr1;chr1;chr1;chr1;chr1;chr1	13341892;13342034;13343562;13344038;13345028;13347057	13343086;13343086;13343840;13344616;13345339;13347134	-;-;-;-;-;-	2443	chr1:13341892-13347134	0	0	0	0	0	1.12292	0	0	0	0	0.112293	0	0.0375659	0	1	1
480	ENSG00000162494.6	LRRC38	leucine rich repeat containing 38 [Source:HGNC Symbol;Acc:HGNC:27005]	chr1;chr1	13474973;13512963	13476099;13514003	-;-	2168	chr1:13474973-13514003	6.24321	6.37411	2.0523	6.58792	5.51484	7.86048	5.7408	7.56343	6.49871	4.5362	5.8972	0.0905706	0.153862	0.58865	0.556096	1
481	ENSG00000259961.1	AL354712.1	novel transcript	chr1;chr1;chr1	13513220;13514291;13516170	13513341;13514544;13516270	+;+;+	477	chr1:13513220-13516270	0	0	0.6841	0	0	0	0	0	0	0	0.06841	-0.00792659	0.0375659	-0.211005	0.832884	1
482	ENSG00000162493.16	PDPN	podoplanin [Source:HGNC Symbol;Acc:HGNC:29602]	chr1;chr1;chr1;chr1;chr1;chr1;chr1;chr1;chr1;chr1;chr1;chr1;chr1;chr1;chr1;chr1;chr1;chr1;chr1;chr1;chr1;chr1;chr1;chr1;chr1;chr1;chr1;chr1;chr1;chr1;chr1;chr1;chr1;chr1;chr1;chr1;chr1;chr1;chr1;chr1;chr1;chr1;chr1;chr1;chr1;chr1;chr1;chr1;chr1;chr1;chr1;chr1;chr1;chr1;chr1;chr1;chr1;chr1;chr1;chr1;chr1;chr1;chr1;chr1;chr1;chr1;chr1;chr1	13583465;13583757;13583762;13583831;13583832;13583833;13584093;13584267;13584270;13585461;13585472;13585480;13595827;13595827;13607173;13607173;13607173;13607173;13607173;13607173;13607173;13607173;13607173;13607173;13607173;13607173;13610387;13610387;13610387;13610387;13610387;13610387;13610387;13610387;13610387;13610387;13613687;13613687;13613687;13613687;13613687;13613687;13613687;13613687;136…	13584100;13584100;13584100;13584100;13584100;13584100;13584188;13584341;13584341;13585639;13585568;13585639;13595984;13595984;13607306;13607306;13607306;13607306;13607306;13607306;13607221;13607306;13607306;13607306;13607306;13607306;13610516;13610516;13610516;13610516;13610516;13610516;13610516;13610516;13610516;13610516;13613725;13613725;13613725;13613725;13613725;13613725;13613725;13613725;136…	+;+;+;+;+;+;+;+;+;+;+;+;+;+;+;+;+;+;+;+;+;+;+;+;+;+;+;+;+;+;+;+;+;+;+;+;+;+;+;+;+;+;+;+;+;+;+;+;+;+;+;+;+;+;+;+;+;+;+;+;+;+;+;+;+;+;+;+	3707	chr1:13583465-13617957	2725.16	2528.4	2579.74	2746.34	2943.82	3356.42	2507.58	2621.99	3042.48	2928.12	2798.01	-0.0505216	0.102255	-0.494073	0.621255	1
483	ENSG00000222952.1	RNA5SP41	RNA, 5S ribosomal pseudogene 41 [Source:HGNC Symbol;Acc:HGNC:42817]	chr1	13623184	13623284	-	101	chr1:13623184-13623284	0	0	0	0.823491	0	0	0	0	0	0	0.082349	-0.00792659	0.0375659	-0.211005	0.832884	1
484	ENSG00000253085.1	AL359771.2		chr1	13696070	13696199	-	130	chr1:13696070-13696199	0	0	0.6841	0.823491	0	0	0	0	0	0	0.150759	-0.0187709	0.0375659	-0.49968	0.617301	1
485	ENSG00000116731.22	PRDM2	PR/SET domain 2 [Source:HGNC Symbol;Acc:HGNC:9347]	chr1;chr1;chr1;chr1;chr1;chr1;chr1;chr1;chr1;chr1;chr1;chr1;chr1;chr1;chr1;chr1;chr1;chr1;chr1;chr1;chr1;chr1;chr1;chr1;chr1;chr1;chr1;chr1;chr1;chr1;chr1;chr1;chr1;chr1;chr1;chr1;chr1;chr1;chr1;chr1;chr1;chr1;chr1;chr1;chr1;chr1;chr1;chr1;chr1;chr1;chr1;chr1;chr1;chr1;chr1;chr1;chr1;chr1;chr1;chr1;chr1;chr1;chr1;chr1;chr1;chr1;chr1;chr1;chr1;chr1;chr1;chr1;chr1;chr1;chr1	13700198;13700240;13704855;13704855;13715541;13715541;13715541;13715541;13731000;13731000;13731000;13731000;13731018;13732779;13732779;13732779;13732779;13738750;13738785;13742005;13742005;13742005;13742005;13742005;13742005;13742005;13749361;13749361;13749361;13749361;13749361;13749361;13749361;13749403;13749415;13749424;13749435;13749436;13749436;13769039;13769118;13769118;13769118;13769118;137…	13700300;13700300;13705645;13705645;13715614;13715614;13715614;13715614;13731117;13731117;13731117;13731117;13731117;13732882;13732882;13732882;13732855;13738940;13738940;13742157;13742157;13742157;13742157;13742157;13742157;13742157;13749487;13749487;13749487;13749487;13749487;13749487;13749463;13749487;13749487;13749487;13749487;13749487;13749487;13769173;13769173;13769173;13769173;13769173;137…	+;+;+;+;+;+;+;+;+;+;+;+;+;+;+;+;+;+;+;+;+;+;+;+;+;+;+;+;+;+;+;+;+;+;+;+;+;+;+;+;+;+;+;+;+;+;+;+;+;+;+;+;+;+;+;+;+;+;+;+;+;+;+;+;+;+;+;+;+;+;+;+;+;+;+	10923	chr1:13700198-13825079	1983.26	1971.72	1579.59	1651.1	1694.16	1793.31	1747.5	1695.05	1913.87	1854.17	1788.37	0.0865485	0.0998483	0.8668	0.386052	1
486	ENSG00000189337.17	KAZN	kazrin, periplakin interacting protein [Source:HGNC Symbol;Acc:HGNC:29173]	chr1;chr1;chr1;chr1;chr1;chr1;chr1;chr1;chr1;chr1;chr1;chr1;chr1;chr1;chr1;chr1;chr1;chr1;chr1;chr1;chr1;chr1;chr1;chr1;chr1;chr1;chr1;chr1;chr1;chr1;chr1;chr1;chr1;chr1;chr1;chr1;chr1;chr1;chr1;chr1;chr1;chr1;chr1;chr1;chr1;chr1;chr1;chr1;chr1;chr1;chr1;chr1;chr1;chr1;chr1;chr1;chr1;chr1;chr1;chr1;chr1;chr1;chr1;chr1;chr1;chr1;chr1;chr1;chr1;chr1;chr1;chr1;chr1;chr1;chr1;chr1;chr1;chr1;chr1;chr1	13892792;13892792;14180435;14180435;14304590;14598685;14598704;14598717;14598983;14598983;14924130;14929800;14929800;14945919;14960684;14960684;14960684;14960684;14960684;14960684;14960684;14960684;15034749;15034749;15034749;15034749;15034749;15034749;15034749;15034749;15043989;15043989;15043989;15043989;15043989;15043989;15043989;15043989;15056091;15056091;15056091;15056091;15056091;15056091;150…	13893756;13893756;14180592;14180592;14304663;14599223;14599223;14598910;14599223;14599223;14924572;14930044;14930044;14946173;14960875;14960875;14960875;14960875;14960875;14960875;14960875;14960875;15034885;15034885;15034885;15034885;15034885;15034885;15034885;15034885;15044159;15044159;15044159;15044159;15044159;15044159;15044159;15044159;15056280;15056280;15056145;15056280;15056280;15056280;150…	+;+;+;+;+;+;+;+;+;+;+;+;+;+;+;+;+;+;+;+;+;+;+;+;+;+;+;+;+;+;+;+;+;+;+;+;+;+;+;+;+;+;+;+;+;+;+;+;+;+;+;+;+;+;+;+;+;+;+;+;+;+;+;+;+;+;+;+;+;+;+;+;+;+;+;+;+;+;+;+	13860	chr1:13892792-15118043	584.781	620.413	460.399	415.039	466.556	422.22	491.413	488.261	401.837	432.074	478.299	0.144667	0.133814	1.08111	0.279648	1
487	ENSG00000234593.3	KAZN-AS1	KAZN antisense RNA 1 [Source:HGNC Symbol;Acc:HGNC:53610]	chr1;chr1;chr1;chr1;chr1;chr1;chr1;chr1;chr1;chr1;chr1;chr1;chr1;chr1;chr1;chr1;chr1;chr1;chr1;chr1;chr1;chr1;chr1;chr1;chr1;chr1;chr1;chr1;chr1;chr1;chr1	14338825;14346236;14348475;14348947;14348948;14348948;14348949;14348956;14350869;14350869;14350869;14350869;14350869;14350869;14390655;14390686;14390686;14390686;14391445;14391459;14391459;14391459;14391459;14409406;14409406;14419494;14419494;14419494;14419494;14419494;14419494	14339018;14346470;14348565;14349378;14349378;14349378;14349378;14349378;14351025;14351025;14351025;14351025;14351324;14351025;14391578;14390751;14390744;14390751;14391578;14391578;14391578;14391578;14391578;14409451;14409451;14419973;14419589;14419973;14419973;14419966;14419973	-;-;-;-;-;-;-;-;-;-;-;-;-;-;-;-;-;-;-;-;-;-;-;-;-;-;-;-;-;-;-	2858	chr1:14338825-14419973	1.04054	0	0.6841	0	0	0	0	0	0	0	0.172464	-0.00792659	0.0375659	-0.211005	0.832884	1
488	ENSG00000175147.13	TMEM51-AS1	TMEM51 antisense RNA 1 [Source:HGNC Symbol;Acc:HGNC:26301]	chr1;chr1;chr1;chr1;chr1;chr1;chr1;chr1;chr1;chr1;chr1;chr1;chr1;chr1;chr1;chr1;chr1;chr1;chr1;chr1;chr1;chr1;chr1	15111815;15111869;15115981;15118327;15118327;15119408;15120107;15120577;15120972;15120972;15121952;15124228;15124228;15124228;15124228;15124228;15152291;15152291;15152291;15152291;15152291;15152291;15153171	15117807;15117807;15117807;15118904;15118904;15121059;15121059;15120697;15121059;15121059;15124373;15124373;15124373;15124373;15124373;15124373;15152355;15152699;15153237;15153618;15152464;15152458;15153338	-;-;-;-;-;-;-;-;-;-;-;-;-;-;-;-;-;-;-;-;-;-;-	11973	chr1:15111815-15153618	47.8646	55.2423	102.615	82.3491	77.2078	74.1131	134.335	95.8034	113.727	116.807	90.0065	0.212336	0.200688	1.05804	0.290039	1
489	ENSG00000171729.14	TMEM51	transmembrane protein 51 [Source:HGNC Symbol;Acc:HGNC:25488]	chr1;chr1;chr1;chr1;chr1;chr1;chr1;chr1;chr1;chr1;chr1;chr1;chr1;chr1;chr1;chr1;chr1;chr1;chr1;chr1;chr1	15152532;15152566;15152577;15153733;15153747;15153768;15210490;15210490;15210490;15214895;15214895;15214895;15214895;15214895;15214895;15219326;15219326;15219326;15219326;15219326;15219330	15152784;15152784;15152784;15153954;15153954;15153954;15210562;15210562;15210562;15215431;15215431;15215431;15215431;15215431;15215431;15220478;15219346;15220408;15220477;15220339;15220393	+;+;+;+;+;+;+;+;+;+;+;+;+;+;+;+;+;+;+;+;+	2238	chr1:15152532-15220478	327.769	404.756	428.931	395.275	431.261	361.582	475.339	476.496	448.411	322.07	407.189	0.178335	0.154706	1.15273	0.249021	1
490	ENSG00000204464.7	C1orf195	chromosome 1 open reading frame 195 [Source:HGNC Symbol;Acc:HGNC:32332]	chr1;chr1;chr1;chr1	15164344;15168474;15171181;15171181	15164461;15168777;15171317;15171317	-;-;-;-	559	chr1:15164344-15171317	0	1.06235	0	0.823491	0	0	1.14816	0.840381	0	1.13405	0.500844	0.0195287	0.0483412	0.403976	0.68623	1
491	ENSG00000215720.4	MFFP1	MFF pseudogene 1 [Source:HGNC Symbol;Acc:HGNC:54537]	chr1;chr1	15191828;15192750	15192441;15192845	-;-	710	chr1:15191828-15192845	1.04054	1.06235	0.6841	0	1.10297	0	0	0	0	0	0.388996	-0.00858784	0.0408452	-0.210253	0.83347	1
492	ENSG00000278480.1	ZBTB2P1	ZBTB2 pseudogene 1 [Source:HGNC Symbol;Acc:HGNC:54544]	chr1;chr1	15226373;15227455	15227243;15227549	+;+	966	chr1:15226373-15227549	2.08107	8.49881	6.1569	5.76443	8.82375	4.4917	6.88897	11.7653	1.08312	5.67026	6.12243	0.105126	0.150899	0.696662	0.486014	1
493	ENSG00000142621.19	FHAD1	forkhead associated phosphopeptide binding domain 1 [Source:HGNC Symbol;Acc:HGNC:29408]	chr1;chr1;chr1;chr1;chr1;chr1;chr1;chr1;chr1;chr1;chr1;chr1;chr1;chr1;chr1;chr1;chr1;chr1;chr1;chr1;chr1;chr1;chr1;chr1;chr1;chr1;chr1;chr1;chr1;chr1;chr1;chr1;chr1;chr1;chr1;chr1;chr1;chr1;chr1;chr1;chr1;chr1;chr1;chr1;chr1;chr1;chr1;chr1;chr1;chr1;chr1;chr1;chr1;chr1;chr1;chr1;chr1;chr1;chr1;chr1;chr1;chr1;chr1;chr1;chr1;chr1;chr1;chr1;chr1;chr1;chr1;chr1;chr1;chr1;chr1;chr1;chr1;chr1;chr1;chr1…	15247272;15247280;15251771;15251771;15251785;15272323;15272323;15287045;15289399;15289399;15289399;15289399;15296684;15296684;15296684;15301205;15301205;15305761;15305762;15305769;15305780;15308613;15308613;15308613;15308613;15308613;15312105;15313057;15313057;15313057;15313057;15313057;15313057;15314442;15315047;15316378;15316378;15316378;15316378;15316378;15317824;15317824;15317824;15317824;153…	15247395;15247395;15251877;15251877;15251877;15272529;15272529;15287157;15289641;15289666;15289666;15289666;15296762;15296793;15296793;15301441;15301441;15305819;15305819;15305819;15305819;15308736;15308736;15308736;15308736;15308736;15312187;15313187;15313187;15313187;15313187;15313187;15313187;15314598;15315239;15316467;15316467;15316467;15316467;15316467;15317928;15317928;15317928;15317928;153…	+;+;+;+;+;+;+;+;+;+;+;+;+;+;+;+;+;+;+;+;+;+;+;+;+;+;+;+;+;+;+;+;+;+;+;+;+;+;+;+;+;+;+;+;+;+;+;+;+;+;+;+;+;+;+;+;+;+;+;+;+;+;+;+;+;+;+;+;+;+;+;+;+;+;+;+;+;+;+;+;+;+;+;+;+;+;+;+;+;+;+;+;+;+;+;+;+;+;+;+;+;+;+;+;+;+;+;+;+;+;+;+;+;+;+;+;+;+;+;+;+;+;+;+;+;+;+;+;+;+;+;+;+;+;+;+;+;+;+;+;+;+;+;+;+;+;+;+;+;+;+;+;+;+;+;+;+;+;+;+;+;+;+;+;+;+;+;+;+;+;+;+;+;+;+;+;+;+;+;+;+;+;+;+;+;+;+;+;+;+;+;+;+;+;+;+;+;+;+;+…	12805	chr1:15247272-15400283	105.094	99.8611	124.506	108.701	103.679	75.236	138.928	126.057	102.896	92.9922	107.795	0.135331	0.190484	0.710459	0.477419	1
494	ENSG00000233485.1	FHAD1-AS1	FHAD1 antisense RNA 1 [Source:HGNC Symbol;Acc:HGNC:41241]	chr1;chr1	15326680;15343776	15329683;15343876	-;-	3105	chr1:15326680-15343876	1.04054	0	1.3682	0	1.10297	0	0	0.840381	3.24935	0	0.760144	-0.00841042	0.0577501	-0.145635	0.88421	1
495	ENSG00000236045.1	AL031283.2	novel transcript	chr1;chr1	15334166;15335272	15334699;15335464	-;-	727	chr1:15334166-15335464	0	0	0	0	0	0	0	1.68076	0	1.13405	0.281481	0.0246065	0.0375659	0.655021	0.512454	1
496	ENSG00000228140.2	AL031283.1	novel transcript	chr1;chr1;chr1;chr1;chr1;chr1	15402979;15403025;15405660;15407837;15409070;15409287	15407907;15404144;15405848;15407882;15409171;15409433	-;-;-;-;-;-	5178	chr1:15402979-15409433	6.24321	10.6235	12.9979	4.94094	5.51484	4.4917	3.44448	2.52114	3.24935	3.40215	5.74292	-0.214991	0.151219	-1.42172	0.155107	1
497	ENSG00000142634.13	EFHD2	EF-hand domain family member D2 [Source:HGNC Symbol;Acc:HGNC:28670]	chr1;chr1;chr1;chr1;chr1;chr1;chr1;chr1;chr1	15409888;15410265;15425871;15425871;15427150;15427150;15427898;15428593;15428593	15410279;15410279;15426018;15426018;15427284;15427284;15428009;15430339;15429081	+;+;+;+;+;+;+;+;+	2534	chr1:15409888-15430339	1240.32	1244.01	1494.07	1660.16	1529.82	1440.71	1603.98	1524.45	1608.43	1416.43	1476.24	-0.0118911	0.109838	-0.10826	0.913789	1
498	ENSG00000162438.12	CTRC	chymotrypsin C [Source:HGNC Symbol;Acc:HGNC:2523]	chr1;chr1;chr1;chr1;chr1;chr1;chr1;chr1;chr1;chr1;chr1;chr1;chr1;chr1;chr1;chr1;chr1;chr1;chr1;chr1;chr1;chr1	15438442;15438443;15438453;15440300;15440350;15440493;15440493;15442447;15442447;15442447;15442447;15443419;15443419;15443419;15443419;15444606;15445597;15445597;15445597;15446575;15446575;15446575	15438504;15438504;15438504;15440391;15440391;15440590;15440590;15442572;15442572;15442572;15442572;15443555;15443555;15443540;15443555;15444751;15445749;15445749;15445749;15446654;15449242;15449242	+;+;+;+;+;+;+;+;+;+;+;+;+;+;+;+;+;+;+;+;+;+	3483	chr1:15438442-15449242	3.12161	2.1247	2.0523	0.823491	1.10297	2.24585	0	0	1.08312	2.2681	1.48221	-0.0591289	0.0866581	-0.682324	0.495034	1
499	ENSG00000142615.8	CELA2A	chymotrypsin like elastase 2A [Source:HGNC Symbol;Acc:HGNC:24609]	chr1;chr1;chr1;chr1;chr1;chr1;chr1;chr1;chr1;chr1;chr1;chr1;chr1;chr1	15456728;15456732;15456747;15457086;15457086;15457086;15461561;15461561;15462733;15462733;15463386;15465999;15467386;15471990	15456793;15456793;15456793;15457623;15457174;15457174;15461658;15461658;15463011;15462861;15463522;15466144;15467538;15472091	+;+;+;+;+;+;+;+;+;+;+;+;+;+	1519	chr1:15456728-15472091	0	0	0	0	0	0	0	0.840381	0	0	0.0840381	0.0137621	0.0375659	0.366346	0.714107	1
500	ENSG00000215704.10	CELA2B	chymotrypsin like elastase 2B [Source:HGNC Symbol;Acc:HGNC:29995]	chr1;chr1;chr1;chr1;chr1;chr1;chr1;chr1;chr1;chr1;chr1;chr1;chr1;chr1;chr1;chr1;chr1;chr1;chr1;chr1;chr1	15465909;15467386;15476104;15476457;15476457;15476465;15481098;15481098;15481098;15481645;15482265;15482265;15482265;15483264;15483264;15485861;15485901;15487285;15487285;15491295;15491295	15466144;15467538;15476165;15476545;15476545;15476545;15481195;15481195;15481195;15481749;15482357;15482393;15482393;15483368;15483400;15486046;15486046;15487437;15487437;15491395;15491395	+;+;+;+;+;+;+;+;+;+;+;+;+;+;+;+;+;+;+;+;+	1449	chr1:15465909-15491395	1.04054	0	0	0	0	0	0	0	0	1.13405	0.217459	0	0.0375659	0	1	1
501	ENSG00000132906.18	CASP9	caspase 9 [Source:HGNC Symbol;Acc:HGNC:1511]	chr1;chr1;chr1;chr1;chr1;chr1;chr1;chr1;chr1;chr1;chr1;chr1;chr1;chr1;chr1;chr1;chr1;chr1;chr1;chr1;chr1;chr1;chr1;chr1;chr1;chr1;chr1;chr1;chr1;chr1;chr1;chr1;chr1;chr1;chr1;chr1;chr1;chr1;chr1;chr1;chr1;chr1;chr1;chr1;chr1;chr1;chr1;chr1;chr1;chr1;chr1;chr1;chr1;chr1;chr1;chr1;chr1;chr1;chr1;chr1;chr1;chr1;chr1;chr1;chr1;chr1;chr1;chr1;chr1;chr1;chr1;chr1	15490832;15491401;15492270;15492366;15492798;15492855;15492943;15493892;15493892;15493892;15493892;15493892;15493892;15495273;15495273;15495273;15495273;15495273;15495273;15495273;15504611;15504611;15504611;15504611;15504611;15504611;15504611;15504625;15505990;15505990;15505990;15505990;15505990;15505990;15505990;15506899;15506899;15506899;15506899;15506899;15506899;15506899;15506899;15507772;155…	15494001;15493035;15493035;15493035;15493035;15493035;15493035;15494001;15494001;15494001;15494001;15494001;15494001;15495452;15495452;15495452;15495452;15495452;15495452;15495452;15504758;15504758;15504758;15504758;15504758;15504758;15504758;15504758;15506079;15506079;15506079;15506079;15506079;15506079;15506079;15507075;15507075;15507075;15507075;15507052;15507133;15507075;15507075;15507907;155…	-;-;-;-;-;-;-;-;-;-;-;-;-;-;-;-;-;-;-;-;-;-;-;-;-;-;-;-;-;-;-;-;-;-;-;-;-;-;-;-;-;-;-;-;-;-;-;-;-;-;-;-;-;-;-;-;-;-;-;-;-;-;-;-;-;-;-;-;-;-;-;-	5269	chr1:15490832-15526534	540.038	482.308	842.127	839.96	741.195	734.393	828.972	868.114	822.086	717.854	741.705	0.012946	0.120202	0.107702	0.914232	1
502	ENSG00000116138.13	DNAJC16	DnaJ heat shock protein family (Hsp40) member C16 [Source:HGNC Symbol;Acc:HGNC:29157]	chr1;chr1;chr1;chr1;chr1;chr1;chr1;chr1;chr1;chr1;chr1;chr1;chr1;chr1;chr1;chr1;chr1;chr1;chr1;chr1;chr1;chr1;chr1;chr1;chr1;chr1;chr1;chr1;chr1;chr1;chr1;chr1;chr1;chr1;chr1;chr1;chr1;chr1;chr1;chr1;chr1;chr1;chr1;chr1;chr1;chr1;chr1;chr1;chr1;chr1;chr1;chr1;chr1;chr1;chr1;chr1;chr1;chr1;chr1;chr1;chr1;chr1;chr1;chr1;chr1;chr1;chr1;chr1;chr1;chr1;chr1;chr1;chr1;chr1;chr1;chr1;chr1;chr1;chr1;chr1…	15526813;15526813;15526813;15526813;15526848;15529088;15529088;15529088;15529088;15534237;15534237;15534237;15534237;15534237;15536475;15536475;15536475;15536475;15536475;15544399;15544399;15544399;15544399;15544399;15546767;15546767;15546767;15546767;15546767;15548270;15548270;15548270;15548270;15548270;15559526;15559526;15559526;15559526;15559526;15559608;15560131;15562142;15562142;15562142;155…	15526958;15526958;15526958;15526958;15526958;15529272;15529272;15529272;15529272;15534303;15534303;15534303;15534303;15534303;15536814;15536814;15536814;15536814;15536814;15544583;15544583;15544583;15544583;15544583;15546871;15546871;15546871;15546871;15546871;15548428;15548428;15548428;15548428;15548428;15559656;15559656;15559656;15559656;15559656;15559656;15560329;15562325;15562325;15562325;155…	+;+;+;+;+;+;+;+;+;+;+;+;+;+;+;+;+;+;+;+;+;+;+;+;+;+;+;+;+;+;+;+;+;+;+;+;+;+;+;+;+;+;+;+;+;+;+;+;+;+;+;+;+;+;+;+;+;+;+;+;+;+;+;+;+;+;+;+;+;+;+;+;+;+;+;+;+;+;+;+;+;+;+;+;+;+;+;+;+;+;+;+;+;+;+;+;+	8563	chr1:15526813-15592379	1133.14	1254.64	1247.11	1368.64	1311.43	1300.35	1230.83	1318.56	1266.16	1274.67	1270.55	-0.0338115	0.106017	-0.318925	0.749784	1
503	ENSG00000251866.1	SCARNA21B	small Cajal body-specific RNA 21B [Source:HGNC Symbol;Acc:HGNC:52237]	chr1	15542165	15542304	+	140	chr1:15542165-15542304	4.16214	5.31176	4.7887	4.94094	3.30891	3.36878	2.29632	5.88267	1.08312	6.80431	4.19476	-0.0267056	0.13573	-0.196755	0.844019	1
504	ENSG00000272510.1	AL121992.3	novel transcript, antisense to DNAJC16	chr1	15565611	15565956	-	346	chr1:15565611-15565956	3.12161	3.18705	7.5251	4.94094	3.30891	1.12292	2.29632	5.88267	4.33247	0	3.5718	-0.0718172	0.123091	-0.583449	0.559591	1
505	ENSG00000116771.6	AGMAT	agmatinase [Source:HGNC Symbol;Acc:HGNC:18407]	chr1;chr1;chr1;chr1;chr1;chr1;chr1	15571699;15574757;15577685;15578859;15580094;15583193;15584696	15573724;15574841;15577864;15579054;15580142;15583395;15585051	-;-;-;-;-;-;-	3095	chr1:15571699-15585051	270.539	219.907	279.797	249.518	248.168	257.15	260.633	268.082	275.112	257.43	258.633	0.000491798	0.156284	0.00314683	0.997489	1
506	ENSG00000237301.1	AL121992.1	novel transcript	chr1;chr1	15586136;15603089	15588442;15603626	-;-	2845	chr1:15586136-15603626	0	0	0.6841	1.64698	3.30891	0	2.29632	1.68076	0	0	0.961707	0.0252686	0.0635587	0.397564	0.690952	1
507	ENSG00000235084.3	CHCHD2P6	coiled-coil-helix-coiled-coil-helix domain containing 2 pseudogene 6 [Source:HGNC Symbol;Acc:HGNC:39590]	chr1	15604597	15605043	+	447	chr1:15604597-15605043	12.4864	14.8729	19.8389	8.2349	11.0297	16.8439	16.0742	17.648	30.3273	11.3405	15.8697	0.0727055	0.19486	0.373116	0.709062	1
508	ENSG00000236500.1	CD24P1	CD24 molecule pseudogene 1 [Source:HGNC Symbol;Acc:HGNC:1646]	chr1	15614643	15614867	-	225	chr1:15614643-15614867	0	0	0.6841	0	0	0	0	0	0	0	0.06841	-0.00792659	0.0375659	-0.211005	0.832884	1
509	ENSG00000197312.12	DDI2	DNA damage inducible 1 homolog 2 [Source:HGNC Symbol;Acc:HGNC:24578]	chr1;chr1;chr1;chr1;chr1;chr1;chr1;chr1;chr1;chr1;chr1;chr1;chr1;chr1;chr1;chr1;chr1;chr1;chr1;chr1;chr1;chr1;chr1;chr1;chr1;chr1;chr1;chr1;chr1;chr1	15617458;15617543;15617615;15626669;15626669;15626669;15630325;15630325;15630402;15630425;15633439;15633439;15633439;15633439;15633798;15638307;15643522;15643522;15643522;15649720;15649720;15649720;15651706;15651706;15651836;15656421;15656617;15656617;15659837;15659837	15617808;15617808;15617808;15626798;15627066;15626798;15630561;15630561;15630561;15630561;15633565;15633565;15634306;15633565;15633879;15638434;15643650;15643650;15643650;15649823;15649823;15649823;15651895;15651895;15651895;15656985;15656679;15656679;15661057;15669044	+;+;+;+;+;+;+;+;+;+;+;+;+;+;+;+;+;+;+;+;+;+;+;+;+;+;+;+;+;+	12178	chr1:15617458-15669044	3421.28	3400.59	3221.43	3513.01	3307.8	3587.75	3297.52	3424.55	3380.41	3746.91	3430.12	-0.00166689	0.0930399	-0.0179158	0.985706	1
510	ENSG00000271742.1	AL121992.2	novel transcript	chr1	15682873	15683128	-	256	chr1:15682873-15683128	0	0	1.3682	1.64698	0	0	0	0	1.08312	0	0.40983	-0.0370329	0.0389356	-0.951131	0.341538	1
[truncated: 60,159 more rows]
