# Supplementary material for: Matrix-free human pluripotent stem cell manufacturing by seed train approach and intermediate cryopreservation
Source: Stem Cell Res Ther. 2024 Mar 25;15:89. doi: 10.1186/s13287-024-03699-z (PMC10964510; doi:10.1186/s13287-024-03699-z)
Supplement: Supplementary file 3 — Additional file 3. RNAseq data summary: D4_P1_vs_D3_P1_2factor_m_DESeq2_result_overview. [file 13287_2024_3699_MOESM3_ESM.xlsx]

## Sheet: Result overview
Sort0	Gene ID	Gene name	Gene description	Chr	Start	End	Strand	Length	IGV coordinates	1: N3523 txt	2: N3524 txt	3: N3525 txt	4: N3527 txt	5: N3529 txt	6: N3662m txt	7: N3526 txt	8: N3528 txt	9: N3661m txt	10: N3663m txt	Base mean	log2(FC)	StdErr	Wald-Stats	P-value	P-adj
1	ENSG00000149591.17	TAGLN	transgelin [Source:HGNC Symbol;Acc:HGNC:11553]	chr11;chr11;chr11;chr11;chr11;chr11;chr11;chr11;chr11;chr11;chr11;chr11;chr11;chr11;chr11;chr11;chr11;chr11;chr11;chr11;chr11;chr11;chr11;chr11;chr11;chr11;chr11;chr11;chr11;chr11;chr11;chr11;chr11;chr11	117199370;117199382;117199394;117199633;117200255;117201166;117201750;117201873;117203002;117203002;117203002;117203002;117203002;117203144;117203307;117203307;117203307;117203307;117203307;117203307;117203307;117203782;117203782;117203782;117203782;117203782;117203782;117203782;117204215;117204215;117204215;117204215;117204215;117204215	117199432;117199432;117199829;117199829;117200342;117203484;117201941;117203193;117203193;117203193;117203193;117203193;117203193;117203172;117203484;117203484;117203484;117203484;117203401;117203484;117203484;117203884;117204760;117203884;117203884;117203884;117203884;117203884;117204778;117204405;117204776;117204541;117204782;117207464	+;+;+;+;+;+;+;+;+;+;+;+;+;+;+;+;+;+;+;+;+;+;+;+;+;+;+;+;+;+;+;+;+;+	6550	chr11:117199370-117207464	1806.37	2013.16	320.843	393.628	1073.19	1235.22	234.225	281.528	492.818	689.503	854.048	1.54636	0.122729	12.5998	2.11633e-36	8.75399e-32
2	ENSG00000143768.13	LEFTY2	left-right determination factor 2 [Source:HGNC Symbol;Acc:HGNC:3122]	chr1;chr1;chr1;chr1;chr1;chr1;chr1;chr1;chr1;chr1;chr1	225936598;225936603;225939361;225939361;225939432;225939756;225939756;225939756;225939974;225940891;225940891	225937804;225937804;225939600;225939600;225939600;225940101;225940002;225939871;225940002;225941383;225941220	-;-;-;-;-;-;-;-;-;-;-	2286	chr1:225936598-225941383	453.674	389.883	3.4205	7.41141	55.1484	133.628	5.7408	10.0846	72.5689	97.5284	122.909	1.72468	0.214401	8.0442	8.68101e-16	1.79541e-11
3	ENSG00000082781.12	ITGB5	integrin subunit beta 5 [Source:HGNC Symbol;Acc:HGNC:6160]	chr3;chr3;chr3;chr3;chr3;chr3;chr3;chr3;chr3;chr3;chr3;chr3;chr3;chr3;chr3;chr3;chr3;chr3;chr3;chr3;chr3;chr3;chr3;chr3;chr3;chr3;chr3;chr3;chr3;chr3;chr3;chr3;chr3;chr3;chr3;chr3;chr3;chr3;chr3;chr3;chr3;chr3;chr3;chr3;chr3;chr3;chr3;chr3;chr3;chr3;chr3;chr3;chr3;chr3;chr3;chr3;chr3;chr3;chr3;chr3;chr3;chr3;chr3;chr3;chr3;chr3;chr3;chr3;chr3;chr3	124761948;124762948;124764391;124764391;124764457;124766226;124766226;124766226;124766230;124769013;124769013;124769013;124769013;124773690;124773690;124773690;124773819;124780673;124796388;124796388;124796388;124796540;124796591;124809022;124809022;124809022;124809022;124809337;124817621;124817621;124817621;124819739;124819739;124819739;124819739;124821313;124821313;124821313;124821313;124821331…	124763718;124763718;124764557;124764557;124764557;124766345;124766345;124766345;124766345;124769113;124769113;124770182;124769113;124773912;124773912;124773912;124773912;124780704;124796817;124796817;124796817;124796817;124796817;124809156;124809156;124809156;124809156;124809398;124817710;124817710;124817710;124819834;124819834;124819834;124819834;124821474;124821474;124821458;124821474;124821474…	-;-;-;-;-;-;-;-;-;-;-;-;-;-;-;-;-;-;-;-;-;-;-;-;-;-;-;-;-;-;-;-;-;-;-;-;-;-;-;-;-;-;-;-;-;-;-;-;-;-;-;-;-;-;-;-;-;-;-;-;-;-;-;-;-;-;-;-;-;-	6515	chr3:124761948-124901418	13942.1	13803.1	2462.76	2526.47	4077.67	5556.23	2460.51	3017.81	3829.9	4028.15	5570.48	0.870537	0.112846	7.71438	1.2157e-14	1.67621e-10
4	ENSG00000136603.14	SKIL	SKI like proto-oncogene [Source:HGNC Symbol;Acc:HGNC:10897]	chr3;chr3;chr3;chr3;chr3;chr3;chr3;chr3;chr3;chr3;chr3;chr3;chr3;chr3;chr3;chr3;chr3;chr3;chr3;chr3;chr3;chr3;chr3;chr3;chr3;chr3;chr3;chr3;chr3;chr3;chr3;chr3;chr3;chr3;chr3;chr3;chr3;chr3;chr3;chr3;chr3;chr3	170357678;170357685;170357715;170357715;170357734;170358509;170359623;170359623;170359699;170359699;170359699;170359699;170359699;170359699;170360321;170360368;170361212;170381244;170381244;170381244;170381244;170381244;170381276;170384533;170384533;170384533;170384533;170384533;170390223;170390223;170390223;170390223;170390223;170391036;170391036;170391036;170391036;170391036;170392259;170392259…	170357856;170357763;170357763;170357763;170357763;170358645;170361429;170361429;170360160;170359876;170360073;170359876;170360213;170361429;170360700;170361429;170361429;170381341;170381341;170381341;170381341;170381341;170381341;170385049;170384627;170384765;170384765;170384765;170390464;170390464;170390464;170390464;170390464;170391260;170391187;170391260;170391260;170391260;170396835;170392493…	+;+;+;+;+;+;+;+;+;+;+;+;+;+;+;+;+;+;+;+;+;+;+;+;+;+;+;+;+;+;+;+;+;+;+;+;+;+;+;+;+;+	7782	chr3:170357678-170396835	11947.4	14690.2	4294.1	5009.29	6586.93	10770	4136.82	6534.8	8564.21	10040.9	8257.46	0.799534	0.119831	6.67217	2.5204e-11	2.60635e-07
5	ENSG00000173320.12	STOX2	storkhead box 2 [Source:HGNC Symbol;Acc:HGNC:25450]	chr4;chr4;chr4;chr4;chr4;chr4;chr4;chr4;chr4;chr4;chr4;chr4;chr4;chr4;chr4	183797692;183853431;183905307;183960259;184001325;184001325;184001325;184001325;184009158;184009158;184010773;184011587;184017089;184017089;184017089	183798055;183853843;183906956;183960290;184001477;184001407;184001477;184001477;184009490;184011423;184011423;184011635;184017443;184017378;184023526	+;+;+;+;+;+;+;+;+;+;+;+;+;+;+	11365	chr4:183797692-184023526	3564.88	3723.54	385.832	376.335	1044.51	1932.55	502.894	797.522	1533.69	1767.99	1562.97	1.3067	0.197978	6.60025	4.10456e-11	3.39562e-07
6	ENSG00000124225.16	PMEPA1	prostate transmembrane protein, androgen induced 1 [Source:HGNC Symbol;Acc:HGNC:14107]	chr20;chr20;chr20;chr20;chr20;chr20;chr20;chr20;chr20;chr20;chr20;chr20;chr20;chr20;chr20;chr20;chr20;chr20;chr20;chr20;chr20;chr20;chr20;chr20;chr20;chr20;chr20;chr20;chr20;chr20;chr20	57648392;57648392;57648394;57648396;57652037;57652208;57652407;57653033;57653033;57653033;57653033;57653033;57653033;57653033;57659543;57659543;57659543;57659543;57659543;57659543;57659543;57659550;57690394;57691802;57700016;57709474;57709474;57710460;57710467;57711324;57711324	57652598;57652598;57652598;57652598;57652598;57652598;57652598;57653086;57653086;57653086;57653086;57653086;57653086;57653086;57659697;57659697;57659697;57659697;57659697;57659697;57659697;57659697;57690624;57691830;57700186;57709760;57710015;57710589;57710569;57711536;57711536	-;-;-;-;-;-;-;-;-;-;-;-;-;-;-;-;-;-;-;-;-;-;-;-;-;-;-;-;-;-;-	5732	chr20:57648392-57711536	1693.99	1679.58	434.403	436.45	694.87	1021.86	450.079	543.727	832.917	861.879	864.976	0.856665	0.136952	6.25522	3.96964e-10	2.73667e-06
7	ENSG00000236714.3	LINC01844	long intergenic non-protein coding RNA 1844 [Source:HGNC Symbol;Acc:HGNC:52660]	chr5;chr5;chr5;chr5;chr5;chr5;chr5;chr5;chr5;chr5;chr5;chr5;chr5;chr5;chr5;chr5;chr5;chr5;chr5;chr5;chr5;chr5;chr5;chr5;chr5;chr5;chr5;chr5;chr5;chr5;chr5;chr5;chr5;chr5;chr5;chr5;chr5;chr5;chr5;chr5;chr5;chr5;chr5;chr5;chr5;chr5;chr5;chr5;chr5;chr5;chr5;chr5;chr5;chr5;chr5;chr5;chr5;chr5;chr5;chr5;chr5;chr5;chr5;chr5;chr5;chr5;chr5;chr5;chr5;chr5;chr5;chr5;chr5;chr5;chr5;chr5;chr5;chr5;chr5;chr5…	142716229;142716229;142716245;142716245;142718116;142718116;142718116;142745208;142745208;142745208;142745249;142745263;142745553;142745556;142745556;142745556;142745565;142745576;142745587;142745587;142745587;142745597;142745597;142745600;142745600;142745600;142745600;142745614;142745619;142746478;142746478;142750120;142753101;142753101;142753101;142753101;142753101;142753101;142753101;142753101…	142716334;142716334;142716334;142716334;142718266;142718266;142718266;142745718;142745718;142745718;142745718;142745718;142745722;142745722;142745718;142745718;142745722;142745718;142745722;142745718;142745722;142745722;142745718;142745718;142745718;142745718;142745722;142745722;142745718;142746585;142746585;142750228;142753227;142753227;142753227;142753227;142753227;142753227;142753227;142753227…	+;+;+;+;+;+;+;+;+;+;+;+;+;+;+;+;+;+;+;+;+;+;+;+;+;+;+;+;+;+;+;+;+;+;+;+;+;+;+;+;+;+;+;+;+;+;+;+;+;+;+;+;+;+;+;+;+;+;+;+;+;+;+;+;+;+;+;+;+;+;+;+;+;+;+;+;+;+;+;+;+;+;+;+;+;+;+;+;+;+;+;+;+;+;+;+;+;+;+;+;+;+;+;+;+;+;+;+;+;+;+;+;+;+;+;+;+	3601	chr5:142716229-142761035	257.012	312.331	101.247	105.407	242.653	280.731	118.261	202.532	310.855	426.403	235.743	1.05932	0.171733	6.1684	6.89836e-10	3.5668e-06
8	ENSG00000110090.13	CPT1A	carnitine palmitoyltransferase 1A [Source:HGNC Symbol;Acc:HGNC:2328]	chr11;chr11;chr11;chr11;chr11;chr11;chr11;chr11;chr11;chr11;chr11;chr11;chr11;chr11;chr11;chr11;chr11;chr11;chr11;chr11;chr11;chr11;chr11;chr11;chr11;chr11;chr11;chr11;chr11;chr11;chr11;chr11;chr11;chr11;chr11;chr11;chr11;chr11;chr11;chr11;chr11;chr11;chr11;chr11;chr11;chr11;chr11;chr11;chr11;chr11;chr11;chr11;chr11;chr11;chr11;chr11;chr11;chr11;chr11;chr11;chr11;chr11;chr11;chr11;chr11;chr11;chr…	68754620;68754622;68754883;68757613;68759569;68759569;68759569;68759569;68760225;68760225;68760225;68760225;68761535;68761535;68761535;68761535;68762627;68762627;68762627;68762627;68762627;68773265;68773265;68773265;68773265;68773265;68773603;68775316;68775316;68775316;68775316;68780640;68780640;68780640;68780640;68781771;68781771;68781771;68781771;68784815;68784815;68784815;68784815;68785744;687…	68754851;68754851;68757730;68757730;68759661;68759661;68759661;68759661;68760338;68760338;68760338;68760338;68761687;68761687;68761687;68761687;68762761;68762761;68762761;68762761;68762761;68773429;68773429;68773429;68773429;68773429;68773887;68775432;68775432;68775432;68775432;68780745;68780745;68780745;68780745;68781959;68781959;68781959;68781959;68785010;68785010;68785010;68785010;68786035;687…	-;-;-;-;-;-;-;-;-;-;-;-;-;-;-;-;-;-;-;-;-;-;-;-;-;-;-;-;-;-;-;-;-;-;-;-;-;-;-;-;-;-;-;-;-;-;-;-;-;-;-;-;-;-;-;-;-;-;-;-;-;-;-;-;-;-;-;-;-;-;-;-;-;-;-;-;-;-;-;-;-;-;-;-;-;-;-;-;-;-;-;-;-	6571	chr11:68754620-68844410	773.118	780.828	274.324	480.095	807.373	921.922	529.302	617.68	695.361	559.087	643.909	1.00352	0.162424	6.1784	6.47532e-10	3.5668e-06
9	ENSG00000138829.12	FBN2	fibrillin 2 [Source:HGNC Symbol;Acc:HGNC:3604]	chr5;chr5;chr5;chr5;chr5;chr5;chr5;chr5;chr5;chr5;chr5;chr5;chr5;chr5;chr5;chr5;chr5;chr5;chr5;chr5;chr5;chr5;chr5;chr5;chr5;chr5;chr5;chr5;chr5;chr5;chr5;chr5;chr5;chr5;chr5;chr5;chr5;chr5;chr5;chr5;chr5;chr5;chr5;chr5;chr5;chr5;chr5;chr5;chr5;chr5;chr5;chr5;chr5;chr5;chr5;chr5;chr5;chr5;chr5;chr5;chr5;chr5;chr5;chr5;chr5;chr5;chr5;chr5;chr5;chr5;chr5;chr5;chr5;chr5;chr5;chr5;chr5;chr5;chr5;chr5…	128257909;128258037;128261736;128261736;128263425;128263425;128271999;128271999;128273840;128273840;128274567;128274567;128276038;128276038;128277880;128277880;128278635;128278635;128280192;128280192;128286718;128286718;128287308;128287308;128288438;128288438;128289127;128289127;128289882;128289882;128290732;128290732;128291529;128291529;128300817;128300817;128301382;128301382;128302973;128302973…	128259829;128259829;128261907;128261907;128263656;128263656;128272118;128272118;128273968;128273968;128274683;128274683;128276160;128276160;128278005;128278005;128278841;128278841;128280317;128280317;128286849;128286849;128287430;128287430;128288557;128288557;128289252;128289252;128289947;128289947;128290884;128290884;128291654;128291654;128300936;128300936;128301510;128301510;128303089;128303089…	-;-;-;-;-;-;-;-;-;-;-;-;-;-;-;-;-;-;-;-;-;-;-;-;-;-;-;-;-;-;-;-;-;-;-;-;-;-;-;-;-;-;-;-;-;-;-;-;-;-;-;-;-;-;-;-;-;-;-;-;-;-;-;-;-;-;-;-;-;-;-;-;-;-;-;-;-;-;-;-;-;-;-;-;-;-;-;-;-;-;-;-;-;-;-;-;-;-;-;-;-;-;-;-;-;-;-;-;-;-;-;-;-;-;-;-;-;-;-;-;-;-;-;-;-;-;-;-;-;-;-;-;-;-;-;-;-;-;-;-;-;-;-;-;-;-;-;-;-;-;-;-;-;-;-;-;-;-;-;-;-;-;-;-;-;-;-;-;-;-;-;-;-;-;-;-;-;-;-;-;-;-;-;-;-;-;-;-;-;-;-;-;-;-;-;-;-;-;-	13218	chr5:128257909-128659185	2455.66	2539.02	1464.66	1703.8	2243.44	2682.67	2188.39	2606.86	2786.86	3207.1	2387.85	0.600112	0.0996686	6.02107	1.73265e-09	7.96326e-06
10	ENSG00000261757.1	AC005592.1	novel transcript	chr5	142703782	142705421	+	1640	chr5:142703782-142705421	261.175	269.837	71.1464	82.3491	170.96	213.356	102.186	129.419	232.87	311.864	184.516	1.02516	0.176181	5.8188	5.92704e-09	2.45166e-05
11	ENSG00000111704.11	NANOG	Nanog homeobox [Source:HGNC Symbol;Acc:HGNC:20857]	chr12;chr12;chr12;chr12;chr12;chr12;chr12;chr12;chr12;chr12;chr12;chr12;chr12;chr12;chr12;chr12	7787794;7788419;7789402;7789433;7789615;7789620;7792950;7792950;7792950;7792988;7794457;7794457;7794457;7794679;7794679;7794727	7787843;7788578;7789765;7789765;7789765;7789765;7793212;7793212;7793212;7793212;7794543;7794543;7794543;7799146;7794808;7795095	+;+;+;+;+;+;+;+;+;+;+;+;+;+;+;+	5392	chr12:7787794-7799146	2244.43	2343.55	840.075	938.779	1255.18	1842.72	803.713	1011.82	1538.03	1618.29	1443.66	0.717854	0.123938	5.79202	6.95454e-09	2.61516e-05
12	ENSG00000261716.2	H2BC20P	H2B clustered histone 20, pseudogene [Source:HGNC Symbol;Acc:HGNC:20516]	chr1;chr1	149844498;149850193	149850937;149850772	-;-	6440	chr1:149844498-149850937	772.077	649.097	504.182	578.914	1287.16	941.011	592.451	630.286	765.764	1110.24	783.118	0.880143	0.157994	5.57074	2.53656e-08	8.74352e-05
13	ENSG00000156574.10	NODAL	nodal growth differentiation factor [Source:HGNC Symbol;Acc:HGNC:7865]	chr10;chr10;chr10;chr10;chr10;chr10	70431936;70432749;70435286;70435286;70441475;70447924	70433088;70433088;70435983;70435983;70441681;70447951	-;-;-;-;-;-	2086	chr10:70431936-70447951	820.983	792.514	17.1025	19.7638	47.4276	95.4486	10.3334	23.5307	62.8208	51.0323	194.096	1.11839	0.205307	5.44743	5.11038e-08	0.00015099
14	ENSG00000165617.14	DACT1	dishevelled binding antagonist of beta catenin 1 [Source:HGNC Symbol;Acc:HGNC:17748]	chr14;chr14;chr14;chr14;chr14;chr14;chr14;chr14;chr14;chr14;chr14;chr14;chr14;chr14;chr14;chr14;chr14;chr14;chr14;chr14;chr14;chr14;chr14;chr14	58633967;58634068;58634081;58638056;58638179;58638837;58640736;58640736;58640736;58640736;58640736;58640736;58641592;58641592;58641592;58641592;58641592;58641592;58645258;58645258;58645369;58645369;58645369;58645369	58634185;58634185;58634185;58638547;58638547;58639262;58640868;58640868;58640868;58640868;58640868;58640868;58641747;58641747;58641747;58641747;58641747;58641747;58645856;58647170;58647263;58648321;58647200;58645472	+;+;+;+;+;+;+;+;+;+;+;+;+;+;+;+;+;+;+;+;+;+;+;+	4490	chr14:58633967-58648321	2248.6	2660.13	100.563	127.641	184.196	279.608	93.001	152.949	162.468	158.767	616.792	0.847227	0.155368	5.45303	4.95199e-08	0.00015099
15	ENSG00000154188.10	ANGPT1	angiopoietin 1 [Source:HGNC Symbol;Acc:HGNC:484]	chr8;chr8;chr8;chr8;chr8;chr8;chr8;chr8;chr8;chr8;chr8;chr8;chr8;chr8;chr8;chr8;chr8;chr8;chr8;chr8;chr8;chr8;chr8;chr8;chr8;chr8;chr8;chr8;chr8;chr8;chr8;chr8;chr8;chr8;chr8;chr8;chr8;chr8;chr8;chr8;chr8;chr8;chr8;chr8;chr8;chr8	107249482;107249493;107251512;107251512;107251527;107264221;107264221;107264221;107264221;107264221;107283997;107284519;107284682;107284682;107284682;107284682;107293936;107293936;107293936;107293936;107293936;107293936;107293936;107303240;107303240;107303240;107303240;107303240;107321896;107321896;107321899;107321899;107321899;107321899;107336150;107336150;107336150;107336150;107336384;107336384…	107252015;107252015;107252015;107252015;107252015;107264351;107264351;107264351;107264351;107264351;107284848;107284848;107284848;107284848;107284848;107284848;107295541;107294037;107294037;107294037;107294037;107294037;107294037;107303367;107303367;107303367;107303367;107303367;107322128;107322128;107321993;107321989;107322128;107322128;107336271;107336271;107336271;107336271;107336522;107336522…	-;-;-;-;-;-;-;-;-;-;-;-;-;-;-;-;-;-;-;-;-;-;-;-;-;-;-;-;-;-;-;-;-;-;-;-;-;-;-;-;-;-;-;-;-;-	7128	chr8:107249482-107498055	207.067	270.9	15.0502	21.4108	58.4573	123.522	11.4816	40.3383	118.06	96.3944	96.268	1.13612	0.215152	5.28056	1.28791e-07	0.000355155
16	ENSG00000124610.5	H1-1	H1.1 linker histone, cluster member [Source:HGNC Symbol;Acc:HGNC:4715]	chr6	26017032	26017787	-	756	chr6:26017032-26017787	502.579	497.181	635.529	741.965	339.714	393.024	179.113	176.48	114.811	78.2495	365.864	-0.795158	0.153777	-5.17085	2.33037e-07	0.000602458
17	ENSG00000275714.2	H3C1	H3 clustered histone 1 [Source:HGNC Symbol;Acc:HGNC:4766]	chr6	26020451	26020958	+	508	chr6:26020451-26020958	1413.05	966.74	2425.13	1806.74	1580.55	1111.7	1261.83	1165.61	517.73	405.99	1265.51	-0.607014	0.118473	-5.12364	2.99685e-07	0.000729188
18	ENSG00000072041.17	SLC6A15	solute carrier family 6 member 15 [Source:HGNC Symbol;Acc:HGNC:13621]	chr12;chr12;chr12;chr12;chr12;chr12;chr12;chr12;chr12;chr12;chr12;chr12;chr12;chr12;chr12;chr12;chr12;chr12;chr12;chr12;chr12;chr12;chr12;chr12;chr12;chr12;chr12;chr12;chr12;chr12;chr12;chr12;chr12;chr12;chr12;chr12;chr12;chr12;chr12;chr12;chr12;chr12;chr12;chr12;chr12;chr12;chr12;chr12;chr12;chr12;chr12;chr12;chr12;chr12;chr12;chr12	84859491;84859713;84861594;84861603;84863439;84863439;84863439;84863439;84867034;84867034;84867034;84867034;84870478;84870478;84870478;84870562;84872602;84872602;84872602;84872602;84873087;84873087;84873087;84873087;84873087;84873129;84874486;84876497;84876497;84876497;84876497;84880845;84883859;84883859;84883998;84885435;84885435;84885435;84885435;84885911;84885911;84885911;84885911;84891832;848…	84862006;84861867;84862006;84862006;84863601;84863601;84863601;84863601;84867193;84867833;84867193;84867193;84870670;84870670;84870670;84870670;84872794;84872794;84872794;84872794;84873328;84873264;84873328;84873330;84873328;84873328;84874528;84876607;84876607;84876607;84876607;84884040;84884040;84884040;84884040;84885561;84885561;84885561;84885561;84886068;84885986;84886068;84886068;84892308;848…	-;-;-;-;-;-;-;-;-;-;-;-;-;-;-;-;-;-;-;-;-;-;-;-;-;-;-;-;-;-;-;-;-;-;-;-;-;-;-;-;-;-;-;-;-;-;-;-;-;-;-;-;-;-;-;-	8727	chr12:84859491-84913615	1585.78	1825.12	520.6	665.38	837.153	1016.25	578.673	600.032	836.167	993.429	945.858	0.595579	0.11715	5.08392	3.69728e-07	0.000849636
19	ENSG00000134954.14	ETS1	ETS proto-oncogene 1, transcription factor [Source:HGNC Symbol;Acc:HGNC:3488]	chr11;chr11;chr11;chr11;chr11;chr11;chr11;chr11;chr11;chr11;chr11;chr11;chr11;chr11;chr11;chr11;chr11;chr11;chr11;chr11;chr11;chr11;chr11;chr11;chr11;chr11;chr11;chr11;chr11;chr11;chr11;chr11;chr11;chr11;chr11;chr11;chr11;chr11;chr11;chr11;chr11;chr11;chr11;chr11;chr11;chr11;chr11;chr11	128458761;128458765;128460244;128461494;128461766;128462544;128463509;128463509;128463509;128463509;128463509;128480191;128480191;128480191;128480401;128484823;128484823;128484823;128484823;128486069;128486069;128486069;128486069;128489290;128489290;128489290;128489290;128489470;128490457;128490457;128490457;128490457;128490457;128504991;128521913;128521913;128521913;128521913;128536412;128556291…	128462576;128462576;128462576;128462576;128462576;128462576;128463627;128463950;128463627;128463627;128463627;128480451;128480451;128480451;128480451;128485071;128485071;128485071;128485071;128486146;128486146;128486146;128486146;128489490;128489490;128489490;128489490;128489490;128490576;128490576;128490576;128490576;128490576;128505394;128522304;128522264;128522201;128522310;128536783;128556435…	-;-;-;-;-;-;-;-;-;-;-;-;-;-;-;-;-;-;-;-;-;-;-;-;-;-;-;-;-;-;-;-;-;-;-;-;-;-;-;-;-;-;-;-;-;-;-;-	7149	chr11:128458761-128587558	3475.39	3966.82	714.2	1071.36	1220.99	1729.31	532.747	890.804	1150.27	1289.42	1604.13	0.656595	0.129472	5.07133	3.95043e-07	0.00086003
20	ENSG00000185432.12	METTL7A	methyltransferase like 7A [Source:HGNC Symbol;Acc:HGNC:24550]	chr12;chr12;chr12;chr12;chr12;chr12;chr12;chr12;chr12;chr12;chr12;chr12;chr12;chr12	50923472;50924005;50924667;50924983;50925015;50925037;50925041;50929914;50929914;50929914;50929914;50929914;50931598;50931615	50924080;50924080;50925536;50925536;50925536;50925536;50925536;50930291;50932508;50930422;50929955;50932510;50932438;50932507	+;+;+;+;+;+;+;+;+;+;+;+;+;+	4076	chr12:50923472-50932510	1837.59	1787.94	774.401	820.197	1078.7	1628.24	874.899	907.612	1327.9	1289.42	1232.69	0.673296	0.134808	4.99447	5.89983e-07	0.0012202
21	ENSG00000162601.11	MYSM1	Myb like, SWIRM and MPN domains 1 [Source:HGNC Symbol;Acc:HGNC:29401]	chr1;chr1;chr1;chr1;chr1;chr1;chr1;chr1;chr1;chr1;chr1;chr1;chr1;chr1;chr1;chr1;chr1;chr1;chr1;chr1;chr1;chr1;chr1;chr1;chr1;chr1;chr1;chr1;chr1;chr1;chr1;chr1;chr1;chr1;chr1;chr1;chr1;chr1;chr1;chr1;chr1;chr1;chr1;chr1;chr1;chr1;chr1;chr1;chr1;chr1;chr1;chr1;chr1;chr1;chr1;chr1;chr1;chr1;chr1;chr1;chr1;chr1;chr1;chr1;chr1;chr1;chr1;chr1;chr1;chr1;chr1;chr1;chr1;chr1;chr1;chr1;chr1;chr1;chr1;chr1…	58643440;58646427;58654739;58654743;58654751;58655398;58658968;58659144;58659153;58659213;58661170;58661170;58661170;58661170;58661170;58661170;58661170;58661170;58661170;58661406;58661406;58661406;58661406;58661406;58661406;58661406;58661406;58661406;58663450;58665499;58665499;58665499;58665499;58665499;58665499;58665499;58665499;58665499;58667038;58667038;58667038;58667038;58667038;58667038;586…	58645384;58646569;58660155;58660155;58660155;58660155;58660155;58660155;58660155;58660155;58661227;58661227;58661227;58661227;58661227;58661227;58661227;58661227;58661227;58661511;58661511;58663522;58661511;58661511;58661511;58661511;58661511;58661511;58663522;58665631;58665631;58665631;58665631;58665631;58665631;58665631;58665631;58665631;58667226;58667226;58667226;58667226;58667226;58667226;586…	-;-;-;-;-;-;-;-;-;-;-;-;-;-;-;-;-;-;-;-;-;-;-;-;-;-;-;-;-;-;-;-;-;-;-;-;-;-;-;-;-;-;-;-;-;-;-;-;-;-;-;-;-;-;-;-;-;-;-;-;-;-;-;-;-;-;-;-;-;-;-;-;-;-;-;-;-;-;-;-;-;-;-;-;-;-;-;-;-;-;-;-;-;-;-;-;-;-;-;-;-;-;-;-;-;-;-;-;-;-;-;-;-;-;-;-;-;-;-;-;-;-;-;-;-;-;-;-;-;-;-;-;-;-;-;-;-;-;-;-;-;-;-;-;-;-;-;-;-;-;-;-;-;-;-;-;-;-;-;-;-;-;-;-;-;-;-;-	13115	chr1:58643440-58700077	6715.62	7715.86	2409.4	2855.86	3231.7	4353.58	2940.44	3046.38	4661.74	5599.94	4353.05	0.489582	0.10263	4.77035	1.8391e-06	0.00362251
22	ENSG00000092847.13	AGO1	argonaute RISC component 1 [Source:HGNC Symbol;Acc:HGNC:3262]	chr1;chr1;chr1;chr1;chr1;chr1;chr1;chr1;chr1;chr1;chr1;chr1;chr1;chr1;chr1;chr1;chr1;chr1;chr1;chr1;chr1;chr1;chr1;chr1;chr1;chr1;chr1;chr1;chr1;chr1;chr1;chr1;chr1;chr1;chr1;chr1;chr1;chr1;chr1;chr1;chr1;chr1;chr1;chr1;chr1;chr1;chr1;chr1;chr1;chr1;chr1;chr1;chr1;chr1;chr1;chr1;chr1;chr1;chr1;chr1;chr1;chr1;chr1;chr1;chr1;chr1;chr1;chr1;chr1;chr1;chr1;chr1;chr1;chr1;chr1;chr1;chr1;chr1;chr1;chr1…	35869808;35883209;35883209;35883209;35888427;35888427;35888427;35888427;35892557;35892557;35892557;35892557;35892580;35893097;35893097;35893097;35893097;35893097;35893592;35893674;35893674;35893674;35893674;35894037;35894037;35894037;35894037;35894037;35894315;35894315;35894315;35894315;35894315;35895122;35895122;35895122;35895122;35895122;35901474;35901474;35901474;35901474;35901474;35901948;359…	35869903;35883446;35883446;35883446;35888610;35888610;35888610;35888610;35892677;35892677;35892677;35892677;35892677;35893278;35893278;35893278;35893278;35893278;35893810;35893810;35893810;35893810;35893810;35894171;35894171;35894171;35894171;35894171;35894402;35894402;35894402;35894402;35894402;35895269;35895269;35895269;35895269;35895269;35901593;35901593;35901593;35901593;35901593;35902070;359…	+;+;+;+;+;+;+;+;+;+;+;+;+;+;+;+;+;+;+;+;+;+;+;+;+;+;+;+;+;+;+;+;+;+;+;+;+;+;+;+;+;+;+;+;+;+;+;+;+;+;+;+;+;+;+;+;+;+;+;+;+;+;+;+;+;+;+;+;+;+;+;+;+;+;+;+;+;+;+;+;+;+;+;+;+;+;+;+;+;+;+;+;+	13890	chr1:35869808-35930532	17084.6	16936	9141.63	10125.6	12072	14720.4	9723.78	11378.8	14043.7	14832.2	13005.9	0.448513	0.0957498	4.68422	2.81029e-06	0.00528386
23	ENSG00000134569.10	LRP4	LDL receptor related protein 4 [Source:HGNC Symbol;Acc:HGNC:6696]	chr11;chr11;chr11;chr11;chr11;chr11;chr11;chr11;chr11;chr11;chr11;chr11;chr11;chr11;chr11;chr11;chr11;chr11;chr11;chr11;chr11;chr11;chr11;chr11;chr11;chr11;chr11;chr11;chr11;chr11;chr11;chr11;chr11;chr11;chr11;chr11;chr11;chr11;chr11;chr11;chr11;chr11;chr11;chr11;chr11;chr11;chr11;chr11;chr11;chr11;chr11	46856717;46856870;46862606;46862606;46864448;46865119;46867979;46868600;46868988;46871525;46871525;46873100;46873100;46873375;46873375;46874800;46875456;46875804;46876466;46876744;46877199;46878907;46879126;46881702;46883871;46883924;46886091;46886091;46886325;46886325;46889411;46889411;46889944;46890277;46892973;46894589;46895166;46895884;46896210;46896869;46898558;46898904;46899387;46899387;468…	46859315;46859315;46862747;46862933;46864535;46865186;46868114;46868713;46869132;46871633;46871633;46873234;46873234;46873754;46873593;46875103;46875681;46875966;46876637;46876830;46877339;46879038;46879315;46881903;46883976;46883976;46886172;46886172;46886502;46886533;46889687;46889533;46890120;46890494;46893129;46894819;46895291;46896018;46896335;46896994;46898677;46899032;46899503;46899503;468…	-;-;-;-;-;-;-;-;-;-;-;-;-;-;-;-;-;-;-;-;-;-;-;-;-;-;-;-;-;-;-;-;-;-;-;-;-;-;-;-;-;-;-;-;-;-;-;-;-;-;-	8748	chr11:46856717-46918642	2133.1	2463.59	1161.6	1259.12	1625.78	1926.94	1674.02	1629.5	1960.44	1890.46	1772.45	0.51359	0.110194	4.66079	3.15002e-06	0.0056651
24	ENSG00000186340.15	THBS2	thrombospondin 2 [Source:HGNC Symbol;Acc:HGNC:11786]	chr6;chr6;chr6;chr6;chr6;chr6;chr6;chr6;chr6;chr6;chr6;chr6;chr6;chr6;chr6;chr6;chr6;chr6;chr6;chr6;chr6;chr6;chr6;chr6;chr6;chr6;chr6;chr6;chr6;chr6;chr6;chr6;chr6;chr6;chr6;chr6;chr6;chr6;chr6;chr6;chr6;chr6;chr6;chr6;chr6;chr6;chr6;chr6;chr6;chr6;chr6;chr6;chr6;chr6;chr6;chr6;chr6;chr6;chr6;chr6;chr6;chr6;chr6;chr6;chr6;chr6;chr6;chr6;chr6;chr6;chr6;chr6;chr6;chr6;chr6;chr6;chr6;chr6;chr6	169215780;169215794;169216192;169217454;169220198;169220198;169220198;169220198;169221430;169221430;169221430;169221430;169222197;169222197;169222197;169222197;169223248;169223248;169223248;169223248;169225145;169225145;169225145;169226180;169226180;169226180;169228122;169228122;169228122;169229572;169229572;169229572;169231980;169231980;169231980;169232664;169232664;169232664;169232890;169232890…	169217829;169217829;169217829;169217625;169220337;169220337;169220337;169220337;169221527;169221527;169221527;169221527;169222468;169222468;169222468;169222468;169223440;169223475;169223475;169223475;169225379;169225379;169225379;169226298;169226298;169226298;169228281;169228281;169228281;169229679;169229679;169229679;169232198;169232198;169232198;169232816;169232816;169232816;169233017;169233017…	-;-;-;-;-;-;-;-;-;-;-;-;-;-;-;-;-;-;-;-;-;-;-;-;-;-;-;-;-;-;-;-;-;-;-;-;-;-;-;-;-;-;-;-;-;-;-;-;-;-;-;-;-;-;-;-;-;-;-;-;-;-;-;-;-;-;-;-;-;-;-;-;-;-;-;-;-;-;-	6412	chr6:169215780-169254044	1109.21	959.304	517.179	573.149	862.521	1060.04	446.635	682.389	892.489	766.619	786.954	0.69874	0.152434	4.58389	4.56407e-06	0.00760445
25	ENSG00000099284.14	MACROH2A2	macroH2A.2 histone [Source:HGNC Symbol;Acc:HGNC:14453]	chr10;chr10;chr10;chr10;chr10;chr10;chr10;chr10;chr10;chr10;chr10;chr10;chr10;chr10;chr10;chr10	70052846;70052880;70075600;70075600;70090060;70090060;70091757;70093735;70093735;70095654;70095654;70100208;70100208;70109033;70109033;70111518	70053000;70053000;70075830;70075830;70090166;70090166;70091954;70093845;70093845;70095753;70095753;70100297;70100297;70109180;70109207;70112282	+;+;+;+;+;+;+;+;+;+;+;+;+;+;+;+	1932	chr10:70052846-70112282	618.078	675.656	1115.77	1102.65	1614.75	1603.54	1692.39	1606.81	1991.85	1749.84	1377.13	0.500586	0.10924	4.58243	4.59606e-06	0.00760445
26	ENSG00000183908.7	LRRC55	leucine rich repeat containing 55 [Source:HGNC Symbol;Acc:HGNC:32324]	chr11;chr11;chr11;chr11	57181747;57181953;57187245;57187245	57182683;57182683;57191714;57191717	+;+;+;+	5410	chr11:57181747-57191717	178.972	216.72	654	588.796	429.055	284.1	731.379	590.788	415.917	333.411	442.314	-0.695307	0.154273	-4.507	6.57507e-06	0.0104604
27	ENSG00000198576.4	ARC	activity regulated cytoskeleton associated protein [Source:HGNC Symbol;Acc:HGNC:648]	chr8;chr8;chr8;chr8;chr8	142611049;142612065;142612108;142612484;142612484	142611857;142612252;142612252;142612702;142614479	-;-;-;-;-	2993	chr8:142611049-142614479	676.348	588.543	2237.01	2241.54	1523.2	1366.6	2003.54	2503.49	1499.04	1187.35	1582.67	-0.573058	0.129627	-4.4208	9.8334e-06	0.0145267
28	ENSG00000139679.15	LPAR6	lysophosphatidic acid receptor 6 [Source:HGNC Symbol;Acc:HGNC:15520]	chr13;chr13;chr13;chr13;chr13;chr13;chr13;chr13;chr13;chr13;chr13;chr13;chr13;chr13;chr13;chr13;chr13;chr13;chr13;chr13;chr13;chr13;chr13;chr13;chr13;chr13;chr13;chr13;chr13;chr13;chr13;chr13;chr13;chr13;chr13;chr13;chr13	48389567;48389571;48389571;48389571;48389571;48391400;48401298;48404181;48404181;48404181;48406556;48408624;48411045;48411048;48411139;48411741;48412421;48415700;48415700;48415700;48415700;48415700;48415700;48416313;48417167;48417167;48417167;48422650;48422650;48422650;48423993;48423993;48426580;48426859;48439609;48444553;48444553	48389812;48389812;48389812;48389812;48389812;48391531;48401407;48404263;48404263;48404263;48406709;48408767;48413111;48413111;48413111;48412205;48412489;48415810;48415810;48415810;48415816;48415813;48415810;48416564;48417320;48417320;48417320;48422790;48422790;48422790;48424119;48424119;48426795;48426907;48439812;48444704;48444667	-;-;-;-;-;-;-;-;-;-;-;-;-;-;-;-;-;-;-;-;-;-;-;-;-;-;-;-;-;-;-;-;-;-;-;-;-	4348	chr13:48389567-48444704	71.797	84.9881	32.8368	37.8806	81.6197	129.136	29.8522	75.6343	92.065	111.137	74.6947	0.935923	0.21158	4.4235	9.71155e-06	0.0145267
29	ENSG00000220323.4	H2BC19P	H2B clustered histone 19, pseudogene [Source:HGNC Symbol;Acc:HGNC:20517]	chr1;chr1	149842875;149843041	149846486;149843533	+;+	3612	chr1:149842875-149846486	456.795	403.694	275.692	282.457	650.751	410.991	274.411	342.035	368.26	506.921	397.201	0.739166	0.174729	4.23037	2.33312e-05	0.0332784
30	ENSG00000163032.12	VSNL1	visinin like 1 [Source:HGNC Symbol;Acc:HGNC:12722]	chr2;chr2;chr2;chr2;chr2;chr2;chr2;chr2;chr2;chr2;chr2;chr2;chr2;chr2;chr2;chr2;chr2;chr2;chr2;chr2;chr2;chr2	17539126;17539967;17540696;17540696;17540707;17541160;17546003;17546003;17567380;17592070;17592070;17592070;17592070;17592070;17649410;17649410;17649410;17649410;17649410;17655197;17655197;17655197	17539402;17540182;17540918;17540918;17540918;17541679;17546023;17546023;17567707;17592236;17592236;17592236;17592236;17592236;17649625;17649560;17649625;17649602;17649625;17657018;17657018;17655528	+;+;+;+;+;+;+;+;+;+;+;+;+;+;+;+;+;+;+;+;+;+	3790	chr2:17539126-17657018	2731.41	2925.72	619.794	675.262	891.198	1003.89	427.116	588.267	704.026	759.814	1132.65	0.502892	0.119137	4.22111	2.43101e-05	0.0335187
31	ENSG00000183742.13	MACC1	MET transcriptional regulator MACC1 [Source:HGNC Symbol;Acc:HGNC:30215]	chr7;chr7;chr7;chr7;chr7;chr7;chr7;chr7;chr7;chr7;chr7;chr7;chr7;chr7;chr7;chr7;chr7;chr7;chr7;chr7;chr7;chr7;chr7	20134655;20140625;20140917;20154193;20154193;20154193;20158204;20158204;20158204;20161748;20161748;20161748;20164256;20164369;20170228;20170714;20170714;20184989;20198525;20217299;20217299;20217299;20217299	20141158;20141158;20141158;20154381;20154381;20154381;20160245;20160245;20160245;20161870;20161870;20161870;20164399;20164399;20170781;20170781;20170778;20185078;20198670;20217357;20217352;20217404;20217384	-;-;-;-;-;-;-;-;-;-;-;-;-;-;-;-;-;-;-;-;-;-;-	9898	chr7:20134655-20217404	1177.89	1441.61	1093.88	1222.06	1594.89	1722.57	1230.83	1137.88	1613.85	1650.04	1388.55	0.480704	0.114231	4.20817	2.5745e-05	0.0343521
32	ENSG00000170382.12	LRRN2	leucine rich repeat neuronal 2 [Source:HGNC Symbol;Acc:HGNC:16914]	chr1;chr1;chr1;chr1;chr1;chr1;chr1;chr1;chr1	204617170;204617170;204617170;204619900;204633144;204682870;204685320;204685320;204685320	204620218;204622205;204620218;204620218;204633246;204682997;204685366;204685738;204685353	-;-;-;-;-;-;-;-;-	5686	chr1:204617170-204685738	290.31	276.211	131.347	131.758	242.653	277.363	156.15	263.039	291.359	249.491	230.968	0.755238	0.180406	4.18632	2.83515e-05	0.0355373
33	ENSG00000101445.10	PPP1R16B	protein phosphatase 1 regulatory subunit 16B [Source:HGNC Symbol;Acc:HGNC:15850]	chr20;chr20;chr20;chr20;chr20;chr20;chr20;chr20;chr20;chr20;chr20;chr20;chr20;chr20;chr20;chr20;chr20;chr20;chr20;chr20;chr20;chr20;chr20;chr20;chr20;chr20;chr20;chr20	38805697;38805724;38835825;38835825;38836116;38838113;38838448;38889595;38889595;38889595;38889595;38895565;38895565;38895565;38895565;38900581;38900581;38902668;38902668;38905969;38906979;38906979;38907806;38907806;38908028;38908028;38918157;38918157	38805792;38805792;38836175;38836175;38836175;38838198;38838510;38889665;38889665;38889665;38889665;38895698;38895646;38895710;38895710;38900684;38900684;38902792;38902792;38906094;38907054;38907054;38907935;38907935;38908193;38908193;38923024;38923024	+;+;+;+;+;+;+;+;+;+;+;+;+;+;+;+;+;+;+;+;+;+;+;+;+;+;+;+	6408	chr20:38805697-38923024	1274.66	1288.63	317.422	302.221	423.54	565.954	288.188	342.035	462.491	467.229	573.237	0.587373	0.140075	4.19329	2.74937e-05	0.0355373
34	ENSG00000134333.14	LDHA	lactate dehydrogenase A [Source:HGNC Symbol;Acc:HGNC:6535]	chr11;chr11;chr11;chr11;chr11;chr11;chr11;chr11;chr11;chr11;chr11;chr11;chr11;chr11;chr11;chr11;chr11;chr11;chr11;chr11;chr11;chr11;chr11;chr11;chr11;chr11;chr11;chr11;chr11;chr11;chr11;chr11;chr11;chr11;chr11;chr11;chr11;chr11;chr11;chr11;chr11;chr11;chr11;chr11;chr11;chr11;chr11;chr11;chr11;chr11;chr11;chr11;chr11;chr11;chr11;chr11;chr11;chr11;chr11;chr11;chr11;chr11;chr11;chr11;chr11;chr11;chr…	18394560;18394561;18394562;18394562;18394562;18394563;18394563;18394563;18394563;18394563;18394563;18394563;18394563;18394586;18394612;18394704;18395124;18396266;18396278;18396480;18396554;18396818;18396819;18396819;18396819;18396819;18396819;18396819;18396819;18396819;18396819;18396819;18396819;18396819;18396819;18396819;18396819;18396819;18396819;18396819;18396843;18398630;18398798;18398866;183…	18394641;18394636;18394636;18394636;18394636;18394636;18394636;18394636;18394636;18394636;18394636;18394636;18394636;18394636;18394886;18394886;18395273;18396610;18396610;18396610;18396968;18396968;18396968;18396968;18396968;18396968;18396968;18396968;18396968;18396968;18396968;18396968;18396954;18396968;18396968;18396968;18396968;18397398;18396968;18396968;18396954;18399548;18398988;18398988;183…	+;+;+;+;+;+;+;+;+;+;+;+;+;+;+;+;+;+;+;+;+;+;+;+;+;+;+;+;+;+;+;+;+;+;+;+;+;+;+;+;+;+;+;+;+;+;+;+;+;+;+;+;+;+;+;+;+;+;+;+;+;+;+;+;+;+;+;+;+;+;+;+;+;+;+;+;+;+;+;+;+;+;+;+;+;+;+;+;+;+;+;+;+;+;+;+;+;+;+;+;+;+;+;+;+;+;+;+;+;+;+;+;+;+;+;+;+;+;+;+;+;+;+;+;+;+;+;+;+;+;+;+;+	6038	chr11:18394560-18408425	11415.7	11744.3	6239.68	7105.08	8110.13	9312.42	6644.41	7319.72	8710.43	9175.61	8577.75	0.367677	0.0889573	4.13319	3.57759e-05	0.0435245
35	ENSG00000122786.20	CALD1	caldesmon 1 [Source:HGNC Symbol;Acc:HGNC:1441]	chr7;chr7;chr7;chr7;chr7;chr7;chr7;chr7;chr7;chr7;chr7;chr7;chr7;chr7;chr7;chr7;chr7;chr7;chr7;chr7;chr7;chr7;chr7;chr7;chr7;chr7;chr7;chr7;chr7;chr7;chr7;chr7;chr7;chr7;chr7;chr7;chr7;chr7;chr7;chr7;chr7;chr7;chr7;chr7;chr7;chr7;chr7;chr7;chr7;chr7;chr7;chr7;chr7;chr7;chr7;chr7;chr7;chr7;chr7;chr7;chr7;chr7;chr7;chr7;chr7;chr7;chr7;chr7;chr7;chr7;chr7;chr7;chr7;chr7;chr7;chr7;chr7;chr7;chr7;chr7…	134744252;134745467;134779420;134779625;134779634;134779634;134779637;134779639;134779650;134779678;134779715;134809591;134821985;134843884;134843884;134843884;134843884;134843884;134843884;134843884;134843884;134843884;134843884;134843884;134843884;134844251;134866841;134867693;134867693;134867693;134867693;134867693;134867693;134867693;134867693;134867693;134867693;134867693;134867693;134867693…	134744363;134745572;134779749;134779749;134779749;134779749;134779749;134779749;134779749;134779749;134779749;134809627;134822061;134843971;134843971;134843971;134843971;134843971;134843971;134843971;134843971;134843971;134843971;134843971;134843971;134844336;134867039;134867804;134867804;134867975;134867804;134867804;134867804;134867804;134868241;134867804;134867804;134867804;134867804;134867804…	+;+;+;+;+;+;+;+;+;+;+;+;+;+;+;+;+;+;+;+;+;+;+;+;+;+;+;+;+;+;+;+;+;+;+;+;+;+;+;+;+;+;+;+;+;+;+;+;+;+;+;+;+;+;+;+;+;+;+;+;+;+;+;+;+;+;+;+;+;+;+;+;+;+;+;+;+;+;+;+;+;+;+;+;+;+;+;+;+;+;+;+;+;+;+;+;+;+;+;+;+;+;+;+;+;+;+;+;+;+;+;+;+;+;+;+;+;+;+;+;+;+;+;+;+;+;+;+;+;+;+;+;+;+;+;+;+;+;+;+;+;+;+;+;+;+;+;+;+;+;+;+;+;+;+;+;+;+;+;+;+;+;+;+;+;+;+;+;+;+;+;+;+;+;+;+;+;+;+;+;+;+;+;+;+;+;+;+	9844	chr7:134744252-134970729	8842.47	10362.2	3822.75	4154.51	4896.08	5847.07	4028.9	3913.66	4866.45	5248.39	5598.24	0.403726	0.0982041	4.11109	3.93795e-05	0.0465399
36	ENSG00000243709.1	LEFTY1	left-right determination factor 1 [Source:HGNC Symbol;Acc:HGNC:6552]	chr1;chr1;chr1;chr1;chr1;chr1	225886282;225887399;225887785;225887786;225888817;225911119	225887090;225887638;225888032;225888032;225889146;225911382	-;-;-;-;-;-	1891	chr1:225886282-225911382	1355.82	1316.25	0.6841	1.64698	72.7959	194.266	5.7408	15.1269	128.891	134.952	322.618	0.859925	0.21192	4.05777	4.95431e-05	0.0561528
37	ENSG00000101665.9	SMAD7	SMAD family member 7 [Source:HGNC Symbol;Acc:HGNC:6773]	chr18;chr18;chr18;chr18;chr18;chr18;chr18;chr18;chr18;chr18;chr18;chr18;chr18;chr18;chr18;chr18;chr18;chr18;chr18;chr18;chr18;chr18;chr18;chr18	48919853;48920027;48920993;48921372;48921411;48921501;48921534;48921641;48930134;48933592;48942481;48942481;48942481;48942481;48942481;48942481;48942655;48948384;48948384;48948384;48948384;48949229;48949812;48949812	48921910;48921910;48921910;48921910;48921910;48921910;48921910;48921910;48930182;48933722;48942555;48942555;48942555;48942552;48942555;48942807;48942732;48948505;48948437;48948437;48948437;48949333;48950424;48952052	-;-;-;-;-;-;-;-;-;-;-;-;-;-;-;-;-;-;-;-;-;-;-;-	5033	chr18:48919853-48952052	3610.66	3622.62	612.953	698.32	1032.38	1924.69	651.007	986.607	1507.7	1602.41	1624.94	0.798447	0.196926	4.05456	5.02285e-05	0.0561528
38	ENSG00000183098.11	GPC6	glypican 6 [Source:HGNC Symbol;Acc:HGNC:4454]	chr13;chr13;chr13;chr13;chr13;chr13;chr13;chr13;chr13;chr13;chr13;chr13;chr13;chr13	93226807;93545263;93830154;94027729;94286348;94286349;94305980;94305980;94382414;94382414;94398466;94398466;94403015;94403015	93227616;93545421;93830545;94027894;94286479;94286479;94306123;94306123;94382550;94382550;94398641;94398641;94403217;94408020	+;+;+;+;+;+;+;+;+;+;+;+;+;+	7122	chr13:93226807-94408020	2398.43	2506.09	640.317	578.914	776.49	1047.69	701.526	768.108	766.847	849.404	1103.38	0.516154	0.127605	4.04495	5.2334e-05	0.056967
39	ENSG00000273489.1	AC008264.2	novel transcript, antisense to MKLN1	chr7	131493964	131497694	-	3731	chr7:131493964-131497694	87.405	69.0529	242.856	208.343	106.988	95.4486	223.891	110.93	136.473	189.387	147.077	-0.804357	0.201326	-3.99529	6.46143e-05	0.0685309
40	ENSG00000104327.7	CALB1	calbindin 1 [Source:HGNC Symbol;Acc:HGNC:1434]	chr8;chr8;chr8;chr8;chr8;chr8;chr8;chr8;chr8;chr8;chr8;chr8;chr8;chr8;chr8;chr8;chr8;chr8;chr8;chr8;chr8;chr8;chr8;chr8;chr8;chr8;chr8;chr8;chr8;chr8;chr8;chr8;chr8;chr8;chr8;chr8;chr8;chr8;chr8;chr8;chr8;chr8;chr8;chr8;chr8;chr8;chr8;chr8;chr8;chr8;chr8;chr8;chr8;chr8;chr8;chr8;chr8;chr8;chr8	90058608;90058608;90059419;90060170;90060629;90060629;90060629;90060629;90062628;90063100;90063100;90063281;90063281;90063281;90063281;90063299;90063406;90063406;90063406;90063406;90063435;90065898;90065898;90065898;90065898;90068998;90068998;90068998;90068998;90069004;90069154;90069154;90069154;90069154;90069154;90069169;90078311;90078373;90078373;90078373;90078373;90078373;90078373;90078424;900…	90060286;90060286;90060286;90060286;90060700;90061312;90060700;90063153;90063153;90063153;90063153;90063320;90063320;90063320;90064468;90063320;90063461;90063430;90063461;90063461;90063461;90065975;90065975;90065975;90065975;90069054;90069054;90069054;90069054;90069054;90069237;90069237;90069237;90069237;90069237;90069237;90078447;90078447;90078447;90078447;90078447;90078447;90078447;90078447;900…	-;-;-;-;-;-;-;-;-;-;-;-;-;-;-;-;-;-;-;-;-;-;-;-;-;-;-;-;-;-;-;-;-;-;-;-;-;-;-;-;-;-;-;-;-;-;-;-;-;-;-;-;-;-;-;-;-;-;-	7138	chr8:90058608-90095475	1366.22	1682.77	374.887	413.392	497.439	735.516	329.522	378.171	483.07	450.218	671.12	0.558618	0.140622	3.97247	7.11309e-05	0.0735565
41	ENSG00000117318.9	ID3	inhibitor of DNA binding 3, HLH protein [Source:HGNC Symbol;Acc:HGNC:5362]	chr1;chr1;chr1;chr1;chr1;chr1;chr1	23557926;23557934;23558445;23558935;23558935;23559127;23559127	23558415;23558415;23559019;23559075;23559019;23559443;23559501	-;-;-;-;-;-;-	1496	chr1:23557926-23559501	3100.8	2916.16	4755.86	5038.11	3804.14	2861.21	3671.82	4204.43	2874.59	2154.7	3538.18	-0.508508	0.129212	-3.93544	8.30428e-05	0.0823761
42	ENSG00000141858.12	SAMD1	sterile alpha motif domain containing 1 [Source:HGNC Symbol;Acc:HGNC:17958]	chr19;chr19;chr19;chr19;chr19;chr19;chr19;chr19;chr19;chr19;chr19;chr19	14087851;14088429;14088671;14088671;14088880;14088880;14089068;14089068;14089785;14090509;14090938;14090938	14088575;14088575;14088782;14088782;14088976;14088976;14089362;14089362;14090751;14090575;14091036;14091013	-;-;-;-;-;-;-;-;-;-;-;-	2295	chr19:14087851-14091036	2073.79	2099.21	1754.03	1993.67	2385.72	2724.22	2066.69	2129.53	2198.73	2016.34	2144.19	0.418953	0.106503	3.93372	8.36427e-05	0.0823761
43	ENSG00000217275.2	AL031777.1	ribosomal protein S10 (RPS10) pseudogene	chr6	26202156	26202654	+	499	chr6:26202156-26202654	7.28375	5.31176	3.4205	2.47047	19.8534	31.4419	1.14816	5.04229	5.41559	3.40215	8.479	0.651277	0.167912	3.87867	0.000105028	0.101032
44	ENSG00000056291.17	NPFFR2	neuropeptide FF receptor 2 [Source:HGNC Symbol;Acc:HGNC:4525]	chr4;chr4;chr4;chr4;chr4;chr4;chr4;chr4;chr4;chr4;chr4;chr4;chr4;chr4;chr4;chr4;chr4;chr4	72031804;72031902;72039178;72039374;72068913;72128585;72128585;72128585;72138040;72138040;72138040;72138040;72146530;72146978;72146978;72146978;72146978;72146978	72032200;72032200;72039413;72039413;72069023;72128919;72128919;72128919;72138139;72138139;72138139;72138139;72146619;72148061;72148058;72148061;72147812;72148067	+;+;+;+;+;+;+;+;+;+;+;+;+;+;+;+;+;+	2359	chr4:72031804-72148067	75.9591	87.1128	88.933	97.9954	132.356	248.167	124.001	146.226	256.699	248.357	150.581	0.74071	0.191788	3.86213	0.000112405	0.101438
45	ENSG00000112159.12	MDN1	midasin AAA ATPase 1 [Source:HGNC Symbol;Acc:HGNC:18302]	chr6;chr6;chr6;chr6;chr6;chr6;chr6;chr6;chr6;chr6;chr6;chr6;chr6;chr6;chr6;chr6;chr6;chr6;chr6;chr6;chr6;chr6;chr6;chr6;chr6;chr6;chr6;chr6;chr6;chr6;chr6;chr6;chr6;chr6;chr6;chr6;chr6;chr6;chr6;chr6;chr6;chr6;chr6;chr6;chr6;chr6;chr6;chr6;chr6;chr6;chr6;chr6;chr6;chr6;chr6;chr6;chr6;chr6;chr6;chr6;chr6;chr6;chr6;chr6;chr6;chr6;chr6;chr6;chr6;chr6;chr6;chr6;chr6;chr6;chr6;chr6;chr6;chr6;chr6;chr6…	89642498;89642775;89643512;89643943;89645015;89645015;89646540;89646540;89648032;89648032;89648256;89648256;89650024;89650024;89650732;89650732;89652192;89652192;89652992;89652992;89654164;89654164;89655764;89655764;89656700;89656700;89658209;89658209;89658610;89658610;89661431;89661431;89662087;89662087;89662792;89662792;89664487;89664487;89668014;89668014;89670918;89670919;89670919;89672200;896…	89644193;89643212;89644193;89644193;89645157;89645157;89646603;89646603;89648146;89648146;89648329;89648329;89650198;89650198;89650847;89650847;89652281;89652281;89653155;89653155;89654334;89654334;89655968;89655968;89656801;89656801;89658370;89658370;89658917;89658917;89661578;89661578;89662239;89662239;89662967;89662967;89664628;89664628;89668151;89668151;89671080;89671080;89671080;89672574;896…	-;-;-;-;-;-;-;-;-;-;-;-;-;-;-;-;-;-;-;-;-;-;-;-;-;-;-;-;-;-;-;-;-;-;-;-;-;-;-;-;-;-;-;-;-;-;-;-;-;-;-;-;-;-;-;-;-;-;-;-;-;-;-;-;-;-;-;-;-;-;-;-;-;-;-;-;-;-;-;-;-;-;-;-;-;-;-;-;-;-;-;-;-;-;-;-;-;-;-;-;-;-;-;-;-;-;-;-;-;-;-;-;-;-;-;-;-;-;-;-;-;-;-;-;-;-;-;-;-;-;-;-;-;-;-;-;-;-;-;-;-;-;-;-;-;-;-;-;-;-;-;-;-;-;-;-;-;-;-;-;-;-;-;-;-;-;-;-;-;-;-;-;-;-;-;-;-;-;-;-;-;-;-;-;-;-;-;-;-;-;-;-;-;-;-;-;-;-;-;-…	18674	chr6:89642498-89819794	52573.1	50371.4	23541.2	27330	30317.3	36584.9	24494.9	28265.4	33894	37292.1	34466.4	0.373317	0.0966829	3.86125	0.000112807	0.101438
46	ENSG00000123560.14	PLP1	proteolipid protein 1 [Source:HGNC Symbol;Acc:HGNC:9086]	chrX;chrX;chrX;chrX;chrX;chrX;chrX;chrX;chrX;chrX;chrX;chrX;chrX;chrX;chrX;chrX;chrX;chrX;chrX;chrX;chrX;chrX;chrX;chrX;chrX;chrX;chrX;chrX;chrX;chrX;chrX;chrX;chrX;chrX;chrX;chrX;chrX;chrX;chrX;chrX;chrX;chrX;chrX;chrX;chrX;chrX;chrX;chrX;chrX;chrX;chrX;chrX;chrX;chrX;chrX;chrX;chrX;chrX;chrX;chrX;chrX;chrX;chrX;chrX;chrX;chrX;chrX;chrX;chrX;chrX;chrX;chrX;chrX;chrX;chrX;chrX;chrX;chrX;chrX;chrX…	103773718;103774217;103774385;103775472;103775545;103776506;103776511;103776618;103776840;103776850;103776853;103776853;103776853;103776853;103776853;103776853;103776853;103776874;103776874;103776874;103776917;103776918;103779849;103779965;103780803;103781153;103785582;103785582;103785582;103785582;103785582;103785582;103785582;103785582;103785582;103785582;103785582;103785582;103785582;103785582…	103773846;103774362;103774455;103775499;103775607;103776647;103776647;103776747;103776999;103776999;103776999;103776999;103776999;103776999;103776999;103776999;103776999;103776999;103776999;103776999;103776999;103776999;103779990;103780270;103780910;103781307;103785768;103785768;103785768;103785766;103785977;103785768;103785768;103785768;103785768;103785768;103785768;103785768;103785768;103785768…	+;+;+;+;+;+;+;+;+;+;+;+;+;+;+;+;+;+;+;+;+;+;+;+;+;+;+;+;+;+;+;+;+;+;+;+;+;+;+;+;+;+;+;+;+;+;+;+;+;+;+;+;+;+;+;+;+;+;+;+;+;+;+;+;+;+;+;+;+;+;+;+;+;+;+;+;+;+;+;+;+;+;+;+;+;+;+;+;+;+;+;+;+;+;+	6088	chrX:103773718-103792619	1559.76	1664.7	1005.63	1056.54	1326.87	1501.35	802.565	1002.58	1222.84	1340.45	1248.33	0.422571	0.109406	3.86241	0.000112276	0.101438
47	ENSG00000062716.13	VMP1	vacuole membrane protein 1 [Source:HGNC Symbol;Acc:HGNC:29559]	chr17;chr17;chr17;chr17;chr17;chr17;chr17;chr17;chr17;chr17;chr17;chr17;chr17;chr17;chr17;chr17;chr17;chr17;chr17;chr17;chr17;chr17;chr17;chr17;chr17;chr17;chr17;chr17;chr17;chr17;chr17;chr17;chr17;chr17;chr17;chr17;chr17;chr17;chr17;chr17;chr17;chr17;chr17;chr17;chr17;chr17;chr17;chr17;chr17;chr17;chr17;chr17;chr17;chr17;chr17;chr17;chr17;chr17;chr17;chr17;chr17;chr17;chr17;chr17;chr17;chr17;chr…	59707192;59707527;59707648;59707650;59707651;59707654;59707664;59707671;59707696;59707706;59707718;59729715;59731383;59731421;59731421;59731421;59731421;59731421;59731421;59731421;59731421;59735338;59735338;59735338;59735338;59735338;59735338;59735338;59735338;59735338;59737453;59737453;59737453;59737453;59737453;59737453;59737453;59738837;59738837;59738837;59738837;59738837;59738837;59764971;597…	59707272;59707676;59707748;59707748;59707748;59707748;59707748;59707748;59707748;59707748;59708077;59730017;59731522;59731522;59731522;59731522;59731522;59731522;59731522;59731522;59731522;59735473;59735473;59735473;59735473;59735473;59735744;59735473;59735473;59735473;59737474;59737543;59737517;59737543;59737543;59737543;59737543;59738947;59738947;59738947;59738947;59738947;59738947;59765138;597…	+;+;+;+;+;+;+;+;+;+;+;+;+;+;+;+;+;+;+;+;+;+;+;+;+;+;+;+;+;+;+;+;+;+;+;+;+;+;+;+;+;+;+;+;+;+;+;+;+;+;+;+;+;+;+;+;+;+;+;+;+;+;+;+;+;+;+;+;+;+;+;+;+;+;+;+;+;+	6854	chr17:59707192-59842255	3330.76	3757.54	2920.42	4354.62	5110.05	5315.93	3753.34	3640.53	4771.13	4628.06	4158.24	0.481245	0.124843	3.85481	0.000115821	0.101932
48	ENSG00000164176.13	EDIL3	EGF like repeats and discoidin domains 3 [Source:HGNC Symbol;Acc:HGNC:3173]	chr5;chr5;chr5;chr5;chr5;chr5;chr5;chr5;chr5;chr5;chr5;chr5;chr5;chr5;chr5;chr5;chr5;chr5;chr5;chr5;chr5;chr5;chr5;chr5;chr5;chr5;chr5;chr5;chr5;chr5	83940554;83940600;83963205;83963205;84047606;84060300;84060300;84060300;84064700;84064700;84064700;84066451;84066451;84066451;84078629;84106649;84106649;84106660;84137241;84137241;84137241;84180393;84180393;84180393;84181099;84229855;84254084;84254084;84384308;84384308	83943568;83943568;83963360;83963360;84048272;84060484;84060484;84060484;84064844;84064844;84064844;84066606;84066606;84066606;84078828;84106830;84106830;84106830;84137354;84137354;84137354;84180521;84180521;84180521;84181242;84229884;84254212;84254212;84384386;84384880	-;-;-;-;-;-;-;-;-;-;-;-;-;-;-;-;-;-;-;-;-;-;-;-;-;-;-;-;-;-	5825	chr5:83940554-84384880	1602.42	1804.94	773.717	850.666	993.775	1482.26	964.455	825.254	1063.62	1141.99	1150.31	0.531369	0.138144	3.84648	0.000119826	0.102422
49	ENSG00000095739.11	BAMBI	BMP and activin membrane bound inhibitor [Source:HGNC Symbol;Acc:HGNC:30251]	chr10;chr10;chr10;chr10;chr10	28677510;28677521;28681258;28681258;28681983	28677973;28677973;28682677;28681545;28682932	+;+;+;+;+	2139	chr10:28677510-28682932	930.239	970.99	391.989	376.335	458.835	833.211	436.301	491.623	536.143	562.489	598.815	0.611186	0.159021	3.84342	0.00012133	0.102422
50	ENSG00000075213.11	SEMA3A	semaphorin 3A [Source:HGNC Symbol;Acc:HGNC:10723]	chr7;chr7;chr7;chr7;chr7;chr7;chr7;chr7;chr7;chr7;chr7;chr7;chr7;chr7;chr7;chr7;chr7;chr7;chr7;chr7;chr7;chr7;chr7;chr7;chr7;chr7;chr7;chr7;chr7;chr7;chr7;chr7;chr7;chr7;chr7;chr7;chr7;chr7;chr7;chr7;chr7;chr7;chr7;chr7;chr7;chr7;chr7;chr7;chr7;chr7;chr7;chr7;chr7;chr7;chr7;chr7	83955777;83961301;83963205;83963205;83977132;83977132;83981321;83981321;83985436;83985436;84001955;84001955;84005339;84005339;84007353;84007353;84011022;84011022;84011183;84011183;84014209;84014209;84046324;84046324;84060465;84060465;84110470;84110470;84110476;84129123;84129123;84129123;84134794;84134794;84134794;84194475;84194475;84194475;84194475;84194529;84195138;84195364;84306382;84307207;843…	83961826;83961826;83963347;83963347;83977196;83977196;83981478;83981478;83985477;83985477;84002046;84002046;84005558;84005558;84007497;84007497;84011091;84011091;84011297;84011297;84014351;84014351;84046443;84046443;84060558;84060558;84110589;84110589;84110589;84129185;84129185;84129185;84134951;84134951;84134951;84194668;84194668;84194668;84194789;84194668;84195161;84195445;84306611;84307292;843…	-;-;-;-;-;-;-;-;-;-;-;-;-;-;-;-;-;-;-;-;-;-;-;-;-;-;-;-;-;-;-;-;-;-;-;-;-;-;-;-;-;-;-;-;-;-;-;-;-;-;-;-;-;-;-;-	9259	chr7:83955777-84492724	2832.34	3751.16	1680.83	2266.25	2327.26	3001.58	1913.98	2097.59	2577.82	2903.17	2535.2	0.408055	0.106539	3.83011	0.000128085	0.105942
51	ENSG00000183379.9	SYNDIG1L	synapse differentiation inducing 1 like [Source:HGNC Symbol;Acc:HGNC:32388]	chr14;chr14;chr14;chr14;chr14;chr14;chr14;chr14;chr14	74405894;74405899;74407849;74407849;74409328;74409328;74409505;74425912;74425912	74407693;74407693;74407989;74407989;74409801;74409806;74409801;74426210;74426102	-;-;-;-;-;-;-;-;-	2719	chr14:74405894-74426210	96.7698	111.547	155.975	126.817	86.0315	30.319	122.853	77.3151	76.9013	58.9707	94.35	-0.805947	0.210689	-3.82528	0.000130621	0.105942
52	ENSG00000164305.19	CASP3	caspase 3 [Source:HGNC Symbol;Acc:HGNC:1504]	chr4;chr4;chr4;chr4;chr4;chr4;chr4;chr4;chr4;chr4;chr4;chr4;chr4;chr4;chr4;chr4;chr4;chr4;chr4;chr4;chr4;chr4;chr4;chr4;chr4;chr4;chr4;chr4;chr4;chr4;chr4;chr4;chr4;chr4;chr4;chr4;chr4;chr4;chr4;chr4;chr4	184627696;184627696;184627696;184629256;184629384;184631037;184631037;184631765;184631765;184631765;184631765;184631765;184631896;184632268;184632268;184632268;184632268;184632268;184632268;184635294;184635294;184635294;184635294;184635294;184635294;184638401;184638401;184638401;184638401;184638401;184638401;184644531;184648465;184648465;184648465;184648503;184649395;184649395;184649395;184649395…	184629501;184629501;184629501;184629501;184629501;184631157;184631157;184631940;184631940;184631940;184631940;184631940;184631940;184632396;184632396;184632396;184632396;184632396;184632396;184635418;184635418;184635418;184635418;184635418;184635418;184638468;184638468;184638468;184638468;184638468;184638468;184644722;184648631;184648631;184648592;184648631;184649447;184649455;184649447;184649509…	-;-;-;-;-;-;-;-;-;-;-;-;-;-;-;-;-;-;-;-;-;-;-;-;-;-;-;-;-;-;-;-;-;-;-;-;-;-;-;-;-	2899	chr4:184627696-184649509	3123.69	3445.21	2317.05	2738.11	2843.45	4115.52	2647.66	3146.39	4067.11	4340.01	3278.42	0.420227	0.110195	3.81351	0.000137009	0.108986
53	ENSG00000270022.3	Z93241.1	RNA, U12 small nuclear	chr22	42615244	42615907	+	664	chr22:42615244-42615907	72.8375	92.4246	119.718	220.695	52.9425	93.2028	146.965	184.884	129.974	83.9198	119.756	-0.777359	0.207834	-3.74029	0.000183808	0.143453
54	ENSG00000171451.14	DSEL	dermatan sulfate epimerase like [Source:HGNC Symbol;Acc:HGNC:18144]	chr18;chr18	67506587;67516361	67515492;67516720	-;-	9266	chr18:67506587-67516720	2117.49	2278.74	1232.06	1550.63	1650.04	2098.75	1310.05	1469.83	1679.91	1803.14	1719.07	0.401867	0.107698	3.73143	0.000190396	0.145844
55	ENSG00000177565.18	TBL1XR1	TBL1X receptor 1 [Source:HGNC Symbol;Acc:HGNC:29529]	chr3;chr3;chr3;chr3;chr3;chr3;chr3;chr3;chr3;chr3;chr3;chr3;chr3;chr3;chr3;chr3;chr3;chr3;chr3;chr3;chr3;chr3;chr3;chr3;chr3;chr3;chr3;chr3;chr3;chr3;chr3;chr3;chr3;chr3;chr3;chr3;chr3;chr3;chr3;chr3;chr3;chr3;chr3;chr3;chr3;chr3;chr3;chr3;chr3;chr3;chr3;chr3;chr3;chr3;chr3;chr3;chr3;chr3;chr3;chr3;chr3;chr3;chr3;chr3;chr3;chr3;chr3;chr3;chr3;chr3;chr3;chr3;chr3;chr3;chr3;chr3;chr3;chr3;chr3;chr3…	177019340;177019344;177019355;177020592;177020754;177020772;177022926;177024766;177024855;177025345;177025985;177026373;177026373;177026373;177026373;177026373;177026373;177026373;177026373;177026373;177026373;177026421;177032318;177032552;177032606;177032971;177032971;177032971;177032971;177032971;177032971;177032971;177032971;177032971;177032971;177032971;177034198;177034198;177034198;177034198…	177025524;177025524;177025524;177022475;177025524;177025524;177025524;177025524;177025524;177025524;177026041;177026415;177026474;177026474;177026474;177026470;177026474;177027830;177026474;177026474;177026474;177026474;177032340;177032597;177032659;177033047;177033010;177033010;177033136;177033136;177033136;177033136;177033136;177033136;177033136;177033136;177034203;177034325;177034230;177034325…	-;-;-;-;-;-;-;-;-;-;-;-;-;-;-;-;-;-;-;-;-;-;-;-;-;-;-;-;-;-;-;-;-;-;-;-;-;-;-;-;-;-;-;-;-;-;-;-;-;-;-;-;-;-;-;-;-;-;-;-;-;-;-;-;-;-;-;-;-;-;-;-;-;-;-;-;-;-;-;-;-;-;-;-;-;-;-;-;-;-;-;-;-;-;-;-;-;-;-;-;-;-;-;-;-;-;-;-;-;-;-;-;-;-;-;-;-;-;-;-;-;-;-;-;-;-;-;-;-;-;-;-;-;-;-;-;-;-;-;-;-;-;-;-;-;-;-;-;-;-;-;-;-;-;-;-;-;-;-;-;-;-;-;-;-;-;-;-;-;-;-;-;-;-;-;-;-;-;-;-;-;-;-;-;-;-;-;-;-;-;-;-;-;-;-;-;-;-;-;-…	11689	chr3:177019340-177228000	6995.52	8304.4	4194.22	5032.35	5288.73	7503.39	5121.95	4776.73	6780.32	7809.08	6180.67	0.428389	0.115785	3.69985	0.000215724	0.16224
56	ENSG00000184588.18	PDE4B	phosphodiesterase 4B [Source:HGNC Symbol;Acc:HGNC:8781]	chr1;chr1;chr1;chr1;chr1;chr1;chr1;chr1;chr1;chr1;chr1;chr1;chr1;chr1;chr1;chr1;chr1;chr1;chr1;chr1;chr1;chr1;chr1;chr1;chr1;chr1;chr1;chr1;chr1;chr1;chr1;chr1;chr1;chr1;chr1;chr1;chr1;chr1;chr1;chr1;chr1;chr1;chr1;chr1;chr1;chr1;chr1;chr1;chr1;chr1;chr1;chr1;chr1;chr1;chr1;chr1;chr1;chr1;chr1;chr1;chr1;chr1;chr1;chr1;chr1;chr1;chr1;chr1;chr1;chr1;chr1;chr1;chr1;chr1;chr1;chr1;chr1;chr1;chr1;chr1…	65792514;65792895;65913245;65913245;65918597;65918597;65992422;65992616;65992735;65992736;66048825;66062894;66112770;66152390;66247460;66247460;66247460;66247460;66247460;66247460;66257365;66257425;66257647;66257647;66257647;66257647;66257647;66257647;66257647;66257793;66257793;66257793;66257793;66257793;66257793;66257793;66266038;66266038;66266038;66266038;66266038;66266038;66266038;66266672;662…	65792630;65793248;65913356;65913356;65918835;65918835;65993142;65993142;65993142;65993142;66048890;66062957;66112798;66152532;66247654;66247544;66247557;66247654;66247654;66247654;66257504;66257526;66257683;66257683;66257683;66257683;66257683;66257683;66257683;66257863;66257863;66257863;66257863;66257863;66257863;66257863;66266155;66266087;66266087;66266087;66266087;66266087;66266087;66267509;662…	+;+;+;+;+;+;+;+;+;+;+;+;+;+;+;+;+;+;+;+;+;+;+;+;+;+;+;+;+;+;+;+;+;+;+;+;+;+;+;+;+;+;+;+;+;+;+;+;+;+;+;+;+;+;+;+;+;+;+;+;+;+;+;+;+;+;+;+;+;+;+;+;+;+;+;+;+;+;+;+;+;+;+;+;+;+;+;+;+;+;+;+;+;+;+;+;+;+;+;+;+;+;+;+;+;+;+;+;+;+;+;+;+;+;+;+;+;+;+;+	8930	chr1:65792514-66374579	782.483	773.392	615.69	657.145	411.407	423.343	545.376	634.488	452.743	330.009	562.608	-0.53004	0.144393	-3.67081	0.000241781	0.17859
57	ENSG00000170561.13	IRX2	iroquois homeobox 2 [Source:HGNC Symbol;Acc:HGNC:14359]	chr5;chr5;chr5;chr5;chr5;chr5;chr5;chr5;chr5	2745845;2746165;2747541;2748345;2748345;2749382;2749382;2751165;2751165	2746786;2747616;2747616;2749052;2749052;2749787;2749787;2751677;2751662	-;-;-;-;-;-;-;-;-	3399	chr5:2745845-2751677	318.404	240.091	478.186	429.862	323.17	259.396	383.486	256.316	181.964	128.148	299.902	-0.55972	0.153449	-3.6476	0.000264698	0.185576
58	ENSG00000106341.11	PPP1R17	protein phosphatase 1 regulatory subunit 17 [Source:HGNC Symbol;Acc:HGNC:16973]	chr7;chr7;chr7;chr7;chr7;chr7;chr7;chr7;chr7;chr7;chr7;chr7;chr7	31687215;31687215;31692406;31692406;31695469;31695963;31696965;31696965;31696965;31707204;31707204;31707204;31707515	31687306;31687306;31692523;31692523;31695621;31696078;31697117;31697117;31697117;31707420;31707409;31708455;31707596	+;+;+;+;+;+;+;+;+;+;+;+;+	1884	chr7:31687215-31708455	180.013	198.66	340.682	351.63	233.829	163.947	140.076	177.32	128.891	107.735	202.278	-0.648485	0.177671	-3.64991	0.00026233	0.185576
59	ENSG00000140848.17	CPNE2	copine 2 [Source:HGNC Symbol;Acc:HGNC:2315]	chr16;chr16;chr16;chr16;chr16;chr16;chr16;chr16;chr16;chr16;chr16;chr16;chr16;chr16;chr16;chr16;chr16;chr16;chr16;chr16;chr16;chr16;chr16;chr16;chr16;chr16;chr16;chr16;chr16;chr16;chr16;chr16;chr16;chr16;chr16;chr16;chr16;chr16;chr16;chr16;chr16;chr16;chr16;chr16;chr16;chr16;chr16;chr16;chr16;chr16;chr16;chr16;chr16;chr16;chr16;chr16;chr16;chr16;chr16;chr16;chr16;chr16;chr16;chr16;chr16;chr16;chr…	57092583;57092607;57093950;57106051;57110551;57110708;57110708;57110708;57112842;57113288;57113288;57113288;57113288;57115476;57115476;57115476;57115476;57117496;57117496;57117496;57117496;57119195;57119195;57119195;57119195;57119199;57119561;57119561;57119561;57119561;57119561;57121093;57121093;57121093;57121093;57121674;57121674;57121674;57121674;57123306;57123414;57123414;57123414;57123414;571…	57092790;57092790;57094091;57106174;57110922;57110922;57110922;57110922;57113467;57113352;57113467;57113467;57113467;57115550;57115550;57115550;57115550;57117567;57117567;57117567;57117567;57119278;57119278;57119278;57119278;57119278;57119650;57119639;57119650;57119650;57119650;57121191;57121191;57121191;57121191;57121760;57121760;57121760;57121760;57125993;57123473;57123473;57123473;57123473;571…	+;+;+;+;+;+;+;+;+;+;+;+;+;+;+;+;+;+;+;+;+;+;+;+;+;+;+;+;+;+;+;+;+;+;+;+;+;+;+;+;+;+;+;+;+;+;+;+;+;+;+;+;+;+;+;+;+;+;+;+;+;+;+;+;+;+;+;+;+;+;+;+;+;+;+;+;+;+;+;+;+;+	7737	chr16:57092583-57148369	565.011	569.42	966.633	816.079	691.561	577.183	886.38	785.756	686.697	560.221	710.494	-0.449153	0.122993	-3.65187	0.000260342	0.185576
60	ENSG00000197462.3	AC003975.1	novel transcript	chr7;chr7;chr7;chr7;chr7	125917871;125920057;125923694;125924212;125933774	125918118;125920153;125923950;125924387;125933832	+;+;+;+;+	837	chr7:125917871-125933832	192.499	278.336	15.0502	31.2926	60.6633	59.515	17.2224	22.6903	16.2468	29.4853	72.3001	0.778529	0.214131	3.63576	0.000277161	0.191075
61	ENSG00000105810.10	CDK6	cyclin dependent kinase 6 [Source:HGNC Symbol;Acc:HGNC:1777]	chr7;chr7;chr7;chr7;chr7;chr7;chr7;chr7;chr7;chr7;chr7;chr7;chr7;chr7;chr7;chr7;chr7;chr7;chr7;chr7;chr7;chr7	92604921;92604921;92614714;92618072;92618072;92618072;92623036;92623036;92671235;92671426;92671426;92725626;92725626;92725626;92774696;92774696;92833091;92833091;92833403;92833873;92835028;92836478	92615286;92615286;92615286;92618277;92618207;92618207;92623086;92623086;92671535;92671535;92671535;92725710;92725793;92725793;92774831;92774831;92833690;92833690;92833690;92833917;92835297;92836573	-;-;-;-;-;-;-;-;-;-;-;-;-;-;-;-;-;-;-;-;-;-	12239	chr7:92604921-92836573	1175.81	1417.18	673.838	636.558	848.183	1108.33	803.713	1174.01	1077.7	1045.6	996.091	0.499935	0.13851	3.60937	0.000306942	0.208137
62	ENSG00000170558.9	CDH2	cadherin 2 [Source:HGNC Symbol;Acc:HGNC:1759]	chr18;chr18;chr18;chr18;chr18;chr18;chr18;chr18;chr18;chr18;chr18;chr18;chr18;chr18;chr18;chr18;chr18;chr18;chr18;chr18;chr18;chr18;chr18;chr18;chr18;chr18;chr18;chr18;chr18;chr18;chr18;chr18;chr18;chr18;chr18;chr18;chr18;chr18;chr18;chr18;chr18;chr18;chr18;chr18	27950966;27951081;27963357;27963357;27982944;27982944;27985000;27985000;27985528;27985528;27988524;27988524;27990097;27990097;27992655;27992655;27993500;27993500;28002997;28002997;28005849;28005849;28005970;28009717;28009717;28009717;28009804;28011846;28011846;28011846;28011846;28011918;28013683;28013683;28013683;28013683;28013683;28036470;28045411;28097063;28147673;28147673;28159149;28176963	27952359;27952359;27963521;27963521;27983083;27983083;27985233;27985233;27985761;27985761;27988666;27988666;27990350;27990350;27992840;27992840;27993637;27993637;28003169;28003169;28005993;28005993;28005993;28009872;28009872;28009872;28009872;28011992;28011992;28011992;28011992;28011992;28013909;28013909;28013909;28013909;28013909;28036585;28045596;28097229;28147784;28147784;28159297;28177130	-;-;-;-;-;-;-;-;-;-;-;-;-;-;-;-;-;-;-;-;-;-;-;-;-;-;-;-;-;-;-;-;-;-;-;-;-;-;-;-;-;-;-;-	4634	chr18:27950966-28177130	1596.18	1765.63	932.428	1198.18	1336.8	1586.69	1070.09	1003.41	1233.67	1402.82	1312.59	0.423031	0.117791	3.59136	0.000328958	0.219468
63	ENSG00000138772.13	ANXA3	annexin A3 [Source:HGNC Symbol;Acc:HGNC:541]	chr4;chr4;chr4;chr4;chr4;chr4;chr4;chr4;chr4;chr4;chr4;chr4;chr4;chr4;chr4;chr4;chr4;chr4;chr4;chr4;chr4;chr4;chr4;chr4;chr4;chr4;chr4;chr4;chr4;chr4;chr4;chr4;chr4;chr4;chr4;chr4;chr4;chr4;chr4;chr4;chr4;chr4;chr4;chr4;chr4;chr4;chr4;chr4;chr4;chr4;chr4;chr4;chr4;chr4;chr4;chr4;chr4;chr4;chr4;chr4;chr4;chr4;chr4;chr4;chr4;chr4;chr4;chr4;chr4;chr4;chr4;chr4;chr4	78551747;78551757;78551758;78551770;78551770;78551827;78551967;78552185;78553920;78554436;78554436;78554436;78554436;78554436;78554436;78554436;78554436;78571033;78573180;78573180;78573180;78573180;78573180;78573180;78579027;78579027;78579027;78579027;78579027;78579027;78579027;78582177;78582177;78582177;78582177;78582177;78582177;78582177;78586260;78586260;78586260;78586260;78586260;78591544;785…	78551859;78551859;78551859;78551859;78551859;78551859;78552345;78552345;78554045;78554488;78554488;78554488;78554488;78554488;78554488;78554488;78554488;78571173;78573267;78573267;78573267;78573267;78573267;78573267;78579121;78579121;78579121;78579121;78579121;78579121;78579121;78582290;78582290;78582291;78582290;78582421;78582290;78582290;78586350;78586350;78586350;78586350;78586350;78591603;785…	+;+;+;+;+;+;+;+;+;+;+;+;+;+;+;+;+;+;+;+;+;+;+;+;+;+;+;+;+;+;+;+;+;+;+;+;+;+;+;+;+;+;+;+;+;+;+;+;+;+;+;+;+;+;+;+;+;+;+;+;+;+;+;+;+;+;+;+;+;+;+;+;+	4895	chr4:78551747-78610451	270.539	273.024	62.9372	81.5256	131.253	166.193	49.3709	94.9631	103.979	75.9814	130.977	0.713927	0.200719	3.55685	0.000375335	0.246434
64	ENSG00000171444.18	MCC	MCC regulator of WNT signaling pathway [Source:HGNC Symbol;Acc:HGNC:6935]	chr5;chr5;chr5;chr5;chr5;chr5;chr5;chr5;chr5;chr5;chr5;chr5;chr5;chr5;chr5;chr5;chr5;chr5;chr5;chr5;chr5;chr5;chr5;chr5;chr5;chr5;chr5;chr5;chr5;chr5;chr5;chr5;chr5;chr5;chr5;chr5;chr5;chr5;chr5;chr5;chr5;chr5;chr5;chr5;chr5;chr5;chr5;chr5;chr5;chr5;chr5;chr5;chr5;chr5;chr5;chr5;chr5;chr5;chr5;chr5;chr5;chr5;chr5;chr5;chr5;chr5;chr5;chr5;chr5;chr5;chr5;chr5;chr5;chr5;chr5;chr5;chr5;chr5;chr5;chr5…	113022099;113022106;113026132;113028934;113028934;113028934;113043530;113043530;113043530;113048563;113048876;113049093;113049093;113049093;113049093;113053725;113053725;113053725;113053725;113053725;113063984;113063984;113063984;113063984;113063984;113068080;113068080;113068080;113068080;113071094;113071094;113071094;113071094;113082860;113082860;113082860;113082860;113084101;113084101;113084101…	113027482;113027482;113027482;113029056;113029056;113029056;113043630;113043630;113043630;113048727;113049299;113049299;113049299;113049299;113049299;113053959;113053959;113053959;113053959;113053959;113064167;113064040;113064167;113064167;113064167;113068183;113068183;113068183;113068183;113071234;113071234;113071234;113071234;113083008;113083008;113083008;113083008;113084190;113084190;113084190…	-;-;-;-;-;-;-;-;-;-;-;-;-;-;-;-;-;-;-;-;-;-;-;-;-;-;-;-;-;-;-;-;-;-;-;-;-;-;-;-;-;-;-;-;-;-;-;-;-;-;-;-;-;-;-;-;-;-;-;-;-;-;-;-;-;-;-;-;-;-;-;-;-;-;-;-;-;-;-;-;-;-;-;-;-;-;-;-;-;-	10739	chr5:113022099-113488823	1202.86	1269.51	3434.87	3522.07	2871.03	2456.96	3385.93	3501.03	3083.64	2962.14	2769	-0.363309	0.102766	-3.53531	0.000407294	0.263239
65	ENSG00000254934.5	LINC00678	long intergenic non-protein coding RNA 678 [Source:HGNC Symbol;Acc:HGNC:44413]	chr11;chr11;chr11;chr11;chr11;chr11;chr11	27617626;27617993;27620757;27623950;27623950;27634331;27634331	27618023;27618178;27620875;27624145;27624145;27634627;27634522	-;-;-;-;-;-;-	1165	chr11:27617626-27634627	4469.1	4434.26	2340.99	2920.92	3217.36	3869.6	2114.91	2906.04	2908.17	3041.53	3222.29	0.399367	0.113858	3.50759	0.000452178	0.283393
66	ENSG00000233056.2	ERVH48-1	endogenous retrovirus group 48 member 1 [Source:HGNC Symbol;Acc:HGNC:17216]	chr21;chr21;chr21	42916803;42917250;42925346	42919291;42919343;42925646	-;-;-	2842	chr21:42916803-42925646	448.471	558.797	141.609	200.932	245.962	306.559	129.742	183.203	194.961	184.85	259.509	0.575967	0.164138	3.50903	0.000449736	0.283393
67	ENSG00000169418.10	NPR1	natriuretic peptide receptor 1 [Source:HGNC Symbol;Acc:HGNC:7943]	chr1;chr1;chr1;chr1;chr1;chr1;chr1;chr1;chr1;chr1;chr1;chr1;chr1;chr1;chr1;chr1;chr1;chr1;chr1;chr1;chr1;chr1;chr1;chr1;chr1;chr1;chr1;chr1;chr1;chr1	153678688;153680501;153680801;153681180;153681549;153681704;153682498;153683376;153683740;153684964;153685806;153686123;153686646;153687016;153687200;153687634;153688053;153688724;153688953;153689188;153689188;153689453;153689453;153689806;153689806;153690284;153690284;153693106;153693106;153693352	153679829;153680700;153681029;153681293;153681792;153681839;153682589;153683511;153683824;153685084;153685880;153686200;153686750;153687087;153687356;153687789;153688221;153689099;153689099;153689311;153689311;153689521;153689521;153689980;153689980;153690382;153690382;153693968;153693197;153693992	+;+;+;+;+;+;+;+;+;+;+;+;+;+;+;+;+;+;+;+;+;+;+;+;+;+;+;+;+;+	4952	chr1:153678688-153693992	984.347	1016.67	2323.2	2284.36	1875.05	1527.18	2878.44	2184.15	1982.11	1637.57	1869.31	-0.409508	0.117302	-3.49104	0.000481139	0.292674
68	ENSG00000135968.21	GCC2	GRIP and coiled-coil domain containing 2 [Source:HGNC Symbol;Acc:HGNC:23218]	chr2;chr2;chr2;chr2;chr2;chr2;chr2;chr2;chr2;chr2;chr2;chr2;chr2;chr2;chr2;chr2;chr2;chr2;chr2;chr2;chr2;chr2;chr2;chr2;chr2;chr2;chr2;chr2;chr2;chr2;chr2;chr2;chr2;chr2;chr2;chr2;chr2;chr2;chr2;chr2;chr2;chr2;chr2;chr2;chr2;chr2;chr2;chr2;chr2;chr2;chr2;chr2;chr2;chr2;chr2;chr2;chr2;chr2;chr2;chr2;chr2;chr2;chr2;chr2;chr2;chr2;chr2;chr2;chr2;chr2;chr2;chr2;chr2;chr2;chr2;chr2;chr2;chr2;chr2;chr2…	108449191;108449206;108449223;108449231;108449240;108449633;108449633;108449633;108449633;108449633;108449884;108451028;108451028;108451028;108452399;108452399;108452399;108452399;108452399;108462588;108468980;108468980;108468980;108468980;108468980;108469300;108469300;108469651;108469651;108469651;108469651;108469651;108471814;108471845;108472827;108472827;108472827;108472827;108472827;108474789…	108449280;108449280;108449280;108449289;108449280;108449689;108449689;108449689;108449689;108450019;108449994;108451112;108451112;108451112;108452466;108452466;108452466;108452466;108452466;108462685;108469084;108469084;108469084;108469084;108469084;108469332;108469456;108472116;108470227;108472116;108470062;108472116;108472116;108472116;108472899;108473328;108472899;108472899;108472899;108475394…	+;+;+;+;+;+;+;+;+;+;+;+;+;+;+;+;+;+;+;+;+;+;+;+;+;+;+;+;+;+;+;+;+;+;+;+;+;+;+;+;+;+;+;+;+;+;+;+;+;+;+;+;+;+;+;+;+;+;+;+;+;+;+;+;+;+;+;+;+;+;+;+;+;+;+;+;+;+;+;+;+;+;+;+;+;+;+;+;+;+;+	12652	chr2:108449191-108509415	2099.8	3558.88	1707.51	2006.85	2521.39	2909.5	2121.8	1919.43	2704.55	3051.73	2460.14	0.485163	0.138918	3.49245	0.000478613	0.292674
69	ENSG00000170873.18	MTSS1	MTSS I-BAR domain containing 1 [Source:HGNC Symbol;Acc:HGNC:20443]	chr8;chr8;chr8;chr8;chr8;chr8;chr8;chr8;chr8;chr8;chr8;chr8;chr8;chr8;chr8;chr8;chr8;chr8;chr8;chr8;chr8;chr8;chr8;chr8;chr8;chr8;chr8;chr8;chr8;chr8;chr8;chr8;chr8;chr8;chr8;chr8;chr8;chr8;chr8;chr8;chr8;chr8;chr8;chr8;chr8;chr8;chr8;chr8;chr8;chr8;chr8;chr8;chr8;chr8;chr8;chr8;chr8;chr8;chr8;chr8;chr8;chr8;chr8;chr8;chr8;chr8;chr8;chr8;chr8;chr8;chr8;chr8;chr8;chr8;chr8;chr8;chr8;chr8;chr8;chr8…	124550790;124550790;124550976;124552800;124552813;124552888;124552890;124552902;124555742;124555742;124555742;124555742;124555742;124555742;124555742;124555742;124555799;124555813;124556232;124556232;124556232;124556232;124556232;124556232;124556232;124556232;124556232;124556261;124557681;124557681;124557681;124557681;124557681;124557681;124557681;124557688;124558713;124558713;124562782;124562782…	124553692;124553692;124553692;124553692;124553692;124553692;124553692;124553692;124555904;124555904;124555904;124555904;124555904;124555904;124556572;124555904;124555904;124555904;124556405;124556405;124556405;124556405;124556354;124556405;124556405;124556405;124556405;124556354;124557875;124557995;124557875;124557875;124557875;124557875;124557875;124557875;124558832;124558832;124562992;124562992…	-;-;-;-;-;-;-;-;-;-;-;-;-;-;-;-;-;-;-;-;-;-;-;-;-;-;-;-;-;-;-;-;-;-;-;-;-;-;-;-;-;-;-;-;-;-;-;-;-;-;-;-;-;-;-;-;-;-;-;-;-;-;-;-;-;-;-;-;-;-;-;-;-;-;-;-;-;-;-;-;-;-;-;-;-;-;-;-;-;-;-;-;-;-;-;-;-;-;-;-;-;-;-;-;-;-;-;-;-;-;-;-;-;-;-;-	7727	chr8:124550790-124728429	400.606	354.825	338.63	317.044	231.623	199.881	319.189	274.805	217.707	210.934	286.524	-0.517208	0.15137	-3.41684	0.000633527	0.379786
70	ENSG00000203326.12	ZNF525	zinc finger protein 525 [Source:HGNC Symbol;Acc:HGNC:29423]	chr19;chr19;chr19;chr19;chr19;chr19;chr19;chr19;chr19;chr19;chr19;chr19;chr19;chr19;chr19;chr19;chr19;chr19;chr19;chr19;chr19;chr19;chr19;chr19;chr19;chr19;chr19	53365693;53365704;53365705;53365707;53365713;53365729;53372215;53372215;53372215;53372215;53372215;53372342;53375770;53375770;53375770;53375770;53375770;53375770;53376139;53379381;53380722;53380722;53380722;53383923;53384970;53384970;53391868	53365759;53365759;53365759;53365759;53365759;53365759;53372296;53372296;53372296;53372296;53372296;53372396;53375896;53375896;53375896;53376157;53375896;53375896;53376442;53379474;53381049;53386593;53386590;53384056;53385231;53386581;53392217	+;+;+;+;+;+;+;+;+;+;+;+;+;+;+;+;+;+;+;+;+;+;+;+;+;+;+	7193	chr19:53365693-53392217	2126.86	2895.97	939.269	1116.65	1206.65	1487.88	900.158	1133.67	1180.6	1396.02	1438.37	0.363213	0.106598	3.40731	0.00065606	0.387675
71	ENSG00000103044.11	HAS3	hyaluronan synthase 3 [Source:HGNC Symbol;Acc:HGNC:4820]	chr16;chr16;chr16;chr16;chr16;chr16;chr16;chr16;chr16;chr16;chr16;chr16;chr16;chr16;chr16;chr16;chr16;chr16	69105653;69106254;69106257;69106572;69106609;69107540;69109396;69109396;69109396;69109396;69113441;69113441;69113441;69113441;69114343;69114343;69114343;69118355	69105787;69106316;69106316;69106988;69106715;69107695;69110031;69110031;69110031;69110031;69113542;69113542;69113542;69113542;69117668;69114397;69117660;69118719	+;+;+;+;+;+;+;+;+;+;+;+;+;+;+;+;+;+	5200	chr16:69105653-69118719	2210.1	2053.53	6046.07	5507.5	5135.42	3673.09	5084.06	5018.76	3937.13	3455.45	4212.11	-0.373403	0.109733	-3.40283	0.00066691	0.388536
72	ENSG00000137573.14	SULF1	sulfatase 1 [Source:HGNC Symbol;Acc:HGNC:20391]	chr8;chr8;chr8;chr8;chr8;chr8;chr8;chr8;chr8;chr8;chr8;chr8;chr8;chr8;chr8;chr8;chr8;chr8;chr8;chr8;chr8;chr8;chr8;chr8;chr8;chr8;chr8;chr8;chr8;chr8;chr8;chr8;chr8;chr8;chr8;chr8;chr8;chr8;chr8;chr8;chr8;chr8;chr8;chr8;chr8;chr8;chr8;chr8;chr8;chr8;chr8;chr8;chr8;chr8;chr8;chr8;chr8;chr8;chr8;chr8;chr8;chr8;chr8;chr8;chr8;chr8;chr8;chr8;chr8;chr8;chr8;chr8;chr8;chr8;chr8;chr8;chr8;chr8;chr8;chr8…	69466624;69466624;69466624;69466817;69466987;69469254;69473242;69492793;69492793;69492832;69492847;69495765;69495765;69495765;69495765;69495765;69501874;69501874;69501874;69501874;69501874;69501874;69501874;69501874;69562808;69562813;69563442;69563539;69563539;69563539;69563539;69563539;69563539;69563539;69563539;69563539;69563539;69563862;69563916;69563916;69563916;69563916;69563916;69563916;695…	69466950;69466950;69466950;69466950;69467089;69469385;69473325;69493125;69493125;69493125;69493125;69495926;69495926;69495850;69495926;69495926;69501968;69501968;69501968;69501968;69501968;69501968;69501968;69501968;69563098;69563143;69563611;69563877;69563611;69563697;69563611;69563611;69563611;69563611;69563611;69563611;69563611;69564147;69564147;69564144;69564147;69564147;69564147;69564147;695…	+;+;+;+;+;+;+;+;+;+;+;+;+;+;+;+;+;+;+;+;+;+;+;+;+;+;+;+;+;+;+;+;+;+;+;+;+;+;+;+;+;+;+;+;+;+;+;+;+;+;+;+;+;+;+;+;+;+;+;+;+;+;+;+;+;+;+;+;+;+;+;+;+;+;+;+;+;+;+;+;+;+;+;+;+;+;+;+;+;+;+;+;+;+;+;+;+;+;+;+;+;+;+;+;+;+;+;+;+;+;+;+;+;+;+;+;+;+;+;+;+;+;+;+;+;+;+;+;+;+;+;+;+;+;+;+;+;+;+;+;+;+;+;+;+;+;+;+;+;+;+;+;+;+;+;+;+;+;+;+;+;+;+;+;+;+;+;+;+;+;+;+;+;+;+;+;+;+;+;+;+;+;+;+;+;+;+;+;+	9372	chr8:69466624-69660915	1096.72	1207.89	518.548	557.503	654.06	814.121	659.044	665.582	825.336	887.962	788.677	0.407096	0.121148	3.36032	0.000778516	0.441957
73	ENSG00000175274.18	TP53I11	tumor protein p53 inducible protein 11 [Source:HGNC Symbol;Acc:HGNC:16842]	chr11;chr11;chr11;chr11;chr11;chr11;chr11;chr11;chr11;chr11;chr11;chr11;chr11;chr11;chr11;chr11;chr11;chr11;chr11;chr11;chr11;chr11;chr11;chr11;chr11;chr11;chr11;chr11;chr11;chr11;chr11;chr11;chr11;chr11;chr11;chr11;chr11;chr11;chr11;chr11;chr11;chr11;chr11;chr11;chr11;chr11;chr11;chr11;chr11;chr11;chr11;chr11;chr11;chr11;chr11;chr11;chr11;chr11;chr11;chr11;chr11;chr11;chr11;chr11;chr11;chr11;chr…	44885903;44901220;44903356;44903780;44932348;44932348;44932348;44932356;44933036;44933483;44934948;44934980;44935561;44935561;44935561;44935561;44935561;44935561;44935561;44935561;44935568;44935578;44935620;44936218;44936456;44936559;44936668;44936803;44936803;44936803;44936803;44936803;44936803;44936803;44936803;44936803;44936803;44936804;44936843;44936850;44936857;44936880;44936883;44937109;449…	44886564;44901318;44903659;44903890;44935017;44935017;44935017;44935017;44935017;44935017;44935017;44935017;44935662;44936056;44935662;44935662;44935662;44935662;44935662;44935662;44935662;44935662;44935662;44936689;44936899;44936689;44937352;44936899;44936899;44936899;44936899;44936899;44936899;44936899;44936899;44936899;44936899;44936899;44936899;44936899;44936899;44936899;44936899;44937352;449…	-;-;-;-;-;-;-;-;-;-;-;-;-;-;-;-;-;-;-;-;-;-;-;-;-;-;-;-;-;-;-;-;-;-;-;-;-;-;-;-;-;-;-;-;-;-;-;-;-;-;-;-;-;-;-;-;-;-;-;-;-;-;-;-;-;-;-;-;-;-;-;-;-;-;-;-;-;-;-;-;-;-;-;-;-;-;-;-;-;-;-;-;-;-;-;-;-;-;-;-;-;-;-;-;-;-;-;-;-;-;-;-;-;-;-;-;-;-;-;-;-;-;-;-;-;-;-;-;-;-;-;-;-;-	7345	chr11:44885903-44951306	1423.45	1157.96	2663.89	2597.29	2239.03	1803.42	2274.51	2184.15	1609.51	1354.06	1930.73	-0.362198	0.107803	-3.35981	0.000779975	0.441957
74	ENSG00000101144.13	BMP7	bone morphogenetic protein 7 [Source:HGNC Symbol;Acc:HGNC:1074]	chr20;chr20;chr20;chr20;chr20;chr20;chr20;chr20;chr20;chr20;chr20;chr20;chr20;chr20;chr20;chr20;chr20;chr20;chr20;chr20;chr20;chr20;chr20;chr20;chr20;chr20;chr20;chr20;chr20;chr20;chr20;chr20;chr20;chr20;chr20;chr20;chr20;chr20;chr20;chr20;chr20;chr20	57168753;57170531;57170917;57171039;57172996;57173200;57173200;57173200;57173200;57173220;57174931;57174931;57174931;57174931;57174931;57177696;57183722;57183722;57183722;57183722;57183722;57187050;57202474;57202474;57202475;57202475;57202475;57202475;57202475;57224575;57224760;57225855;57228229;57228229;57228229;57228229;57228229;57243864;57265705;57265705;57265705;57265705	57171108;57171108;57171108;57171108;57173310;57173589;57173310;57173310;57173310;57173310;57175007;57175007;57175007;57175007;57175007;57178037;57183919;57183919;57183919;57183919;57183919;57187156;57202623;57202623;57202623;57202623;57202623;57202623;57202623;57224685;57224840;57225962;57228421;57228421;57228421;57228421;57228421;57244034;57266629;57265778;57266342;57266641	-;-;-;-;-;-;-;-;-;-;-;-;-;-;-;-;-;-;-;-;-;-;-;-;-;-;-;-;-;-;-;-;-;-;-;-;-;-;-;-;-;-	5425	chr20:57168753-57266641	270.539	290.022	87.5648	60.9383	118.018	167.316	59.7044	57.1459	74.7351	86.1879	127.217	0.658438	0.197126	3.3402	0.000837189	0.467966
75	ENSG00000147852.16	VLDLR	very low density lipoprotein receptor [Source:HGNC Symbol;Acc:HGNC:12698]	chr9;chr9;chr9;chr9;chr9;chr9;chr9;chr9;chr9;chr9;chr9;chr9;chr9;chr9;chr9;chr9;chr9;chr9;chr9;chr9;chr9;chr9;chr9;chr9;chr9;chr9;chr9;chr9;chr9;chr9;chr9;chr9;chr9;chr9;chr9;chr9;chr9;chr9;chr9;chr9;chr9;chr9;chr9	2621787;2621975;2622100;2635453;2635453;2635453;2639859;2639859;2639859;2641377;2641377;2643160;2643160;2643160;2643628;2643628;2643837;2643837;2644734;2644734;2644957;2644957;2645574;2645574;2646334;2646334;2646338;2647474;2647474;2647474;2648208;2648208;2648669;2648669;2650370;2650370;2651415;2651874;2651874;2652780;2652780;2653833;2653833	2622271;2622271;2622271;2635572;2635572;2635572;2639981;2639981;2639981;2641499;2641499;2643531;2643355;2643531;2643750;2643750;2643959;2643959;2644853;2644853;2645082;2645082;2645745;2645745;2646552;2646552;2646552;2647768;2647592;2647592;2648347;2648347;2648810;2648810;2650516;2650516;2651498;2651954;2651954;2652949;2652949;2654480;2660056	+;+;+;+;+;+;+;+;+;+;+;+;+;+;+;+;+;+;+;+;+;+;+;+;+;+;+;+;+;+;+;+;+;+;+;+;+;+;+;+;+;+;+	9389	chr9:2621787-2660056	3223.58	3450.52	816.815	1408.99	1319.15	1816.89	685.452	946.269	1047.38	1128.38	1584.34	0.453268	0.136131	3.32966	0.000869525	0.479561
76	ENSG00000159307.19	SCUBE1	signal peptide, CUB domain and EGF like domain containing 1 [Source:HGNC Symbol;Acc:HGNC:13441]	chr22;chr22;chr22;chr22;chr22;chr22;chr22;chr22;chr22;chr22;chr22;chr22;chr22;chr22;chr22;chr22;chr22;chr22;chr22;chr22;chr22;chr22;chr22;chr22;chr22;chr22;chr22;chr22;chr22;chr22;chr22;chr22;chr22;chr22;chr22;chr22;chr22;chr22;chr22;chr22;chr22;chr22;chr22;chr22;chr22;chr22;chr22;chr22;chr22;chr22;chr22;chr22;chr22;chr22	43197280;43203992;43207534;43208072;43210043;43210922;43212425;43214090;43218255;43220450;43221173;43222638;43223097;43227374;43229072;43229116;43231753;43231753;43231756;43237576;43238838;43238838;43238838;43255488;43255488;43258219;43258219;43258219;43258219;43262720;43262720;43262720;43262720;43270132;43270137;43272424;43272509;43291046;43291046;43291046;43316837;43316958;43318223;43319937;433…	43204149;43204048;43207613;43208224;43210240;43211083;43212592;43214251;43218458;43220587;43221289;43222742;43223216;43227496;43229188;43229188;43231875;43231875;43231875;43238954;43238954;43238954;43238954;43255577;43255577;43258335;43258335;43258335;43258335;43262845;43262799;43262845;43262845;43270589;43270589;43272514;43272539;43291180;43291180;43291180;43317110;43317110;43318349;43320065;433…	-;-;-;-;-;-;-;-;-;-;-;-;-;-;-;-;-;-;-;-;-;-;-;-;-;-;-;-;-;-;-;-;-;-;-;-;-;-;-;-;-;-;-;-;-;-;-;-;-;-;-;-;-;-	12122	chr22:43197280-43343372	472.403	521.615	1054.88	1201.47	939.729	572.692	1253.79	1037.03	802.59	703.112	855.932	-0.508334	0.152884	-3.32497	0.000884265	0.481273
77	ENSG00000287064.1	AL606500.1	novel transcript	chr1;chr1	154671593;154677614	154672084;154678345	+;+	1224	chr1:154671593-154678345	59.3105	52.0552	98.5104	93.0544	41.9128	43.7941	60.8525	87.3996	53.0728	38.5577	62.852	-0.704599	0.212774	-3.31149	0.000928019	0.491625
78	ENSG00000128052.10	KDR	kinase insert domain receptor [Source:HGNC Symbol;Acc:HGNC:6307]	chr4;chr4;chr4;chr4;chr4;chr4;chr4;chr4;chr4;chr4;chr4;chr4;chr4;chr4;chr4;chr4;chr4;chr4;chr4;chr4;chr4;chr4;chr4;chr4;chr4;chr4;chr4;chr4;chr4;chr4;chr4;chr4;chr4;chr4;chr4;chr4;chr4;chr4;chr4;chr4;chr4;chr4;chr4;chr4;chr4;chr4;chr4;chr4;chr4;chr4;chr4;chr4;chr4;chr4;chr4;chr4;chr4;chr4;chr4;chr4;chr4;chr4;chr4;chr4;chr4;chr4;chr4;chr4;chr4;chr4;chr4;chr4;chr4;chr4;chr4;chr4	55078481;55078531;55081956;55081956;55082536;55082536;55087607;55087607;55088868;55088868;55089374;55089374;55089691;55089691;55089956;55089956;55092617;55092617;55094802;55094802;55094850;55095577;55095577;55095577;55096229;55096229;55096229;55097662;55097662;55098137;55098137;55098697;55098697;55101897;55101897;55102362;55102362;55104593;55104643;55104643;55105832;55105832;55105832;55106687;551…	55080163;55080163;55082041;55082041;55082635;55082635;55087758;55087758;55088973;55088973;55089473;55089473;55089802;55089802;55090078;55090078;55092714;55092714;55094955;55094955;55094955;55095665;55095665;55095665;55096720;55096342;55096342;55097766;55097766;55098272;55098272;55098803;55098803;55102028;55102028;55102508;55102508;55104984;55104984;55104984;55105940;55105940;55105940;55106810;551…	-;-;-;-;-;-;-;-;-;-;-;-;-;-;-;-;-;-;-;-;-;-;-;-;-;-;-;-;-;-;-;-;-;-;-;-;-;-;-;-;-;-;-;-;-;-;-;-;-;-;-;-;-;-;-;-;-;-;-;-;-;-;-;-;-;-;-;-;-;-;-;-;-;-;-;-	6341	chr4:55078481-55125595	4070.58	4417.26	5441.33	7032.61	8157.56	7888.55	8062.39	8195.4	9560.68	10005.7	7283.21	0.346789	0.104827	3.30821	0.000938941	0.491625
79	ENSG00000124493.14	GRM4	glutamate metabotropic receptor 4 [Source:HGNC Symbol;Acc:HGNC:4596]	chr6;chr6;chr6;chr6;chr6;chr6;chr6;chr6;chr6;chr6;chr6;chr6;chr6;chr6;chr6;chr6;chr6;chr6;chr6;chr6;chr6;chr6;chr6;chr6;chr6;chr6;chr6;chr6;chr6;chr6;chr6;chr6;chr6;chr6;chr6;chr6;chr6;chr6;chr6;chr6;chr6;chr6;chr6;chr6;chr6;chr6;chr6;chr6;chr6;chr6;chr6;chr6;chr6;chr6;chr6;chr6;chr6;chr6;chr6;chr6;chr6;chr6;chr6;chr6;chr6;chr6;chr6;chr6;chr6;chr6;chr6;chr6;chr6;chr6;chr6;chr6;chr6;chr6;chr6;chr6…	34018643;34018645;34018645;34021854;34022138;34022178;34022185;34022433;34022597;34022821;34024219;34028120;34028120;34028120;34028120;34028120;34028120;34028120;34028120;34028120;34028120;34035668;34035668;34035668;34035668;34035668;34035668;34035668;34035668;34035668;34035668;34040178;34040178;34040178;34040178;34040178;34040178;34040178;34040178;34040178;34040178;34040548;34040548;34040548;340…	34022870;34022870;34022870;34022870;34022870;34022870;34022870;34022870;34022870;34022870;34024713;34028366;34028366;34028366;34028366;34028366;34028366;34028366;34028366;34028366;34028366;34036603;34036603;34036603;34036603;34036603;34036603;34036603;34036603;34036603;34036603;34040314;34040314;34040314;34040314;34040314;34040314;34040314;34040314;34040314;34040314;34040748;34040748;34040748;340…	-;-;-;-;-;-;-;-;-;-;-;-;-;-;-;-;-;-;-;-;-;-;-;-;-;-;-;-;-;-;-;-;-;-;-;-;-;-;-;-;-;-;-;-;-;-;-;-;-;-;-;-;-;-;-;-;-;-;-;-;-;-;-;-;-;-;-;-;-;-;-;-;-;-;-;-;-;-;-;-;-;-;-;-;-;-;-;-;-;-;-;-;-;-;-;-;-;-;-;-;-;-;-;-;-;-;-;-;-;-;-;-;-	16302	chr6:34018643-34155622	2852.11	2734.49	3402.03	2986.8	2598.59	2129.07	3159.74	3405.22	2548.58	1816.75	2763.34	-0.399916	0.120786	-3.31095	0.000929801	0.491625
80	ENSG00000274588.2	DGKK	diacylglycerol kinase kappa [Source:HGNC Symbol;Acc:HGNC:32395]	chrX;chrX;chrX;chrX;chrX;chrX;chrX;chrX;chrX;chrX;chrX;chrX;chrX;chrX;chrX;chrX;chrX;chrX;chrX;chrX;chrX;chrX;chrX;chrX;chrX;chrX;chrX;chrX	50365409;50370426;50371724;50374971;50376024;50376758;50378098;50378578;50379627;50379981;50382496;50384168;50384720;50386358;50387554;50388527;50390328;50391437;50392341;50393152;50401037;50403061;50403491;50404049;50420403;50422446;50424248;50470034	50369019;50370549;50371834;50375057;50376165;50376918;50378232;50378691;50379734;50380077;50382603;50384264;50384824;50386586;50387653;50388618;50390409;50391576;50392449;50393335;50401139;50403183;50403597;50404184;50420507;50422526;50424358;50470825	-;-;-;-;-;-;-;-;-;-;-;-;-;-;-;-;-;-;-;-;-;-;-;-;-;-;-;-	7494	chrX:50365409-50470825	1006.2	992.236	1887.43	2562.7	1743.79	1445.2	1858.87	1984.14	1590.02	1650.04	1672.06	-0.428549	0.130069	-3.29479	0.000984946	0.509266
81	ENSG00000258441.1	LINC00641	long intergenic non-protein coding RNA 641 [Source:HGNC Symbol;Acc:HGNC:27511]	chr14;chr14;chr14	21200079;21200461;21206611	21205503;21201933;21206900	-;-;-	5715	chr14:21200079-21206900	899.023	1014.55	1083.61	930.544	616.559	766.958	1065.49	796.681	739.769	764.351	867.754	-0.472983	0.143724	-3.2909	0.000998677	0.509991
82	ENSG00000078295.17	ADCY2	adenylate cyclase 2 [Source:HGNC Symbol;Acc:HGNC:233]	chr5;chr5;chr5;chr5;chr5;chr5;chr5;chr5;chr5;chr5;chr5;chr5;chr5;chr5;chr5;chr5;chr5;chr5;chr5;chr5;chr5;chr5;chr5;chr5;chr5;chr5;chr5;chr5;chr5;chr5;chr5;chr5;chr5;chr5;chr5;chr5;chr5;chr5;chr5;chr5;chr5;chr5;chr5;chr5;chr5;chr5;chr5;chr5;chr5;chr5;chr5;chr5;chr5;chr5;chr5;chr5	7396138;7414573;7414629;7414664;7520738;7520738;7520738;7522356;7611109;7626167;7626167;7626167;7658026;7685091;7690558;7690691;7690691;7695752;7695752;7698247;7706744;7707706;7709211;7712856;7717157;7724545;7727164;7743668;7757449;7766687;7772932;7773068;7782173;7784365;7784365;7784365;7789642;7789642;7789659;7793619;7802218;7802218;7802218;7804585;7804585;7804585;7804585;7816866;7816866;7816866…	7396506;7414770;7414770;7414770;7520899;7520899;7520899;7522622;7611175;7626316;7626316;7626316;7658206;7685279;7692271;7690839;7690839;7695816;7695863;7698374;7706902;7707838;7709387;7712899;7717237;7724614;7727261;7743752;7757586;7766806;7773101;7773101;7782267;7784449;7784449;7784449;7789800;7789800;7789800;7802364;7802364;7802364;7802364;7804692;7804692;7804692;7804692;7816980;7816980;7816874…	+;+;+;+;+;+;+;+;+;+;+;+;+;+;+;+;+;+;+;+;+;+;+;+;+;+;+;+;+;+;+;+;+;+;+;+;+;+;+;+;+;+;+;+;+;+;+;+;+;+;+;+;+;+;+;+	17608	chr5:7396138-7830081	5655.31	6045.84	921.483	1063.13	1288.27	1458.68	744.008	1179.06	852.413	832.394	2004.06	0.423221	0.129144	3.27712	0.0010487	0.529006
83	ENSG00000140511.12	HAPLN3	hyaluronan and proteoglycan link protein 3 [Source:HGNC Symbol;Acc:HGNC:21446]	chr15;chr15;chr15;chr15;chr15;chr15;chr15;chr15;chr15;chr15;chr15;chr15;chr15;chr15;chr15;chr15;chr15;chr15;chr15;chr15;chr15;chr15;chr15;chr15;chr15	88877294;88877295;88877831;88878967;88878967;88878967;88879119;88879418;88879418;88881145;88881357;88881357;88881357;88881357;88887175;88887175;88887175;88887175;88887175;88892974;88895459;88895459;88895459;88895459;88895459	88878256;88878256;88878256;88879269;88879269;88879269;88879269;88879452;88880610;88881725;88881725;88881725;88881725;88881725;88887345;88887345;88887345;88887345;88887345;88893112;88895513;88895533;88895597;88895531;88895544	-;-;-;-;-;-;-;-;-;-;-;-;-;-;-;-;-;-;-;-;-;-;-;-;-	3489	chr15:88877294-88895597	2054.02	2046.09	2048.2	2187.19	2686.83	2669.19	2574.18	2588.37	2849.68	2616.26	2432	0.320719	0.0979766	3.27342	0.00106253	0.529526
84	ENSG00000108821.14	COL1A1	collagen type I alpha 1 chain [Source:HGNC Symbol;Acc:HGNC:2197]	chr17;chr17;chr17;chr17;chr17;chr17;chr17;chr17;chr17;chr17;chr17;chr17;chr17;chr17;chr17;chr17;chr17;chr17;chr17;chr17;chr17;chr17;chr17;chr17;chr17;chr17;chr17;chr17;chr17;chr17;chr17;chr17;chr17;chr17;chr17;chr17;chr17;chr17;chr17;chr17;chr17;chr17;chr17;chr17;chr17;chr17;chr17;chr17;chr17;chr17;chr17;chr17;chr17;chr17;chr17;chr17;chr17;chr17;chr17;chr17;chr17;chr17;chr17;chr17;chr17;chr17;chr…	50184101;50185778;50185844;50186317;50186640;50186640;50187015;50187484;50187607;50187876;50187892;50188096;50188096;50188530;50188742;50188742;50188903;50189168;50189377;50189679;50189859;50190001;50190309;50190327;50190543;50190817;50190817;50190909;50191383;50191383;50191788;50191788;50191866;50191980;50191980;50191980;50192475;50192475;50192640;50192640;50192797;50192797;50192994;50192994;501…	50185648;50186020;50186507;50186507;50186922;50187122;50187122;50187537;50187983;50187983;50188637;50188554;50188149;50188637;50188784;50188795;50189010;50189275;50189538;50189732;50189912;50190108;50190596;50190380;50190596;50190924;50190924;50190924;50191490;50191490;50191886;50191886;50191886;50192439;50192024;50192024;50192528;50192528;50192693;50192693;50192850;50192850;50193047;50193047;501…	-;-;-;-;-;-;-;-;-;-;-;-;-;-;-;-;-;-;-;-;-;-;-;-;-;-;-;-;-;-;-;-;-;-;-;-;-;-;-;-;-;-;-;-;-;-;-;-;-;-;-;-;-;-;-;-;-;-;-;-;-;-;-;-;-;-;-;-;-;-;-;-;-;-;-;-;-;-;-;-;-;-;-;-;-;-;-;-;-;-;-;-;-;-;-;-;-;-;-	9007	chr17:50184101-50201632	5536.69	4262.15	8463.68	9612.6	7532.17	5805.52	6335.55	6833.14	5613.8	4913.84	6490.92	-0.407858	0.124805	-3.26797	0.00108323	0.533413
85	ENSG00000142192.21	APP	amyloid beta precursor protein [Source:HGNC Symbol;Acc:HGNC:620]	chr21;chr21;chr21;chr21;chr21;chr21;chr21;chr21;chr21;chr21;chr21;chr21;chr21;chr21;chr21;chr21;chr21;chr21;chr21;chr21;chr21;chr21;chr21;chr21;chr21;chr21;chr21;chr21;chr21;chr21;chr21;chr21;chr21;chr21;chr21;chr21;chr21;chr21;chr21;chr21;chr21;chr21;chr21;chr21;chr21;chr21;chr21;chr21;chr21;chr21;chr21;chr21;chr21;chr21;chr21;chr21;chr21;chr21;chr21;chr21;chr21;chr21;chr21;chr21;chr21;chr21;chr…	25880550;25880550;25880550;25880550;25880551;25881331;25881332;25881514;25881610;25891722;25891722;25891722;25891722;25891722;25891722;25891722;25891722;25891722;25897573;25897573;25897573;25897573;25897573;25897573;25897573;25897573;25897573;25905024;25905024;25905024;25905024;25905024;25905024;25905024;25911741;25911741;25911741;25911741;25911741;25911741;25911741;25911741;25945524;25954590;259…	25881771;25881771;25881771;25881771;25881771;25881771;25881771;25881771;25881771;25891868;25891868;25891868;25891868;25891868;25891868;25891868;25891868;25891868;25897673;25897983;25897673;25897673;25897673;25897673;25897673;25897673;25897673;25905077;25905077;25905077;25905077;25905077;25905077;25905077;25911962;25911962;25911962;25911962;25911962;25911962;25911962;25911962;25945975;25954689;259…	-;-;-;-;-;-;-;-;-;-;-;-;-;-;-;-;-;-;-;-;-;-;-;-;-;-;-;-;-;-;-;-;-;-;-;-;-;-;-;-;-;-;-;-;-;-;-;-;-;-;-;-;-;-;-;-;-;-;-;-;-;-;-;-;-;-;-;-;-;-;-;-;-;-;-;-;-;-;-;-;-;-;-;-;-;-;-;-;-;-;-;-;-;-;-;-;-;-;-;-;-;-;-;-;-;-;-;-;-;-;-;-;-;-;-;-;-;-;-;-;-;-;-;-;-;-;-;-;-;-;-;-;-;-;-;-;-;-;-;-;-;-;-;-;-;-;-;-;-;-;-;-;-;-;-;-;-;-;-;-;-;-;-;-;-;-;-;-;-;-;-;-;-;-	6316	chr21:25880550-26171128	35476	39571.5	19788.3	23189.5	25242.5	28608.8	22801.3	22331.5	27816.6	27250.1	27207.6	0.309497	0.0955379	3.23953	0.00119728	0.58264
86	ENSG00000173673.8	HES3	hes family bHLH transcription factor 3 [Source:HGNC Symbol;Acc:HGNC:26226]	chr1;chr1;chr1;chr1	6244179;6244351;6244548;6245110	6244241;6244446;6244629;6245578	+;+;+;+	710	chr1:6244179-6245578	215.391	143.417	918.062	630.794	577.956	516.546	693.489	511.792	413.751	322.07	494.327	-0.439215	0.135978	-3.23005	0.0012377	0.595305
87	ENSG00000145390.11	USP53	ubiquitin specific peptidase 53 [Source:HGNC Symbol;Acc:HGNC:29255]	chr4;chr4;chr4;chr4;chr4;chr4;chr4;chr4;chr4;chr4;chr4;chr4;chr4;chr4;chr4;chr4;chr4;chr4;chr4;chr4;chr4;chr4;chr4;chr4;chr4;chr4;chr4;chr4;chr4;chr4;chr4;chr4;chr4;chr4;chr4;chr4;chr4;chr4;chr4;chr4;chr4;chr4;chr4;chr4;chr4;chr4;chr4;chr4;chr4;chr4;chr4;chr4;chr4;chr4;chr4;chr4;chr4;chr4;chr4;chr4;chr4;chr4;chr4;chr4;chr4;chr4;chr4;chr4;chr4;chr4;chr4;chr4;chr4;chr4	119212587;119212636;119212741;119212743;119213179;119214070;119214070;119214070;119217550;119217550;119217550;119217550;119217550;119220116;119235290;119235290;119235290;119239216;119239218;119239218;119239218;119239640;119245337;119245337;119245337;119248748;119248748;119248748;119256246;119256246;119256246;119256441;119256441;119256441;119259820;119259820;119259820;119260507;119260507;119260507…	119212873;119212873;119212873;119212873;119213218;119214222;119214222;119214222;119217673;119217673;119217673;119221495;119217673;119220211;119235411;119235411;119235411;119239903;119239312;119239341;119239903;119239903;119245429;119245429;119245429;119248882;119248882;119248882;119256359;119256359;119256359;119256523;119256523;119256523;119259925;119259925;119259925;119260653;119260653;119260653…	+;+;+;+;+;+;+;+;+;+;+;+;+;+;+;+;+;+;+;+;+;+;+;+;+;+;+;+;+;+;+;+;+;+;+;+;+;+;+;+;+;+;+;+;+;+;+;+;+;+;+;+;+;+;+;+;+;+;+;+;+;+;+;+;+;+;+;+;+;+;+;+;+;+	11950	chr4:119212587-119295517	1586.82	1954.73	669.734	821.843	864.727	1284.63	794.527	658.859	1005.13	1245.19	1088.62	0.456128	0.14194	3.21352	0.00131117	0.6227
88	ENSG00000126777.18	KTN1	kinectin 1 [Source:HGNC Symbol;Acc:HGNC:6467]	chr14;chr14;chr14;chr14;chr14;chr14;chr14;chr14;chr14;chr14;chr14;chr14;chr14;chr14;chr14;chr14;chr14;chr14;chr14;chr14;chr14;chr14;chr14;chr14;chr14;chr14;chr14;chr14;chr14;chr14;chr14;chr14;chr14;chr14;chr14;chr14;chr14;chr14;chr14;chr14;chr14;chr14;chr14;chr14;chr14;chr14;chr14;chr14;chr14;chr14;chr14;chr14;chr14;chr14;chr14;chr14;chr14;chr14;chr14;chr14;chr14;chr14;chr14;chr14;chr14;chr14;chr…	55559072;55580207;55580210;55580254;55580315;55580322;55580324;55601757;55601757;55601757;55601792;55607346;55611977;55611977;55612019;55612019;55612019;55612019;55612019;55612019;55612019;55616517;55616517;55616517;55616517;55616517;55616517;55616517;55617964;55617964;55617964;55617964;55617964;55617964;55617964;55619182;55619182;55619182;55619182;55619182;55619182;55619182;55627912;55627912;556…	55559150;55580354;55580354;55580354;55580354;55580354;55580354;55601880;55601880;55601880;55601880;55607460;55612571;55612571;55612571;55612571;55612571;55612273;55612571;55612230;55612571;55616654;55616654;55616654;55616654;55616654;55616654;55616654;55618134;55618134;55618134;55618134;55618134;55618134;55618134;55619312;55619312;55619312;55619312;55619312;55619312;55619312;55628028;55628028;556…	+;+;+;+;+;+;+;+;+;+;+;+;+;+;+;+;+;+;+;+;+;+;+;+;+;+;+;+;+;+;+;+;+;+;+;+;+;+;+;+;+;+;+;+;+;+;+;+;+;+;+;+;+;+;+;+;+;+;+;+;+;+;+;+;+;+;+;+;+;+;+;+;+;+;+;+;+;+;+;+;+;+;+;+;+;+;+;+;+;+;+;+;+;+;+;+;+;+;+;+;+;+;+;+;+;+;+;+;+;+;+;+;+;+;+;+;+;+;+;+;+;+;+;+;+;+;+;+;+;+;+;+;+;+;+;+;+;+;+;+;+;+;+;+;+;+;+;+;+;+;+;+;+;+;+;+;+;+;+;+;+;+;+;+;+;+;+;+;+;+;+;+;+;+;+;+;+;+;+;+;+;+;+;+;+;+;+;+;+;+;+;+;+;+;+;+;+;+;+;+…	17578	chr14:55559072-55701526	6552.25	9460.24	5015.14	6662.86	7226.65	8810.47	6474.48	5501.14	8139.63	9287.88	7313.07	0.415843	0.129523	3.21056	0.00132477	0.6227
89	ENSG00000144406.19	UNC80	unc-80 homolog, NALCN channel complex subunit [Source:HGNC Symbol;Acc:HGNC:26582]	chr2;chr2;chr2;chr2;chr2;chr2;chr2;chr2;chr2;chr2;chr2;chr2;chr2;chr2;chr2;chr2;chr2;chr2;chr2;chr2;chr2;chr2;chr2;chr2;chr2;chr2;chr2;chr2;chr2;chr2;chr2;chr2;chr2;chr2;chr2;chr2;chr2;chr2;chr2;chr2;chr2;chr2;chr2;chr2;chr2;chr2;chr2;chr2;chr2;chr2;chr2;chr2;chr2;chr2;chr2;chr2;chr2;chr2;chr2;chr2;chr2;chr2;chr2;chr2;chr2;chr2;chr2;chr2;chr2;chr2;chr2;chr2;chr2;chr2;chr2;chr2;chr2;chr2;chr2;chr2…	209771832;209771832;209771993;209771993;209772039;209773094;209773094;209773094;209773094;209773094;209775889;209775889;209775889;209775889;209775889;209777258;209777258;209777258;209777258;209777258;209786066;209786066;209786066;209786066;209786066;209789532;209789532;209789532;209789532;209789532;209793720;209793720;209793720;209793720;209793720;209794795;209813580;209813580;209813580;209813580…	209772164;209772164;209772164;209772164;209772164;209773142;209773142;209773142;209773142;209773142;209776045;209776045;209776045;209776045;209776045;209777559;209777559;209777559;209777559;209777559;209786189;209786189;209786189;209786189;209786189;209789605;209789605;209789605;209789605;209789605;209793859;209793859;209793859;209793859;209793859;209796547;209813841;209813841;209813841;209813841…	+;+;+;+;+;+;+;+;+;+;+;+;+;+;+;+;+;+;+;+;+;+;+;+;+;+;+;+;+;+;+;+;+;+;+;+;+;+;+;+;+;+;+;+;+;+;+;+;+;+;+;+;+;+;+;+;+;+;+;+;+;+;+;+;+;+;+;+;+;+;+;+;+;+;+;+;+;+;+;+;+;+;+;+;+;+;+;+;+;+;+;+;+;+;+;+;+;+;+;+;+;+;+;+;+;+;+;+;+;+;+;+;+;+;+;+;+;+;+;+;+;+;+;+;+;+;+;+;+;+;+;+;+;+;+;+;+;+;+;+;+;+;+;+;+;+;+;+;+;+;+;+;+;+;+;+;+;+;+;+;+;+;+;+;+;+;+;+;+;+;+;+;+;+;+;+;+;+;+;+;+;+;+;+;+;+;+;+;+;+;+;+;+;+;+;+;+;+;+;+…	19623	chr2:209771832-209999300	67.6348	77.5517	183.339	146.581	99.2672	84.2194	127.446	113.451	73.652	85.0538	105.82	-0.626428	0.195589	-3.20278	0.00136106	0.632573
90	ENSG00000118407.15	FILIP1	filamin A interacting protein 1 [Source:HGNC Symbol;Acc:HGNC:21015]	chr6;chr6;chr6;chr6;chr6;chr6;chr6;chr6;chr6;chr6;chr6;chr6;chr6;chr6;chr6;chr6;chr6;chr6;chr6;chr6	75291859;75308088;75308090;75308092;75308840;75312397;75312397;75312397;75312397;75334643;75353539;75353539;75353539;75362744;75362744;75362744;75414697;75414697;75493414;75493414	75295950;75308897;75308897;75308897;75308897;75315202;75315202;75315202;75315202;75334790;75353717;75353717;75353717;75363003;75362917;75362917;75414978;75414978;75493800;75493629	-;-;-;-;-;-;-;-;-;-;-;-;-;-;-;-;-;-;-;-	8964	chr6:75291859-75493800	244.526	308.082	182.655	234.695	288.978	390.778	192.891	136.142	239.369	265.368	248.348	0.56154	0.175844	3.1934	0.00140607	0.64623
91	ENSG00000135547.9	HEY2	hes related family bHLH transcription factor with YRPW motif 2 [Source:HGNC Symbol;Acc:HGNC:4881]	chr6;chr6;chr6;chr6;chr6;chr6;chr6;chr6;chr6;chr6	125747664;125749632;125751801;125751801;125752007;125752007;125754465;125754465;125759117;125759117	125747726;125749859;125751879;125751879;125752090;125752090;125754546;125754546;125761269;125761269	+;+;+;+;+;+;+;+;+;+	2689	chr6:125747664-125761269	1051.98	964.615	486.395	531.975	611.044	818.612	593.599	621.042	841.582	781.361	730.221	0.433178	0.136123	3.18226	0.00146131	0.658133
92	ENSG00000124942.14	AHNAK	AHNAK nucleoprotein [Source:HGNC Symbol;Acc:HGNC:347]	chr11;chr11;chr11;chr11;chr11;chr11;chr11;chr11;chr11;chr11;chr11;chr11;chr11;chr11;chr11;chr11;chr11;chr11;chr11;chr11;chr11;chr11;chr11;chr11;chr11;chr11;chr11;chr11;chr11;chr11;chr11;chr11;chr11;chr11;chr11;chr11;chr11	62433542;62433546;62433547;62491732;62491732;62491811;62515902;62517010;62533984;62534046;62535003;62535003;62535003;62535003;62535003;62535003;62535088;62535945;62535945;62535945;62535945;62535945;62535945;62535945;62536239;62536469;62536469;62536469;62536469;62536469;62536469;62545566;62545566;62546660;62546660;62546660;62556188	62433891;62433891;62433891;62491831;62491831;62491831;62534074;62517357;62534074;62534074;62535190;62535190;62535190;62535190;62535190;62535190;62535190;62536098;62536098;62536098;62536098;62536098;62536107;62536098;62536287;62536567;62536567;62536567;62536567;62536567;62536567;62545663;62545687;62546833;62546806;62546796;62556235	-;-;-;-;-;-;-;-;-;-;-;-;-;-;-;-;-;-;-;-;-;-;-;-;-;-;-;-;-;-;-;-;-;-;-;-;-	19466	chr11:62433542-62556235	499.457	520.552	641.002	834.196	583.47	336.878	625.748	513.473	422.416	522.798	549.999	-0.551363	0.173288	-3.18177	0.00146379	0.658133
93	ENSG00000237973.1	MTCO1P12	MT-CO1 pseudogene 12 [Source:HGNC Symbol;Acc:HGNC:52014]	chr1	631074	632616	+	1543	chr1:631074-632616	199.783	166.789	221.648	162.228	290.081	313.296	248.003	233.626	225.288	248.357	230.91	0.534486	0.168357	3.17472	0.0014998	0.667071
94	ENSG00000196950.14	SLC39A10	solute carrier family 39 member 10 [Source:HGNC Symbol;Acc:HGNC:20861]	chr2;chr2;chr2;chr2;chr2;chr2;chr2;chr2;chr2;chr2;chr2;chr2;chr2;chr2;chr2;chr2;chr2;chr2;chr2;chr2;chr2;chr2;chr2;chr2;chr2;chr2;chr2;chr2;chr2;chr2;chr2;chr2;chr2;chr2;chr2;chr2;chr2;chr2;chr2;chr2;chr2;chr2;chr2;chr2;chr2;chr2;chr2;chr2;chr2;chr2;chr2;chr2	195575977;195606136;195656747;195656911;195657128;195657136;195657226;195657235;195657449;195658064;195671657;195680032;195680032;195680032;195680032;195680032;195680032;195680032;195680477;195680893;195680893;195683699;195683699;195683699;195683699;195683699;195706616;195706616;195706616;195706616;195706616;195708656;195708656;195708656;195708656;195713433;195713433;195713433;195713433;195716637…	195576082;195606233;195657010;195657010;195657281;195657281;195657281;195657281;195657609;195658587;195671720;195680433;195680158;195681050;195680048;195680048;195680420;195681050;195681050;195681050;195681050;195683906;195683906;195683906;195683906;195683906;195706785;195706785;195706785;195706676;195706785;195708844;195708844;195708844;195708844;195713553;195713553;195713553;195713553;195717383…	+;+;+;+;+;+;+;+;+;+;+;+;+;+;+;+;+;+;+;+;+;+;+;+;+;+;+;+;+;+;+;+;+;+;+;+;+;+;+;+;+;+;+;+;+;+;+;+;+;+;+;+	6917	chr2:195575977-195737702	7508.51	8362.83	4388.5	5119.64	5704.55	5993.05	4965.8	5201.96	5791.43	6001.4	5903.77	0.287801	0.0910318	3.16154	0.00156935	0.69058
95	ENSG00000137571.11	SLCO5A1	solute carrier organic anion transporter family member 5A1 [Source:HGNC Symbol;Acc:HGNC:19046]	chr8;chr8;chr8;chr8;chr8;chr8;chr8;chr8;chr8;chr8;chr8;chr8;chr8;chr8;chr8;chr8;chr8;chr8;chr8;chr8;chr8;chr8;chr8;chr8;chr8;chr8;chr8;chr8;chr8;chr8;chr8;chr8;chr8;chr8;chr8;chr8;chr8;chr8;chr8;chr8;chr8;chr8;chr8;chr8;chr8	69667046;69672343;69672553;69672663;69676609;69676609;69676609;69679378;69679378;69679378;69679378;69682184;69682184;69682184;69682184;69704892;69705031;69705031;69705031;69738040;69738040;69755424;69755424;69755424;69755424;69761365;69761743;69761743;69761743;69761743;69761743;69831767;69831767;69831767;69831767;69831767;69831767;69832684;69832723;69833466;69833841;69834130;69834854;69834854;698…	69673326;69673326;69673326;69673326;69676673;69676673;69676673;69679619;69679619;69679619;69679619;69682343;69682343;69682343;69682343;69705229;69705229;69705229;69705229;69738204;69738204;69755641;69755641;69755641;69755641;69761492;69761875;69761875;69761875;69761875;69761875;69833169;69833169;69832715;69833169;69833390;69833169;69833169;69833169;69833628;69834009;69834225;69834966;69834859;698…	-;-;-;-;-;-;-;-;-;-;-;-;-;-;-;-;-;-;-;-;-;-;-;-;-;-;-;-;-;-;-;-;-;-;-;-;-;-;-;-;-;-;-;-;-	9907	chr8:69667046-69834978	329.85	297.459	197.705	203.402	269.124	355.967	189.447	240.349	281.611	254.028	261.894	0.523673	0.165981	3.15502	0.00160488	0.698784
96	ENSG00000162878.13	PKDCC	protein kinase domain containing, cytoplasmic [Source:HGNC Symbol;Acc:HGNC:25123]	chr2;chr2;chr2;chr2;chr2;chr2;chr2;chr2;chr2;chr2;chr2;chr2;chr2;chr2;chr2;chr2;chr2;chr2;chr2;chr2;chr2;chr2;chr2;chr2;chr2;chr2;chr2;chr2;chr2;chr2;chr2;chr2;chr2;chr2	42048021;42048044;42048540;42048579;42048774;42053239;42053239;42053239;42053239;42054036;42054036;42054036;42054642;42054807;42054931;42054941;42054941;42054942;42054957;42055193;42055286;42055286;42055286;42055286;42057221;42057221;42057221;42057221;42057221;42057256;42057603;42057603;42057603;42057603	42048838;42048397;42048838;42048838;42048838;42053541;42053361;42053361;42053361;42054540;42054307;42054307;42055020;42055393;42055020;42055020;42055020;42055020;42055020;42055393;42055393;42055631;42055393;42055393;42057394;42057406;42058469;42057394;42057394;42057394;42057913;42058186;42057742;42058517	+;+;+;+;+;+;+;+;+;+;+;+;+;+;+;+;+;+;+;+;+;+;+;+;+;+;+;+;+;+;+;+;+;+	3913	chr2:42048021-42058517	760.632	816.948	3477.28	4542.37	2476.16	1143.14	2853.18	2609.38	1631.17	1473.13	2178.34	-0.681137	0.216138	-3.1514	0.00162492	0.700136
97	ENSG00000171724.3	VAT1L	vesicle amine transport 1 like [Source:HGNC Symbol;Acc:HGNC:29315]	chr16;chr16;chr16;chr16;chr16;chr16;chr16;chr16;chr16;chr16;chr16;chr16;chr16	77788564;77816921;77825246;77862748;77862748;77876370;77876370;77879169;77879169;77882097;77884608;77971850;77977597	77788915;77817050;77825461;77862890;77862890;77876473;77876473;77879224;77879224;77882408;77884802;77971933;77980107	+;+;+;+;+;+;+;+;+;+;+;+;+	4103	chr16:77788564-77980107	826.185	881.752	4883.1	5410.33	4425.11	3481.07	5148.35	4842.28	5008.34	5039.72	3994.62	-0.356178	0.113133	-3.14832	0.00164215	0.700265
98	ENSG00000124766.7	SOX4	SRY-box transcription factor 4 [Source:HGNC Symbol;Acc:HGNC:11200]	chr6	21593751	21598619	+	4869	chr6:21593751-21598619	26419.2	29065.9	15328.6	16907.9	18457.1	23523	17821.8	15235.3	20794.8	21959.8	20551.3	0.350954	0.112228	3.12716	0.00176503	0.744987
99	ENSG00000182492.16	BGN	biglycan [Source:HGNC Symbol;Acc:HGNC:1044]	chrX;chrX;chrX;chrX;chrX;chrX;chrX;chrX;chrX;chrX;chrX;chrX;chrX;chrX;chrX;chrX;chrX;chrX;chrX;chrX;chrX;chrX;chrX;chrX;chrX;chrX;chrX;chrX;chrX;chrX;chrX;chrX	153494980;153494981;153494983;153494993;153504621;153504621;153504621;153504621;153505238;153505238;153505238;153505259;153505863;153505863;153505863;153505869;153505929;153506529;153506529;153506529;153506529;153506529;153506830;153506830;153506830;153507047;153507047;153507047;153508248;153508248;153508248;153508680	153495113;153495113;153495113;153495113;153504869;153504869;153504818;153504869;153505401;153505289;153505350;153505350;153506076;153506076;153506076;153506076;153506076;153506614;153506639;153506626;153506639;153506639;153506923;153506923;153506923;153507185;153507185;153507185;153509546;153509546;153509546;153508805	+;+;+;+;+;+;+;+;+;+;+;+;+;+;+;+;+;+;+;+;+;+;+;+;+;+;+;+;+;+;+;+	2404	chrX:153494980-153509546	185.215	185.911	290.058	256.106	191.917	152.718	233.077	223.541	173.299	110.003	200.184	-0.540107	0.173174	-3.11888	0.00181541	0.75851
100	ENSG00000143811.19	PYCR2	pyrroline-5-carboxylate reductase 2 [Source:HGNC Symbol;Acc:HGNC:30262]	chr1;chr1;chr1;chr1;chr1;chr1;chr1;chr1;chr1;chr1;chr1;chr1;chr1;chr1;chr1;chr1;chr1;chr1;chr1;chr1;chr1;chr1;chr1;chr1;chr1;chr1;chr1;chr1;chr1;chr1;chr1;chr1;chr1;chr1;chr1;chr1;chr1;chr1;chr1;chr1;chr1;chr1;chr1	225919877;225919877;225919878;225919878;225921208;225921208;225921208;225921208;225921216;225921222;225921552;225921552;225921552;225921552;225921552;225921604;225921858;225921858;225921858;225921858;225921858;225921858;225922029;225922204;225922204;225922204;225922204;225922204;225922204;225922307;225923140;225923701;225923701;225923701;225923701;225923701;225923911;225923911;225924044;225924044…	225920620;225920620;225920620;225920620;225921371;225921371;225921371;225921371;225921644;225921371;225921644;225921644;225921644;225921644;225921644;225921644;225922079;225922079;225921934;225923771;225922079;225922079;225922079;225922383;225922383;225923079;225922383;225922383;225922305;225922383;225923771;225923891;225923771;225923771;225923771;225923771;225924000;225923993;225924278;225924250…	-;-;-;-;-;-;-;-;-;-;-;-;-;-;-;-;-;-;-;-;-;-;-;-;-;-;-;-;-;-;-;-;-;-;-;-;-;-;-;-;-;-;-	3602	chr1:225919877-225924340	2755.34	2661.19	1113.71	1222.06	1369.89	1657.44	1189.49	1178.21	1399.39	1383.54	1593.03	0.346885	0.111418	3.11337	0.00184961	0.765074
101	ENSG00000122591.12	FAM126A	family with sequence similarity 126 member A [Source:HGNC Symbol;Acc:HGNC:24587]	chr7;chr7;chr7;chr7;chr7;chr7;chr7;chr7;chr7;chr7;chr7;chr7;chr7;chr7;chr7;chr7;chr7;chr7;chr7;chr7;chr7;chr7;chr7;chr7;chr7;chr7;chr7;chr7;chr7;chr7;chr7;chr7;chr7;chr7;chr7;chr7;chr7;chr7;chr7;chr7;chr7;chr7;chr7;chr7;chr7;chr7;chr7;chr7;chr7;chr7;chr7;chr7;chr7;chr7;chr7;chr7;chr7;chr7	22889371;22890935;22934211;22940972;22941166;22941269;22944509;22945983;22946952;22946952;22947033;22960256;22960256;22960256;22960256;22961235;22961235;22961235;22961235;22964415;22964415;22964415;22976210;22976210;22976210;22976693;22976693;22976693;22976769;22977341;22977341;22977341;22977341;22978164;22978269;22978269;22978269;22978269;22983750;22983944;22983944;22983944;22983944;22983994;229…	22889693;22891149;22946163;22941083;22941190;22946163;22946163;22946163;22947247;22947247;22947247;22960415;22960415;22960415;22960415;22961316;22961322;22961322;22961322;22964531;22964531;22964531;22976305;22976305;22976305;22976808;22976808;22976808;22976808;22977421;22977421;22977421;22977421;22978448;22978448;22978448;22978448;22978448;22984045;22984045;22984045;22984045;22984045;22984045;229…	-;-;-;-;-;-;-;-;-;-;-;-;-;-;-;-;-;-;-;-;-;-;-;-;-;-;-;-;-;-;-;-;-;-;-;-;-;-;-;-;-;-;-;-;-;-;-;-;-;-;-;-;-;-;-;-;-;-	14499	chr7:22889371-23014130	7267.1	9101.17	3631.89	4531.67	4499.01	6209.78	4126.49	4003.58	5503.32	5707.68	5458.17	0.357699	0.11528	3.10286	0.00191657	0.784921
102	ENSG00000279838.1	AL356273.3	TEC	chr1	185292384	185294372	-	1989	chr1:185292384-185294372	68.6754	123.233	120.402	104.583	43.0158	62.8838	119.409	84.8785	96.3975	85.0538	90.8531	-0.649599	0.211233	-3.07527	0.00210314	0.830251
103	ENSG00000110400.11	NECTIN1	nectin cell adhesion molecule 1 [Source:HGNC Symbol;Acc:HGNC:9706]	chr11;chr11;chr11;chr11;chr11;chr11;chr11;chr11;chr11;chr11;chr11;chr11;chr11;chr11;chr11;chr11;chr11;chr11;chr11;chr11;chr11;chr11;chr11;chr11;chr11;chr11;chr11;chr11;chr11;chr11;chr11	119623408;119629095;119638098;119638134;119638731;119639865;119660992;119674382;119674592;119675159;119675159;119675159;119675159;119676815;119677095;119677102;119677102;119677102;119677555;119677555;119677555;119677555;119677555;119678415;119678415;119678415;119678415;119687305;119728475;119728475;119728475	119623747;119629276;119638247;119638200;119638806;119640012;119665297;119674647;119674647;119675310;119675669;119675310;119675310;119677219;119677219;119677219;119677219;119677219;119677857;119677857;119677601;119677857;119677857;119678765;119678765;119678765;119678765;119687357;119728553;119729200;119728553	-;-;-;-;-;-;-;-;-;-;-;-;-;-;-;-;-;-;-;-;-;-;-;-;-;-;-;-;-;-;-	7817	chr11:119623408-119729200	8109.94	6988.15	9196.35	9195.09	8184.03	6736.43	9521.7	8584.49	7028.35	6011.6	7955.61	-0.293141	0.0951188	-3.08184	0.00205728	0.830251
104	ENSG00000198604.11	BAZ1A	bromodomain adjacent to zinc finger domain 1A [Source:HGNC Symbol;Acc:HGNC:960]	chr14;chr14;chr14;chr14;chr14;chr14;chr14;chr14;chr14;chr14;chr14;chr14;chr14;chr14;chr14;chr14;chr14;chr14;chr14;chr14;chr14;chr14;chr14;chr14;chr14;chr14;chr14;chr14;chr14;chr14;chr14;chr14;chr14;chr14;chr14;chr14;chr14;chr14;chr14;chr14;chr14;chr14;chr14;chr14;chr14;chr14;chr14;chr14;chr14;chr14;chr14;chr14;chr14;chr14;chr14;chr14;chr14;chr14;chr14;chr14;chr14;chr14;chr14;chr14;chr14;chr14;chr…	34752731;34752731;34752732;34753234;34754827;34754827;34754827;34754827;34758566;34758704;34758704;34758704;34761757;34761757;34761757;34761757;34761757;34764707;34764707;34764707;34764882;34765021;34765021;34765021;34765021;34768690;34771175;34771511;34771511;34771511;34771511;34773572;34773572;34773572;34773572;34774327;34774327;34774327;34775919;34775919;34775919;34780116;34780177;34780186;347…	34753704;34753704;34753704;34753704;34754914;34754914;34754914;34754914;34758846;34758846;34758846;34758846;34761776;34762223;34761936;34762223;34762223;34764933;34764933;34764933;34764933;34765268;34765268;34765268;34765268;34768780;34771659;34771659;34771659;34771659;34771659;34773726;34773726;34773726;34773726;34774490;34774490;34774490;34776515;34776515;34776515;34780310;34780310;34780310;347…	-;-;-;-;-;-;-;-;-;-;-;-;-;-;-;-;-;-;-;-;-;-;-;-;-;-;-;-;-;-;-;-;-;-;-;-;-;-;-;-;-;-;-;-;-;-;-;-;-;-;-;-;-;-;-;-;-;-;-;-;-;-;-;-;-;-;-;-;-;-;-;-;-;-;-;-;-;-;-;-;-;-;-;-;-;-;-;-;-;-;-;-;-;-;-;-;-;-;-;-;-;-;-;-;-;-;-	7698	chr14:34752731-34875647	2242.35	2876.85	1615.84	1912.14	2011.81	2702.88	2004.69	1808.5	2461.93	2655.95	2229.3	0.377694	0.122696	3.07828	0.00208198	0.830251
105	ENSG00000262202.4	AC007952.4	novel transcript	chr17	19112000	19112636	-	637	chr17:19112000-19112636	111.337	77.5517	155.291	209.167	89.3405	111.17	156.15	205.893	92.065	72.5793	128.054	-0.611566	0.198906	-3.07464	0.00210754	0.830251
106	ENSG00000210107.1	MT-TQ	mitochondrially encoded tRNA-Gln (CAA/G) [Source:HGNC Symbol;Acc:HGNC:7495]	chrM	4329	4400	-	72	chrM:4329-4400	30.1755	55.2423	60.8849	88.1135	35.295	25.8273	68.8897	59.6671	68.2364	106.601	59.8932	-0.662002	0.215969	-3.06526	0.00217477	0.848654
107	ENSG00000172379.21	ARNT2	aryl hydrocarbon receptor nuclear translocator 2 [Source:HGNC Symbol;Acc:HGNC:16876]	chr15;chr15;chr15;chr15;chr15;chr15;chr15;chr15;chr15;chr15;chr15;chr15;chr15;chr15;chr15;chr15;chr15;chr15;chr15;chr15;chr15;chr15;chr15;chr15;chr15;chr15;chr15;chr15;chr15;chr15;chr15;chr15;chr15;chr15;chr15;chr15;chr15;chr15;chr15;chr15;chr15;chr15;chr15;chr15;chr15;chr15;chr15;chr15;chr15;chr15;chr15;chr15;chr15;chr15;chr15;chr15;chr15;chr15;chr15;chr15;chr15;chr15;chr15;chr15;chr15;chr15;chr…	80404350;80404382;80404401;80441231;80441239;80441240;80442837;80450880;80450880;80450880;80450880;80450880;80457929;80457929;80457929;80457929;80457929;80470218;80470218;80470218;80470218;80470218;80470243;80475010;80475010;80475010;80475010;80475010;80475010;80487734;80488566;80508156;80508156;80508156;80508156;80508156;80513911;80513911;80513911;80513911;80513911;80514320;80514320;80514320;805…	80404546;80404546;80404546;80441378;80441378;80441378;80443025;80450994;80450994;80450994;80450994;80450994;80457976;80457976;80457976;80457976;80457976;80470431;80470431;80470431;80470431;80470431;80470431;80475223;80475223;80475223;80475223;80475223;80475580;80487874;80488735;80508258;80508258;80508258;80508258;80508258;80513976;80513976;80513976;80513976;80513976;80514405;80514405;80514405;805…	+;+;+;+;+;+;+;+;+;+;+;+;+;+;+;+;+;+;+;+;+;+;+;+;+;+;+;+;+;+;+;+;+;+;+;+;+;+;+;+;+;+;+;+;+;+;+;+;+;+;+;+;+;+;+;+;+;+;+;+;+;+;+;+;+;+;+;+;+;+;+;+;+;+;+;+;+;+;+;+;+;+;+;+;+;+;+;+;+;+;+;+;+;+;+;+;+;+;+;+;+;+;+	7737	chr15:80404350-80597933	600.389	601.291	599.956	593.737	461.041	421.097	609.673	589.107	559.972	483.106	551.937	-0.393404	0.128479	-3.06202	0.00219849	0.849407
108	ENSG00000131771.14	PPP1R1B	protein phosphatase 1 regulatory inhibitor subunit 1B [Source:HGNC Symbol;Acc:HGNC:9287]	chr17;chr17;chr17;chr17;chr17;chr17;chr17;chr17;chr17;chr17;chr17;chr17;chr17;chr17;chr17;chr17;chr17;chr17;chr17;chr17;chr17;chr17;chr17;chr17;chr17;chr17;chr17;chr17;chr17;chr17;chr17;chr17;chr17;chr17;chr17;chr17;chr17;chr17;chr17;chr17;chr17;chr17;chr17;chr17;chr17;chr17;chr17;chr17;chr17;chr17;chr17;chr17;chr17;chr17	39626740;39626952;39626952;39627200;39627306;39628498;39628498;39628526;39629170;39629170;39629170;39629170;39629170;39629170;39629170;39629374;39629405;39629540;39629540;39629540;39629540;39629540;39629540;39629972;39629972;39629972;39629972;39629972;39629972;39629972;39632138;39633883;39633883;39633883;39633883;39633883;39633883;39633883;39633883;39635607;39635607;39635607;39635607;39635607;396…	39626940;39627464;39627473;39627473;39627473;39628622;39628706;39628706;39629230;39629230;39629230;39629230;39629230;39629230;39629230;39629562;39629562;39629562;39629562;39629562;39629562;39629562;39629562;39630047;39630047;39630452;39630047;39630047;39630047;39630047;39634086;39634086;39634086;39634086;39634086;39634086;39634086;39634086;39634084;39635726;39635721;39635726;39635726;39635726;396…	+;+;+;+;+;+;+;+;+;+;+;+;+;+;+;+;+;+;+;+;+;+;+;+;+;+;+;+;+;+;+;+;+;+;+;+;+;+;+;+;+;+;+;+;+;+;+;+;+;+;+;+;+;+	4543	chr17:39626740-39636626	301.755	297.459	747.721	808.668	652.957	427.834	880.639	638.69	621.71	618.058	599.549	-0.464989	0.151987	-3.0594	0.00221777	0.849407
109	ENSG00000276727.1	AC137834.2	novel transcript, antisense to SHMT2	chr12	57229498	57230198	-	701	chr12:57229498-57230198	8.32428	7.43646	12.3138	37.8806	1.10297	5.61463	11.4816	18.4884	16.2468	9.07241	12.7962	-0.554508	0.181694	-3.05188	0.0022741	0.856031
110	ENSG00000141655.17	TNFRSF11A	TNF receptor superfamily member 11a [Source:HGNC Symbol;Acc:HGNC:11908]	chr18;chr18;chr18;chr18;chr18;chr18;chr18;chr18;chr18;chr18;chr18;chr18;chr18;chr18;chr18;chr18;chr18;chr18;chr18;chr18;chr18;chr18;chr18;chr18;chr18;chr18;chr18;chr18;chr18;chr18;chr18;chr18;chr18;chr18;chr18;chr18;chr18;chr18;chr18;chr18;chr18;chr18;chr18;chr18;chr18;chr18;chr18	62325287;62325287;62325287;62325287;62325310;62325326;62336314;62348168;62348168;62348168;62348168;62348168;62349812;62349812;62349812;62349812;62349812;62354391;62354391;62354391;62354391;62354391;62357903;62358248;62358248;62358248;62358248;62358248;62359955;62359955;62359955;62359955;62359955;62359955;62361680;62361680;62361680;62361680;62366708;62366708;62366708;62367430;62368701;62384751;623…	62325427;62325427;62325427;62325427;62325427;62325427;62336786;62348249;62348249;62348249;62348249;62348249;62349937;62349937;62349937;62349937;62349937;62354534;62354534;62354534;62354534;62354534;62358341;62358341;62358341;62358341;62358341;62358341;62360043;62360049;62360049;62360049;62360049;62360049;62361793;62361793;62361793;62361793;62366760;62366760;62366760;62367435;62369484;62391288;623…	+;+;+;+;+;+;+;+;+;+;+;+;+;+;+;+;+;+;+;+;+;+;+;+;+;+;+;+;+;+;+;+;+;+;+;+;+;+;+;+;+;+;+;+;+;+;+	8995	chr18:62325287-62391288	387.079	375.01	734.723	649.734	611.044	323.402	1043.68	998.373	634.707	654.347	641.21	-0.486395	0.159392	-3.05157	0.00227646	0.856031
111	ENSG00000182050.13	MGAT4C	MGAT4 family member C [Source:HGNC Symbol;Acc:HGNC:30871]	chr12;chr12;chr12;chr12;chr12;chr12;chr12;chr12;chr12;chr12;chr12;chr12;chr12;chr12;chr12;chr12;chr12;chr12;chr12;chr12;chr12;chr12;chr12;chr12;chr12;chr12;chr12;chr12;chr12;chr12;chr12;chr12;chr12;chr12;chr12;chr12;chr12;chr12;chr12;chr12;chr12;chr12;chr12;chr12;chr12;chr12;chr12;chr12;chr12;chr12;chr12;chr12;chr12;chr12;chr12;chr12;chr12;chr12;chr12;chr12;chr12;chr12;chr12	85955666;85978737;85978745;85978745;85979013;85979533;85979736;85983523;85983523;85983523;85983523;85983523;85983523;85983523;85989400;85989400;85989400;85989400;85989400;85989400;85989400;86001494;86002352;86011800;86011800;86013681;86013681;86013727;86022449;86028088;86028088;86028104;86028104;86049674;86049674;86049674;86049674;86049674;86049674;86049674;86049674;86049674;86049675;86068091;862…	85980430;85980430;85980430;85980430;85980430;85980430;85979795;85983670;85983670;85983670;85983670;85983670;85983670;85983670;85989549;85989552;85989552;85989552;85989552;85989552;85989552;86002478;86002478;86011902;86011902;86013758;86013758;86013758;86022544;86028207;86028207;86028204;86028204;86049723;86049723;86049723;86049723;86049723;86049723;86049725;86049723;86049723;86049723;86068507;862…	-;-;-;-;-;-;-;-;-;-;-;-;-;-;-;-;-;-;-;-;-;-;-;-;-;-;-;-;-;-;-;-;-;-;-;-;-;-;-;-;-;-;-;-;-;-;-;-;-;-;-;-;-;-;-;-;-;-;-;-;-;-;-	27763	chr12:85955666-86838904	171.688	235.842	242.171	214.931	314.346	404.253	352.485	337.833	342.265	542.076	315.789	0.517334	0.17025	3.03868	0.0023762	0.885487
112	ENSG00000204347.4	BTBD17	BTB domain containing 17 [Source:HGNC Symbol;Acc:HGNC:33758]	chr17;chr17;chr17	74356416;74359969;74361735	74357731;74360245;74361868	-;-;-	1727	chr17:74356416-74361868	164.405	146.605	596.535	558.327	488.615	340.246	680.86	570.619	407.252	395.784	434.925	-0.431122	0.143017	-3.01449	0.00257414	0.950685
113	ENSG00000097096.9	SYDE2	synapse defective Rho GTPase homolog 2 [Source:HGNC Symbol;Acc:HGNC:25841]	chr1;chr1;chr1;chr1;chr1;chr1;chr1;chr1;chr1;chr1	85156889;85164526;85169044;85178146;85181159;85182098;85190057;85190057;85200252;85200252	85159249;85164757;85169225;85178272;85183200;85183200;85190752;85190752;85200513;85201016	-;-;-;-;-;-;-;-;-;-	6405	chr1:85156889-85201016	1060.31	1136.72	196.337	197.638	248.168	314.419	174.52	202.532	270.779	276.709	407.812	0.441128	0.146729	3.0064	0.0026436	0.950867
114	ENSG00000004478.8	FKBP4	FKBP prolyl isomerase 4 [Source:HGNC Symbol;Acc:HGNC:3720]	chr12;chr12;chr12;chr12;chr12;chr12;chr12;chr12;chr12;chr12;chr12;chr12;chr12;chr12;chr12;chr12;chr12;chr12;chr12;chr12;chr12;chr12;chr12;chr12;chr12;chr12;chr12;chr12	2794970;2795069;2795140;2795657;2796265;2796265;2796681;2797138;2797138;2797138;2797138;2797729;2797729;2798706;2798767;2799088;2799850;2799850;2800039;2800039;2800392;2800392;2801117;2801178;2801613;2803151;2803197;2805168	2795244;2795244;2795244;2796368;2796315;2796368;2796964;2797202;2797282;2797282;2797282;2797871;2797871;2798826;2799244;2799244;2799940;2799940;2800122;2800122;2800465;2800577;2801356;2801356;2801803;2805423;2803240;2805410	+;+;+;+;+;+;+;+;+;+;+;+;+;+;+;+;+;+;+;+;+;+;+;+;+;+;+;+	5163	chr12:2794970-2805423	14905.7	15301	10527.6	12513.8	13302.9	15018	11145.2	12023.3	13694.9	13372.7	13180.5	0.284057	0.0944394	3.00783	0.00263124	0.950867
115	ENSG00000198598.6	MMP17	matrix metallopeptidase 17 [Source:HGNC Symbol;Acc:HGNC:7163]	chr12;chr12;chr12;chr12;chr12;chr12;chr12;chr12;chr12;chr12;chr12;chr12;chr12;chr12;chr12;chr12;chr12;chr12;chr12;chr12;chr12;chr12;chr12;chr12;chr12;chr12;chr12;chr12;chr12;chr12;chr12;chr12;chr12;chr12;chr12;chr12;chr12;chr12;chr12;chr12;chr12;chr12;chr12;chr12;chr12;chr12;chr12;chr12;chr12;chr12;chr12;chr12;chr12	131828393;131828406;131828540;131838056;131838195;131838195;131838612;131838612;131838612;131838612;131840025;131840573;131840573;131840573;131840573;131840736;131841624;131841624;131841624;131841624;131841624;131841768;131843997;131843997;131843997;131843997;131843997;131844536;131844870;131844961;131845118;131845118;131845118;131845118;131845295;131845297;131845297;131845297;131845297;131845297…	131828653;131828653;131828653;131838327;131838327;131838327;131838741;131838741;131838741;131838741;131840856;131840747;131840856;131840856;131840856;131840856;131841800;131841800;131841800;131841736;131841800;131841800;131844081;131844721;131844081;131844081;131844081;131844633;131845200;131845200;131845200;131845200;131845200;131845200;131845449;131845449;131845391;131845449;131845449;131845449…	+;+;+;+;+;+;+;+;+;+;+;+;+;+;+;+;+;+;+;+;+;+;+;+;+;+;+;+;+;+;+;+;+;+;+;+;+;+;+;+;+;+;+;+;+;+;+;+;+;+;+;+;+	4003	chr12:131828393-131851783	725.253	888.126	2839.7	2452.36	2306.31	1555.25	3245.85	2963.18	2118.58	1625.1	2071.97	-0.412892	0.137166	-3.01016	0.0026111	0.950867
116	ENSG00000140545.15	MFGE8	milk fat globule EGF and factor V/VIII domain containing [Source:HGNC Symbol;Acc:HGNC:7036]	chr15;chr15;chr15;chr15;chr15;chr15;chr15;chr15;chr15;chr15;chr15;chr15;chr15;chr15;chr15;chr15;chr15;chr15;chr15;chr15;chr15;chr15;chr15;chr15;chr15;chr15;chr15;chr15;chr15;chr15;chr15;chr15;chr15;chr15;chr15;chr15;chr15;chr15;chr15;chr15;chr15;chr15;chr15;chr15;chr15;chr15;chr15;chr15;chr15;chr15;chr15;chr15;chr15;chr15;chr15;chr15;chr15;chr15;chr15;chr15;chr15;chr15;chr15;chr15;chr15;chr15;chr…	88898683;88898683;88898713;88898715;88899298;88899315;88899375;88899656;88899656;88899656;88899656;88899656;88901551;88901551;88901551;88901551;88901551;88901551;88901551;88902183;88902183;88903790;88903937;88904708;88904877;88905382;88905399;88905757;88905757;88905757;88905757;88905757;88905757;88905757;88906063;88906615;88906626;88906626;88906626;88906626;88906626;88906626;88906626;88906626;889…	88899532;88899532;88899532;88899157;88899532;88899532;88899532;88899811;88899811;88899811;88899811;88899811;88901671;88901735;88901735;88901960;88901735;88901735;88901735;88904646;88902231;88904162;88904162;88904782;88904928;88905901;88905578;88905901;88905901;88905901;88905901;88905901;88905901;88905901;88906778;88906778;88906716;88906661;88906778;88906778;88906778;88906778;88906778;88906778;889…	-;-;-;-;-;-;-;-;-;-;-;-;-;-;-;-;-;-;-;-;-;-;-;-;-;-;-;-;-;-;-;-;-;-;-;-;-;-;-;-;-;-;-;-;-;-;-;-;-;-;-;-;-;-;-;-;-;-;-;-;-;-;-;-;-;-;-;-;-;-;-;-;-;-;-	6807	chr15:88898683-88913381	18024.2	16614.1	22083.4	23327.8	27972.4	27184.9	27716.6	28709.1	31825.2	29864.1	25332.2	0.267796	0.0891768	3.00297	0.00267357	0.95336
117	ENSG00000164114.19	MAP9	microtubule associated protein 9 [Source:HGNC Symbol;Acc:HGNC:26118]	chr4;chr4;chr4;chr4;chr4;chr4;chr4;chr4;chr4;chr4;chr4;chr4;chr4;chr4;chr4;chr4;chr4;chr4;chr4;chr4;chr4;chr4;chr4;chr4;chr4;chr4;chr4;chr4;chr4;chr4;chr4;chr4;chr4;chr4;chr4;chr4;chr4;chr4;chr4;chr4;chr4;chr4;chr4;chr4;chr4;chr4;chr4;chr4;chr4;chr4;chr4;chr4;chr4;chr4;chr4;chr4;chr4;chr4;chr4;chr4;chr4;chr4;chr4;chr4;chr4;chr4;chr4;chr4;chr4;chr4;chr4;chr4;chr4;chr4;chr4;chr4;chr4;chr4	155342658;155342677;155347741;155349671;155352596;155352596;155352596;155352596;155352684;155352912;155352912;155352912;155352912;155353179;155353179;155353179;155353179;155353253;155355071;155355071;155355071;155355071;155355071;155355716;155355716;155355716;155355716;155357449;155357449;155357449;155357449;155357449;155360168;155360168;155360168;155360168;155360168;155362048;155362048;155362048…	155347905;155347905;155347905;155350239;155352686;155352728;155352728;155352728;155352728;155353057;155353057;155353057;155353057;155353340;155353340;155353340;155353340;155353340;155355160;155355160;155355160;155355160;155355160;155355884;155355884;155355884;155355884;155357519;155357519;155357519;155357519;155357519;155360415;155360415;155360343;155360415;155360415;155362141;155362141;155362141…	-;-;-;-;-;-;-;-;-;-;-;-;-;-;-;-;-;-;-;-;-;-;-;-;-;-;-;-;-;-;-;-;-;-;-;-;-;-;-;-;-;-;-;-;-;-;-;-;-;-;-;-;-;-;-;-;-;-;-;-;-;-;-;-;-;-;-;-;-;-;-;-;-;-;-;-;-;-	8857	chr4:155342658-155376970	769.996	1106.97	526.073	573.149	725.753	793.908	620.007	599.192	788.51	757.546	726.11	0.413736	0.138164	2.99453	0.00274872	0.97178
118	ENSG00000105974.12	CAV1	caveolin 1 [Source:HGNC Symbol;Acc:HGNC:1527]	chr7;chr7;chr7;chr7;chr7;chr7;chr7;chr7;chr7;chr7;chr7;chr7;chr7;chr7;chr7;chr7;chr7;chr7;chr7;chr7;chr7;chr7;chr7;chr7;chr7	116525001;116525009;116525009;116525012;116525036;116525740;116525982;116526277;116526293;116526525;116526525;116526525;116526525;116526525;116526525;116526525;116526558;116558946;116558946;116558946;116558946;116558946;116558946;116558946;116558946	116525092;116525805;116525805;116525092;116525092;116525783;116526061;116526388;116526689;116526689;116526689;116526689;116527018;116526689;116526689;116526689;116526689;116559513;116559257;116561176;116561179;116561179;116559319;116559636;116561184	+;+;+;+;+;+;+;+;+;+;+;+;+;+;+;+;+;+;+;+;+;+;+;+;+	3866	chr7:116525001-116561184	274.701	281.523	33.5209	38.7041	63.9722	80.8506	14.9261	29.4133	38.9922	30.6194	88.7223	0.623497	0.208937	2.98414	0.00284373	0.996847
119	ENSG00000227232.5	WASH7P	WASP family homolog 7, pseudogene [Source:HGNC Symbol;Acc:HGNC:38034]	chr1;chr1;chr1;chr1;chr1;chr1;chr1;chr1;chr1;chr1;chr1	14404;15005;15796;16607;16858;17233;17606;17915;18268;24738;29534	14501;15038;15947;16765;17055;17368;17742;18061;18366;24891;29570	-;-;-;-;-;-;-;-;-;-;-	1351	chr1:14404-29570	9.36482	9.56117	10.9456	11.5289	12.1326	5.61463	8.03713	13.4461	10.8312	6.80431	9.82664	-0.0735605	0.178232	-0.412722	0.67981	1
120	ENSG00000278267.1	MIR6859-1	microRNA 6859-1 [Source:HGNC Symbol;Acc:HGNC:50039]	chr1	17369	17436	-	68	chr1:17369-17436	1.04054	0	0.6841	0	1.10297	0	1.14816	0.840381	0	0	0.481615	0.00737707	0.0474607	0.155435	0.876478	1
121	ENSG00000237613.2	FAM138A	family with sequence similarity 138 member A [Source:HGNC Symbol;Acc:HGNC:32334]	chr1;chr1;chr1;chr1;chr1	34554;35245;35277;35721;35721	35174;35481;35481;36073;36081	-;-;-;-;-	1219	chr1:34554-36081	2.08107	0	0	0	0	0	0	0	0	0	0.208107	0	0.0375659	0	1	1
122	ENSG00000238009.6	AL627309.1	novel transcript	chr1;chr1;chr1;chr1;chr1;chr1;chr1;chr1;chr1;chr1;chr1;chr1;chr1;chr1;chr1;chr1;chr1	89295;92091;92230;110953;112700;112700;112700;120721;120725;120775;120874;129055;129055;129055;129081;133374;133374	91629;92240;92240;111357;112804;112804;112804;120932;120869;120932;120932;129223;129217;129173;129223;133566;133723	-;-;-;-;-;-;-;-;-;-;-;-;-;-;-;-;-	3726	chr1:89295-133723	10.4054	4.24941	4.7887	1.64698	4.41187	1.12292	5.7408	10.0846	2.16623	1.13405	4.57509	-0.0123713	0.135756	-0.091129	0.92739	1
123	ENSG00000268903.1	AL627309.6	novel pseudogene	chr1	135141	135895	-	755	chr1:135141-135895	74.9186	44.6188	51.9916	28.8222	26.4712	41.5482	28.704	46.221	29.2442	27.2172	39.9757	-0.108902	0.216372	-0.503309	0.614747	1
124	ENSG00000269981.1	AL627309.7	novel pseudogene	chr1	137682	137965	-	284	chr1:137682-137965	88.4455	52.0552	34.205	27.1752	48.5306	46.0399	42.482	43.6998	36.826	29.4853	44.8945	0.324667	0.21698	1.4963	0.134576	1
125	ENSG00000239906.1	AL627309.2	novel transcript	chr1;chr1	139790;140075	139847;140339	-;-	323	chr1:139790-140339	1.04054	0	0	0	0	0	0	0.840381	0	0	0.188092	0	0.0375659	0	1	1
126	ENSG00000241860.7	AL627309.5	novel transcript	chr1;chr1;chr1;chr1;chr1;chr1;chr1;chr1;chr1;chr1;chr1;chr1;chr1;chr1;chr1;chr1;chr1;chr1;chr1;chr1;chr1	141474;142808;146386;146386;146386;146642;155767;164263;165491;165884;165889;167129;167959;168100;168100;168610;169049;169049;169049;172557;173753	143011;143011;146509;146509;149707;146831;155831;164791;165942;165942;165942;168165;168165;168165;168165;168767;169240;169210;169264;172688;173862	-;-;-;-;-;-;-;-;-;-;-;-;-;-;-;-;-;-;-;-;-	7559	chr1:141474-173862	49.9457	40.3694	20.523	23.8812	26.4712	26.9502	16.0742	21.0095	18.413	29.4853	27.3123	0.112787	0.214647	0.525452	0.599269	1
127	ENSG00000279928.2	FO538757.1	DEAD/H-box helicase 11 (DDX11) pseudogene	chr1;chr1;chr1;chr1;chr1	182696;183132;183494;183740;183981	182746;183216;183571;183901;184174	+;+;+;+;+	570	chr1:182696-184174	0	1.06235	1.3682	0.823491	1.10297	0	0	0	1.08312	0	0.544013	-0.0194847	0.049736	-0.391763	0.695233	1
128	ENSG00000279457.4	WASH9P	WAS protein family homolog 9, pseudogene [Source:HGNC Symbol;Acc:HGNC:53981]	chr1;chr1;chr1;chr1;chr1;chr1;chr1;chr1;chr1;chr1	185217;185491;186317;187129;187376;187755;188130;188439;188791;195263	185350;185559;186469;187287;187577;187890;188266;188584;188902;195411	-;-;-;-;-;-;-;-;-;-	1397	chr1:185217-195411	21.8513	20.1847	29.4163	26.3517	24.2653	26.9502	18.3706	22.6903	25.9948	26.0832	24.2158	-0.0574458	0.213962	-0.268486	0.788325	1
129	ENSG00000228463.10	AP006222.1	ribosomal protein L23a (RPL23A) pseudogene	chr1;chr1;chr1;chr1;chr1;chr1;chr1;chr1;chr1;chr1;chr1;chr1;chr1;chr1;chr1;chr1;chr1;chr1	257864;257913;258144;258524;258568;261550;263015;264604;267303;267303;268667;268667;268667;289266;297345;356685;358049;359345	259025;259025;259025;259025;259024;261634;268204;264733;268204;268204;268816;268816;268816;289370;297502;357586;358183;359681	-;-;-;-;-;-;-;-;-;-;-;-;-;-;-;-;-;-	8224	chr1:257864-359681	1.04054	0	0	0	0	0	0	0	2.16623	0	0.320677	0	0.0375659	0	1	1
130	ENSG00000237094.12	AL732372.2	pseudogene similar to part of septin 14 SEPT14	chr1;chr1;chr1;chr1;chr1;chr1;chr1;chr1;chr1;chr1;chr1;chr1;chr1;chr1;chr1;chr1;chr1;chr1;chr1;chr1;chr1;chr1;chr1;chr1;chr1;chr1;chr1;chr1;chr1;chr1;chr1;chr1;chr1;chr1;chr1;chr1;chr1;chr1;chr1;chr1;chr1;chr1;chr1;chr1;chr1;chr1;chr1;chr1;chr1;chr1;chr1;chr1;chr1;chr1;chr1;chr1;chr1;chr1;chr1;chr1;chr1;chr1;chr1;chr1;chr1;chr1;chr1;chr1;chr1;chr1;chr1;chr1;chr1;chr1;chr1;chr1;chr1;chr1;chr1;chr1…	365389;365395;365615;366019;368251;373144;373182;379769;379769;476364;484832;485026;485040;485040;485066;489361;494382;494464;494475;494611;494771;494992;494992;494992;494992;494992;495277;495277;496264;497109;497109;497109;497134;497205;497210;497240;497245;497275;498047;498073;498073;498073;498281;498399;498399;498399;498399;498399;498399;498399;498399;498684;498684;498684;498684;498984;501556;…	365692;365692;365692;366151;368450;373323;373323;379870;379972;476945;485208;485208;485208;485208;485208;489553;494586;494898;494898;494898;494898;495049;495049;495049;495049;495049;495368;495476;496605;497299;497299;497259;497299;497228;497299;497299;497299;497299;498305;498305;498305;498305;498305;498456;498456;498976;498456;498456;498456;498456;498456;499175;499002;499175;498976;499369;501607;…	-;-;-;-;-;-;-;-;-;-;-;-;-;-;-;-;-;-;-;-;-;-;-;-;-;-;-;-;-;-;-;-;-;-;-;-;-;-;-;-;-;-;-;-;-;-;-;-;-;-;-;-;-;-;-;-;-;-;-;-;-;-;-;-;-;-;-;-;-;-;-;-;-;-;-;-;-;-;-;-;-;-	6204	chr1:365389-522928	164.405	166.789	90.9853	69.9967	94.8553	114.538	86.1121	86.5593	70.4026	91.8581	103.65	0.261101	0.198931	1.31252	0.189346	1
131	ENSG00000250575.1	AL732372.3	novel pseudogene	chr1;chr1	491225;492768	491989;493241	-;-	1239	chr1:491225-493241	1.04054	0	0	0	1.10297	0	0	0	0	0	0.21435	0.0151159	0.0375659	0.402384	0.687402	1
132	ENSG00000278757.1	U6	U6 spliceosomal RNA [Source:RFAM;Acc:RF00026]	chr1	516376	516479	-	104	chr1:516376-516479	1.04054	0	0.6841	0.823491	2.20594	1.12292	0	0	0	0	0.587699	0.0293204	0.0514244	0.570165	0.568566	1
133	ENSG00000230021.10	AL669831.3	septin 14 (SEPT14) pseudogene	chr1;chr1;chr1;chr1;chr1;chr1;chr1;chr1;chr1;chr1;chr1;chr1;chr1;chr1;chr1;chr1;chr1;chr1;chr1;chr1;chr1;chr1;chr1;chr1;chr1;chr1;chr1;chr1;chr1;chr1;chr1;chr1;chr1;chr1;chr1;chr1;chr1;chr1;chr1;chr1;chr1;chr1;chr1;chr1;chr1;chr1;chr1;chr1;chr1;chr1;chr1;chr1;chr1;chr1;chr1;chr1;chr1;chr1;chr1	586071;586278;586821;586821;586945;588117;594191;594198;594308;594308;594308;594458;594629;597299;601398;601398;601398;601398;601398;601398;601436;607955;607955;607955;607955;607955;607955;612741;612741;627377;627961;628919;628919;628919;631131;631131;633044;698927;698927;701936;703685;703685;711711;711711;711765;711867;720024;720032;720032;720032;720032;720032;720053;724358;732017;732017;732981;…	586358;586358;586955;586955;586955;588453;594756;594756;594756;594756;594756;594756;594756;598551;601577;601577;601577;601577;601577;601577;601577;608056;608056;608056;608056;608056;608056;612864;612813;627823;628223;629006;629006;629006;631150;631204;633129;698959;698959;702340;703789;703789;711922;711922;711922;711922;720206;720200;720150;720200;720200;720194;720200;724564;732212;732207;733064;…	-;-;-;-;-;-;-;-;-;-;-;-;-;-;-;-;-;-;-;-;-;-;-;-;-;-;-;-;-;-;-;-;-;-;-;-;-;-;-;-;-;-;-;-;-;-;-;-;-;-;-;-;-;-;-;-;-;-;-	5495	chr1:586071-827796	2.08107	1.06235	0.6841	3.29396	1.10297	1.12292	3.44448	3.36152	0	1.13405	1.72874	-0.0337396	0.0934972	-0.360862	0.718203	1
134	ENSG00000225972.1	MTND1P23	MT-ND1 pseudogene 23 [Source:HGNC Symbol;Acc:HGNC:42092]	chr1	629062	629433	+	372	chr1:629062-629433	11.4459	7.43646	8.2092	5.76443	4.41187	5.61463	8.03713	7.56343	7.58182	5.67026	7.17351	-0.0690784	0.164844	-0.419053	0.675178	1
135	ENSG00000225630.1	MTND2P28	MT-ND2 pseudogene 28 [Source:HGNC Symbol;Acc:HGNC:42129]	chr1	629640	630683	+	1044	chr1:629640-630683	2065.46	1581.84	2655.68	1547.34	1702.98	1651.82	1384.68	3124.54	1331.15	1236.12	1828.16	-0.146513	0.216174	-0.677756	0.497927	1
136	ENSG00000278791.1	AC114498.2		chr1	632325	632413	-	89	chr1:632325-632413	1.04054	0	0	0	0	0	0	0	2.16623	0	0.320677	0	0.0375659	0	1	1
137	ENSG00000229344.1	MTCO2P12	MT-CO2 pseudogene 12 [Source:HGNC Symbol;Acc:HGNC:52028]	chr1	632757	633438	+	682	chr1:632757-633438	10.4054	10.6235	11.6297	13.9993	11.0297	5.61463	9.18529	16.8076	5.41559	4.5362	9.92469	-0.1385	0.178785	-0.774674	0.438532	1
138	ENSG00000240409.1	MTATP8P1	MT-ATP8 pseudogene 1 [Source:HGNC Symbol;Acc:HGNC:44571]	chr1	633535	633741	+	207	chr1:633535-633741	4.16214	2.1247	4.7887	4.94094	5.51484	6.73755	3.44448	2.52114	0	2.2681	3.65026	0.0378366	0.127639	0.296434	0.766898	1
139	ENSG00000248527.1	MTATP6P1	MT-ATP6 pseudogene 1 [Source:HGNC Symbol;Acc:HGNC:44575]	chr1	633696	634376	+	681	chr1:633696-634376	6439.88	4620.17	6838.26	5786.67	6594.65	4915.04	4775.2	7744.11	4672.57	3640.3	5602.69	-0.0869376	0.209207	-0.415558	0.677734	1
140	ENSG00000198744.5	MTCO3P12	MT-CO3 pseudogene 12 [Source:HGNC Symbol;Acc:HGNC:52042]	chr1	634376	634922	+	547	chr1:634376-634922	12.4864	6.37411	10.2615	13.9993	20.9564	6.73755	4.59264	15.9672	15.1637	2.2681	10.8807	0.0354113	0.167319	0.21164	0.832388	1
141	ENSG00000228327.3	AL669831.1	general transcription factor IIi (GTF2I) pseudogene	chr1;chr1;chr1;chr1;chr1;chr1;chr1;chr1;chr1;chr1;chr1;chr1;chr1;chr1;chr1;chr1;chr1;chr1;chr1;chr1;chr1	725885;733307;735423;743180;744195;744728;746695;756077;758967;764723;764723;765144;766329;766329;768548;768548;769497;772976;774171;774171;778284	729804;733364;735613;743350;744391;744825;746818;756141;759123;764800;765247;765247;766387;766387;768613;768613;769712;773107;774280;774280;778626	-;-;-;-;-;-;-;-;-;-;-;-;-;-;-;-;-;-;-;-;-	6432	chr1:725885-778626	112.378	86.0505	110.14	91.4074	89.3405	76.3589	76.9268	118.494	101.813	89.59	95.2499	-0.187033	0.204871	-0.912929	0.36128	1
142	ENSG00000223181.1	RNU6-1199P	RNA, U6 small nuclear 1199, pseudogene [Source:HGNC Symbol;Acc:HGNC:48162]	chr1	758233	758336	-	104	chr1:758233-758336	0	0	0	0	0	0	0	0	0	2.2681	0.22681	0	0.0375659	0	1	1
143	ENSG00000237491.10	LINC01409	long intergenic non-protein coding RNA 1409 [Source:HGNC Symbol;Acc:HGNC:50701]	chr1;chr1;chr1;chr1;chr1;chr1;chr1;chr1;chr1;chr1;chr1;chr1;chr1;chr1;chr1;chr1;chr1;chr1;chr1;chr1;chr1;chr1;chr1;chr1;chr1;chr1;chr1;chr1;chr1;chr1;chr1;chr1;chr1;chr1;chr1;chr1;chr1;chr1;chr1;chr1;chr1;chr1;chr1;chr1;chr1;chr1;chr1;chr1;chr1;chr1;chr1;chr1;chr1;chr1;chr1;chr1;chr1;chr1;chr1;chr1;chr1;chr1;chr1;chr1;chr1;chr1;chr1;chr1;chr1;chr1;chr1;chr1;chr1;chr1;chr1;chr1;chr1;chr1;chr1;chr1…	778747;778747;778758;778760;778760;778770;778782;778796;778802;778809;778809;778812;778812;778849;778930;778937;778972;781937;781937;781937;781937;783111;783111;784370;784370;784370;784370;784370;784370;784370;784370;784370;784370;784370;784370;784370;784370;784396;785800;786393;786393;792882;792882;795470;795470;795470;801607;803567;803567;803567;803567;803836;803919;803919;803919;803919;803919;…	779092;779092;779092;779092;779092;779092;779092;779092;779092;779092;779092;779092;779092;779092;779092;779092;779092;782136;782043;782191;782136;783363;783363;784493;784493;784493;784493;784493;784493;784759;784977;784493;784493;784493;784429;784655;784690;784493;787672;786866;787186;793041;793041;795582;795582;795513;801876;803667;803667;803667;803667;804222;804222;804222;804222;804222;804222;…	+;+;+;+;+;+;+;+;+;+;+;+;+;+;+;+;+;+;+;+;+;+;+;+;+;+;+;+;+;+;+;+;+;+;+;+;+;+;+;+;+;+;+;+;+;+;+;+;+;+;+;+;+;+;+;+;+;+;+;+;+;+;+;+;+;+;+;+;+;+;+;+;+;+;+;+;+;+;+;+;+;+;+;+;+;+;+;+;+;+;+;+;+;+;+;+;+;+;+;+;+;+;+;+;+;+;+;+;+;+;+	8413	chr1:778747-810065	44.743	48.8682	45.1506	38.7041	40.8098	33.6878	31.0004	34.4556	41.1585	40.8258	39.9404	-0.0900661	0.217144	-0.414777	0.678305	1
144	ENSG00000230092.7	AL669831.4	F-box only protein 25 (FBXO25) pseudogene	chr1;chr1;chr1;chr1;chr1;chr1;chr1;chr1	800879;805799;805799;808574;808574;810067;810067;817373	801163;805891;805891;808623;808623;810170;810161;817712	-;-;-;-;-;-;-;-	872	chr1:800879-817712	3.12161	5.31176	1.3682	9.0584	8.82375	5.61463	9.18529	4.20191	6.49871	11.3405	6.45247	0.0668839	0.149625	0.447011	0.654867	1
145	ENSG00000177757.2	FAM87B	family with sequence similarity 87 member B [Source:HGNC Symbol;Acc:HGNC:32236]	chr1;chr1	817371;818723	818202;819837	+;+	1947	chr1:817371-819837	0	0	0	0	0	1.12292	0	0	0	0	0.112293	0.0151159	0.0375659	0.402384	0.687402	1
146	ENSG00000228794.10	LINC01128	long intergenic non-protein coding RNA 1128 [Source:HGNC Symbol;Acc:HGNC:49377]	chr1;chr1;chr1;chr1;chr1;chr1;chr1;chr1;chr1;chr1;chr1;chr1;chr1;chr1;chr1;chr1;chr1;chr1;chr1;chr1;chr1;chr1;chr1;chr1;chr1;chr1;chr1;chr1;chr1;chr1;chr1;chr1;chr1;chr1;chr1;chr1;chr1;chr1;chr1;chr1;chr1;chr1;chr1;chr1;chr1;chr1;chr1;chr1;chr1;chr1;chr1;chr1;chr1;chr1;chr1;chr1;chr1;chr1;chr1;chr1;chr1;chr1;chr1;chr1;chr1;chr1;chr1;chr1;chr1;chr1;chr1;chr1;chr1;chr1;chr1;chr1;chr1;chr1;chr1;chr1…	825138;826832;827598;827603;827604;827635;827638;827652;827652;827654;827654;827657;827663;827667;827667;827667;827673;827692;827699;827700;827771;827806;827815;827821;829003;829003;829003;829003;829003;829003;829003;829003;829003;829003;829003;829003;829003;829003;829003;829003;829003;829003;829003;829003;829003;829003;831578;831605;841200;841200;841200;841200;841200;841200;841200;841200;841200;…	825552;826923;827775;827775;827775;827775;827775;827775;827775;827775;827775;827775;827775;827775;827775;827775;827775;827775;827775;827775;827853;827849;828127;827853;829104;829104;829104;829104;829104;829104;829104;829104;829104;829104;829104;829104;829104;829104;829104;829104;829104;829104;829104;829104;829104;829104;831677;831677;842020;841999;843594;842001;841373;841373;842001;844498;846365;…	+;+;+;+;+;+;+;+;+;+;+;+;+;+;+;+;+;+;+;+;+;+;+;+;+;+;+;+;+;+;+;+;+;+;+;+;+;+;+;+;+;+;+;+;+;+;+;+;+;+;+;+;+;+;+;+;+;+;+;+;+;+;+;+;+;+;+;+;+;+;+;+;+;+;+;+;+;+;+;+;+;+;+;+;+;+;+;+;+;+;+;+;+;+;+;+;+;+;+;+;+;+;+;+;+;+;+;+;+;+;+;+;+;+;+;+;+;+;+;+;+;+;+;+;+;+	15682	chr1:825138-859446	243.485	248.59	232.594	219.872	250.374	262.764	235.373	254.636	228.538	250.625	242.685	0.152105	0.15706	0.968448	0.33282	1
147	ENSG00000225880.5	LINC00115	long intergenic non-protein coding RNA 115 [Source:HGNC Symbol;Acc:HGNC:26211]	chr1	826206	827522	-	1317	chr1:826206-827522	35.3782	19.1223	21.2071	23.0577	27.5742	23.5814	27.5559	26.0518	18.413	18.1448	24.0087	0.0827339	0.212611	0.389132	0.697179	1
148	ENSG00000288531.1	AL669831.7	novel transcript	chr1;chr1;chr1;chr1;chr1	860226;860227;865260;865260;867420	861273;861273;865499;866720;868202	+;+;+;+;+	3292	chr1:860226-868202	1.04054	4.24941	1.3682	1.64698	0	1.12292	0	0.840381	2.16623	0	1.24347	-0.0345843	0.0763904	-0.452731	0.650742	1
149	ENSG00000234711.1	TUBB8P11	tubulin beta 8 class VIII pseudogene 11 [Source:HGNC Symbol;Acc:HGNC:32337]	chr1	873292	874349	+	1058	chr1:873292-874349	0	0	0	0	1.10297	0	1.14816	0	1.08312	0	0.333425	0.0151159	0.0375659	0.402384	0.687402	1
150	ENSG00000283040.1	AL669831.5	FAM166A, pseudogene P3	chr1;chr1;chr1;chr1;chr1	874529;875047;875526;876527;876755	874591;875155;875625;876611;877234	-;-;-;-;-	837	chr1:874529-877234	0	0	0	0	0	0	0	0.840381	0	0	0.0840381	0	0.0375659	0	1	1
151	ENSG00000272438.1	AL645608.6	novel transcript	chr1;chr1	904834;915750	904957;915976	+;+	351	chr1:904834-915976	0	1.06235	2.0523	3.29396	3.30891	4.4917	1.14816	3.36152	5.41559	0	2.41345	0.0387532	0.101382	0.38225	0.702276	1
152	ENSG00000230699.2	AL645608.2	novel transcript	chr1;chr1	911435;911945	911473;914948	+;+	3043	chr1:911435-914948	6.24321	5.31176	9.5774	12.3524	12.1326	7.86048	11.4816	21.0095	23.8286	13.6086	12.3406	-0.0245575	0.186702	-0.131533	0.895354	1
153	ENSG00000241180.1	AL645608.4	novel transcript	chr1;chr1	914171;914803	914444;914971	+;+	443	chr1:914171-914971	0	0	0	0	0	0	0	0	0	1.13405	0.113405	0	0.0375659	0	1	1
154	ENSG00000223764.2	LINC02593	long intergenic non-protein coding RNA 2593 [Source:HGNC Symbol;Acc:HGNC:53933]	chr1;chr1;chr1;chr1;chr1;chr1;chr1	916865;916870;917370;918022;918022;918825;919335	921016;917720;917486;918110;918534;918915;919692	-;-;-;-;-;-;-	4152	chr1:916865-921016	0	0	0	0.823491	3.30891	0	0	0	0	0	0.41324	0.0251034	0.0377008	0.665858	0.505502	1
155	ENSG00000187634.12	SAMD11	sterile alpha motif domain containing 11 [Source:HGNC Symbol;Acc:HGNC:28706]	chr1;chr1;chr1;chr1;chr1;chr1;chr1;chr1;chr1;chr1;chr1;chr1;chr1;chr1;chr1;chr1;chr1;chr1;chr1;chr1;chr1;chr1;chr1;chr1;chr1;chr1;chr1;chr1;chr1;chr1;chr1;chr1;chr1;chr1;chr1;chr1;chr1;chr1;chr1;chr1;chr1;chr1;chr1;chr1;chr1;chr1;chr1;chr1;chr1;chr1;chr1;chr1;chr1;chr1;chr1;chr1;chr1;chr1;chr1;chr1;chr1;chr1;chr1;chr1;chr1;chr1;chr1;chr1;chr1;chr1;chr1;chr1;chr1;chr1;chr1;chr1;chr1;chr1;chr1;chr1…	923928;925150;925731;925741;925741;925741;925741;925741;925741;925741;925741;925922;925922;925922;925922;925922;925922;925922;925922;925922;925922;925922;930155;930155;930155;930155;930155;930155;930155;930155;930155;930155;930155;930312;931039;931039;931039;931039;931039;931039;931039;931039;931039;931039;931039;935772;935772;935772;935772;935772;935772;935772;935772;935772;935772;935772;939040;…	924948;925189;925800;925800;925800;925800;925800;925800;925800;925800;925800;926013;926013;926013;926013;926013;926013;926013;926013;926013;926013;926013;930336;930336;930336;930336;930336;930336;930336;930336;930336;930336;930336;930336;931089;931089;931089;931089;931089;931089;931089;931089;931089;931089;931089;935896;935896;935896;935896;935896;935805;935896;935896;935896;935793;935896;939129;…	+;+;+;+;+;+;+;+;+;+;+;+;+;+;+;+;+;+;+;+;+;+;+;+;+;+;+;+;+;+;+;+;+;+;+;+;+;+;+;+;+;+;+;+;+;+;+;+;+;+;+;+;+;+;+;+;+;+;+;+;+;+;+;+;+;+;+;+;+;+;+;+;+;+;+;+;+;+;+;+;+;+;+;+;+;+;+;+;+;+;+;+;+;+;+;+;+;+;+;+;+;+;+;+;+;+;+;+;+;+;+;+;+;+;+;+;+;+;+;+;+;+;+;+;+;+;+;+;+;+;+;+;+;+;+;+;+;+;+;+;+;+;+;+;+;+;+;+;+;+;+;+;+	4173	chr1:923928-944581	4.16214	6.37411	3.4205	4.11745	1.10297	2.24585	2.29632	0.840381	5.41559	4.5362	3.45115	-0.081456	0.125992	-0.646519	0.517943	1
156	ENSG00000188976.11	NOC2L	NOC2 like nucleolar associated transcriptional repressor [Source:HGNC Symbol;Acc:HGNC:24517]	chr1;chr1;chr1;chr1;chr1;chr1;chr1;chr1;chr1;chr1;chr1;chr1;chr1;chr1;chr1;chr1;chr1;chr1;chr1;chr1;chr1;chr1;chr1;chr1;chr1;chr1;chr1;chr1;chr1;chr1;chr1;chr1;chr1;chr1;chr1;chr1;chr1;chr1;chr1;chr1;chr1;chr1;chr1;chr1;chr1;chr1;chr1;chr1;chr1;chr1;chr1;chr1	944203;944204;944205;945042;945042;945057;945319;945518;945518;945518;945518;946173;946173;946173;946402;946402;946402;948131;948131;948490;948490;951127;951127;952000;952000;952412;952412;953175;953175;953782;953782;954004;954004;954426;955923;955923;955923;956095;956095;956095;956894;956894;956894;957099;957099;957099;958246;958929;958929;959215;959215;959215	944800;944800;944800;945146;945146;945146;945422;945562;945653;945653;945653;946286;946286;946286;946545;947060;946545;948232;948232;948603;948603;951238;951238;952139;952139;952600;952600;953288;953288;953892;953892;954523;954082;954523;956013;956013;956013;956215;956215;956215;957025;957025;957025;957273;958458;957273;959081;959081;959081;959256;959309;959256	-;-;-;-;-;-;-;-;-;-;-;-;-;-;-;-;-;-;-;-;-;-;-;-;-;-;-;-;-;-;-;-;-;-;-;-;-;-;-;-;-;-;-;-;-;-;-;-;-;-;-;-	5540	chr1:944203-959309	6095.46	5752.63	4907.73	5035.64	5268.88	5195.77	4661.53	5012.87	5106.9	4493.11	5153.05	0.0696865	0.0972503	0.716569	0.47364	1
157	ENSG00000187961.14	KLHL17	kelch like family member 17 [Source:HGNC Symbol;Acc:HGNC:24023]	chr1;chr1;chr1;chr1;chr1;chr1;chr1;chr1;chr1;chr1;chr1;chr1;chr1;chr1;chr1;chr1;chr1;chr1;chr1;chr1;chr1;chr1;chr1;chr1;chr1;chr1;chr1;chr1;chr1;chr1;chr1	960584;960639;961293;961449;961629;961826;961826;962082;962355;962704;962704;962727;963032;963109;963109;963337;963337;963337;963552;963920;963920;963920;964107;964107;964107;964107;964349;964349;964349;964963;964963	960800;960699;961552;961750;961750;962478;962047;962471;962471;962917;962917;962917;963253;963253;963253;963504;963504;963504;964008;964008;964008;964008;964164;964167;964167;964180;964530;964530;964530;965602;965719	+;+;+;+;+;+;+;+;+;+;+;+;+;+;+;+;+;+;+;+;+;+;+;+;+;+;+;+;+;+;+	3402	chr1:960584-965719	495.295	400.507	461.083	513.858	518.395	589.536	543.08	561.375	506.899	392.382	498.241	0.160624	0.147707	1.08745	0.276836	1
158	ENSG00000187583.11	PLEKHN1	pleckstrin homology domain containing N1 [Source:HGNC Symbol;Acc:HGNC:25284]	chr1;chr1;chr1;chr1;chr1;chr1;chr1;chr1;chr1;chr1;chr1;chr1;chr1;chr1;chr1;chr1;chr1;chr1;chr1;chr1;chr1;chr1;chr1;chr1;chr1;chr1;chr1;chr1;chr1;chr1;chr1;chr1;chr1;chr1;chr1;chr1;chr1;chr1;chr1;chr1;chr1;chr1;chr1;chr1;chr1;chr1;chr1;chr1;chr1;chr1;chr1;chr1;chr1;chr1	966482;966502;966502;966704;966704;966704;970277;970277;970277;970521;970521;970521;970686;970686;970686;970875;970879;970879;971077;971077;971077;971113;971324;971324;971324;971324;972075;972075;972075;972288;972288;972288;972861;972861;972861;973186;973186;973500;973500;973500;973512;973833;973833;973833;973833;974316;974316;974316;974316;974442;974442;974442;974442;975712	966614;966614;966614;966803;966803;966803;970423;970423;970423;970601;970601;970601;970758;971006;970758;971006;971006;971006;971208;971208;971208;971208;971523;971404;971404;971404;972150;972150;972150;972424;972424;972424;973010;973010;973010;973326;973326;973640;973640;973640;973640;974051;974051;974051;974051;974364;974364;974364;974364;974588;975008;975008;975865;975865	+;+;+;+;+;+;+;+;+;+;+;+;+;+;+;+;+;+;+;+;+;+;+;+;+;+;+;+;+;+;+;+;+;+;+;+;+;+;+;+;+;+;+;+;+;+;+;+;+;+;+;+;+;+	3451	chr1:966482-975865	63.4727	49.9305	30.1004	41.1745	44.1187	38.1795	29.8522	36.1364	32.4935	24.9491	39.0408	0.106336	0.217433	0.48905	0.624806	1
159	ENSG00000187642.9	PERM1	PPARGC1 and ESRR induced regulator, muscle 1 [Source:HGNC Symbol;Acc:HGNC:28208]	chr1;chr1;chr1;chr1;chr1;chr1;chr1;chr1;chr1;chr1	975204;975205;975205;976499;976499;976499;978881;978881;981137;982065	976269;976269;976269;976624;976641;976624;981029;980657;981173;982093	-;-;-;-;-;-;-;-;-;-	3424	chr1:975204-982093	0	0	0.6841	0.823491	2.20594	1.12292	0	0.840381	2.16623	0	0.784307	0.0319382	0.061121	0.522541	0.601294	1
160	ENSG00000272512.1	AL645608.7	novel transcript	chr1	995966	998051	-	2086	chr1:995966-998051	45.7836	41.4317	3.4205	55.1739	8.82375	48.2858	1.14816	27.7326	20.5792	4.5362	25.6915	-0.00275491	0.113418	-0.0242898	0.980621	1
161	ENSG00000188290.11	HES4	hes family bHLH transcription factor 4 [Source:HGNC Symbol;Acc:HGNC:24149]	chr1;chr1;chr1;chr1;chr1;chr1;chr1;chr1;chr1;chr1;chr1;chr1	998962;998964;998966;998970;999526;999526;999526;999526;999692;999692;999866;999866	999432;999432;999432;999432;999613;999613;999613;1000096;999787;1000172;999981;1000097	-;-;-;-;-;-;-;-;-;-;-;-	1118	chr1:998962-1000172	71.797	31.8706	16.4184	48.5859	16.5445	67.3755	18.3706	24.3711	28.1611	5.67026	32.9165	0.0541609	0.148004	0.365943	0.714408	1
162	ENSG00000187608.10	ISG15	ISG15 ubiquitin like modifier [Source:HGNC Symbol;Acc:HGNC:4053]	chr1;chr1;chr1;chr1;chr1;chr1;chr1;chr1	1001138;1001145;1008194;1008194;1013497;1013984;1013984;1013984	1001281;1001263;1008279;1008279;1013576;1014540;1014435;1014540	+;+;+;+;+;+;+;+	867	chr1:1001138-1014540	236.202	189.099	222.333	217.401	227.212	217.847	237.669	238.668	212.291	181.448	218.017	0.0141675	0.16358	0.0866093	0.930982	1
163	ENSG00000224969.1	AL645608.1	novel transcript	chr1;chr1	1011997;1012917	1012190;1013193	-;-	471	chr1:1011997-1013193	0	0	2.0523	6.58792	0	4.4917	3.44448	0	3.24935	3.40215	2.32279	-0.0603722	0.0918602	-0.657218	0.511041	1
164	ENSG00000188157.15	AGRN	agrin [Source:HGNC Symbol;Acc:HGNC:329]	chr1;chr1;chr1;chr1;chr1;chr1;chr1;chr1;chr1;chr1;chr1;chr1;chr1;chr1;chr1;chr1;chr1;chr1;chr1;chr1;chr1;chr1;chr1;chr1;chr1;chr1;chr1;chr1;chr1;chr1;chr1;chr1;chr1;chr1;chr1;chr1;chr1;chr1;chr1;chr1;chr1;chr1;chr1;chr1;chr1;chr1;chr1;chr1;chr1;chr1;chr1;chr1;chr1;chr1;chr1;chr1;chr1;chr1;chr1;chr1;chr1;chr1;chr1;chr1;chr1;chr1;chr1;chr1;chr1;chr1;chr1;chr1;chr1;chr1;chr1;chr1;chr1;chr1;chr1;chr1…	1020120;1020123;1022201;1022201;1034106;1034106;1034867;1035277;1035277;1035277;1035277;1040665;1040665;1040665;1040665;1040665;1041173;1041173;1041173;1041173;1041173;1041478;1041478;1041478;1041478;1041956;1041956;1041956;1041956;1043239;1043239;1043239;1043239;1043538;1043538;1043538;1043538;1043823;1043823;1043823;1043823;1044109;1044109;1044109;1044109;1044334;1044334;1044334;1044334;1045161…	1020373;1020373;1022462;1022462;1034703;1034703;1035324;1035324;1035324;1035324;1035324;1040880;1040880;1040880;1040880;1040880;1041397;1041397;1041397;1041397;1041397;1041702;1041702;1041702;1041702;1042162;1042162;1042162;1042162;1043457;1043457;1043457;1043457;1043732;1043732;1043732;1043732;1044023;1044023;1044023;1044023;1044257;1044257;1044257;1044257;1044439;1044439;1044439;1044439;1045277…	+;+;+;+;+;+;+;+;+;+;+;+;+;+;+;+;+;+;+;+;+;+;+;+;+;+;+;+;+;+;+;+;+;+;+;+;+;+;+;+;+;+;+;+;+;+;+;+;+;+;+;+;+;+;+;+;+;+;+;+;+;+;+;+;+;+;+;+;+;+;+;+;+;+;+;+;+;+;+;+;+;+;+;+;+;+;+;+;+;+;+;+;+;+;+;+;+;+;+;+;+;+;+;+;+;+;+;+;+;+;+;+;+;+;+;+;+;+;+;+;+;+;+;+;+;+;+;+;+;+;+;+;+;+;+;+;+;+;+;+;+;+;+;+;+;+;+;+;+;+;+;+;+;+;+;+;+;+;+;+;+;+;+;+;+	10761	chr1:1020120-1056118	10507.3	9468.74	9383.11	10236.8	10656.9	9529.14	9892.56	9846.75	8896.73	7882.79	9630.08	0.0360877	0.0985459	0.366202	0.714215	1
165	ENSG00000217801.10	AL390719.1	protein tyrosine phosphatase family pseudogene	chr1;chr1;chr1;chr1;chr1;chr1;chr1;chr1;chr1;chr1;chr1;chr1;chr1;chr1;chr1;chr1;chr1;chr1;chr1;chr1;chr1;chr1;chr1;chr1;chr1	1059708;1059734;1060277;1060280;1061020;1063079;1063079;1063079;1063079;1063480;1064210;1064490;1064495;1064518;1065352;1065830;1065830;1065830;1065830;1065949;1066587;1067566;1067869;1068577;1069208	1059782;1059846;1060393;1060393;1061117;1063201;1063201;1063201;1063201;1063566;1064401;1064589;1064589;1064589;1065475;1066274;1066459;1066456;1066456;1066441;1066667;1067646;1068003;1068724;1069355	+;+;+;+;+;+;+;+;+;+;+;+;+;+;+;+;+;+;+;+;+;+;+;+;+	2203	chr1:1059708-1069355	29.135	33.9952	29.4163	27.9987	29.7801	22.4585	20.6669	27.7326	24.9117	20.4129	26.6508	-0.0595922	0.21484	-0.27738	0.781488	1
166	ENSG00000273443.1	AL645608.8	novel transcript	chr1;chr1	1062208;1063061	1062808;1063288	-;-	829	chr1:1062208-1063288	0	0	0	0	1.10297	0	2.29632	0	1.08312	0	0.448241	0.0161147	0.039989	0.402979	0.686964	1
167	ENSG00000237330.3	RNF223	ring finger protein 223 [Source:HGNC Symbol;Acc:HGNC:40020]	chr1;chr1	1070967;1074016	1072575;1074306	-;-	1900	chr1:1070967-1074306	1.04054	0	0	0.823491	0	1.12292	2.29632	0	0	0	0.528327	0.00472193	0.0454072	0.103991	0.917177	1
168	ENSG00000131591.17	C1orf159	chromosome 1 open reading frame 159 [Source:HGNC Symbol;Acc:HGNC:26062]	chr1;chr1;chr1;chr1;chr1;chr1;chr1;chr1;chr1;chr1;chr1;chr1;chr1;chr1;chr1;chr1;chr1;chr1;chr1;chr1;chr1;chr1;chr1;chr1;chr1;chr1;chr1;chr1;chr1;chr1;chr1;chr1;chr1;chr1;chr1;chr1;chr1;chr1;chr1;chr1;chr1;chr1;chr1;chr1;chr1;chr1;chr1;chr1;chr1;chr1;chr1;chr1;chr1;chr1;chr1;chr1;chr1;chr1;chr1;chr1;chr1;chr1;chr1;chr1;chr1;chr1;chr1;chr1;chr1;chr1;chr1;chr1;chr1;chr1;chr1;chr1;chr1;chr1;chr1;chr1…	1081818;1081823;1081823;1081823;1081825;1081825;1081825;1082146;1082235;1082604;1082700;1082916;1083915;1083915;1083915;1083915;1083915;1083915;1083915;1083926;1084353;1084353;1084353;1084353;1084353;1084353;1084353;1084481;1084481;1084481;1084481;1084481;1084481;1084481;1084481;1084481;1085251;1085878;1085878;1085878;1085878;1085878;1085878;1085878;1085878;1085878;1085878;1085878;1087139;1087139…	1082987;1082987;1082987;1082987;1082987;1082987;1084506;1082253;1082987;1082987;1082987;1082987;1084011;1084383;1084086;1084072;1084383;1084086;1084383;1084086;1084383;1084383;1084383;1084383;1084383;1084383;1084506;1084506;1084506;1084506;1084506;1084506;1084506;1084506;1084506;1084506;1085310;1086012;1086012;1086012;1086012;1086012;1086012;1086012;1086012;1086012;1086012;1086012;1087204;1087204…	-;-;-;-;-;-;-;-;-;-;-;-;-;-;-;-;-;-;-;-;-;-;-;-;-;-;-;-;-;-;-;-;-;-;-;-;-;-;-;-;-;-;-;-;-;-;-;-;-;-;-;-;-;-;-;-;-;-;-;-;-;-;-;-;-;-;-;-;-;-;-;-;-;-;-;-;-;-;-;-;-;-;-;-;-;-;-;-;-;-;-;-;-;-;-;-;-;-;-;-;-;-;-;-;-;-;-;-;-;-;-;-;-;-;-;-;-;-;-;-;-;-;-;-;-;-;-;-;-;-;-;-;-;-;-;-;-;-;-;-;-;-;-;-;-;-	6322	chr1:1081818-1116361	373.552	299.583	465.872	359.042	454.423	378.426	440.894	476.496	331.434	298.255	387.798	0.0120204	0.147175	0.0816742	0.934906	1
169	ENSG00000285812.1	AL390719.3	novel transcript, antisense to C1orf159	chr1;chr1	1097585;1104033	1098113;1104598	+;+	1095	chr1:1097585-1104598	0	0	0.6841	0	0	0	0	0	0	0	0.06841	-0.00657277	0.0375659	-0.174966	0.861106	1
170	ENSG00000223823.1	LINC01342	long intergenic non-protein coding RNA 1342 [Source:HGNC Symbol;Acc:HGNC:50551]	chr1;chr1;chr1	1137017;1140825;1142739	1137110;1141032;1144056	+;+;+	1620	chr1:1137017-1144056	6.24321	2.1247	3.4205	6.58792	2.20594	0	1.14816	3.36152	3.24935	0	2.83413	-0.127968	0.107478	-1.19064	0.233796	1
171	ENSG00000207730.3	MIR200B	microRNA 200b [Source:HGNC Symbol;Acc:HGNC:31579]	chr1	1167104	1167198	+	95	chr1:1167104-1167198	0	0	1.3682	0.823491	0	1.12292	0	3.36152	1.08312	0	0.775926	-0.0174928	0.0572615	-0.30549	0.759993	1
172	ENSG00000207607.3	MIR200A	microRNA 200a [Source:HGNC Symbol;Acc:HGNC:31578]	chr1	1167863	1167952	+	90	chr1:1167863-1167952	1.04054	0	0	0	1.10297	1.12292	0	0.840381	1.08312	0	0.518993	0.0384881	0.0487522	0.789464	0.429841	1
173	ENSG00000198976.1	MIR429	microRNA 429 [Source:HGNC Symbol;Acc:HGNC:13784]	chr1	1169005	1169087	+	83	chr1:1169005-1169087	0	1.06235	2.0523	1.64698	4.41187	1.12292	2.29632	3.36152	3.24935	0	1.92036	0.0322878	0.0945907	0.341343	0.732846	1
174	ENSG00000272141.1	AL390719.2	novel transcript	chr1	1169357	1170343	+	987	chr1:1169357-1170343	6.24321	3.18705	13.682	12.3524	20.9564	5.61463	11.4816	14.2865	21.6623	12.4746	12.1941	0.0028705	0.18553	0.0154719	0.987656	1
175	ENSG00000205231.1	TTLL10-AS1	TTLL10 antisense RNA 1 [Source:HGNC Symbol;Acc:HGNC:41159]	chr1;chr1	1173056;1179365	1176396;1179555	-;-	3532	chr1:1173056-1179555	13.527	8.49881	3.4205	5.76443	0	1.12292	4.59264	1.68076	5.41559	4.5362	4.85588	-0.148022	0.139016	-1.06478	0.286976	1
176	ENSG00000162571.14	TTLL10	tubulin tyrosine ligase like 10 [Source:HGNC Symbol;Acc:HGNC:26693]	chr1;chr1;chr1;chr1;chr1;chr1;chr1;chr1;chr1;chr1;chr1;chr1;chr1;chr1;chr1;chr1;chr1;chr1;chr1;chr1;chr1;chr1;chr1;chr1;chr1;chr1;chr1;chr1;chr1;chr1;chr1;chr1;chr1;chr1;chr1;chr1;chr1;chr1;chr1;chr1;chr1;chr1;chr1;chr1;chr1;chr1;chr1;chr1;chr1;chr1;chr1;chr1;chr1;chr1;chr1;chr1;chr1;chr1;chr1;chr1;chr1	1173880;1173880;1173884;1173898;1174216;1174266;1174285;1174424;1174424;1174424;1174521;1179189;1179189;1179189;1179657;1179657;1179657;1179697;1180034;1180034;1180034;1180034;1180483;1180483;1180483;1180484;1180537;1180731;1180731;1180731;1180731;1181741;1181741;1181741;1181741;1182361;1182361;1182361;1182361;1182876;1182876;1182876;1182876;1183920;1183920;1183920;1183920;1184969;1184969;1184969…	1173926;1173926;1173926;1173926;1174321;1174321;1174321;1174489;1174489;1174489;1175034;1179333;1179333;1179333;1179737;1179737;1179737;1179853;1180174;1180340;1180340;1180340;1180601;1180601;1180601;1180860;1180601;1180884;1180860;1180860;1180860;1181815;1181815;1181815;1181815;1182446;1182446;1182446;1182446;1183047;1183047;1183047;1183047;1183927;1184091;1184091;1184091;1185864;1185109;1185109…	+;+;+;+;+;+;+;+;+;+;+;+;+;+;+;+;+;+;+;+;+;+;+;+;+;+;+;+;+;+;+;+;+;+;+;+;+;+;+;+;+;+;+;+;+;+;+;+;+;+;+;+;+;+;+;+;+;+;+;+;+	3998	chr1:1173880-1197936	49.9457	37.1823	26.6799	20.5873	28.6772	38.1795	27.5559	30.2537	18.413	21.547	29.9021	0.217669	0.216	1.00773	0.313585	1
177	ENSG00000186891.14	TNFRSF18	TNF receptor superfamily member 18 [Source:HGNC Symbol;Acc:HGNC:11914]	chr1;chr1;chr1;chr1;chr1;chr1;chr1;chr1;chr1;chr1;chr1;chr1;chr1;chr1;chr1;chr1;chr1;chr1	1203508;1203508;1203844;1203844;1204034;1204034;1204055;1204399;1204399;1204399;1204399;1205370;1205370;1205370;1205370;1206385;1206385;1206385	1203968;1203960;1203968;1203968;1204236;1204236;1204236;1204486;1204486;1204486;1204486;1205492;1205492;1205680;1205492;1206571;1206571;1206592	-;-;-;-;-;-;-;-;-;-;-;-;-;-;-;-;-;-	1271	chr1:1203508-1206592	18.7296	12.7482	16.4184	18.1168	23.1623	21.3356	25.2595	16.8076	10.8312	15.8767	17.9286	0.124838	0.204903	0.609255	0.542356	1
178	ENSG00000186827.11	TNFRSF4	TNF receptor superfamily member 4 [Source:HGNC Symbol;Acc:HGNC:11918]	chr1;chr1;chr1;chr1;chr1;chr1;chr1;chr1;chr1;chr1;chr1;chr1;chr1;chr1;chr1;chr1	1211340;1211340;1211704;1211942;1211942;1212019;1212638;1212638;1212638;1212992;1212992;1212992;1213395;1213663;1213983;1213983	1211625;1211832;1211832;1212138;1212138;1212138;1212704;1212704;1212704;1213093;1213093;1213785;1213498;1213785;1214153;1214138	-;-;-;-;-;-;-;-;-;-;-;-;-;-;-;-	1722	chr1:1211340-1214153	4.16214	2.1247	4.7887	1.64698	2.20594	4.4917	2.29632	1.68076	2.16623	0	2.55635	0.000922084	0.110036	0.00837987	0.993314	1
179	ENSG00000078808.18	SDF4	stromal cell derived factor 4 [Source:HGNC Symbol;Acc:HGNC:24188]	chr1;chr1;chr1;chr1;chr1;chr1;chr1;chr1;chr1;chr1;chr1;chr1;chr1;chr1;chr1;chr1;chr1;chr1;chr1;chr1;chr1;chr1;chr1;chr1;chr1;chr1;chr1;chr1;chr1;chr1;chr1;chr1;chr1;chr1;chr1;chr1;chr1;chr1;chr1;chr1;chr1	1216908;1216909;1216931;1216931;1216932;1216934;1218458;1218458;1218458;1218458;1218458;1218458;1218523;1218769;1218769;1218769;1218769;1218769;1218769;1223244;1223244;1223244;1223244;1223244;1223832;1223832;1223832;1223832;1223832;1227272;1228468;1228468;1228468;1228468;1228468;1228468;1231892;1231892;1231892;1231892;1231892	1217688;1217804;1217804;1217804;1217688;1217688;1218633;1218633;1220293;1218633;1218633;1218633;1218633;1219005;1221351;1218927;1218943;1218927;1218927;1223357;1223357;1223357;1223357;1223357;1223968;1223968;1223968;1223968;1223968;1227319;1228946;1228596;1228946;1228946;1228946;1228946;1231968;1232031;1232031;1232067;1232001	-;-;-;-;-;-;-;-;-;-;-;-;-;-;-;-;-;-;-;-;-;-;-;-;-;-;-;-;-;-;-;-;-;-;-;-;-;-;-;-;-	4745	chr1:1216908-1232067	2604.46	2372.23	2169.28	2473.76	2568.81	2686.04	2373.25	2297.6	2502	2239.75	2428.72	0.166991	0.10778	1.54937	0.121292	1
180	ENSG00000176022.7	B3GALT6	beta-1,3-galactosyltransferase 6 [Source:HGNC Symbol;Acc:HGNC:17978]	chr1	1232237	1235041	+	2805	chr1:1232237-1235041	592.065	472.747	713.516	763.376	946.347	864.652	930.01	917.696	852.413	873.219	792.604	0.26667	0.125104	2.13159	0.0330405	1
181	ENSG00000184163.3	C1QTNF12	C1q and TNF related 12 [Source:HGNC Symbol;Acc:HGNC:32308]	chr1;chr1;chr1;chr1;chr1;chr1;chr1;chr1;chr1;chr1;chr1;chr1;chr1;chr1;chr1;chr1;chr1;chr1	1242446;1242449;1242453;1242835;1242835;1242835;1243062;1243062;1243266;1243444;1243954;1243954;1243981;1244191;1244381;1244381;1244381;1246514	1242646;1242646;1242646;1242913;1243158;1242913;1243152;1243463;1243552;1243552;1244275;1244105;1244275;1244275;1244724;1244418;1244497;1246722	-;-;-;-;-;-;-;-;-;-;-;-;-;-;-;-;-;-	1794	chr1:1242446-1246722	48.9052	24.4341	24.6276	22.2342	25.3683	15.721	25.2595	19.3288	14.0805	23.8151	24.3774	-0.0662533	0.21039	-0.314908	0.752832	1
182	ENSG00000260179.1	AL162741.1	novel transcript	chr1	1249777	1251334	-	1558	chr1:1249777-1251334	23.9323	13.8106	10.9456	11.5289	9.92672	7.86048	18.3706	14.2865	17.3299	17.0108	14.5002	-0.0656429	0.196475	-0.334102	0.738302	1
183	ENSG00000160087.21	UBE2J2	ubiquitin conjugating enzyme E2 J2 [Source:HGNC Symbol;Acc:HGNC:19268]	chr1;chr1;chr1;chr1;chr1;chr1;chr1;chr1;chr1;chr1;chr1;chr1;chr1;chr1;chr1;chr1;chr1;chr1;chr1;chr1;chr1;chr1;chr1;chr1;chr1;chr1;chr1;chr1;chr1;chr1;chr1;chr1;chr1;chr1;chr1;chr1;chr1;chr1;chr1;chr1;chr1;chr1;chr1;chr1;chr1;chr1;chr1;chr1;chr1;chr1;chr1;chr1;chr1;chr1;chr1;chr1;chr1;chr1;chr1;chr1;chr1;chr1;chr1;chr1;chr1;chr1;chr1;chr1;chr1;chr1;chr1;chr1;chr1;chr1;chr1;chr1;chr1;chr1;chr1;chr1…	1253909;1253912;1253914;1254985;1255048;1255164;1255178;1255264;1255268;1255395;1255439;1256045;1256045;1256045;1256045;1256045;1256045;1256045;1256045;1256045;1256045;1256045;1256049;1256992;1256992;1256992;1256992;1256992;1256992;1256992;1256992;1256992;1256992;1256992;1256992;1257011;1257049;1257122;1257208;1257208;1257208;1257208;1257208;1257208;1257208;1257208;1257208;1257208;1257208;1257208…	1255487;1255487;1255487;1255487;1255487;1255487;1255487;1255487;1255487;1255487;1255487;1256125;1256125;1256125;1256335;1256125;1256125;1256125;1256125;1256125;1256125;1256125;1256125;1257130;1257130;1257130;1257130;1257130;1257130;1257130;1257130;1257130;1257130;1257130;1257130;1257130;1257130;1257130;1257310;1257310;1257310;1257310;1257310;1257310;1257310;1257310;1257310;1257310;1257310;1257310…	-;-;-;-;-;-;-;-;-;-;-;-;-;-;-;-;-;-;-;-;-;-;-;-;-;-;-;-;-;-;-;-;-;-;-;-;-;-;-;-;-;-;-;-;-;-;-;-;-;-;-;-;-;-;-;-;-;-;-;-;-;-;-;-;-;-;-;-;-;-;-;-;-;-;-;-;-;-;-;-;-;-;-;-;-;-;-;-;-;-;-;-;-;-;-;-;-;-;-;-;-;-;-;-;-;-;-;-;-;-;-;-	4691	chr1:1253909-1273864	1961.41	1797.5	1702.04	1727.68	1847.47	1815.77	1763.58	1867.33	1711.33	1579.73	1777.38	0.0893467	0.102951	0.867853	0.385475	1
184	ENSG00000230415.1	LINC01786	long intergenic non-protein coding RNA 1786 [Source:HGNC Symbol;Acc:HGNC:52575]	chr1;chr1;chr1;chr1;chr1	1275223;1275237;1279068;1279068;1280311	1275299;1275299;1279148;1279393;1280420	+;+;+;+;+	513	chr1:1275223-1280420	9.36482	9.56117	9.5774	12.3524	13.2356	11.2293	11.4816	19.3288	9.74806	15.8767	12.1756	0.0426748	0.19011	0.224474	0.822388	1
185	ENSG00000162572.21	SCNN1D	sodium channel epithelial 1 subunit delta [Source:HGNC Symbol;Acc:HGNC:10601]	chr1;chr1;chr1;chr1;chr1;chr1;chr1;chr1;chr1;chr1;chr1;chr1;chr1;chr1;chr1;chr1;chr1;chr1;chr1;chr1;chr1;chr1;chr1;chr1;chr1;chr1;chr1;chr1;chr1;chr1;chr1;chr1;chr1;chr1;chr1;chr1;chr1;chr1;chr1;chr1;chr1;chr1;chr1;chr1;chr1;chr1;chr1;chr1;chr1;chr1;chr1;chr1;chr1;chr1;chr1;chr1;chr1;chr1;chr1;chr1;chr1;chr1;chr1;chr1;chr1;chr1;chr1;chr1;chr1;chr1;chr1;chr1;chr1;chr1;chr1;chr1;chr1;chr1;chr1;chr1…	1280436;1280472;1280588;1281224;1281226;1281226;1281411;1281411;1281411;1281925;1282109;1282117;1282164;1282242;1282242;1282242;1282242;1282276;1283978;1283978;1283978;1283978;1283978;1283978;1283978;1285571;1285571;1285571;1285926;1285926;1285926;1285926;1285926;1285926;1286768;1286768;1286768;1286768;1286768;1287109;1287109;1287109;1287109;1287109;1287109;1287508;1287508;1287508;1287508;1287508…	1280666;1280666;1281610;1281297;1281297;1281297;1281610;1281610;1281610;1282010;1282315;1282319;1282187;1282315;1282315;1282315;1282315;1282315;1284090;1284090;1284090;1284090;1284090;1284090;1284090;1285597;1285664;1285664;1286278;1286168;1286278;1286278;1286278;1286278;1286975;1286975;1286975;1286975;1286975;1287299;1287299;1287299;1287299;1287299;1287299;1287836;1287596;1287596;1287596;1287596…	+;+;+;+;+;+;+;+;+;+;+;+;+;+;+;+;+;+;+;+;+;+;+;+;+;+;+;+;+;+;+;+;+;+;+;+;+;+;+;+;+;+;+;+;+;+;+;+;+;+;+;+;+;+;+;+;+;+;+;+;+;+;+;+;+;+;+;+;+;+;+;+;+;+;+;+;+;+;+;+;+;+;+;+;+;+;+;+;+;+;+;+;+;+;+;+	4025	chr1:1280436-1292029	43.7025	26.5588	63.6213	47.7625	62.8692	53.9004	81.5194	66.3901	60.6546	55.5685	56.2547	0.0397429	0.21297	0.186612	0.851965	1
186	ENSG00000131584.19	ACAP3	ArfGAP with coiled-coil, ankyrin repeat and PH domains 3 [Source:HGNC Symbol;Acc:HGNC:16754]	chr1;chr1;chr1;chr1;chr1;chr1;chr1;chr1;chr1;chr1;chr1;chr1;chr1;chr1;chr1;chr1;chr1;chr1;chr1;chr1;chr1;chr1;chr1;chr1;chr1;chr1;chr1;chr1;chr1;chr1;chr1;chr1;chr1;chr1;chr1;chr1;chr1;chr1;chr1;chr1;chr1;chr1;chr1;chr1;chr1;chr1;chr1;chr1;chr1;chr1;chr1;chr1;chr1;chr1;chr1;chr1;chr1;chr1;chr1;chr1;chr1;chr1;chr1;chr1;chr1;chr1;chr1;chr1;chr1;chr1;chr1;chr1;chr1;chr1;chr1;chr1;chr1;chr1;chr1;chr1…	1292390;1292391;1292870;1293564;1293823;1293823;1293823;1293823;1294090;1294090;1294090;1294090;1294402;1294402;1294402;1294402;1294499;1294718;1294718;1294718;1295447;1295447;1295447;1295447;1295736;1295736;1295736;1295736;1296015;1296015;1296015;1296015;1296211;1296211;1296211;1296211;1296425;1296425;1296425;1296425;1296436;1296466;1297822;1297822;1297822;1297822;1297822;1297822;1297837;1298013…	1293708;1293708;1293708;1293708;1293933;1293933;1293933;1293933;1294199;1294199;1294199;1294199;1294628;1294628;1294628;1294628;1294628;1295008;1294816;1294816;1295554;1295554;1295554;1295554;1295938;1295938;1295938;1295938;1296109;1296109;1296109;1296109;1296280;1296280;1296280;1296280;1296633;1296633;1296633;1296633;1296633;1296633;1297933;1297933;1297933;1297933;1297933;1297933;1297933;1298241…	-;-;-;-;-;-;-;-;-;-;-;-;-;-;-;-;-;-;-;-;-;-;-;-;-;-;-;-;-;-;-;-;-;-;-;-;-;-;-;-;-;-;-;-;-;-;-;-;-;-;-;-;-;-;-;-;-;-;-;-;-;-;-;-;-;-;-;-;-;-;-;-;-;-;-;-;-;-;-;-;-;-;-;-;-;-;-;-;-;-;-;-;-;-;-;-;-;-;-;-;-;-;-;-;-;-;-;-;-;-;-;-;-;-;-;-;-;-;-;-;-;-;-;-	8707	chr1:1292390-1309609	887.577	688.404	1057.62	1163.59	1249.66	1188.06	1222.79	1348.81	1066.87	990.027	1086.34	0.121049	0.126203	0.959162	0.337477	1
187	ENSG00000278073.1	MIR6726	microRNA 6726 [Source:HGNC Symbol;Acc:HGNC:50009]	chr1	1296110	1296170	-	61	chr1:1296110-1296170	0	0	0	0	0	0	0	0.840381	1.08312	0	0.19235	0	0.0375659	0	1	1
188	ENSG00000169972.12	PUSL1	pseudouridine synthase like 1 [Source:HGNC Symbol;Acc:HGNC:26914]	chr1;chr1;chr1;chr1;chr1;chr1;chr1;chr1;chr1;chr1;chr1;chr1;chr1;chr1;chr1;chr1;chr1;chr1;chr1;chr1;chr1;chr1;chr1;chr1;chr1;chr1	1308597;1308611;1308788;1308821;1308915;1309086;1309086;1309086;1309086;1309235;1309454;1309454;1309454;1309454;1309681;1309681;1309706;1310036;1310634;1310634;1310634;1310909;1310909;1310909;1311330;1311330	1308720;1308720;1308972;1308972;1308972;1309840;1309273;1309273;1309273;1309273;1309814;1309603;1309603;1309603;1309851;1309851;1309851;1311071;1310688;1310688;1310688;1311069;1311071;1311028;1311676;1311677	+;+;+;+;+;+;+;+;+;+;+;+;+;+;+;+;+;+;+;+;+;+;+;+;+;+	2459	chr1:1308597-1311677	726.294	634.224	907.116	776.552	885.684	748.991	771.564	983.246	746.268	589.707	776.965	-0.038404	0.141539	-0.271332	0.786136	1
189	ENSG00000127054.21	INTS11	integrator complex subunit 11 [Source:HGNC Symbol;Acc:HGNC:26052]	chr1;chr1;chr1;chr1;chr1;chr1;chr1;chr1;chr1;chr1;chr1;chr1;chr1;chr1;chr1;chr1;chr1;chr1;chr1;chr1;chr1;chr1;chr1;chr1;chr1;chr1;chr1;chr1;chr1;chr1;chr1;chr1;chr1;chr1;chr1;chr1;chr1;chr1;chr1;chr1;chr1;chr1;chr1;chr1;chr1;chr1;chr1;chr1;chr1;chr1;chr1;chr1;chr1;chr1;chr1;chr1;chr1;chr1;chr1;chr1;chr1;chr1;chr1;chr1;chr1;chr1;chr1;chr1;chr1;chr1;chr1;chr1;chr1;chr1;chr1;chr1;chr1;chr1;chr1;chr1…	1311585;1311585;1311585;1311585;1311585;1311598;1311600;1311600;1311601;1311602;1311606;1311606;1311606;1311606;1311627;1311819;1311823;1312018;1312018;1312018;1312018;1312018;1312018;1312018;1312018;1312018;1312018;1312018;1312018;1312018;1312018;1312018;1312018;1312018;1312080;1312226;1312226;1312226;1312226;1312226;1312226;1312226;1312226;1312226;1312226;1312226;1312226;1312226;1312226;1312226…	1311924;1311924;1311924;1311924;1311924;1311924;1311924;1311924;1311924;1311924;1311924;1311924;1311924;1311924;1311924;1311924;1311924;1312147;1312147;1312147;1312147;1312147;1312147;1312147;1312147;1312147;1312147;1312147;1312147;1312147;1312147;1312147;1312147;1312147;1312147;1312501;1312368;1312368;1312368;1312368;1312368;1312368;1312501;1312368;1312368;1312368;1312368;1312700;1312356;1312368…	-;-;-;-;-;-;-;-;-;-;-;-;-;-;-;-;-;-;-;-;-;-;-;-;-;-;-;-;-;-;-;-;-;-;-;-;-;-;-;-;-;-;-;-;-;-;-;-;-;-;-;-;-;-;-;-;-;-;-;-;-;-;-;-;-;-;-;-;-;-;-;-;-;-;-;-;-;-;-;-;-;-;-;-;-;-;-;-;-;-;-;-;-;-;-;-;-;-;-;-;-;-;-;-;-;-;-;-;-;-;-;-;-;-;-;-;-;-;-;-;-;-;-;-;-;-;-;-;-;-;-;-;-;-;-;-;-;-;-;-;-;-;-;-;-;-;-;-;-;-;-;-;-;-;-;-;-;-;-;-;-;-;-;-;-;-;-;-;-;-;-;-;-;-;-;-;-;-;-;-;-;-;-;-;-;-;-;-;-;-;-;-;-;-;-;-;-;-;-;-…	8216	chr1:1311585-1324687	2683.54	2307.43	2882.11	2922.57	3041.99	2836.51	2822.18	2992.6	2858.35	2457.49	2780.48	0.0158825	0.105212	0.150957	0.880009	1
190	ENSG00000240731.1	AL139287.1	novel transcript	chr1;chr1	1317581;1318623	1317899;1318689	-;-	386	chr1:1317581-1318689	80.1213	65.8658	50.6234	60.9383	89.3405	77.4818	65.4452	63.869	84.4832	83.9198	72.2088	0.377596	0.207358	1.82099	0.0686085	1
191	ENSG00000224051.7	CPTP	ceramide-1-phosphate transfer protein [Source:HGNC Symbol;Acc:HGNC:28116]	chr1;chr1;chr1;chr1;chr1;chr1;chr1;chr1	1324756;1324802;1325241;1326836;1326836;1327241;1327241;1327241	1325102;1325102;1325595;1327032;1327032;1327994;1328896;1327471	+;+;+;+;+;+;+;+	2555	chr1:1324756-1328896	387.079	269.837	467.24	391.981	481.997	417.728	428.264	465.571	378.008	307.328	399.503	0.0570463	0.149302	0.382085	0.702398	1
192	ENSG00000169962.5	TAS1R3	taste 1 receptor member 3 [Source:HGNC Symbol;Acc:HGNC:15661]	chr1;chr1;chr1;chr1;chr1;chr1	1331280;1331638;1332024;1332921;1333259;1333506	1331536;1331938;1332806;1333124;1333379;1335314	+;+;+;+;+;+	3475	chr1:1331280-1335314	1.04054	4.24941	6.841	6.58792	3.30891	4.4917	6.88897	6.72305	2.16623	4.5362	4.68339	-0.104236	0.141418	-0.73708	0.461074	1
193	ENSG00000107404.20	DVL1	dishevelled segment polarity protein 1 [Source:HGNC Symbol;Acc:HGNC:3084]	chr1;chr1;chr1;chr1;chr1;chr1;chr1;chr1;chr1;chr1;chr1;chr1;chr1;chr1;chr1;chr1;chr1;chr1;chr1;chr1;chr1;chr1;chr1;chr1;chr1;chr1;chr1;chr1;chr1;chr1;chr1;chr1;chr1;chr1;chr1;chr1;chr1;chr1;chr1;chr1;chr1;chr1;chr1;chr1;chr1;chr1;chr1;chr1;chr1;chr1;chr1;chr1;chr1;chr1;chr1;chr1;chr1;chr1;chr1;chr1;chr1;chr1;chr1;chr1;chr1	1335276;1335278;1335279;1336412;1337018;1337023;1337977;1337977;1337977;1337977;1337977;1338269;1338269;1338269;1338269;1338269;1338334;1338522;1338522;1338522;1338522;1338522;1339287;1339287;1339287;1339362;1339362;1339492;1339582;1339582;1339582;1339736;1339736;1339736;1339736;1340038;1340038;1340038;1340038;1340038;1340247;1340247;1340247;1340410;1340410;1340459;1341667;1341667;1341667;1341770…	1336515;1336515;1336515;1336515;1337055;1337055;1338183;1338183;1338183;1338183;1338183;1338436;1338436;1338372;1338436;1338436;1338436;1338653;1338653;1338653;1338653;1338653;1339649;1339422;1339439;1339439;1339439;1339812;1339649;1339649;1339649;1339812;1339812;1339812;1339812;1340177;1340190;1340052;1340177;1340177;1340365;1340316;1340316;1340503;1340503;1340503;1341805;1341805;1341805;1342156…	-;-;-;-;-;-;-;-;-;-;-;-;-;-;-;-;-;-;-;-;-;-;-;-;-;-;-;-;-;-;-;-;-;-;-;-;-;-;-;-;-;-;-;-;-;-;-;-;-;-;-;-;-;-;-;-;-;-;-;-;-;-;-;-;-	3882	chr1:1335276-1349418	2121.65	1860.18	2016.04	1837.21	2047.11	2121.21	2075.88	2246.34	1909.54	1670.46	1990.56	0.107032	0.109185	0.980273	0.326951	1
194	ENSG00000162576.16	MXRA8	matrix remodeling associated 8 [Source:HGNC Symbol;Acc:HGNC:7542]	chr1;chr1;chr1;chr1;chr1;chr1;chr1;chr1;chr1;chr1;chr1;chr1;chr1;chr1;chr1;chr1;chr1;chr1;chr1;chr1;chr1;chr1;chr1;chr1;chr1;chr1;chr1;chr1;chr1;chr1;chr1;chr1;chr1;chr1;chr1;chr1;chr1;chr1;chr1;chr1;chr1;chr1;chr1;chr1;chr1;chr1;chr1;chr1;chr1;chr1;chr1;chr1;chr1;chr1;chr1;chr1;chr1;chr1;chr1	1352689;1352689;1352691;1352692;1352692;1353192;1353215;1353439;1353848;1353848;1353848;1353848;1353848;1353848;1354030;1354030;1354030;1354030;1354030;1354030;1354030;1354030;1354193;1354193;1354193;1354193;1354193;1354193;1354193;1354193;1354354;1354354;1354354;1354354;1354354;1354682;1354682;1354682;1354682;1354682;1355004;1355083;1355244;1355244;1355244;1355244;1355244;1355450;1355450;1355450…	1353629;1353629;1353629;1353629;1353332;1353928;1353928;1353629;1353928;1353928;1353946;1353928;1353928;1353928;1354106;1354106;1354106;1354106;1354106;1354106;1354106;1354106;1354509;1354247;1354232;1354232;1354232;1354232;1354232;1354264;1354474;1354509;1354509;1354509;1354509;1355016;1355152;1355152;1355152;1355152;1355345;1355152;1355512;1355345;1355345;1355345;1355345;1355512;1355752;1355752…	-;-;-;-;-;-;-;-;-;-;-;-;-;-;-;-;-;-;-;-;-;-;-;-;-;-;-;-;-;-;-;-;-;-;-;-;-;-;-;-;-;-;-;-;-;-;-;-;-;-;-;-;-;-;-;-;-;-;-	3622	chr1:1352689-1361777	167.526	110.485	456.979	457.861	441.187	439.064	465.005	629.446	545.891	395.784	410.923	-0.0471862	0.168322	-0.280333	0.779222	1
195	ENSG00000175756.13	AURKAIP1	aurora kinase A interacting protein 1 [Source:HGNC Symbol;Acc:HGNC:24114]	chr1;chr1;chr1;chr1;chr1;chr1;chr1;chr1;chr1;chr1;chr1;chr1;chr1;chr1;chr1;chr1;chr1;chr1;chr1	1373730;1373730;1373732;1373737;1374000;1374000;1374000;1374000;1374244;1374438;1374705;1374705;1374705;1374705;1374705;1374997;1374997;1375075;1375154	1373902;1373902;1373902;1373902;1374445;1374445;1374445;1374445;1374790;1374590;1375159;1374790;1374790;1374790;1375157;1375144;1375173;1375169;1375495	-;-;-;-;-;-;-;-;-;-;-;-;-;-;-;-;-;-;-	1669	chr1:1373730-1375495	3535.74	3157.31	3131.12	3130.09	3143.46	3272.2	3143.66	3257.32	2926.58	2593.57	3129.11	0.033518	0.100688	0.332888	0.739219	1
196	ENSG00000223663.2	NDUFB4P8	NADH:ubiquinone oxidoreductase subunit B4 pseudogene 8 [Source:HGNC Symbol;Acc:HGNC:45256]	chr1	1378666	1379032	+	367	chr1:1378666-1379032	1.04054	0	0	0	0	0	0	0	0	0	0.104054	0	0.0375659	0	1	1
197	ENSG00000221978.12	CCNL2	cyclin L2 [Source:HGNC Symbol;Acc:HGNC:20570]	chr1;chr1;chr1;chr1;chr1;chr1;chr1;chr1;chr1;chr1;chr1;chr1;chr1;chr1;chr1;chr1;chr1;chr1;chr1;chr1;chr1;chr1;chr1;chr1;chr1;chr1;chr1;chr1;chr1;chr1;chr1;chr1;chr1;chr1;chr1;chr1;chr1;chr1;chr1;chr1;chr1;chr1;chr1;chr1;chr1;chr1;chr1;chr1;chr1;chr1;chr1;chr1;chr1;chr1;chr1;chr1;chr1;chr1;chr1;chr1;chr1;chr1;chr1;chr1;chr1;chr1;chr1;chr1;chr1;chr1;chr1;chr1;chr1;chr1;chr1;chr1;chr1;chr1;chr1;chr1…	1385711;1385711;1386482;1386495;1386499;1386502;1386503;1386708;1386713;1387122;1387232;1387543;1387777;1387777;1387777;1387777;1387777;1387777;1387777;1387777;1387777;1387777;1387777;1387777;1387954;1387954;1387954;1387954;1387954;1387954;1387954;1387954;1387954;1387954;1387954;1387954;1388023;1388492;1388492;1388492;1388626;1388626;1388626;1388626;1388626;1388816;1388950;1388950;1389346;1390230…	1387582;1387582;1387582;1387582;1387582;1387582;1387582;1387582;1387582;1387582;1387582;1387582;1387869;1387869;1387869;1387869;1387869;1387869;1387869;1387869;1387869;1387869;1387869;1387869;1388065;1388065;1388065;1388065;1388065;1388065;1388065;1388065;1388713;1388065;1388065;1388065;1388065;1388510;1388510;1388510;1388743;1388743;1388743;1388743;1388743;1388830;1389047;1389047;1389473;1390371…	-;-;-;-;-;-;-;-;-;-;-;-;-;-;-;-;-;-;-;-;-;-;-;-;-;-;-;-;-;-;-;-;-;-;-;-;-;-;-;-;-;-;-;-;-;-;-;-;-;-;-;-;-;-;-;-;-;-;-;-;-;-;-;-;-;-;-;-;-;-;-;-;-;-;-;-;-;-;-;-;-;-;-;-;-;-;-;-;-;-;-;-;-;-;-;-;-;-;-;-;-;-;-;-;-;-;-;-;-;-;-;-;-;-;-;-;-;-;-;-;-;-;-;-;-;-;-;-;-;-;-;-;-;-;-;-;-;-;-;-;-;-	6857	chr1:1385711-1399335	3203.81	2851.35	3579.21	3488.31	4107.45	3861.74	3753.34	3736.33	3777.91	4014.54	3637.4	0.163924	0.0965869	1.69716	0.0896657	1
198	ENSG00000224870.7	MRPL20-AS1	MRPL20 antisense RNA 1 [Source:HGNC Symbol;Acc:HGNC:27125]	chr1;chr1;chr1;chr1;chr1;chr1;chr1;chr1;chr1;chr1;chr1;chr1;chr1;chr1;chr1;chr1;chr1;chr1;chr1;chr1	1399520;1399520;1399527;1399530;1399552;1399562;1399572;1399806;1399981;1400158;1400158;1400158;1400158;1400419;1400605;1400605;1400605;1400605;1400605;1401243	1399689;1400303;1399685;1400303;1399685;1399689;1399689;1402033;1400303;1400608;1400544;1400303;1400303;1400472;1402006;1402046;1402036;1402026;1402019;1402046	+;+;+;+;+;+;+;+;+;+;+;+;+;+;+;+;+;+;+;+	2527	chr1:1399520-1402046	723.172	726.649	700.518	793.845	828.329	804.014	928.862	764.747	846.998	809.712	792.685	0.115637	0.126397	0.914871	0.36026	1
199	ENSG00000242485.6	MRPL20	mitochondrial ribosomal protein L20 [Source:HGNC Symbol;Acc:HGNC:14478]	chr1;chr1;chr1;chr1;chr1;chr1;chr1;chr1;chr1;chr1;chr1;chr1;chr1;chr1;chr1;chr1;chr1;chr1;chr1	1401909;1401913;1401913;1402182;1405109;1405809;1405809;1405809;1405809;1406226;1406249;1406909;1406909;1406909;1406909;1407131;1407131;1407131;1407131	1402256;1402256;1402256;1402601;1405886;1405886;1407019;1405886;1405886;1406307;1406346;1407019;1407019;1406998;1407019;1407290;1407235;1407268;1407293	-;-;-;-;-;-;-;-;-;-;-;-;-;-;-;-;-;-;-	2767	chr1:1401909-1407293	1849.03	1704.01	1796.45	1619.81	1761.44	1713.58	1725.69	1716.9	1755.73	1503.75	1714.64	0.0243378	0.103061	0.23615	0.813316	1
200	ENSG00000272455.1	MRPL20-DT	MRPL20 divergent transcript [Source:HGNC Symbol;Acc:HGNC:54814]	chr1	1409096	1410618	+	1523	chr1:1409096-1410618	125.905	76.4893	81.4079	65.0558	121.326	60.638	82.6676	60.5074	73.652	92.9922	84.0641	0.188397	0.210136	0.896549	0.36996	1
201	ENSG00000235098.8	ANKRD65	ankyrin repeat domain 65 [Source:HGNC Symbol;Acc:HGNC:42950]	chr1;chr1;chr1;chr1;chr1;chr1;chr1;chr1;chr1;chr1;chr1;chr1;chr1;chr1;chr1	1418420;1418420;1418422;1418880;1419138;1420052;1420052;1420797;1420797;1420797;1420797;1420816;1421133;1421133;1421133	1419549;1419549;1419549;1419549;1419549;1420592;1420592;1421091;1421260;1421005;1421005;1421005;1421444;1421444;1421769	-;-;-;-;-;-;-;-;-;-;-;-;-;-;-	2644	chr1:1418420-1421769	35.3782	18.06	27.364	23.8812	30.8831	16.8439	27.5559	27.7326	21.6623	15.8767	24.5238	-0.0437544	0.212759	-0.205653	0.837062	1
202	ENSG00000225905.1	AL391244.1	novel transcript	chr1;chr1	1420245;1422469	1420564;1422691	+;+	543	chr1:1420245-1422691	2.08107	7.43646	2.7364	9.0584	6.61781	5.61463	4.59264	1.68076	9.74806	9.07241	5.86386	0.00935112	0.147532	0.0633835	0.949461	1
203	ENSG00000205116.3	TMEM88B	transmembrane protein 88B [Source:HGNC Symbol;Acc:HGNC:37099]	chr1;chr1	1426128;1427554	1426385;1427787	+;+	492	chr1:1426128-1427787	19.7702	23.3717	47.2029	45.292	47.4276	60.638	50.5191	61.3478	23.8286	29.4853	40.8883	0.117156	0.216865	0.540225	0.589042	1
204	ENSG00000225285.1	LINC01770	long intergenic non-protein coding RNA 1770 [Source:HGNC Symbol;Acc:HGNC:52560]	chr1;chr1;chr1;chr1;chr1;chr1;chr1;chr1	1430539;1430550;1430550;1430664;1431805;1434178;1434178;1434188	1430662;1430662;1430954;1430954;1431843;1434520;1434488;1434573	-;-;-;-;-;-;-;-	851	chr1:1430539-1434573	45.7836	32.9329	107.404	109.524	86.0315	61.7609	128.594	100.846	73.652	65.775	81.2304	-0.388373	0.203912	-1.90461	0.0568302	1
205	ENSG00000179403.12	VWA1	von Willebrand factor A domain containing 1 [Source:HGNC Symbol;Acc:HGNC:30910]	chr1;chr1;chr1;chr1;chr1;chr1;chr1;chr1;chr1;chr1	1434861;1435523;1435690;1435735;1436807;1436927;1436927;1437322;1439081;1439081	1435146;1435821;1435821;1435821;1437177;1437484;1437459;1437484;1440765;1442882	+;+;+;+;+;+;+;+;+;+	5065	chr1:1434861-1442882	1140.43	942.306	1697.25	1602.51	1609.23	1328.42	1733.72	1724.46	1375.56	1188.49	1434.24	-0.160244	0.109793	-1.45952	0.144423	1
206	ENSG00000215915.10	ATAD3C	ATPase family AAA domain containing 3C [Source:HGNC Symbol;Acc:HGNC:32151]	chr1;chr1;chr1;chr1;chr1;chr1;chr1;chr1;chr1;chr1;chr1;chr1;chr1;chr1;chr1;chr1;chr1;chr1;chr1;chr1	1449689;1449914;1450681;1452046;1452046;1452365;1452365;1454345;1455460;1455460;1455791;1455791;1456225;1457129;1459161;1460750;1462483;1462600;1468384;1468384	1450758;1450041;1450758;1452122;1452122;1452434;1452434;1454500;1455519;1455519;1455902;1455916;1456349;1457180;1459231;1460917;1462708;1462708;1468663;1470163	+;+;+;+;+;+;+;+;+;+;+;+;+;+;+;+;+;+;+;+	3981	chr1:1449689-1470163	17.6891	10.6235	62.9372	52.7034	63.9722	40.4253	52.8154	51.2632	56.3221	55.5685	46.432	-0.0960201	0.216249	-0.444025	0.657024	1
207	ENSG00000160072.20	ATAD3B	ATPase family AAA domain containing 3B [Source:HGNC Symbol;Acc:HGNC:24007]	chr1;chr1;chr1;chr1;chr1;chr1;chr1;chr1;chr1;chr1;chr1;chr1;chr1;chr1;chr1;chr1;chr1;chr1;chr1;chr1;chr1;chr1;chr1;chr1;chr1;chr1;chr1;chr1;chr1;chr1;chr1;chr1;chr1;chr1;chr1;chr1;chr1;chr1;chr1;chr1;chr1;chr1;chr1;chr1;chr1;chr1;chr1;chr1;chr1;chr1;chr1;chr1;chr1;chr1;chr1;chr1;chr1;chr1;chr1;chr1;chr1;chr1;chr1	1471765;1471784;1477274;1477274;1478026;1478644;1479049;1479049;1479049;1480867;1480867;1480867;1480867;1482138;1482138;1482138;1482266;1482545;1482545;1482545;1482545;1483485;1484569;1485016;1485016;1485016;1485782;1485782;1485782;1485782;1485782;1486110;1486110;1486110;1486110;1486544;1486544;1486544;1486544;1486544;1487863;1487863;1487863;1487863;1489204;1489204;1489204;1489204;1489204;1489692…	1472089;1472089;1477350;1477350;1478745;1478745;1479108;1479108;1479108;1480936;1480936;1480908;1480936;1482303;1482303;1482303;1482303;1482662;1482614;1482614;1482614;1485171;1485171;1485171;1485171;1485171;1486235;1485838;1485838;1485838;1485838;1486235;1486235;1486235;1486235;1486668;1486668;1486668;1486668;1486668;1487914;1487914;1487914;1487914;1490671;1489274;1489274;1489274;1489274;1489811…	+;+;+;+;+;+;+;+;+;+;+;+;+;+;+;+;+;+;+;+;+;+;+;+;+;+;+;+;+;+;+;+;+;+;+;+;+;+;+;+;+;+;+;+;+;+;+;+;+;+;+;+;+;+;+;+;+;+;+;+;+;+;+	7686	chr1:1471765-1497848	1810.53	1723.13	2158.34	2211.07	2147.48	2090.89	2109.17	2334.58	2090.42	1985.72	2066.13	-0.0413918	0.101493	-0.407828	0.6834	1
208	ENSG00000284740.1	AL645728.2	ATPase family, AAA domain containing 3C (ATAD3C) pseudogene	chr1;chr1;chr1;chr1	1503250;1503582;1509205;1509205	1503661;1503661;1509452;1509351	+;+;+;+	660	chr1:1503250-1509452	7.28375	4.24941	5.4728	1.64698	4.41187	7.86048	8.03713	10.925	5.41559	5.67026	6.09732	0.0948468	0.15218	0.623255	0.533117	1
209	ENSG00000197785.14	ATAD3A	ATPase family AAA domain containing 3A [Source:HGNC Symbol;Acc:HGNC:25567]	chr1;chr1;chr1;chr1;chr1;chr1;chr1;chr1;chr1;chr1;chr1;chr1;chr1;chr1;chr1;chr1;chr1;chr1;chr1;chr1;chr1;chr1;chr1;chr1;chr1;chr1;chr1;chr1;chr1;chr1;chr1;chr1;chr1;chr1;chr1;chr1;chr1;chr1;chr1;chr1;chr1;chr1;chr1;chr1;chr1;chr1;chr1;chr1;chr1;chr1;chr1;chr1;chr1;chr1;chr1;chr1;chr1;chr1;chr1;chr1;chr1;chr1;chr1;chr1;chr1;chr1;chr1;chr1;chr1;chr1;chr1;chr1;chr1;chr1;chr1;chr1;chr1;chr1;chr1;chr1…	1512162;1512165;1512175;1512385;1512530;1516012;1516012;1516012;1516012;1516012;1517070;1517167;1517311;1517311;1517311;1517311;1517621;1517716;1517716;1517716;1517716;1517716;1518921;1518921;1518921;1518921;1518921;1518921;1519492;1520141;1520141;1520141;1520141;1520141;1520141;1520548;1520548;1520548;1520548;1520548;1522744;1522744;1522744;1522744;1522744;1522744;1523511;1523511;1523511;1523511…	1512473;1512473;1512473;1512473;1512690;1516088;1516088;1516088;1516088;1516088;1517412;1517412;1517412;1517412;1517775;1517412;1517775;1517775;1517775;1517775;1517775;1517775;1518990;1518990;1518990;1518990;1518990;1518990;1519571;1520306;1520306;1520306;1520306;1520306;1520306;1520617;1520617;1520617;1520617;1520617;1522780;1522899;1522899;1522899;1522899;1522899;1523567;1523567;1523567;1523567…	+;+;+;+;+;+;+;+;+;+;+;+;+;+;+;+;+;+;+;+;+;+;+;+;+;+;+;+;+;+;+;+;+;+;+;+;+;+;+;+;+;+;+;+;+;+;+;+;+;+;+;+;+;+;+;+;+;+;+;+;+;+;+;+;+;+;+;+;+;+;+;+;+;+;+;+;+;+;+;+;+;+;+;+;+;+;+;+;+;+;+;+;+;+	3344	chr1:1512162-1534685	1623.24	1547.85	1727.35	1623.1	1791.22	1743.9	1760.13	1737.91	1765.48	1484.47	1680.47	0.0731634	0.103825	0.704677	0.481011	1
210	ENSG00000205090.9	TMEM240	transmembrane protein 240 [Source:HGNC Symbol;Acc:HGNC:25186]	chr1;chr1;chr1;chr1;chr1;chr1;chr1;chr1;chr1;chr1;chr1	1534778;1535207;1535589;1535589;1539056;1539684;1539684;1540290;1540290;1540290;1540420	1535507;1535507;1535797;1535797;1539790;1539790;1539790;1540350;1540355;1540624;1540453	-;-;-;-;-;-;-;-;-;-;-	2009	chr1:1534778-1540624	64.5132	39.307	88.2489	74.9376	104.782	81.9735	89.5566	96.6438	85.5663	63.5069	78.9036	0.126284	0.205721	0.613863	0.539306	1
211	ENSG00000160075.12	SSU72	SSU72 homolog, RNA polymerase II CTD phosphatase [Source:HGNC Symbol;Acc:HGNC:25016]	chr1;chr1;chr1;chr1;chr1;chr1;chr1;chr1;chr1;chr1;chr1;chr1;chr1	1541673;1541674;1543869;1543869;1544638;1544863;1544863;1560848;1564773;1564773;1574478;1574478;1574478	1542167;1542167;1543987;1543987;1545002;1546487;1545002;1564916;1564916;1564916;1574584;1574587;1574863	-;-;-;-;-;-;-;-;-;-;-;-;-	6919	chr1:1541673-1574863	4343.2	3919.01	4158.64	4198.15	4135.03	4068.36	4216.05	4547.3	4366.05	3786.6	4173.84	-0.0253665	0.100886	-0.251437	0.801476	1
212	ENSG00000215014.5	AL645728.1	novel transcript	chr1;chr1;chr1	1574102;1574975;1575287	1574349;1577075;1575879	+;+;+	2349	chr1:1574102-1577075	57.2295	46.7435	46.5188	43.645	51.8395	61.7609	35.593	49.5825	58.4883	39.6918	49.1093	0.183587	0.216345	0.848585	0.396112	1
213	ENSG00000228594.4	FNDC10	fibronectin type III domain containing 10 [Source:HGNC Symbol;Acc:HGNC:42951]	chr1	1598012	1600135	-	2124	chr1:1598012-1600135	378.755	308.082	537.702	503.153	592.294	596.273	535.043	604.234	559.972	396.918	501.243	0.166937	0.147335	1.13305	0.257195	1
214	ENSG00000286989.1	AL691432.4	novel transcript	chr1;chr1;chr1	1600314;1600657;1601193	1600582;1600706;1602703	+;+;+	1830	chr1:1600314-1602703	36.4188	15.9353	19.8389	21.4108	28.6772	23.5814	22.9632	24.3711	22.7455	31.7534	24.7695	0.128639	0.211124	0.609302	0.542324	1
215	ENSG00000272106.1	AL691432.2	artifact	chr1	1613758	1615795	-	2038	chr1:1613758-1615795	142.553	121.108	147.766	118.583	146.695	169.562	155.002	123.536	144.055	119.075	138.793	0.191727	0.185089	1.03586	0.300266	1
216	ENSG00000197530.12	MIB2	mindbomb E3 ubiquitin protein ligase 2 [Source:HGNC Symbol;Acc:HGNC:30577]	chr1;chr1;chr1;chr1;chr1;chr1;chr1;chr1;chr1;chr1;chr1;chr1;chr1;chr1;chr1;chr1;chr1;chr1;chr1;chr1;chr1;chr1;chr1;chr1;chr1;chr1;chr1;chr1;chr1;chr1;chr1;chr1;chr1;chr1;chr1;chr1;chr1;chr1;chr1;chr1;chr1;chr1;chr1;chr1;chr1;chr1;chr1;chr1;chr1;chr1;chr1;chr1;chr1;chr1;chr1;chr1;chr1;chr1;chr1;chr1;chr1;chr1;chr1;chr1;chr1;chr1;chr1;chr1;chr1;chr1;chr1;chr1;chr1;chr1;chr1;chr1;chr1;chr1;chr1;chr1…	1615415;1615421;1615437;1615443;1615454;1615496;1615514;1615516;1615530;1615879;1615887;1615905;1615914;1615968;1616274;1616310;1616311;1616508;1616508;1616508;1616508;1616508;1616508;1616508;1616508;1616508;1616508;1616508;1616508;1616508;1616508;1617078;1617408;1617560;1617577;1623122;1623389;1623389;1623389;1623389;1623389;1623389;1623389;1623389;1623431;1623431;1623431;1623431;1623431;1623431…	1615633;1615633;1615633;1615633;1615633;1615633;1615633;1615633;1615633;1616100;1616100;1616100;1616100;1616100;1616614;1616614;1616614;1616614;1617898;1616614;1616614;1616614;1619210;1616614;1616614;1616614;1616614;1616614;1616614;1616614;1616614;1617323;1617515;1617715;1617715;1623482;1623699;1623699;1623699;1623699;1623482;1623699;1623699;1623699;1623699;1623699;1623699;1623699;1623679;1623699…	+;+;+;+;+;+;+;+;+;+;+;+;+;+;+;+;+;+;+;+;+;+;+;+;+;+;+;+;+;+;+;+;+;+;+;+;+;+;+;+;+;+;+;+;+;+;+;+;+;+;+;+;+;+;+;+;+;+;+;+;+;+;+;+;+;+;+;+;+;+;+;+;+;+;+;+;+;+;+;+;+;+;+;+;+;+;+;+;+;+;+;+;+;+;+;+;+;+;+;+;+;+;+;+;+;+;+;+;+;+;+;+;+;+;+;+;+;+;+;+;+;+;+;+;+;+;+;+;+;+;+;+;+;+;+;+;+;+;+;+;+;+;+;+;+;+;+;+;+;+;+;+;+;+;+;+;+;+;+;+;+;+;+;+;+;+;+;+;+;+;+;+;+;+;+;+;+;+;+;+;+;+;+;+;+;+;+;+;+;+;+;+;+;+;+;+;+;+;+;+…	8767	chr1:1615415-1630610	719.01	637.411	914.642	847.372	916.567	1034.21	916.232	1014.34	818.837	806.31	862.494	0.133125	0.122347	1.0881	0.276553	1
217	ENSG00000189409.14	MMP23B	matrix metallopeptidase 23B [Source:HGNC Symbol;Acc:HGNC:7171]	chr1;chr1;chr1;chr1;chr1;chr1;chr1;chr1;chr1;chr1;chr1;chr1;chr1;chr1;chr1;chr1;chr1;chr1;chr1;chr1;chr1;chr1;chr1;chr1;chr1;chr1;chr1;chr1;chr1;chr1;chr1;chr1;chr1;chr1;chr1;chr1;chr1;chr1;chr1;chr1;chr1;chr1;chr1;chr1;chr1;chr1;chr1;chr1	1632163;1632173;1632178;1632179;1632710;1632783;1632783;1632783;1632783;1632981;1632981;1632981;1632981;1633188;1633188;1633188;1633203;1633203;1633679;1633748;1633748;1633748;1633748;1633748;1633989;1633989;1633989;1633989;1633989;1634002;1634202;1634202;1634202;1634202;1634202;1634202;1634202;1634240;1634451;1634451;1634451;1634451;1634451;1634451;1634451;1634451;1634451;1635159	1632374;1632374;1632374;1632374;1632913;1632913;1632913;1632913;1632913;1633355;1633120;1633120;1633120;1633355;1634099;1633355;1633355;1633480;1633912;1634099;1633912;1633912;1633912;1633912;1634099;1634099;1634099;1634099;1634099;1634328;1634328;1634328;1634328;1634328;1634328;1634328;1634328;1634328;1634786;1634604;1634568;1634608;1634568;1634654;1634651;1634474;1634654;1635263	+;+;+;+;+;+;+;+;+;+;+;+;+;+;+;+;+;+;+;+;+;+;+;+;+;+;+;+;+;+;+;+;+;+;+;+;+;+;+;+;+;+;+;+;+;+;+;+	2205	chr1:1632163-1635263	23.9323	4.24941	35.5732	23.8812	40.8098	31.4419	36.7411	38.6575	18.413	28.3513	28.2051	0.106718	0.210058	0.508041	0.611425	1
218	ENSG00000248333.8	CDK11B	cyclin dependent kinase 11B [Source:HGNC Symbol;Acc:HGNC:1729]	chr1;chr1;chr1;chr1;chr1;chr1;chr1;chr1;chr1;chr1;chr1;chr1;chr1;chr1;chr1;chr1;chr1;chr1;chr1;chr1;chr1;chr1;chr1;chr1;chr1;chr1;chr1;chr1;chr1;chr1;chr1;chr1;chr1;chr1;chr1;chr1;chr1;chr1;chr1;chr1;chr1;chr1;chr1;chr1;chr1;chr1;chr1;chr1;chr1;chr1;chr1;chr1;chr1;chr1;chr1;chr1;chr1;chr1;chr1;chr1;chr1;chr1;chr1;chr1;chr1;chr1;chr1;chr1;chr1;chr1;chr1;chr1;chr1;chr1;chr1;chr1;chr1;chr1;chr1;chr1…	1635227;1635587;1635738;1635738;1635738;1635738;1635738;1635738;1635937;1635937;1635937;1635937;1635937;1635937;1635937;1635937;1636333;1636333;1636333;1636333;1636333;1636333;1636333;1636333;1636682;1636682;1636682;1636682;1636682;1636682;1636682;1636682;1636897;1636897;1636897;1636897;1636897;1636897;1636897;1636897;1637081;1637081;1637081;1637081;1637081;1637081;1637081;1637081;1637408;1637408…	1635856;1635856;1635856;1635856;1635856;1635856;1635856;1635856;1636126;1636126;1636126;1636126;1636126;1636126;1636126;1636126;1636481;1636481;1636481;1636481;1636481;1636481;1636481;1636481;1636798;1636798;1636798;1636798;1636798;1636798;1636798;1636798;1637004;1637004;1637004;1637004;1637004;1637004;1637004;1637004;1637202;1637202;1637202;1637202;1637202;1637202;1637202;1637202;1637513;1637513…	-;-;-;-;-;-;-;-;-;-;-;-;-;-;-;-;-;-;-;-;-;-;-;-;-;-;-;-;-;-;-;-;-;-;-;-;-;-;-;-;-;-;-;-;-;-;-;-;-;-;-;-;-;-;-;-;-;-;-;-;-;-;-;-;-;-;-;-;-;-;-;-;-;-;-;-;-;-;-;-;-;-;-;-;-;-;-;-;-;-;-;-;-;-;-;-;-;-;-;-;-;-;-;-;-;-;-;-;-;-;-;-;-;-;-;-;-;-;-;-;-;-;-;-;-;-;-;-;-;-;-;-;-;-;-;-;-;-;-;-;-;-;-;-;-;-;-;-;-;-;-;-;-;-;-;-;-;-;-;-;-;-;-;-;-;-;-;-;-;-;-;-	3488	chr1:1635227-1659012	1251.76	1293.94	1003.58	1165.24	1168.04	1193.67	1211.31	1027.79	1319.24	1264.47	1189.9	0.113759	0.119283	0.953696	0.340238	1
219	ENSG00000272004.1	FO704657.1	novel transcript, antisense to SLC35E2B	chr1;chr1	1659325;1662331	1659452;1662602	+;+	400	chr1:1659325-1662602	5.20268	1.06235	4.1046	4.94094	6.61781	2.24585	3.44448	1.68076	1.08312	5.67026	3.60529	-0.00564535	0.122938	-0.0459202	0.963374	1
220	ENSG00000189339.12	SLC35E2B	solute carrier family 35 member E2B [Source:HGNC Symbol;Acc:HGNC:33941]	chr1;chr1;chr1;chr1;chr1;chr1;chr1;chr1;chr1;chr1;chr1;chr1;chr1;chr1;chr1;chr1;chr1;chr1;chr1;chr1;chr1;chr1;chr1;chr1;chr1;chr1;chr1;chr1;chr1;chr1;chr1;chr1;chr1;chr1	1659529;1661478;1661479;1663782;1668327;1668327;1668327;1668327;1669664;1669664;1669664;1670098;1670098;1670425;1671509;1671509;1675463;1675463;1675463;1675463;1676064;1676064;1676064;1676064;1676378;1676378;1676378;1676378;1690976;1690976;1692449;1692449;1692449;1692449	1660111;1666019;1666019;1666019;1668472;1668472;1668472;1668472;1670139;1669736;1669736;1670151;1670151;1671629;1671629;1671629;1675590;1675590;1675590;1675590;1676199;1676199;1676199;1676199;1676846;1676846;1676846;1676846;1691393;1691393;1692709;1692728;1692795;1692724	-;-;-;-;-;-;-;-;-;-;-;-;-;-;-;-;-;-;-;-;-;-;-;-;-;-;-;-;-;-;-;-;-;-	8462	chr1:1659529-1692795	1365.18	1247.2	1853.23	1802.62	1861.81	1645.09	1679.76	2041.29	1709.16	1441.38	1664.67	-0.0560649	0.121291	-0.462235	0.643913	1
221	ENSG00000269737.2	AL691432.1	ribosomal protein S7 (RPS7) pseudogene	chr1;chr1;chr1	1671990;1673275;1674001	1673411;1673379;1674397	+;+;+	1819	chr1:1671990-1674397	1.04054	0	0	0	0	1.12292	2.29632	1.68076	0	2.2681	0.840865	0.0210727	0.0596029	0.353551	0.723675	1
222	ENSG00000215914.4	MMP23A	matrix metallopeptidase 23A (pseudogene) [Source:HGNC Symbol;Acc:HGNC:7170]	chr1;chr1;chr1;chr1;chr1;chr1;chr1	1699942;1700140;1700347;1700907;1701148;1701361;1701608	1700072;1700279;1700514;1701071;1701258;1701487;1701782	+;+;+;+;+;+;+	1017	chr1:1699942-1701782	2.08107	0	2.7364	3.29396	0	2.24585	3.44448	2.52114	2.16623	4.5362	2.30253	-0.0694563	0.10214	-0.68001	0.496498	1
223	ENSG00000008128.23	CDK11A	cyclin dependent kinase 11A [Source:HGNC Symbol;Acc:HGNC:1730]	chr1;chr1;chr1;chr1;chr1;chr1;chr1;chr1;chr1;chr1;chr1;chr1;chr1;chr1;chr1;chr1;chr1;chr1;chr1;chr1;chr1;chr1;chr1;chr1;chr1;chr1;chr1;chr1;chr1;chr1;chr1;chr1;chr1;chr1;chr1;chr1;chr1;chr1;chr1;chr1;chr1;chr1;chr1;chr1;chr1;chr1;chr1;chr1;chr1;chr1;chr1;chr1;chr1;chr1;chr1;chr1;chr1;chr1;chr1;chr1;chr1;chr1;chr1;chr1;chr1;chr1;chr1;chr1;chr1;chr1;chr1;chr1;chr1;chr1;chr1;chr1;chr1;chr1;chr1;chr1…	1702379;1702730;1702766;1702881;1702881;1702881;1702881;1702881;1702881;1702881;1703080;1703080;1703080;1703080;1703080;1703080;1703080;1703080;1703080;1703080;1703088;1703088;1703476;1703476;1703476;1703476;1703476;1703476;1703476;1703476;1703476;1703476;1703476;1703604;1703824;1703824;1703824;1703824;1703824;1703824;1703824;1703824;1703824;1703824;1703824;1703868;1704039;1704039;1704039;1704039…	1702999;1702999;1702999;1702999;1702999;1702999;1702999;1702999;1702999;1702999;1703269;1703269;1703269;1703269;1703269;1703269;1703269;1703269;1703269;1703269;1703269;1703940;1703624;1703624;1703624;1703624;1703624;1703624;1703624;1703624;1703940;1703624;1703624;1703624;1703940;1703995;1703940;1703940;1703940;1703940;1703940;1703940;1703940;1703940;1703940;1703995;1704146;1704116;1704146;1704146…	-;-;-;-;-;-;-;-;-;-;-;-;-;-;-;-;-;-;-;-;-;-;-;-;-;-;-;-;-;-;-;-;-;-;-;-;-;-;-;-;-;-;-;-;-;-;-;-;-;-;-;-;-;-;-;-;-;-;-;-;-;-;-;-;-;-;-;-;-;-;-;-;-;-;-;-;-;-;-;-;-;-;-;-;-;-;-;-;-;-;-;-;-;-;-;-;-;-;-;-;-;-;-;-;-;-;-;-;-;-;-;-;-;-;-;-;-;-;-;-;-;-;-;-;-;-;-;-;-;-;-;-;-;-;-;-;-;-;-;-;-;-;-;-;-;-;-;-;-;-;-;-;-;-;-;-;-;-;-;-;-;-;-;-;-;-;-;-;-;-;-;-;-;-;-;-;-;-;-;-;-;-;-;-;-;-;-;-;-;-;-;-;-;-;-;-;-;-;-;-…	5085	chr1:1702379-1724357	133.189	134.919	142.977	144.934	164.342	175.176	163.039	137.822	167.883	158.767	152.305	0.187635	0.177716	1.05581	0.291054	1
224	ENSG00000268575.1	AL031282.2	novel transcript, readthrough between SLC35E2 and CDK11A	chr1;chr1;chr1;chr1;chr1;chr1;chr1;chr1;chr1;chr1;chr1;chr1;chr1;chr1;chr1;chr1;chr1;chr1;chr1;chr1	1702736;1703080;1703476;1703824;1704223;1704550;1704904;1705642;1707525;1708180;1708794;1709038;1709518;1712264;1716346;1719358;1721596;1722588;1734690;1735204	1702999;1703269;1703624;1703995;1704344;1704655;1705025;1705732;1707584;1708245;1708952;1709133;1709640;1712400;1716478;1719455;1721711;1722831;1734835;1737688	-;-;-;-;-;-;-;-;-;-;-;-;-;-;-;-;-;-;-;-	5079	chr1:1702736-1737688	140.472	123.233	147.766	116.936	181.99	123.522	143.52	170.597	135.39	131.55	141.498	0.151814	0.1888	0.804097	0.421341	1
225	ENSG00000227775.3	AL031282.1	ribosomal protein S7 (RPS7) pseudogene	chr1;chr1;chr1;chr1;chr1;chr1;chr1;chr1	1724512;1724615;1730246;1732554;1735817;1735817;1735817;1736854	1724763;1724763;1731904;1732844;1735973;1735975;1735915;1737251	+;+;+;+;+;+;+;+	2759	chr1:1724512-1737251	8.32428	5.31176	9.5774	6.58792	11.0297	4.4917	8.03713	5.04229	14.0805	6.80431	7.9287	-0.0128066	0.170405	-0.0751542	0.940092	1
226	ENSG00000215790.7	SLC35E2A	solute carrier family 35 member E2A [Source:HGNC Symbol;Acc:HGNC:20863]	chr1;chr1;chr1;chr1;chr1;chr1;chr1;chr1;chr1;chr1;chr1;chr1;chr1;chr1;chr1;chr1;chr1;chr1;chr1;chr1;chr1;chr1;chr1;chr1;chr1;chr1;chr1;chr1;chr1;chr1;chr1;chr1;chr1	1724838;1724840;1727386;1731828;1732242;1734690;1734690;1734690;1734690;1734690;1734690;1735204;1738321;1738321;1738321;1738321;1738321;1738922;1738922;1738922;1738922;1738922;1739236;1739236;1739236;1739236;1739236;1744251;1744251;1745724;1745724;1745724;1745724	1725422;1725422;1732523;1732523;1732523;1734835;1734835;1734835;1734835;1734835;1734835;1735620;1738448;1738448;1738448;1738448;1738448;1739057;1739057;1739057;1739057;1739057;1739704;1739557;1739704;1739704;1739704;1744668;1744668;1745992;1745999;1745999;1745919	-;-;-;-;-;-;-;-;-;-;-;-;-;-;-;-;-;-;-;-;-;-;-;-;-;-;-;-;-;-;-;-;-	7713	chr1:1724838-1745999	859.482	776.579	974.842	986.542	1193.41	994.912	909.343	1142.08	993.219	921.984	975.239	0.141242	0.130788	1.07993	0.280173	1
227	ENSG00000008130.15	NADK	NAD kinase [Source:HGNC Symbol;Acc:HGNC:29831]	chr1;chr1;chr1;chr1;chr1;chr1;chr1;chr1;chr1;chr1;chr1;chr1;chr1;chr1;chr1;chr1;chr1;chr1;chr1;chr1;chr1;chr1;chr1;chr1;chr1;chr1;chr1;chr1;chr1;chr1;chr1;chr1;chr1;chr1;chr1;chr1;chr1;chr1;chr1;chr1;chr1;chr1;chr1;chr1;chr1;chr1;chr1;chr1;chr1;chr1;chr1;chr1;chr1;chr1;chr1;chr1;chr1;chr1;chr1;chr1;chr1;chr1;chr1;chr1;chr1;chr1;chr1;chr1;chr1;chr1;chr1;chr1;chr1;chr1;chr1;chr1;chr1;chr1;chr1;chr1…	1751232;1751232;1751232;1752471;1752975;1753567;1753567;1753567;1753567;1753567;1754051;1754051;1754051;1754051;1754061;1754163;1754165;1754171;1754181;1754203;1754284;1754284;1754284;1754284;1754284;1754284;1754284;1754284;1754284;1754343;1754544;1754544;1754544;1754544;1754544;1754544;1754544;1754544;1754544;1754544;1754544;1755374;1755374;1755374;1755374;1755374;1755374;1755374;1755374;1756004…	1753060;1753060;1753060;1753060;1753060;1753649;1753649;1753649;1753649;1753649;1754208;1754208;1754208;1754208;1754208;1754383;1754208;1754208;1754208;1754383;1754383;1754383;1754383;1754383;1754383;1754383;1754383;1754383;1754383;1754383;1754698;1754896;1754698;1754698;1754866;1754698;1754698;1754698;1754698;1754698;1754698;1755476;1755476;1755476;1755476;1755476;1755476;1755476;1755476;1756343…	-;-;-;-;-;-;-;-;-;-;-;-;-;-;-;-;-;-;-;-;-;-;-;-;-;-;-;-;-;-;-;-;-;-;-;-;-;-;-;-;-;-;-;-;-;-;-;-;-;-;-;-;-;-;-;-;-;-;-;-;-;-;-;-;-;-;-;-;-;-;-;-;-;-;-;-;-;-;-;-;-;-;-;-;-;-;-;-;-;-;-;-;-;-;-;-;-;-;-;-;-;-;-;-;-;-;-	5570	chr1:1751232-1780457	2110.21	2028.03	2055.04	2160.84	2236.82	2108.85	2215.95	2146.33	2106.66	2130.88	2129.96	0.041307	0.0979612	0.421667	0.673268	1
228	ENSG00000078369.18	GNB1	G protein subunit beta 1 [Source:HGNC Symbol;Acc:HGNC:4396]	chr1;chr1;chr1;chr1;chr1;chr1;chr1;chr1;chr1;chr1;chr1;chr1;chr1;chr1;chr1;chr1;chr1;chr1;chr1;chr1;chr1;chr1;chr1;chr1;chr1;chr1;chr1;chr1;chr1;chr1;chr1;chr1;chr1;chr1;chr1;chr1;chr1;chr1;chr1;chr1;chr1;chr1;chr1;chr1;chr1;chr1;chr1;chr1;chr1;chr1;chr1;chr1;chr1;chr1;chr1;chr1;chr1;chr1;chr1;chr1;chr1;chr1;chr1;chr1;chr1;chr1;chr1;chr1;chr1;chr1	1785285;1785285;1785286;1787322;1787322;1787322;1787987;1789053;1789053;1789053;1789061;1790395;1790395;1790395;1790395;1790395;1790565;1793245;1793245;1793245;1793245;1793245;1793245;1793245;1804419;1804419;1804419;1804419;1804419;1804419;1804526;1806475;1806475;1806475;1806475;1806475;1806475;1806475;1815756;1815756;1815756;1815756;1815756;1815756;1817687;1817837;1817837;1817837;1817837;1824988…	1787053;1787053;1787053;1787437;1787437;1787437;1789269;1789269;1789269;1789269;1789269;1790596;1790596;1790596;1790596;1790596;1790596;1793311;1793311;1793311;1794197;1793311;1793311;1793311;1804581;1804581;1804581;1804581;1804581;1804581;1804581;1806538;1806538;1806538;1806538;1806538;1806538;1806538;1815862;1815862;1815862;1815862;1815862;1815862;1818386;1817875;1817875;1817875;1817875;1825554…	-;-;-;-;-;-;-;-;-;-;-;-;-;-;-;-;-;-;-;-;-;-;-;-;-;-;-;-;-;-;-;-;-;-;-;-;-;-;-;-;-;-;-;-;-;-;-;-;-;-;-;-;-;-;-;-;-;-;-;-;-;-;-;-;-;-;-;-;-;-	6417	chr1:1785285-1891117	11403.2	11500	10999	10312.6	10519	10823.9	10238.1	11557.8	10353.5	9772.12	10747.9	0.00175574	0.094433	0.0185924	0.985166	1
229	ENSG00000231050.1	AL109917.1	novel transcript	chr1;chr1	1891471;1892134	1891851;1892658	+;+	906	chr1:1891471-1892658	6.24321	6.37411	21.8912	13.1759	23.1623	14.598	10.3334	10.925	25.9948	9.07241	14.177	0.0247389	0.19511	0.126795	0.899103	1
230	ENSG00000169885.10	CALML6	calmodulin like 6 [Source:HGNC Symbol;Acc:HGNC:24193]	chr1;chr1;chr1;chr1;chr1;chr1;chr1;chr1;chr1;chr1;chr1;chr1;chr1;chr1;chr1;chr1;chr1	1915108;1915260;1915266;1915409;1915685;1916441;1916441;1916752;1916752;1916752;1916974;1916974;1916974;1916974;1917147;1917147;1917147	1915307;1915307;1916896;1915735;1915735;1916615;1916615;1916896;1916896;1916896;1917071;1917074;1917074;1917074;1917296;1917296;1917294	+;+;+;+;+;+;+;+;+;+;+;+;+;+;+;+;+	2040	chr1:1915108-1917296	22.8918	16.9976	17.7866	19.7638	24.2653	19.0897	24.1114	24.3711	22.7455	20.4129	21.2436	0.0786612	0.210653	0.373417	0.708838	1
231	ENSG00000178821.13	TMEM52	transmembrane protein 52 [Source:HGNC Symbol;Acc:HGNC:27916]	chr1;chr1;chr1;chr1;chr1;chr1;chr1;chr1;chr1;chr1;chr1;chr1;chr1;chr1;chr1;chr1;chr1;chr1;chr1;chr1;chr1	1917590;1917591;1917845;1917937;1918099;1918253;1918253;1918253;1918253;1918386;1918893;1918893;1918893;1918893;1919045;1919045;1919045;1919045;1919182;1919182;1919182	1918162;1918162;1918071;1918162;1918162;1918934;1918431;1918431;1918797;1918431;1918934;1918934;1918934;1919088;1919088;1919269;1919258;1919088;1919269;1919270;1919279	-;-;-;-;-;-;-;-;-;-;-;-;-;-;-;-;-;-;-;-;-	1600	chr1:1917590-1919279	225.796	141.293	215.492	183.638	209.564	190.897	195.187	193.288	151.637	116.807	182.36	0.00308932	0.176436	0.0175096	0.98603	1
232	ENSG00000142609.18	CFAP74	cilia and flagella associated protein 74 [Source:HGNC Symbol;Acc:HGNC:29368]	chr1;chr1;chr1;chr1;chr1;chr1;chr1;chr1;chr1;chr1;chr1;chr1;chr1;chr1;chr1;chr1;chr1;chr1;chr1;chr1;chr1;chr1;chr1;chr1;chr1;chr1;chr1;chr1;chr1;chr1;chr1;chr1;chr1;chr1;chr1;chr1;chr1;chr1;chr1;chr1;chr1;chr1;chr1;chr1;chr1;chr1;chr1;chr1;chr1;chr1;chr1;chr1;chr1;chr1;chr1;chr1;chr1;chr1;chr1;chr1;chr1;chr1;chr1;chr1;chr1;chr1;chr1;chr1;chr1;chr1;chr1;chr1;chr1;chr1;chr1;chr1;chr1;chr1;chr1;chr1…	1921951;1921951;1921957;1922083;1922589;1922589;1922589;1922985;1922985;1922985;1922985;1923367;1923367;1923367;1923367;1923775;1923775;1923775;1923775;1924391;1924391;1924391;1924391;1925783;1925783;1925783;1925783;1926228;1926228;1926228;1926228;1926457;1926457;1926457;1926457;1926652;1926652;1926652;1926652;1926894;1926894;1926894;1927607;1927607;1928784;1928784;1930060;1930060;1938855;1938855…	1922388;1922388;1922388;1922388;1922723;1922723;1922723;1923145;1923145;1923115;1923115;1923499;1923499;1923499;1923499;1923929;1923929;1923929;1923929;1924520;1924520;1924520;1924520;1925938;1925938;1925938;1925938;1926347;1926347;1926347;1926347;1926512;1926512;1926512;1926512;1926761;1927929;1926761;1926761;1927403;1927028;1927028;1927746;1927746;1928882;1928882;1930336;1930336;1938988;1938988…	-;-;-;-;-;-;-;-;-;-;-;-;-;-;-;-;-;-;-;-;-;-;-;-;-;-;-;-;-;-;-;-;-;-;-;-;-;-;-;-;-;-;-;-;-;-;-;-;-;-;-;-;-;-;-;-;-;-;-;-;-;-;-;-;-;-;-;-;-;-;-;-;-;-;-;-;-;-;-;-;-;-;-;-;-;-;-;-;-;-;-;-;-;-;-;-;-;-;-;-;-;-;-;-;-;-;-;-;-;-;-;-;-;-;-;-;-;-;-;-;-;-;-;-;-;-;-;-;-;-;-;-;-;-;-;-;-;-;-;-;-	10422	chr1:1921951-2003837	7.28375	10.6235	16.4184	21.4108	18.7505	14.598	16.0742	10.925	16.2468	9.07241	14.1403	-0.064587	0.195578	-0.330237	0.741221	1
233	ENSG00000233542.2	AL391845.2	novel transcript	chr1;chr1;chr1;chr1;chr1	2013213;2013569;2014486;2015365;2015365	2015000;2013755;2015000;2015639;2015530	-;-;-;-;-	2063	chr1:2013213-2015639	9.36482	9.56117	15.7343	23.0577	24.2653	17.9668	21.8151	19.3288	15.1637	28.3513	18.4609	0.042488	0.204663	0.2076	0.835541	1
234	ENSG00000187730.9	GABRD	gamma-aminobutyric acid type A receptor subunit delta [Source:HGNC Symbol;Acc:HGNC:4084]	chr1;chr1;chr1;chr1;chr1;chr1;chr1;chr1;chr1;chr1;chr1;chr1;chr1;chr1;chr1;chr1;chr1;chr1;chr1;chr1;chr1;chr1;chr1;chr1;chr1;chr1;chr1;chr1;chr1;chr1;chr1;chr1;chr1;chr1;chr1;chr1;chr1;chr1;chr1;chr1;chr1;chr1;chr1;chr1;chr1;chr1;chr1;chr1;chr1;chr1;chr1;chr1;chr1;chr1;chr1;chr1;chr1;chr1;chr1;chr1;chr1;chr1;chr1;chr1;chr1;chr1;chr1;chr1;chr1;chr1;chr1;chr1;chr1;chr1;chr1;chr1;chr1;chr1;chr1;chr1…	2019329;2019345;2019360;2019360;2019360;2019379;2019387;2019404;2019484;2022315;2023561;2023797;2024270;2024942;2024942;2024942;2024942;2024942;2024942;2024942;2024942;2024942;2024942;2025334;2025334;2025334;2025334;2025334;2025334;2025334;2025334;2025334;2025334;2025334;2025346;2025518;2025518;2025518;2025518;2025518;2025518;2025518;2025518;2025518;2025518;2025518;2025518;2025526;2026528;2026895…	2019491;2019491;2019491;2019491;2019491;2019491;2019491;2019491;2019491;2022391;2024223;2023890;2025054;2025054;2025054;2025054;2025054;2025054;2025054;2025054;2025054;2025054;2025054;2025401;2025401;2025401;2025401;2025401;2025401;2025401;2025401;2025401;2025401;2025432;2025401;2025738;2025738;2025738;2025738;2025792;2025738;2025738;2025738;2025738;2025738;2025738;2025738;2025738;2027659;2028292…	+;+;+;+;+;+;+;+;+;+;+;+;+;+;+;+;+;+;+;+;+;+;+;+;+;+;+;+;+;+;+;+;+;+;+;+;+;+;+;+;+;+;+;+;+;+;+;+;+;+;+;+;+;+;+;+;+;+;+;+;+;+;+;+;+;+;+;+;+;+;+;+;+;+;+;+;+;+;+;+;+;+;+;+;+;+;+;+;+;+;+;+;+;+;+;+;+;+;+;+;+;+;+;+;+;+;+;+;+;+;+;+;+;+;+;+;+;+;+;+;+;+;+	5525	chr1:2019329-2030758	28.0945	33.9952	61.569	80.7021	72.7959	51.6546	48.2228	62.1882	38.9922	29.4853	50.77	-0.12107	0.215997	-0.560517	0.575127	1
235	ENSG00000226969.1	AL391845.1	novel transcript	chr1;chr1;chr1;chr1;chr1	2049203;2049304;2049598;2049598;2049868	2049468;2049468;2049666;2049651;2050070	-;-;-;-;-	538	chr1:2049203-2050070	1.04054	1.06235	4.1046	4.94094	4.41187	1.12292	0	6.72305	1.08312	0	2.44894	-0.0579162	0.100336	-0.57722	0.563791	1
236	ENSG00000067606.17	PRKCZ	protein kinase C zeta [Source:HGNC Symbol;Acc:HGNC:9412]	chr1;chr1;chr1;chr1;chr1;chr1;chr1;chr1;chr1;chr1;chr1;chr1;chr1;chr1;chr1;chr1;chr1;chr1;chr1;chr1;chr1;chr1;chr1;chr1;chr1;chr1;chr1;chr1;chr1;chr1;chr1;chr1;chr1;chr1;chr1;chr1;chr1;chr1;chr1;chr1;chr1;chr1;chr1;chr1;chr1;chr1;chr1;chr1;chr1;chr1;chr1;chr1;chr1;chr1;chr1;chr1;chr1;chr1;chr1;chr1;chr1;chr1;chr1;chr1;chr1;chr1;chr1;chr1;chr1;chr1;chr1;chr1;chr1;chr1;chr1;chr1;chr1;chr1;chr1;chr1…	2050411;2050485;2050503;2050808;2055441;2055441;2055441;2055441;2055441;2055679;2056484;2056484;2056484;2056484;2059541;2059541;2059541;2059541;2059541;2071299;2073462;2073719;2073986;2074688;2074855;2075244;2082248;2098347;2104716;2104739;2111654;2116205;2133638;2134813;2134990;2135262;2135262;2135262;2135262;2135262;2135262;2135262;2135262;2135262;2135262;2135262;2135262;2135262;2135262;2135262…	2050701;2050701;2050701;2051012;2055562;2055562;2055562;2055760;2055562;2055876;2056573;2056573;2056573;2056573;2059591;2059591;2059591;2059591;2059591;2071536;2073929;2073929;2074275;2074767;2075133;2075379;2082460;2098555;2104895;2104895;2111817;2116310;2134000;2135086;2135086;2135347;2135347;2135347;2135347;2135347;2135347;2135347;2135347;2135347;2135347;2135347;2135347;2135347;2135347;2135347…	+;+;+;+;+;+;+;+;+;+;+;+;+;+;+;+;+;+;+;+;+;+;+;+;+;+;+;+;+;+;+;+;+;+;+;+;+;+;+;+;+;+;+;+;+;+;+;+;+;+;+;+;+;+;+;+;+;+;+;+;+;+;+;+;+;+;+;+;+;+;+;+;+;+;+;+;+;+;+;+;+;+;+;+;+;+;+;+;+;+;+;+;+;+;+;+;+;+;+;+;+;+;+;+;+;+;+;+;+;+;+;+;+;+;+;+;+;+;+;+;+;+;+;+;+;+;+;+;+;+;+;+;+;+;+;+;+;+;+;+;+;+;+;+;+;+;+;+;+;+;+;+;+;+;+;+;+;+;+;+;+;+;+;+;+;+;+;+;+;+;+;+;+;+;+;+;+;+;+;+;+;+;+;+;+;+;+;+;+	7695	chr1:2050411-2185395	1378.71	1332.19	1372.3	1411.46	1474.67	1478.89	1442.09	1468.99	1474.12	1352.92	1418.63	0.0803185	0.103993	0.772344	0.439911	1
237	ENSG00000271806.1	AL590822.2	novel transcript, antisense PRKCZ	chr1	2141084	2145279	-	4196	chr1:2141084-2145279	0	0	0	0	0	0	1.14816	0	0	0	0.114816	0	0.0375659	0	1	1
238	ENSG00000182873.5	PRKCZ-AS1	PRKCZ antisense RNA 1 [Source:HGNC Symbol;Acc:HGNC:40477]	chr1;chr1;chr1;chr1;chr1	2181794;2182735;2183571;2183571;2183991	2182741;2182823;2183704;2183875;2184389	-;-;-;-;-	1734	chr1:2181794-2184389	60.3511	58.4293	103.983	68.3497	84.9286	84.2194	103.335	116.813	83.4	92.9922	85.6801	-0.0205053	0.205176	-0.0999398	0.920392	1
239	ENSG00000162585.17	FAAP20	FA core complex associated protein 20 [Source:HGNC Symbol;Acc:HGNC:26428]	chr1;chr1;chr1;chr1;chr1;chr1;chr1;chr1;chr1;chr1;chr1;chr1;chr1;chr1;chr1;chr1;chr1;chr1;chr1;chr1;chr1;chr1;chr1;chr1;chr1;chr1;chr1;chr1;chr1;chr1;chr1;chr1;chr1;chr1;chr1;chr1;chr1;chr1;chr1;chr1;chr1;chr1;chr1;chr1;chr1;chr1;chr1;chr1;chr1;chr1;chr1;chr1;chr1;chr1;chr1;chr1;chr1;chr1;chr1;chr1;chr1;chr1;chr1;chr1;chr1;chr1;chr1	2184461;2184464;2184478;2184478;2185175;2186004;2186004;2186838;2186838;2189544;2189548;2189548;2189548;2189548;2189569;2189580;2189713;2189713;2191901;2192647;2192845;2193639;2193639;2193639;2193639;2193639;2193639;2193639;2193639;2193639;2193639;2193639;2193639;2193998;2193998;2193998;2193998;2193998;2193998;2193998;2193998;2193998;2194688;2194688;2194688;2194688;2194688;2194688;2194688;2194688…	2185513;2185513;2185513;2185513;2185513;2186249;2186249;2187206;2187206;2193910;2189781;2189781;2189781;2189781;2189781;2189781;2189781;2189781;2192975;2192975;2192975;2193910;2193910;2193910;2193910;2193910;2193910;2193910;2193910;2193910;2193910;2193910;2193910;2194133;2194213;2194133;2194133;2194133;2194108;2194133;2194133;2194133;2194748;2194739;2194772;2194751;2194750;2194775;2194741;2194775…	-;-;-;-;-;-;-;-;-;-;-;-;-;-;-;-;-;-;-;-;-;-;-;-;-;-;-;-;-;-;-;-;-;-;-;-;-;-;-;-;-;-;-;-;-;-;-;-;-;-;-;-;-;-;-;-;-;-;-;-;-;-;-;-;-;-;-	10916	chr1:2184461-2212720	1809.49	1459.67	1856.65	1725.21	2018.43	1944.91	1956.47	2011.87	1812.06	1468.6	1806.34	0.136437	0.111891	1.21938	0.222701	1
240	ENSG00000234396.3	AL590822.1	novel transcript	chr1;chr1	2212523;2220535	2212644;2220738	+;+	326	chr1:2212523-2220738	4.16214	1.06235	1.3682	4.11745	3.30891	1.12292	5.7408	2.52114	8.66494	3.40215	3.5471	-0.0153885	0.123444	-0.124659	0.900793	1
241	ENSG00000157933.10	SKI	SKI proto-oncogene [Source:HGNC Symbol;Acc:HGNC:10896]	chr1;chr1;chr1;chr1;chr1;chr1;chr1;chr1;chr1;chr1;chr1;chr1;chr1;chr1	2228319;2232479;2247996;2302978;2302978;2302978;2303285;2303285;2303646;2303840;2304293;2304293;2306020;2306577	2229735;2232669;2248071;2303103;2303038;2303103;2303376;2303400;2304108;2304102;2304368;2304585;2306250;2310213	+;+;+;+;+;+;+;+;+;+;+;+;+;+	6550	chr1:2228319-2310213	7071.48	6090.46	5781.33	5390.57	5697.94	5667.4	5644.36	5939.81	5372.26	4844.67	5750.03	0.0244208	0.0973688	0.250807	0.801963	1
242	ENSG00000287356.1	AL590822.3	novel transcript, antisense to MORN1	chr1;chr1;chr1;chr1;chr1;chr1;chr1	2315040;2315040;2316392;2316392;2317611;2318990;2318990	2315998;2315998;2317011;2317011;2317729;2323085;2321323	+;+;+;+;+;+;+	5794	chr1:2315040-2323085	86.3645	55.2423	114.929	131.758	121.326	124.645	132.038	101.686	107.229	82.7857	105.8	-0.0069035	0.198633	-0.0347551	0.972275	1
243	ENSG00000116151.14	MORN1	MORN repeat containing 1 [Source:HGNC Symbol;Acc:HGNC:25852]	chr1;chr1;chr1;chr1;chr1;chr1;chr1;chr1;chr1;chr1;chr1;chr1;chr1;chr1;chr1;chr1;chr1;chr1;chr1;chr1;chr1;chr1;chr1;chr1;chr1;chr1;chr1;chr1;chr1;chr1;chr1;chr1;chr1;chr1;chr1;chr1;chr1;chr1;chr1;chr1;chr1;chr1;chr1;chr1;chr1;chr1;chr1;chr1;chr1;chr1;chr1;chr1;chr1;chr1;chr1;chr1;chr1;chr1;chr1;chr1;chr1;chr1;chr1;chr1;chr1;chr1;chr1	2321253;2324097;2332126;2336469;2336469;2336717;2336717;2355175;2357432;2357432;2357432;2358592;2358592;2358592;2358638;2371165;2371676;2372481;2372481;2372481;2372481;2372481;2374461;2374461;2374461;2374461;2374461;2374461;2374853;2375599;2378055;2379109;2384978;2384978;2384978;2384978;2384978;2384978;2384978;2385372;2385807;2385807;2385807;2385807;2385807;2385807;2387056;2387419;2387419;2387419…	2321579;2324143;2332753;2336548;2336548;2336850;2336850;2355464;2357598;2357598;2357598;2358715;2358715;2358715;2358715;2372591;2371905;2372591;2372591;2372591;2372591;2372591;2374557;2374557;2374557;2374557;2374557;2374557;2379227;2375878;2378980;2379227;2385065;2385065;2385158;2385121;2385065;2385065;2385065;2388509;2385897;2385897;2385897;2385897;2385897;2385897;2387529;2387529;2387529;2387529…	-;-;-;-;-;-;-;-;-;-;-;-;-;-;-;-;-;-;-;-;-;-;-;-;-;-;-;-;-;-;-;-;-;-;-;-;-;-;-;-;-;-;-;-;-;-;-;-;-;-;-;-;-;-;-;-;-;-;-;-;-;-;-;-;-;-;-	11337	chr1:2321253-2391707	406.849	343.14	537.018	545.151	632.001	530.021	554.562	531.121	622.793	605.583	530.824	0.0897612	0.131119	0.68458	0.493609	1
244	ENSG00000272161.1	AL589739.1	novel transcript, sense intronic to MORN1	chr1	2326201	2326693	-	493	chr1:2326201-2326693	0	0	4.7887	0.823491	5.51484	1.12292	2.29632	1.68076	3.24935	1.13405	2.06104	0.0136849	0.0991608	0.138007	0.890235	1
245	ENSG00000269896.2	AL513477.1	small nuclear ribonucleoprotein N (SNRPN) pseudogene	chr1;chr1	2350414;2351644	2352820;2351857	-;-	2407	chr1:2350414-2352820	22.8918	19.1223	66.3577	59.2913	76.1048	62.8838	67.7415	63.0286	63.9039	65.775	56.7101	0.0850359	0.211922	0.40126	0.688229	1
246	ENSG00000272420.1	AL513477.2	novel transcript, sense intronic to MORN1	chr1	2363061	2363628	-	568	chr1:2363061-2363628	6.24321	6.37411	12.9979	14.8228	11.0297	7.86048	8.03713	7.56343	11.9143	18.1448	10.4988	-0.141112	0.183784	-0.767816	0.442596	1
247	ENSG00000157916.20	RER1	retention in endoplasmic reticulum sorting receptor 1 [Source:HGNC Symbol;Acc:HGNC:30309]	chr1;chr1;chr1;chr1;chr1;chr1;chr1;chr1;chr1;chr1;chr1;chr1;chr1;chr1;chr1;chr1;chr1;chr1;chr1;chr1;chr1;chr1;chr1;chr1;chr1;chr1;chr1;chr1;chr1;chr1;chr1;chr1;chr1;chr1;chr1;chr1;chr1;chr1;chr1;chr1;chr1;chr1;chr1;chr1;chr1;chr1;chr1;chr1;chr1	2391775;2391828;2391841;2391843;2391857;2391890;2393174;2394005;2395608;2395784;2395784;2395784;2395784;2395784;2395784;2395784;2397116;2397116;2397116;2397116;2397116;2397116;2397116;2399415;2399415;2399415;2399415;2399415;2400857;2400857;2400857;2400857;2400857;2400857;2400857;2401951;2402097;2402207;2402207;2402207;2402207;2402207;2402207;2403035;2403035;2403035;2403035;2403035;2403035	2391958;2391958;2391958;2391958;2391958;2391958;2393231;2395871;2395648;2395871;2396367;2395871;2395871;2395871;2395871;2395871;2397220;2397220;2397220;2397220;2397220;2397220;2397220;2399514;2399514;2399514;2399514;2399514;2400935;2400935;2400935;2400935;2400935;2400935;2400935;2402342;2402342;2402342;2402316;2402342;2402342;2402342;2402325;2403216;2403227;2403751;2403064;2405436;2405442	+;+;+;+;+;+;+;+;+;+;+;+;+;+;+;+;+;+;+;+;+;+;+;+;+;+;+;+;+;+;+;+;+;+;+;+;+;+;+;+;+;+;+;+;+;+;+;+;+	5689	chr1:2391775-2405442	1966.61	1831.49	1912.06	2019.2	2109.98	1985.33	1946.13	2017.76	2030.85	1944.9	1976.43	0.0554159	0.100979	0.548789	0.58315	1
248	ENSG00000157911.11	PEX10	peroxisomal biogenesis factor 10 [Source:HGNC Symbol;Acc:HGNC:8851]	chr1;chr1;chr1;chr1;chr1;chr1;chr1;chr1;chr1;chr1;chr1;chr1;chr1;chr1;chr1;chr1;chr1;chr1;chr1;chr1;chr1;chr1;chr1;chr1;chr1;chr1;chr1;chr1;chr1;chr1;chr1;chr1;chr1;chr1;chr1;chr1;chr1;chr1;chr1;chr1;chr1;chr1;chr1	2403964;2403974;2404061;2404613;2404838;2405031;2406484;2406484;2406484;2406484;2406518;2406720;2406720;2406720;2406720;2406720;2408452;2408452;2408452;2408452;2408456;2408530;2408583;2408604;2408755;2409678;2410261;2410371;2410371;2410371;2410371;2410371;2410371;2410371;2410630;2410630;2412391;2412391;2412391;2412391;2412391;2412391;2413597	2405834;2405834;2404371;2404891;2405828;2405834;2406619;2406619;2406619;2406619;2406619;2406895;2406895;2406895;2406895;2406955;2408858;2408858;2408858;2408858;2408858;2408858;2408858;2408858;2408858;2410004;2410451;2410451;2410451;2410451;2410451;2410451;2410451;2410451;2410868;2410836;2412514;2412535;2412540;2412456;2412564;2412564;2413797	-;-;-;-;-;-;-;-;-;-;-;-;-;-;-;-;-;-;-;-;-;-;-;-;-;-;-;-;-;-;-;-;-;-;-;-;-;-;-;-;-;-;-	3782	chr1:2403964-2413797	1060.31	823.323	1436.61	1262.41	1283.86	1170.09	1287.09	1451.34	1299.74	1064.87	1213.96	-0.124523	0.12479	-0.997861	0.318347	1
249	ENSG00000149527.18	PLCH2	phospholipase C eta 2 [Source:HGNC Symbol;Acc:HGNC:29037]	chr1;chr1;chr1;chr1;chr1;chr1;chr1;chr1;chr1;chr1;chr1;chr1;chr1;chr1;chr1;chr1;chr1;chr1;chr1;chr1;chr1;chr1;chr1;chr1;chr1;chr1;chr1;chr1;chr1;chr1;chr1;chr1;chr1;chr1;chr1;chr1;chr1;chr1;chr1;chr1;chr1;chr1;chr1;chr1;chr1;chr1;chr1;chr1;chr1;chr1;chr1;chr1;chr1;chr1;chr1;chr1;chr1;chr1;chr1;chr1;chr1;chr1;chr1;chr1;chr1;chr1;chr1;chr1;chr1;chr1;chr1;chr1;chr1;chr1;chr1;chr1;chr1;chr1;chr1;chr1…	2425980;2430338;2467459;2476289;2476315;2478476;2478476;2478476;2478476;2479090;2479734;2479734;2479734;2479734;2479888;2480183;2480184;2480184;2480184;2480184;2484448;2484448;2484448;2484448;2484448;2486907;2486907;2486907;2486907;2486907;2487173;2487173;2487173;2487173;2487173;2487598;2487598;2487598;2487598;2487598;2489207;2489207;2489207;2489207;2489207;2489760;2489760;2489760;2489760;2489760…	2426037;2430629;2467662;2476712;2476712;2478622;2478622;2478622;2478622;2479978;2479978;2479977;2479978;2479804;2479978;2480312;2480312;2480312;2480312;2480312;2484618;2484618;2484618;2484618;2484618;2487000;2487000;2487000;2487000;2487000;2487376;2487376;2487376;2487376;2487376;2487718;2487718;2487718;2487718;2487718;2489378;2489378;2489378;2489378;2489378;2489867;2489867;2489867;2489867;2489867…	+;+;+;+;+;+;+;+;+;+;+;+;+;+;+;+;+;+;+;+;+;+;+;+;+;+;+;+;+;+;+;+;+;+;+;+;+;+;+;+;+;+;+;+;+;+;+;+;+;+;+;+;+;+;+;+;+;+;+;+;+;+;+;+;+;+;+;+;+;+;+;+;+;+;+;+;+;+;+;+;+;+;+;+;+;+;+;+;+;+;+;+;+;+;+;+;+;+;+;+;+;+;+;+;+;+;+;+;+;+;+;+;+;+;+;+;+;+	10809	chr1:2425980-2505532	10.4054	8.49881	20.523	16.4698	22.0594	6.73755	14.9261	21.0095	11.9143	12.4746	14.5018	-0.110094	0.193361	-0.569371	0.569104	1
250	ENSG00000224387.1	AL139246.1	novel transcript	chr1;chr1	2492300;2493101	2492596;2493258	-;-	455	chr1:2492300-2493258	2.08107	0	1.3682	1.64698	1.10297	1.12292	2.29632	1.68076	0	0	1.12992	-0.0158914	0.0749429	-0.212047	0.832071	1
251	ENSG00000229393.1	AL139246.4	novel transcript	chr1;chr1	2493437;2494383	2493853;2494479	-;-	514	chr1:2493437-2494479	2.08107	0	0.6841	1.64698	0	1.12292	2.29632	1.68076	0	0	0.951216	-0.0211752	0.0661384	-0.320166	0.748843	1
252	ENSG00000157881.16	PANK4	pantothenate kinase 4 (inactive) [Source:HGNC Symbol;Acc:HGNC:19366]	chr1;chr1;chr1;chr1;chr1;chr1;chr1;chr1;chr1;chr1;chr1;chr1;chr1;chr1;chr1;chr1;chr1;chr1;chr1;chr1;chr1;chr1;chr1;chr1;chr1;chr1;chr1;chr1;chr1;chr1;chr1;chr1;chr1;chr1;chr1;chr1;chr1;chr1;chr1;chr1;chr1;chr1;chr1;chr1;chr1;chr1;chr1;chr1;chr1;chr1;chr1;chr1;chr1;chr1;chr1;chr1;chr1;chr1;chr1;chr1;chr1;chr1;chr1;chr1;chr1;chr1;chr1;chr1;chr1;chr1;chr1;chr1;chr1;chr1;chr1;chr1;chr1;chr1;chr1;chr1…	2508537;2508537;2508795;2509793;2509862;2509862;2509862;2510057;2510057;2510057;2510057;2510293;2510678;2510678;2510678;2510678;2511338;2511338;2511338;2511338;2511338;2511628;2511628;2511628;2511628;2511628;2512406;2512888;2512888;2512888;2512888;2512888;2514002;2514002;2514002;2514002;2514002;2514354;2514354;2514354;2514354;2514413;2514433;2515258;2515562;2515562;2515562;2515562;2515562;2518164…	2509060;2509060;2509060;2509930;2509930;2509930;2509930;2510157;2510157;2510157;2510157;2510782;2510748;2510748;2510782;2510782;2511387;2511387;2511387;2511387;2511387;2511683;2511683;2511683;2511683;2511683;2513039;2513013;2513039;2513039;2513039;2513039;2514085;2514089;2514089;2514089;2514089;2514403;2514466;2514466;2514466;2514466;2514466;2515401;2515717;2515937;2515717;2515717;2515717;2518264…	-;-;-;-;-;-;-;-;-;-;-;-;-;-;-;-;-;-;-;-;-;-;-;-;-;-;-;-;-;-;-;-;-;-;-;-;-;-;-;-;-;-;-;-;-;-;-;-;-;-;-;-;-;-;-;-;-;-;-;-;-;-;-;-;-;-;-;-;-;-;-;-;-;-;-;-;-;-;-;-;-;-;-;-;-;-;-;-;-;-	5072	chr1:2508537-2526597	884.455	838.196	861.966	737.847	869.139	679.37	785.342	868.954	787.427	705.38	801.808	-0.0443324	0.128691	-0.344486	0.730481	1
253	ENSG00000197921.6	HES5	hes family bHLH transcription factor 5 [Source:HGNC Symbol;Acc:HGNC:19764]	chr1;chr1;chr1	2528745;2529846;2530111	2529749;2530011;2530263	-;-;-	1324	chr1:2528745-2530263	16.6486	14.8729	4.1046	5.76443	2.20594	5.61463	5.7408	1.68076	1.08312	1.13405	5.88498	-0.033079	0.148081	-0.223384	0.823237	1
254	ENSG00000272449.2	AL139246.5	novel transcript	chr1;chr1;chr1	2530064;2545969;2546400	2530102;2547460;2547460	+;+;+	1531	chr1:2530064-2547460	65.5537	42.4941	34.8891	46.1155	33.0891	43.7941	43.6301	42.0191	23.8286	32.8875	40.8301	-0.0347986	0.217419	-0.160053	0.872839	1
255	ENSG00000238164.6	TNFRSF14-AS1	TNFRSF14 antisense RNA 1 [Source:HGNC Symbol;Acc:HGNC:26966]	chr1;chr1;chr1;chr1;chr1;chr1;chr1;chr1;chr1;chr1;chr1;chr1;chr1;chr1;chr1;chr1;chr1;chr1;chr1	2549920;2549920;2549920;2550074;2550283;2550573;2550992;2550992;2550992;2551775;2553626;2554101;2554101;2554241;2554724;2555681;2556428;2556977;2556977	2550274;2550119;2550274;2550274;2550731;2550731;2554150;2551598;2552106;2552703;2553814;2554296;2554245;2554296;2556696;2555869;2556696;2557031;2557011	-;-;-;-;-;-;-;-;-;-;-;-;-;-;-;-;-;-;-	6137	chr1:2549920-2557031	0	0	0	0	1.10297	0	0	0	0	1.13405	0.223702	0.0151159	0.0375659	0.402384	0.687402	1
256	ENSG00000157873.17	TNFRSF14	TNF receptor superfamily member 14 [Source:HGNC Symbol;Acc:HGNC:11912]	chr1;chr1;chr1;chr1;chr1;chr1;chr1;chr1;chr1;chr1;chr1;chr1;chr1;chr1;chr1;chr1;chr1;chr1;chr1;chr1;chr1;chr1;chr1;chr1;chr1;chr1;chr1;chr1;chr1;chr1;chr1;chr1;chr1;chr1;chr1;chr1;chr1;chr1;chr1;chr1;chr1;chr1;chr1;chr1;chr1;chr1;chr1;chr1;chr1;chr1;chr1;chr1;chr1;chr1;chr1;chr1;chr1;chr1;chr1;chr1;chr1;chr1;chr1;chr1;chr1;chr1;chr1;chr1;chr1;chr1;chr1;chr1;chr1;chr1;chr1;chr1;chr1;chr1;chr1;chr1…	2555639;2555791;2555802;2555980;2556222;2556366;2556386;2556405;2556406;2556557;2556571;2556585;2556585;2556585;2556585;2556585;2557726;2557726;2557726;2557726;2557726;2557726;2557726;2557726;2557726;2557726;2557813;2558343;2558343;2558343;2558343;2558343;2558343;2558343;2558343;2558343;2558343;2558343;2558881;2559352;2559580;2559823;2559823;2559823;2559823;2559823;2559823;2559823;2560554;2560624…	2555667;2555850;2556252;2556032;2556261;2556733;2556455;2556733;2556733;2556733;2556733;2556733;2556733;2556733;2556733;2556733;2557834;2557834;2557834;2557834;2557834;2557834;2557834;2557834;2557834;2557834;2557834;2559978;2559978;2558862;2558468;2558468;2558468;2558468;2558468;2558468;2558468;2558468;2559156;2559978;2559978;2559978;2559978;2559978;2559978;2559978;2559978;2559978;2560714;2560714…	+;+;+;+;+;+;+;+;+;+;+;+;+;+;+;+;+;+;+;+;+;+;+;+;+;+;+;+;+;+;+;+;+;+;+;+;+;+;+;+;+;+;+;+;+;+;+;+;+;+;+;+;+;+;+;+;+;+;+;+;+;+;+;+;+;+;+;+;+;+;+;+;+;+;+;+;+;+;+;+;+;+;+;+;+	6219	chr1:2555639-2565382	5.20268	3.18705	9.5774	5.76443	13.2356	6.73755	11.4816	6.72305	9.74806	3.40215	7.50596	0.0720548	0.16788	0.429205	0.667774	1
257	ENSG00000228037.1	AL139246.3	novel transcript	chr1;chr1;chr1	2581560;2583370;2584125	2581650;2583495;2584533	+;+;+	626	chr1:2581560-2584533	0	1.06235	2.0523	0	0	0	0	0	0	0	0.311465	-0.0254351	0.0376631	-0.675332	0.499465	1
258	ENSG00000157870.17	PRXL2B	peroxiredoxin like 2B [Source:HGNC Symbol;Acc:HGNC:28390]	chr1;chr1;chr1;chr1;chr1;chr1;chr1;chr1;chr1;chr1;chr1;chr1;chr1;chr1;chr1;chr1;chr1;chr1;chr1;chr1;chr1;chr1;chr1;chr1;chr1;chr1;chr1;chr1;chr1;chr1;chr1;chr1;chr1;chr1;chr1;chr1;chr1;chr1;chr1;chr1;chr1;chr1;chr1;chr1;chr1;chr1;chr1;chr1;chr1;chr1;chr1;chr1;chr1;chr1;chr1;chr1;chr1;chr1;chr1;chr1;chr1;chr1;chr1;chr1;chr1;chr1;chr1;chr1;chr1;chr1;chr1;chr1;chr1;chr1;chr1;chr1;chr1;chr1;chr1;chr1…	2586491;2586540;2586750;2586750;2586777;2586780;2586796;2586798;2586817;2586833;2586877;2587042;2587078;2587085;2587091;2587091;2587091;2587091;2587091;2587091;2587091;2587091;2587091;2587091;2587114;2587741;2587741;2587741;2587741;2587741;2587741;2587741;2587741;2587741;2587741;2587741;2587741;2587741;2587741;2588336;2588336;2588390;2588390;2588390;2588390;2588390;2588390;2588390;2588390;2588390…	2586591;2586591;2586948;2586948;2586948;2586948;2586948;2586948;2586873;2586948;2586948;2587295;2587295;2587295;2587295;2587295;2587295;2587295;2587295;2587295;2587295;2587295;2587295;2587295;2587295;2587792;2587792;2587792;2587792;2587792;2587792;2587792;2587792;2587792;2587792;2587792;2587792;2587792;2587792;2588453;2588453;2588745;2588453;2588453;2588453;2588453;2588453;2588453;2588453;2588453…	+;+;+;+;+;+;+;+;+;+;+;+;+;+;+;+;+;+;+;+;+;+;+;+;+;+;+;+;+;+;+;+;+;+;+;+;+;+;+;+;+;+;+;+;+;+;+;+;+;+;+;+;+;+;+;+;+;+;+;+;+;+;+;+;+;+;+;+;+;+;+;+;+;+;+;+;+;+;+;+;+;+;+;+;+;+;+;+;+	3371	chr1:2586491-2591469	2145.59	2033.34	2267.79	2337.89	2186.08	2271.68	2389.32	2306.85	2112.08	2095.73	2214.63	-0.0445615	0.0968467	-0.460124	0.645427	1
259	ENSG00000142606.16	MMEL1	membrane metalloendopeptidase like 1 [Source:HGNC Symbol;Acc:HGNC:14668]	chr1;chr1;chr1;chr1;chr1;chr1;chr1;chr1;chr1;chr1;chr1;chr1;chr1;chr1;chr1;chr1;chr1;chr1;chr1;chr1;chr1;chr1;chr1;chr1;chr1;chr1;chr1;chr1;chr1;chr1;chr1;chr1;chr1;chr1;chr1;chr1;chr1;chr1;chr1;chr1;chr1;chr1;chr1;chr1;chr1;chr1;chr1;chr1;chr1;chr1;chr1;chr1;chr1;chr1;chr1;chr1;chr1;chr1;chr1;chr1;chr1;chr1;chr1;chr1;chr1;chr1;chr1;chr1;chr1;chr1;chr1;chr1;chr1;chr1;chr1;chr1;chr1;chr1;chr1;chr1…	2590639;2590639;2590926;2590926;2591557;2591557;2591557;2591557;2591694;2591694;2591932;2591932;2591932;2592655;2592655;2592655;2592655;2592655;2592655;2592721;2592833;2592833;2592833;2592833;2593814;2593814;2593814;2593814;2594385;2594385;2594385;2594790;2594790;2594790;2595276;2595276;2595276;2596009;2596009;2596009;2596561;2596561;2596561;2598207;2598207;2598207;2598654;2598654;2598654;2603884…	2591089;2591089;2591089;2591089;2591633;2591633;2591633;2591633;2592027;2592027;2592027;2592027;2592027;2592720;2592879;2592720;2592720;2592720;2592678;2592868;2592966;2592966;2592966;2592966;2594073;2593962;2593933;2593933;2594443;2594443;2594443;2594893;2594893;2594893;2595359;2595359;2595359;2596107;2596107;2596107;2596689;2596689;2596689;2598300;2598300;2598300;2598790;2598790;2598790;2603973…	-;-;-;-;-;-;-;-;-;-;-;-;-;-;-;-;-;-;-;-;-;-;-;-;-;-;-;-;-;-;-;-;-;-;-;-;-;-;-;-;-;-;-;-;-;-;-;-;-;-;-;-;-;-;-;-;-;-;-;-;-;-;-;-;-;-;-;-;-;-;-;-;-;-;-;-;-;-;-;-;-;-;-	3870	chr1:2590639-2633016	20.8107	20.1847	47.2029	50.2329	38.6039	29.196	48.2228	33.6152	30.3273	48.7642	36.7161	-0.264653	0.21721	-1.21842	0.223065	1
260	ENSG00000237058.1	MMEL1-AS1	MMEL1 antisense RNA 1 [Source:HGNC Symbol;Acc:HGNC:40695]	chr1;chr1	2632568;2636356	2632675;2636620	+;+	373	chr1:2632568-2636620	7.28375	3.18705	7.5251	4.94094	5.51484	11.2293	11.4816	4.20191	9.74806	4.5362	6.96487	0.0685824	0.158759	0.43199	0.665748	1
261	ENSG00000215912.12	TTC34	tetratricopeptide repeat domain 34 [Source:HGNC Symbol;Acc:HGNC:34297]	chr1;chr1;chr1;chr1;chr1;chr1;chr1;chr1;chr1;chr1;chr1;chr1;chr1;chr1;chr1;chr1	2635976;2641368;2644264;2644264;2645293;2645293;2783609;2783609;2785819;2785819;2787481;2787481;2789503;2789503;2800044;2801577	2641895;2641895;2644478;2644478;2645563;2645563;2783775;2783775;2786023;2786023;2787706;2787706;2789665;2790346;2800868;2801717	-;-;-;-;-;-;-;-;-;-;-;-;-;-;-;-	8814	chr1:2635976-2801717	34.3377	35.0576	115.613	80.7021	163.239	68.4984	177.965	81.517	98.5637	73.7133	92.9207	0.139329	0.207659	0.67095	0.502253	1
262	ENSG00000287396.1	AL592464.3	novel transcript	chr1;chr1	2814056;2817501	2814451;2817767	+;+	663	chr1:2814056-2817767	0	1.06235	0	0.823491	0	1.12292	0	0	0	0	0.300877	0.00427157	0.0375659	0.113709	0.909469	1
263	ENSG00000284745.1	AL589702.1	novel transcript	chr1;chr1;chr1;chr1;chr1;chr1	2960658;2961018;2961672;2961672;2963264;2968563	2961585;2961585;2962100;2962100;2963415;2968707	-;-;-;-;-;-	1654	chr1:2960658-2968707	0	0	0	0	0	0	0	0	1.08312	0	0.108312	0	0.0375659	0	1	1
264	ENSG00000169717.7	ACTRT2	actin related protein T2 [Source:HGNC Symbol;Acc:HGNC:24026]	chr1	3021467	3022903	+	1437	chr1:3021467-3022903	2.08107	1.06235	1.3682	3.29396	0	0	0	0.840381	0	0	0.864597	-0.0770292	0.0612378	-1.25787	0.208439	1
265	ENSG00000177133.11	PRDM16-DT	PRDM16 divergent transcript [Source:HGNC Symbol;Acc:HGNC:48664]	chr1;chr1;chr1;chr1;chr1;chr1;chr1;chr1;chr1;chr1;chr1;chr1;chr1;chr1;chr1;chr1;chr1;chr1;chr1;chr1;chr1;chr1;chr1;chr1;chr1;chr1;chr1;chr1;chr1;chr1;chr1;chr1;chr1	3059615;3059615;3059617;3059617;3059617;3059624;3059638;3060230;3060230;3060230;3060230;3060501;3060501;3060501;3060501;3061107;3061107;3061107;3061107;3061107;3061289;3061591;3061591;3061591;3061959;3062195;3062290;3063446;3064072;3064212;3067337;3067337;3068222	3059737;3062531;3059737;3059737;3060283;3059737;3060283;3060283;3060283;3060283;3060283;3061331;3060604;3060604;3060604;3062742;3064055;3062032;3061331;3061331;3061331;3061866;3061813;3061751;3062192;3062395;3063786;3063682;3064302;3064302;3067769;3068048;3068437	-;-;-;-;-;-;-;-;-;-;-;-;-;-;-;-;-;-;-;-;-;-;-;-;-;-;-;-;-;-;-;-;-	5600	chr1:3059615-3068437	0	0	1.3682	2.47047	0	1.12292	0	0	2.16623	0	0.712783	-0.0405502	0.0524499	-0.773123	0.43945	1
266	ENSG00000142611.17	PRDM16	PR/SET domain 16 [Source:HGNC Symbol;Acc:HGNC:14000]	chr1;chr1;chr1;chr1;chr1;chr1;chr1;chr1;chr1;chr1;chr1;chr1;chr1;chr1;chr1;chr1;chr1;chr1;chr1;chr1;chr1;chr1;chr1;chr1;chr1;chr1;chr1;chr1;chr1;chr1;chr1;chr1;chr1;chr1;chr1;chr1;chr1;chr1;chr1;chr1;chr1;chr1;chr1;chr1;chr1;chr1;chr1;chr1;chr1;chr1;chr1;chr1;chr1;chr1;chr1;chr1;chr1;chr1;chr1;chr1;chr1;chr1;chr1;chr1;chr1;chr1;chr1;chr1;chr1;chr1;chr1;chr1;chr1;chr1;chr1;chr1;chr1;chr1;chr1;chr1…	3069168;3069183;3069197;3069203;3069211;3186125;3186125;3186125;3186125;3186125;3237931;3244087;3244087;3244087;3244087;3244087;3244132;3385149;3385149;3385152;3385152;3385152;3385152;3386676;3396491;3396491;3396491;3396491;3396491;3396491;3402791;3402791;3402791;3402791;3402791;3402791;3404739;3404739;3404739;3404739;3404739;3404739;3405495;3405495;3405495;3405495;3405495;3405495;3411384;3411384…	3069296;3069296;3069296;3069296;3069296;3186474;3186474;3186591;3186474;3186474;3238095;3244137;3244137;3244137;3244137;3244137;3244137;3385286;3385286;3385286;3385286;3385286;3385286;3386918;3396593;3396593;3396593;3396593;3396593;3396593;3402998;3402998;3402998;3402998;3402998;3402998;3404886;3404886;3404886;3404886;3404886;3404886;3405648;3405648;3405648;3405648;3405648;3405648;3412800;3412800…	+;+;+;+;+;+;+;+;+;+;+;+;+;+;+;+;+;+;+;+;+;+;+;+;+;+;+;+;+;+;+;+;+;+;+;+;+;+;+;+;+;+;+;+;+;+;+;+;+;+;+;+;+;+;+;+;+;+;+;+;+;+;+;+;+;+;+;+;+;+;+;+;+;+;+;+;+;+;+;+;+;+;+;+;+;+;+;+;+;+;+;+;+;+;+;+;+;+;+;+;+;+;+;+;+;+;+	9767	chr1:3069168-3438621	35.3782	32.9329	64.9895	47.7625	49.6336	60.638	49.3709	41.1787	40.0754	36.2896	45.8249	-0.026305	0.2161	-0.121726	0.903116	1
267	ENSG00000226286.1	AL008733.1	novel transcript	chr1;chr1	3132927;3133573	3133258;3133709	-;-	469	chr1:3132927-3133709	0	0	0	0.823491	1.10297	0	0	0	0	0	0.192646	0.00427157	0.0375659	0.113709	0.909469	1
268	ENSG00000279839.1	AL512383.1	TEC	chr1	3205988	3208664	+	2677	chr1:3205988-3208664	2.08107	0	0	0	0	0	1.14816	0.840381	0	0	0.406961	0	0.0383891	0	1	1
269	ENSG00000272235.1	AL590438.1	novel transcript	chr1	3306636	3310096	-	3461	chr1:3306636-3310096	1.04054	0	0	0	0	0	0	0	0	0	0.104054	0	0.0375659	0	1	1
270	ENSG00000130762.15	ARHGEF16	Rho guanine nucleotide exchange factor 16 [Source:HGNC Symbol;Acc:HGNC:15515]	chr1;chr1;chr1;chr1;chr1;chr1;chr1;chr1;chr1;chr1;chr1;chr1;chr1;chr1;chr1;chr1;chr1;chr1;chr1;chr1;chr1;chr1;chr1;chr1;chr1;chr1;chr1;chr1;chr1;chr1;chr1;chr1;chr1;chr1;chr1;chr1;chr1;chr1;chr1;chr1;chr1;chr1;chr1;chr1;chr1;chr1;chr1;chr1;chr1;chr1;chr1;chr1;chr1;chr1;chr1;chr1;chr1;chr1;chr1;chr1	3454665;3463066;3466005;3466148;3466971;3467168;3467168;3468544;3468880;3468880;3468880;3469433;3469433;3469433;3469433;3471607;3471624;3472769;3473078;3473078;3473078;3473078;3473078;3473078;3473393;3473393;3473393;3473393;3473393;3473393;3473393;3474708;3474708;3474708;3474708;3474708;3475970;3475970;3475970;3475970;3475970;3477875;3477875;3477875;3477875;3478424;3478424;3478424;3479517;3479517…	3454811;3463672;3466193;3466193;3467337;3467337;3467337;3468936;3468936;3468936;3468936;3469593;3469593;3469593;3469593;3471791;3471791;3473230;3473230;3473230;3473230;3473230;3473230;3473230;3473522;3473522;3473521;3474457;3473522;3473522;3473522;3474782;3474782;3474782;3474782;3474782;3476062;3476019;3476062;3476062;3476062;3478612;3478026;3478026;3478026;3478612;3478612;3478612;3479590;3479590…	+;+;+;+;+;+;+;+;+;+;+;+;+;+;+;+;+;+;+;+;+;+;+;+;+;+;+;+;+;+;+;+;+;+;+;+;+;+;+;+;+;+;+;+;+;+;+;+;+;+;+;+;+;+;+;+;+;+;+;+	5324	chr1:3454665-3481113	741.902	605.54	799.029	690.085	848.183	871.39	667.082	903.41	797.174	654.347	757.814	0.181142	0.146933	1.23282	0.217642	1
271	ENSG00000272088.1	AL512413.1	novel transcript	chr1	3487246	3487627	+	382	chr1:3487246-3487627	2.08107	1.06235	0.6841	3.29396	0	1.12292	0	0.840381	1.08312	0	1.01679	-0.0540893	0.0708667	-0.763255	0.445311	1
272	ENSG00000162591.16	MEGF6	multiple EGF like domains 6 [Source:HGNC Symbol;Acc:HGNC:3232]	chr1;chr1;chr1;chr1;chr1;chr1;chr1;chr1;chr1;chr1;chr1;chr1;chr1;chr1;chr1;chr1;chr1;chr1;chr1;chr1;chr1;chr1;chr1;chr1;chr1;chr1;chr1;chr1;chr1;chr1;chr1;chr1;chr1;chr1;chr1;chr1;chr1;chr1;chr1;chr1;chr1;chr1;chr1;chr1;chr1;chr1;chr1;chr1;chr1;chr1;chr1;chr1;chr1;chr1;chr1;chr1;chr1;chr1;chr1;chr1;chr1;chr1;chr1;chr1;chr1;chr1;chr1;chr1;chr1;chr1;chr1;chr1;chr1;chr1;chr1;chr1;chr1;chr1;chr1;chr1…	3487951;3489920;3490312;3490562;3490912;3490912;3490912;3490925;3492639;3492639;3492639;3492639;3492639;3492639;3492728;3493771;3493771;3493771;3493771;3493771;3493996;3493996;3493996;3493996;3493996;3494371;3494371;3494371;3494371;3494371;3494613;3494613;3494613;3494613;3495890;3495890;3495890;3495890;3495890;3496655;3496655;3496655;3496655;3496988;3496988;3497233;3497233;3497233;3497491;3498371…	3490589;3490589;3490589;3490589;3490959;3490959;3490959;3490959;3492767;3492767;3492767;3493486;3492767;3492767;3492767;3493899;3493899;3493899;3493797;3493899;3494244;3494124;3494124;3494124;3494124;3494741;3494499;3494499;3494499;3494499;3494741;3494741;3494741;3494741;3496014;3496018;3496018;3496018;3496018;3496717;3496783;3496783;3496783;3497119;3497119;3497361;3497361;3497361;3497621;3498499…	-;-;-;-;-;-;-;-;-;-;-;-;-;-;-;-;-;-;-;-;-;-;-;-;-;-;-;-;-;-;-;-;-;-;-;-;-;-;-;-;-;-;-;-;-;-;-;-;-;-;-;-;-;-;-;-;-;-;-;-;-;-;-;-;-;-;-;-;-;-;-;-;-;-;-;-;-;-;-;-;-;-;-;-;-;-;-;-;-;-;-;-;-;-;-;-;-;-;-;-;-;-;-;-;-;-;-;-;-;-;-;-;-;-;-;-;-;-;-;-;-;-	9021	chr1:3487951-3611508	1267.37	1144.15	1269.01	1434.52	1272.83	1417.13	1432.9	1404.28	1320.32	1145.39	1310.79	-0.00632117	0.118583	-0.0533061	0.957488	1
273	ENSG00000207776.1	MIR551A	microRNA 551a [Source:HGNC Symbol;Acc:HGNC:32806]	chr1	3560695	3560790	-	96	chr1:3560695-3560790	3.12161	1.06235	4.1046	0.823491	3.30891	0	1.14816	2.52114	0	0	1.60903	-0.0305598	0.0851105	-0.35906	0.71955	1
274	ENSG00000238260.1	AL513320.1	novel transcript	chr1;chr1;chr1	3623190;3624308;3624632	3623556;3624450;3624743	-;-;-	622	chr1:3623190-3624743	4.16214	3.18705	2.7364	4.11745	8.82375	1.12292	4.59264	2.52114	4.33247	1.13405	3.673	0.053677	0.126218	0.425272	0.670639	1
275	ENSG00000158109.15	TPRG1L	tumor protein p63 regulated 1 like [Source:HGNC Symbol;Acc:HGNC:27007]	chr1;chr1;chr1;chr1;chr1;chr1;chr1;chr1;chr1	3625015;3625050;3625424;3625424;3625713;3627500;3627500;3628409;3628409	3625273;3625273;3625515;3625515;3625889;3627653;3627653;3630127;3630127	+;+;+;+;+;+;+;+;+	2401	chr1:3625015-3630127	729.415	813.761	963.897	894.311	906.64	906.201	873.751	1020.22	926.066	793.836	882.81	-0.0331246	0.126203	-0.262471	0.792958	1
276	ENSG00000116213.16	WRAP73	WD repeat containing, antisense to TP73 [Source:HGNC Symbol;Acc:HGNC:12759]	chr1;chr1;chr1;chr1;chr1;chr1;chr1;chr1;chr1;chr1;chr1;chr1;chr1;chr1;chr1;chr1;chr1;chr1;chr1;chr1;chr1;chr1;chr1;chr1;chr1;chr1;chr1;chr1;chr1;chr1;chr1;chr1;chr1;chr1;chr1;chr1;chr1;chr1;chr1;chr1;chr1;chr1;chr1;chr1;chr1;chr1;chr1;chr1;chr1;chr1;chr1;chr1;chr1;chr1;chr1;chr1;chr1;chr1;chr1;chr1	3630767;3630770;3631466;3631886;3632213;3632213;3632213;3632766;3633310;3633398;3633398;3633398;3634916;3634997;3634997;3634997;3634997;3634997;3635014;3635160;3635160;3635160;3635160;3635160;3635160;3635272;3635944;3635944;3635944;3635944;3635944;3636995;3636995;3636995;3636995;3636995;3636995;3638750;3638750;3638750;3638750;3638750;3638750;3646666;3646666;3646666;3646666;3646666;3647246;3647408…	3631657;3631117;3631657;3637098;3632338;3632338;3632338;3633503;3633503;3633503;3633503;3633503;3635074;3635074;3635074;3635074;3635074;3635074;3635074;3635294;3635433;3635450;3635294;3635294;3635294;3635294;3636030;3636030;3636030;3636030;3636030;3637098;3637098;3637098;3637057;3637098;3637098;3638822;3638822;3639625;3638822;3638822;3638822;3646782;3646782;3646782;3646782;3646782;3647560;3647560…	-;-;-;-;-;-;-;-;-;-;-;-;-;-;-;-;-;-;-;-;-;-;-;-;-;-;-;-;-;-;-;-;-;-;-;-;-;-;-;-;-;-;-;-;-;-;-;-;-;-;-;-;-;-;-;-;-;-;-;-	7634	chr1:3630767-3652761	578.538	540.737	629.372	540.21	661.781	535.635	563.747	662.22	546.974	496.714	575.593	0.0286192	0.137961	0.207445	0.835663	1
277	ENSG00000078900.15	TP73	tumor protein p73 [Source:HGNC Symbol;Acc:HGNC:12003]	chr1;chr1;chr1;chr1;chr1;chr1;chr1;chr1;chr1;chr1;chr1;chr1;chr1;chr1;chr1;chr1;chr1;chr1;chr1;chr1;chr1;chr1;chr1;chr1;chr1;chr1;chr1;chr1;chr1;chr1;chr1;chr1;chr1;chr1;chr1;chr1;chr1;chr1;chr1;chr1;chr1;chr1;chr1;chr1;chr1;chr1;chr1;chr1;chr1;chr1;chr1;chr1;chr1;chr1;chr1;chr1;chr1;chr1;chr1;chr1;chr1;chr1;chr1;chr1;chr1;chr1;chr1;chr1;chr1;chr1;chr1;chr1;chr1;chr1;chr1;chr1;chr1;chr1;chr1;chr1…	3652516;3652520;3652565;3652565;3652565;3682333;3682333;3682333;3682333;3682333;3682366;3682366;3683060;3683060;3683060;3683060;3683060;3683060;3683060;3690672;3690672;3690672;3690707;3698046;3698058;3707549;3707549;3707549;3707549;3707549;3707549;3707549;3707549;3707549;3707549;3707549;3707549;3707549;3722021;3722021;3722021;3722021;3722021;3722021;3722021;3722021;3722021;3722021;3722021;3722021…	3652641;3652641;3652641;3652641;3652641;3682430;3682430;3682430;3682430;3682430;3682430;3682430;3683180;3683180;3683180;3683180;3683180;3683180;3683180;3690944;3690944;3690944;3690944;3698151;3698151;3708534;3707791;3707791;3707791;3707791;3707791;3707791;3707791;3707791;3707791;3707791;3707791;3707791;3722207;3722207;3722207;3722207;3722207;3722207;3722207;3722207;3722207;3722207;3722207;3722207…	+;+;+;+;+;+;+;+;+;+;+;+;+;+;+;+;+;+;+;+;+;+;+;+;+;+;+;+;+;+;+;+;+;+;+;+;+;+;+;+;+;+;+;+;+;+;+;+;+;+;+;+;+;+;+;+;+;+;+;+;+;+;+;+;+;+;+;+;+;+;+;+;+;+;+;+;+;+;+;+;+;+;+;+;+;+;+;+;+;+;+;+;+;+;+;+;+;+;+;+;+;+;+;+;+;+;+;+;+;+;+;+;+;+;+;+;+;+;+;+;+;+;+;+;+;+;+;+;+;+;+;+;+;+;+;+;+;+;+;+;+;+;+;+;+;+	6767	chr1:3652516-3736201	236.202	231.593	186.759	172.109	164.342	134.751	179.113	190.767	184.13	127.014	180.678	-0.205319	0.177482	-1.15684	0.247337	1
278	ENSG00000227589.1	AL136528.1	novel transcript	chr1;chr1;chr1	3658938;3662153;3668625	3659430;3662265;3668772	-;-;-	754	chr1:3658938-3668772	0	0	0	0	0	0	0	0	0	1.13405	0.113405	0	0.0375659	0	1	1
279	ENSG00000227372.12	TP73-AS1	TP73 antisense RNA 1 [Source:HGNC Symbol;Acc:HGNC:29052]	chr1;chr1;chr1;chr1;chr1;chr1;chr1;chr1;chr1;chr1;chr1;chr1;chr1;chr1;chr1;chr1;chr1;chr1;chr1;chr1;chr1;chr1;chr1;chr1;chr1;chr1;chr1;chr1;chr1;chr1;chr1;chr1;chr1;chr1;chr1;chr1;chr1;chr1;chr1;chr1;chr1;chr1;chr1;chr1;chr1;chr1;chr1;chr1;chr1;chr1;chr1;chr1;chr1;chr1;chr1;chr1;chr1;chr1;chr1;chr1;chr1;chr1;chr1;chr1;chr1;chr1;chr1;chr1;chr1;chr1;chr1;chr1;chr1;chr1;chr1;chr1;chr1;chr1;chr1;chr1…	3735511;3735601;3735611;3735650;3735686;3735984;3736057;3736175;3736193;3736408;3736926;3736926;3736926;3736926;3736926;3737143;3737149;3737166;3737193;3737206;3737212;3737212;3737338;3737529;3737539;3737594;3737781;3738075;3738223;3738223;3738223;3738434;3738447;3739059;3739458;3739624;3739696;3739705;3739836;3739848;3739989;3740124;3740137;3740233;3740233;3740233;3740233;3740233;3740233;3740233…	3735542;3736588;3737854;3736558;3737854;3740387;3736558;3736558;3737854;3736758;3737296;3737103;3737103;3737103;3737103;3738513;3738513;3739407;3739335;3737854;3737854;3738513;3737854;3737854;3739551;3738513;3737875;3738513;3739227;3738513;3738513;3738513;3738513;3739216;3740387;3740387;3740387;3740387;3740387;3742957;3740387;3740387;3740387;3740387;3740387;3740387;3740387;3740387;3740387;3740387…	-;-;-;-;-;-;-;-;-;-;-;-;-;-;-;-;-;-;-;-;-;-;-;-;-;-;-;-;-;-;-;-;-;-;-;-;-;-;-;-;-;-;-;-;-;-;-;-;-;-;-;-;-;-;-;-;-;-;-;-;-;-;-;-;-;-;-;-;-;-;-;-;-;-;-;-;-;-;-;-;-;-;-;-;-;-;-;-;-;-;-;-;-;-;-;-;-;-;-;-;-;-;-;-;-;-;-;-;-;-;-;-;-;-;-;-;-;-;-;-;-;-;-;-;-;-;-;-;-;-;-;-;-;-;-;-;-;-;-;-;-;-	9701	chr1:3735511-3747373	2832.34	2940.59	2433.34	2617.88	2963.68	2889.29	2910.59	2579.97	2972.07	3106.17	2824.59	0.200657	0.101179	1.98318	0.0473472	1
280	ENSG00000276189.1	AL136528.2		chr1	3736943	3737103	+	161	chr1:3736943-3737103	0	1.06235	0	0	0	0	0	0	0	0	0.106235	0	0.0375659	0	1	1
281	ENSG00000162592.10	CCDC27	coiled-coil domain containing 27 [Source:HGNC Symbol;Acc:HGNC:26546]	chr1;chr1;chr1;chr1;chr1;chr1;chr1;chr1;chr1;chr1;chr1;chr1;chr1;chr1;chr1;chr1;chr1;chr1;chr1;chr1;chr1;chr1;chr1;chr1;chr1;chr1;chr1;chr1;chr1;chr1	3746460;3747814;3751332;3752445;3752450;3752475;3754118;3754118;3754118;3755457;3755457;3755457;3756733;3756752;3761281;3761281;3762620;3762620;3762967;3763108;3763706;3763706;3766535;3766535;3767233;3767233;3769783;3769783;3771401;3771401	3746691;3747958;3751457;3752799;3752799;3752799;3754241;3754241;3754241;3755567;3755567;3757189;3756890;3756890;3761430;3761430;3762712;3762712;3763474;3763474;3763836;3763836;3766612;3766612;3767445;3767445;3769887;3769887;3771645;3771645	+;+;+;+;+;+;+;+;+;+;+;+;+;+;+;+;+;+;+;+;+;+;+;+;+;+;+;+;+;+	4238	chr1:3746460-3771645	1.04054	3.18705	5.4728	4.11745	3.30891	2.24585	4.59264	5.04229	4.33247	2.2681	3.56081	-0.0786543	0.128029	-0.614349	0.538985	1
282	ENSG00000235169.9	SMIM1	small integral membrane protein 1 (Vel blood group) [Source:HGNC Symbol;Acc:HGNC:44204]	chr1;chr1;chr1;chr1;chr1;chr1;chr1;chr1;chr1;chr1;chr1;chr1;chr1	3772655;3772771;3772787;3772825;3773063;3773063;3773063;3775299;3775299;3775299;3775299;3775795;3775795	3772788;3772788;3772841;3773181;3773181;3773181;3773181;3775483;3775388;3775670;3775483;3775982;3775956	+;+;+;+;+;+;+;+;+;+;+;+;+	1087	chr1:3772655-3775982	41.6214	36.12	67.7259	49.4094	58.4573	46.0399	53.9636	59.6671	40.0754	23.8151	47.6895	-0.102097	0.215967	-0.472741	0.636398	1
283	ENSG00000130764.10	LRRC47	leucine rich repeat containing 47 [Source:HGNC Symbol;Acc:HGNC:29207]	chr1;chr1;chr1;chr1;chr1;chr1;chr1;chr1;chr1;chr1;chr1;chr1;chr1;chr1;chr1;chr1	3778559;3781135;3781290;3781512;3781512;3781512;3782661;3782661;3782661;3783770;3783996;3783996;3783996;3785087;3786849;3795862	3781336;3781336;3781336;3781601;3781601;3781601;3782763;3782763;3782763;3783911;3784175;3784047;3784111;3785203;3787310;3796498	-;-;-;-;-;-;-;-;-;-;-;-;-;-;-;-	4509	chr1:3778559-3796498	4549.22	4679.66	3692.77	4128.16	4141.65	4355.83	4191.94	3787.6	4567.51	4479.5	4257.38	0.113619	0.0989854	1.14783	0.251038	1
284	ENSG00000266075.2	RN7SL574P	RNA, 7SL, cytoplasmic 574, pseudogene [Source:HGNC Symbol;Acc:HGNC:46590]	chr1	3782815	3783111	+	297	chr1:3782815-3783111	1.04054	0	2.7364	2.47047	0	5.61463	3.44448	2.52114	2.16623	1.13405	2.11279	0.00462574	0.0968724	0.0477509	0.961915	1
285	ENSG00000272153.1	AL365330.1	novel transcript, antisense to LRRC47	chr1	3785008	3785538	+	531	chr1:3785008-3785538	0	2.1247	3.4205	6.58792	4.41187	3.36878	4.59264	3.36152	4.33247	3.40215	3.56026	-0.0422917	0.126041	-0.335539	0.737219	1
286	ENSG00000116198.13	CEP104	centrosomal protein 104 [Source:HGNC Symbol;Acc:HGNC:24866]	chr1;chr1;chr1;chr1;chr1;chr1;chr1;chr1;chr1;chr1;chr1;chr1;chr1;chr1;chr1;chr1;chr1;chr1;chr1;chr1;chr1;chr1;chr1;chr1;chr1;chr1;chr1;chr1;chr1;chr1;chr1;chr1;chr1;chr1;chr1;chr1;chr1;chr1;chr1;chr1;chr1;chr1;chr1;chr1;chr1;chr1;chr1;chr1;chr1;chr1;chr1;chr1;chr1;chr1;chr1;chr1;chr1;chr1;chr1;chr1;chr1;chr1;chr1;chr1;chr1;chr1;chr1;chr1;chr1;chr1;chr1;chr1;chr1;chr1;chr1;chr1;chr1	3812086;3815239;3816149;3816280;3816280;3822776;3823174;3823174;3823424;3823424;3823424;3825758;3825758;3825758;3826370;3826370;3826370;3826708;3826708;3826708;3829266;3829266;3829266;3829692;3829791;3831046;3831046;3831091;3833671;3833862;3833862;3834925;3834925;3834925;3835062;3836495;3836495;3836495;3836915;3837292;3837292;3837292;3838964;3838964;3838964;3839083;3839608;3839608;3839608;3839757…	3815517;3815517;3816370;3816370;3816458;3823241;3823241;3823241;3823562;3823562;3823562;3825866;3825866;3825866;3826436;3826436;3826436;3826744;3826744;3826744;3829373;3829306;3829373;3829997;3829997;3831224;3831222;3831222;3834035;3834035;3834035;3835092;3835092;3835092;3835092;3836692;3836692;3836692;3837136;3837345;3837519;3837519;3839110;3839119;3839119;3839119;3839776;3839776;3839776;3839776…	-;-;-;-;-;-;-;-;-;-;-;-;-;-;-;-;-;-;-;-;-;-;-;-;-;-;-;-;-;-;-;-;-;-;-;-;-;-;-;-;-;-;-;-;-;-;-;-;-;-;-;-;-;-;-;-;-;-;-;-;-;-;-;-;-;-;-;-;-;-;-;-;-;-;-;-;-	7871	chr1:3812086-3857214	1195.58	1204.71	1150.66	1124.06	1129.44	1168.96	1089.61	1159.73	1245.59	1219.11	1168.74	0.0136684	0.106648	0.128164	0.898019	1
287	ENSG00000169598.16	DFFB	DNA fragmentation factor subunit beta [Source:HGNC Symbol;Acc:HGNC:2773]	chr1;chr1;chr1;chr1;chr1;chr1;chr1;chr1;chr1;chr1;chr1;chr1;chr1;chr1;chr1;chr1;chr1;chr1;chr1;chr1;chr1;chr1;chr1;chr1;chr1;chr1;chr1;chr1;chr1;chr1;chr1;chr1;chr1;chr1;chr1;chr1;chr1;chr1;chr1;chr1;chr1;chr1;chr1;chr1;chr1;chr1;chr1;chr1;chr1;chr1;chr1;chr1;chr1;chr1;chr1;chr1;chr1;chr1;chr1;chr1;chr1;chr1;chr1;chr1;chr1;chr1;chr1;chr1;chr1;chr1;chr1	3857267;3857267;3857281;3857460;3857473;3857473;3857476;3857517;3857600;3857604;3858718;3858718;3858718;3858718;3858718;3858718;3858718;3858718;3858718;3858718;3860420;3860420;3865643;3865762;3865762;3865812;3865812;3865812;3865812;3865812;3866284;3867663;3867974;3867974;3867974;3867974;3867974;3867974;3867974;3867974;3869605;3869605;3869605;3869605;3869605;3869605;3869605;3869605;3869605;3872472…	3857717;3857717;3857717;3857717;3857717;3857717;3857717;3857717;3857717;3857717;3858851;3858866;3858844;3858844;3858844;3858844;3858866;3858844;3858844;3858866;3860506;3860490;3866000;3866000;3866000;3866000;3866000;3866000;3866000;3866000;3866398;3868053;3868053;3868053;3868053;3868053;3868053;3868053;3868053;3868053;3869775;3869775;3869775;3869775;3869775;3869775;3869775;3869775;3869775;3872545…	+;+;+;+;+;+;+;+;+;+;+;+;+;+;+;+;+;+;+;+;+;+;+;+;+;+;+;+;+;+;+;+;+;+;+;+;+;+;+;+;+;+;+;+;+;+;+;+;+;+;+;+;+;+;+;+;+;+;+;+;+;+;+;+;+;+;+;+;+;+;+	3870	chr1:3857267-3885429	260.134	280.461	285.954	250.341	300.007	261.642	249.151	277.326	220.956	235.883	262.185	0.0545243	0.158279	0.344482	0.730484	1
288	ENSG00000198912.11	C1orf174	chromosome 1 open reading frame 174 [Source:HGNC Symbol;Acc:HGNC:27915]	chr1;chr1;chr1;chr1;chr1;chr1;chr1;chr1;chr1;chr1;chr1;chr1	3889125;3889125;3889133;3890569;3890569;3890569;3892883;3892883;3895295;3900172;3900172;3900172	3890073;3890073;3890073;3891057;3891057;3892996;3892996;3892996;3896183;3900272;3900293;3900247	-;-;-;-;-;-;-;-;-;-;-;-	4388	chr1:3889125-3900293	750.226	747.896	655.368	557.503	652.957	699.582	606.229	715.164	639.039	628.264	665.223	0.1397	0.131224	1.06459	0.28706	1
289	ENSG00000236423.6	LINC01134	long intergenic non-protein coding RNA 1134 [Source:HGNC Symbol;Acc:HGNC:49449]	chr1;chr1;chr1;chr1;chr1;chr1;chr1;chr1;chr1;chr1;chr1	3900352;3900372;3900404;3900416;3903965;3903965;3905231;3913692;3914395;3914395;3914395	3900631;3900631;3900631;3900631;3904036;3904036;3905532;3914290;3917225;3915447;3914652	+;+;+;+;+;+;+;+;+;+;+	4084	chr1:3900352-3917225	30.1755	22.3094	33.5209	30.4691	31.9861	24.7044	22.9632	42.0191	43.3247	24.9491	30.6422	-0.0731826	0.21475	-0.340781	0.733269	1
290	ENSG00000233304.7	LINC01346	long intergenic non-protein coding RNA 1346 [Source:HGNC Symbol;Acc:HGNC:50563]	chr1;chr1;chr1;chr1;chr1;chr1;chr1;chr1;chr1;chr1;chr1	3940486;3940565;3940617;3940994;3940994;3940994;3945188;3947756;3949027;3949027;3952253	3940698;3940698;3940698;3941143;3941143;3941143;3945462;3948321;3949866;3949866;3955262	+;+;+;+;+;+;+;+;+;+;+	5054	chr1:3940486-3955262	0	0	0	0	0	0	1.14816	0	0	0	0.114816	0	0.0375659	0	1	1
291	ENSG00000284668.2	LINC02780	long intergenic non-protein coding RNA 2780 [Source:HGNC Symbol;Acc:HGNC:54300]	chr1;chr1;chr1;chr1;chr1;chr1;chr1;chr1;chr1;chr1;chr1;chr1;chr1	3976133;3976140;3976140;3976882;3976882;3976882;3995642;3995785;3996807;3996824;3998056;3998056;4012231	3976195;3976195;3976195;3977157;3977102;3977157;3995691;3995830;3996932;3996932;3998058;3998855;4012704	+;+;+;+;+;+;+;+;+;+;+;+;+	1835	chr1:3976133-4012704	0	2.1247	0	0	0	0	0	0	0	0	0.21247	0	0.0375659	0	1	1
292	ENSG00000284703.1	AL805961.1	novel transcript	chr1;chr1	4012921;4018478	4016706;4019508	-;-	4817	chr1:4012921-4019508	1.04054	1.06235	1.3682	4.11745	3.30891	2.24585	1.14816	3.36152	4.33247	1.13405	2.31195	0.000913613	0.105873	0.00862931	0.993115	1
293	ENSG00000284694.1	AL355602.1	novel transcript	chr1;chr1	4479131;4484194	4482350;4484375	-;-	3402	chr1:4479131-4484375	1.04054	0	0	0	0	0	0	0	0	0	0.104054	0	0.0375659	0	1	1
294	ENSG00000196581.11	AJAP1	adherens junctions associated protein 1 [Source:HGNC Symbol;Acc:HGNC:30801]	chr1;chr1;chr1;chr1;chr1;chr1;chr1;chr1;chr1;chr1;chr1;chr1;chr1;chr1	4654609;4654732;4711155;4711900;4711900;4711900;4769853;4769853;4772280;4772280;4774427;4774427;4777401;4782545	4655454;4655454;4711186;4712165;4712699;4712699;4769940;4769940;4772525;4772525;4774558;4774558;4777794;4792534	+;+;+;+;+;+;+;+;+;+;+;+;+;+	12528	chr1:4654609-4792534	277.823	237.967	294.163	294.81	333.096	249.289	326.078	469.773	319.52	323.205	312.572	-0.0122497	0.170294	-0.0719326	0.942656	1
295	ENSG00000287586.1	Z98886.1	novel transcript, antisense to AJAP1	chr1;chr1;chr1;chr1	4730211;4730272;4733536;4734798	4733030;4733030;4733745;4734992	-;-;-;-	3225	chr1:4730211-4734992	0	0	0	0.823491	0	0	0	0	0	0	0.082349	-0.00657277	0.0375659	-0.174966	0.861106	1
296	ENSG00000284739.1	BX005132.1	novel transcript	chr1;chr1;chr1	4963954;4964418;4973107	4964089;4964553;4973298	-;-;-	464	chr1:4963954-4973298	1.04054	0	0	0	0	0	0	0	0	0	0.104054	0	0.0375659	0	1	1
297	ENSG00000231510.1	LINC02782	long intergenic non-protein coding RNA 2782 [Source:HGNC Symbol;Acc:HGNC:54302]	chr1;chr1;chr1;chr1	5086459;5088251;5090580;5090733	5086569;5088373;5090627;5090899	-;-;-;-	449	chr1:5086459-5090899	1.04054	1.06235	0	0.823491	1.10297	0	0	0	0	0	0.402935	0.00415551	0.0413364	0.100529	0.919924	1
298	ENSG00000284692.2	Z98259.3	novel transcript	chr1;chr1;chr1;chr1;chr1;chr1;chr1;chr1;chr1;chr1	5478736;5489795;5490829;5491144;5491144;5492488;5492488;5492755;5492755;5492755	5478841;5491581;5491050;5491581;5491581;5492607;5492607;5493057;5492804;5492889	-;-;-;-;-;-;-;-;-;-	2316	chr1:5478736-5493057	1.04054	0	0	0	0	0	0	0	0	0	0.104054	0	0.0375659	0	1	1
299	ENSG00000236948.2	AL365255.1	novel transcript	chr1;chr1;chr1;chr1;chr1	5561709;5563170;5587368;5668141;5668141	5562254;5563355;5587575;5668295;5668255	-;-;-;-;-	1095	chr1:5561709-5668295	0	0	1.3682	0	0	0	0	0.840381	1.08312	0	0.32917	-0.0155961	0.0376712	-0.414007	0.678869	1
300	ENSG00000264101.1	MIR4689	microRNA 4689 [Source:HGNC Symbol;Acc:HGNC:41895]	chr1	5862672	5862741	-	70	chr1:5862672-5862741	0	1.06235	0.6841	0	0	0	1.14816	1.68076	1.08312	0	0.565849	-0.0109614	0.0504625	-0.217219	0.828038	1
301	ENSG00000131697.18	NPHP4	nephrocystin 4 [Source:HGNC Symbol;Acc:HGNC:19104]	chr1;chr1;chr1;chr1;chr1;chr1;chr1;chr1;chr1;chr1;chr1;chr1;chr1;chr1;chr1;chr1;chr1;chr1;chr1;chr1;chr1;chr1;chr1;chr1;chr1;chr1;chr1;chr1;chr1;chr1;chr1;chr1;chr1;chr1;chr1;chr1;chr1;chr1;chr1;chr1;chr1;chr1;chr1;chr1;chr1;chr1;chr1;chr1;chr1;chr1;chr1;chr1;chr1;chr1;chr1;chr1;chr1;chr1;chr1;chr1;chr1;chr1;chr1;chr1;chr1;chr1;chr1;chr1;chr1;chr1;chr1;chr1;chr1;chr1;chr1;chr1;chr1;chr1;chr1;chr1…	5862811;5862811;5862811;5862811;5862813;5863265;5863890;5863890;5863890;5863890;5864338;5864338;5864338;5864338;5864338;5865102;5865102;5865102;5865102;5866373;5866373;5866373;5866373;5867030;5867030;5867030;5867030;5867030;5867030;5867082;5867740;5867740;5867740;5867740;5867740;5867740;5873252;5873252;5873252;5873252;5873252;5874471;5874471;5874471;5874471;5874874;5874874;5874874;5874874;5874905…	5863405;5863405;5866458;5864033;5863405;5863405;5864033;5864033;5864033;5864033;5864517;5864517;5864517;5864517;5866458;5865273;5865273;5865273;5865273;5866458;5866458;5866458;5866458;5867115;5867115;5867115;5867115;5867115;5867652;5867115;5867896;5867896;5867896;5867896;5867896;5868375;5873841;5873335;5873335;5873335;5873335;5874657;5874657;5874657;5874657;5875100;5875100;5875100;5875100;5875100…	-;-;-;-;-;-;-;-;-;-;-;-;-;-;-;-;-;-;-;-;-;-;-;-;-;-;-;-;-;-;-;-;-;-;-;-;-;-;-;-;-;-;-;-;-;-;-;-;-;-;-;-;-;-;-;-;-;-;-;-;-;-;-;-;-;-;-;-;-;-;-;-;-;-;-;-;-;-;-;-;-;-;-;-;-;-;-;-;-;-;-;-;-;-;-;-;-;-;-;-;-;-;-;-;-;-;-;-;-;-;-;-;-;-;-;-;-;-;-;-;-;-;-;-;-;-;-;-;-;-;-;-;-;-;-;-;-;-;-;-;-;-;-;-;-;-;-;-;-;-;-;-;-;-;-	13167	chr1:5862811-5992473	696.118	602.353	1026.83	1012.89	1150.4	877.005	1118.31	1238.72	1076.62	919.716	971.896	-0.0129843	0.128414	-0.101113	0.919461	1
302	ENSG00000069424.15	KCNAB2	potassium voltage-gated channel subfamily A regulatory beta subunit 2 [Source:HGNC Symbol;Acc:HGNC:6229]	chr1;chr1;chr1;chr1;chr1;chr1;chr1;chr1;chr1;chr1;chr1;chr1;chr1;chr1;chr1;chr1;chr1;chr1;chr1;chr1;chr1;chr1;chr1;chr1;chr1;chr1;chr1;chr1;chr1;chr1;chr1;chr1;chr1;chr1;chr1;chr1;chr1;chr1;chr1;chr1;chr1;chr1;chr1;chr1;chr1;chr1;chr1;chr1;chr1;chr1;chr1;chr1;chr1;chr1;chr1;chr1;chr1;chr1;chr1;chr1;chr1;chr1;chr1;chr1;chr1;chr1;chr1;chr1;chr1;chr1;chr1;chr1;chr1;chr1;chr1;chr1;chr1;chr1;chr1;chr1…	5990927;5991320;5992262;5992639;5992666;5992671;5992671;5992675;5992685;5992693;5992703;5992706;5992711;5992711;5992714;5992723;5992731;5992753;5992760;5995863;5995863;5995863;6007439;6018635;6018635;6018635;6026013;6026163;6026272;6026275;6026276;6026294;6026320;6026327;6026334;6026345;6026345;6026347;6026361;6027297;6027356;6034283;6034677;6034980;6035090;6035917;6040517;6040517;6040517;6040517…	5991043;5991556;5992788;5992788;5992788;5992788;5992788;5992788;5992788;5992788;5992788;5992788;5992788;5992788;5992788;5992788;5992788;5992788;5992788;5996084;5996084;5996084;6007660;6018963;6018968;6018835;6026445;6026445;6026445;6026445;6026445;6026445;6026445;6026445;6026445;6026445;6026445;6026445;6026445;6027459;6027459;6034794;6034963;6035172;6035172;6036048;6040645;6040645;6040645;6040645…	+;+;+;+;+;+;+;+;+;+;+;+;+;+;+;+;+;+;+;+;+;+;+;+;+;+;+;+;+;+;+;+;+;+;+;+;+;+;+;+;+;+;+;+;+;+;+;+;+;+;+;+;+;+;+;+;+;+;+;+;+;+;+;+;+;+;+;+;+;+;+;+;+;+;+;+;+;+;+;+;+;+;+;+;+;+;+;+;+;+;+;+;+;+;+;+;+;+;+;+;+;+;+;+;+;+;+;+;+;+;+;+;+;+;+;+;+;+;+;+;+;+;+;+;+;+;+;+;+;+;+;+;+;+;+;+;+;+;+;+;+;+;+;+;+;+;+;+;+;+;+;+;+;+;+;+;+;+;+;+;+;+;+;+;+;+;+;+;+;+;+;+;+;+;+;+;+;+;+;+;+;+;+;+;+;+;+;+;+;+;+;+;+;+;+;+;+;+;+;+…	17329	chr1:5990927-6101193	355.863	320.83	390.621	406.804	422.437	302.067	411.042	452.965	362.844	265.368	369.084	-0.123005	0.158111	-0.777968	0.436588	1
303	ENSG00000116254.18	CHD5	chromodomain helicase DNA binding protein 5 [Source:HGNC Symbol;Acc:HGNC:16816]	chr1;chr1;chr1;chr1;chr1;chr1;chr1;chr1;chr1;chr1;chr1;chr1;chr1;chr1;chr1;chr1;chr1;chr1;chr1;chr1;chr1;chr1;chr1;chr1;chr1;chr1;chr1;chr1;chr1;chr1;chr1;chr1;chr1;chr1;chr1;chr1;chr1;chr1;chr1;chr1;chr1;chr1;chr1;chr1;chr1;chr1;chr1;chr1;chr1;chr1;chr1;chr1;chr1;chr1;chr1;chr1;chr1;chr1;chr1;chr1;chr1;chr1;chr1;chr1;chr1;chr1;chr1;chr1;chr1;chr1;chr1;chr1;chr1;chr1;chr1;chr1;chr1;chr1;chr1;chr1…	6101787;6105081;6105081;6105083;6105091;6106234;6106234;6106234;6106234;6106234;6106395;6106395;6106616;6106616;6106616;6106616;6106616;6109795;6109795;6109795;6109795;6110394;6110394;6110394;6110394;6111775;6111775;6111775;6111775;6112140;6112140;6112140;6112140;6112909;6112909;6112909;6112909;6113311;6121105;6121105;6121105;6121105;6121494;6121494;6121494;6121494;6123948;6123948;6123948;6124517…	6105427;6105427;6105427;6105427;6105427;6106287;6106287;6106287;6106287;6106287;6106509;6106509;6106779;6106779;6106779;6106772;6106779;6109990;6109990;6109990;6109990;6110526;6110526;6110526;6110526;6111883;6111883;6111883;6111883;6112277;6112277;6112277;6112277;6112998;6112998;6112998;6112998;6113416;6121237;6121237;6121237;6121237;6121573;6121573;6121573;6121573;6124107;6124107;6124107;6124661…	-;-;-;-;-;-;-;-;-;-;-;-;-;-;-;-;-;-;-;-;-;-;-;-;-;-;-;-;-;-;-;-;-;-;-;-;-;-;-;-;-;-;-;-;-;-;-;-;-;-;-;-;-;-;-;-;-;-;-;-;-;-;-;-;-;-;-;-;-;-;-;-;-;-;-;-;-;-;-;-;-;-;-;-;-;-;-;-;-;-;-;-;-;-;-;-;-;-;-;-;-;-;-;-;-;-;-;-;-;-;-;-;-;-;-;-;-;-;-;-;-;-;-;-;-;-;-;-;-;-;-;-;-;-;-;-;-	10094	chr1:6101787-6180321	130.067	106.235	82.092	83.1725	90.4434	111.17	73.4823	95.8034	85.5663	72.5793	93.0611	0.196205	0.201909	0.971748	0.331176	1
304	ENSG00000285629.1	AL031847.1	novel transcript	chr1;chr1;chr1;chr1;chr1	6159430;6168150;6181269;6192930;6197652	6159515;6168277;6181486;6193054;6197757	-;-;-;-;-	663	chr1:6159430-6197757	1.04054	1.06235	2.7364	2.47047	2.20594	0	4.59264	0.840381	1.08312	0	1.60318	-0.0597286	0.0889567	-0.671434	0.501944	1
305	ENSG00000116251.11	RPL22	ribosomal protein L22 [Source:HGNC Symbol;Acc:HGNC:10315]	chr1;chr1;chr1;chr1;chr1;chr1;chr1;chr1;chr1;chr1;chr1;chr1;chr1;chr1;chr1;chr1;chr1;chr1;chr1;chr1;chr1;chr1;chr1;chr1;chr1;chr1;chr1;chr1;chr1	6185020;6186575;6186615;6186692;6186723;6192927;6192930;6192930;6192930;6192930;6192930;6192930;6197652;6197652;6197652;6197652;6197652;6197652;6197652;6199370;6199562;6200489;6200489;6200489;6203367;6208681;6208681;6209135;6209135	6186816;6186816;6186816;6186816;6186816;6193054;6193054;6193054;6193054;6193054;6193054;6193054;6197756;6197756;6197756;6197756;6197756;6199563;6197756;6199553;6199595;6200750;6200727;6200842;6203494;6208739;6208739;6209389;6209244	-;-;-;-;-;-;-;-;-;-;-;-;-;-;-;-;-;-;-;-;-;-;-;-;-;-;-;-;-	4665	chr1:6185020-6209389	2930.15	2736.62	2555.11	2911.04	2608.52	3161.03	2982.92	2358.95	3173.53	3221.84	2863.97	0.0711013	0.123812	0.574266	0.565788	1
306	ENSG00000226944.1	RNF207-AS1	RNF207 antisense RNA 1 [Source:HGNC Symbol;Acc:HGNC:41286]	chr1;chr1;chr1	6204840;6205206;6205754	6204982;6205413;6205780	-;-;-	378	chr1:6204840-6205780	5.20268	1.06235	10.9456	8.2349	12.1326	5.61463	3.44448	7.56343	4.33247	6.80431	6.53375	-0.0291033	0.154528	-0.188337	0.850613	1
307	ENSG00000158286.13	RNF207	ring finger protein 207 [Source:HGNC Symbol;Acc:HGNC:32947]	chr1;chr1;chr1;chr1;chr1;chr1;chr1;chr1;chr1;chr1;chr1;chr1;chr1;chr1;chr1;chr1;chr1;chr1;chr1;chr1;chr1;chr1;chr1;chr1;chr1;chr1;chr1;chr1;chr1;chr1;chr1;chr1;chr1;chr1;chr1;chr1;chr1;chr1;chr1;chr1;chr1;chr1;chr1;chr1;chr1;chr1;chr1;chr1;chr1;chr1;chr1;chr1;chr1;chr1	6205475;6206119;6206129;6206196;6206536;6206536;6206536;6207379;6207379;6207379;6208618;6208860;6208881;6209115;6209115;6209268;6209268;6209414;6209414;6209924;6209924;6209924;6210223;6210223;6210223;6210370;6210370;6210370;6210870;6210902;6210938;6211021;6211021;6211035;6211867;6211867;6211867;6211867;6211923;6212218;6212231;6212231;6212682;6212682;6212682;6212738;6213066;6213066;6218289;6218289…	6206101;6206302;6206302;6206302;6206726;6206726;6206726;6207564;6208307;6207511;6209025;6209025;6209025;6209196;6209196;6209539;6209343;6209539;6209539;6209970;6209970;6209970;6210295;6210295;6210295;6210438;6210900;6210438;6210938;6210938;6211118;6211118;6211118;6211118;6211916;6212053;6212053;6212053;6212053;6212416;6212416;6212416;6212836;6213183;6212733;6212903;6213183;6213183;6218369;6218369…	+;+;+;+;+;+;+;+;+;+;+;+;+;+;+;+;+;+;+;+;+;+;+;+;+;+;+;+;+;+;+;+;+;+;+;+;+;+;+;+;+;+;+;+;+;+;+;+;+;+;+;+;+;+	6595	chr1:6205475-6221299	101.972	83.9258	149.818	121.877	152.21	130.259	115.964	125.217	110.478	92.9922	118.471	0.0383194	0.188289	0.203513	0.838734	1
308	ENSG00000116237.16	ICMT	isoprenylcysteine carboxyl methyltransferase [Source:HGNC Symbol;Acc:HGNC:5350]	chr1;chr1;chr1;chr1;chr1;chr1;chr1;chr1;chr1;chr1;chr1;chr1;chr1;chr1;chr1;chr1;chr1	6221193;6221898;6223438;6223491;6224599;6231902;6231902;6231902;6233474;6233474;6234405;6234886;6234886;6234886;6235717;6235717;6235717	6225262;6222160;6223502;6225262;6225262;6232119;6232119;6232119;6233643;6233643;6234511;6234974;6234974;6234974;6235972;6235972;6235964	-;-;-;-;-;-;-;-;-;-;-;-;-;-;-;-;-	4910	chr1:6221193-6235972	6631.33	6871.29	6535.89	6915.67	6923.33	7443.87	7007.23	6924.74	7578.57	6829.26	6966.12	0.0902947	0.0945776	0.954715	0.339722	1
309	ENSG00000225077.3	LINC00337	long intergenic non-protein coding RNA 337 [Source:HGNC Symbol;Acc:HGNC:28620]	chr1;chr1;chr1;chr1;chr1;chr1;chr1;chr1;chr1;chr1;chr1	6234692;6236240;6236966;6237245;6237245;6237470;6237771;6237814;6238221;6238221;6238221	6235063;6236336;6237150;6237345;6237345;6237848;6237848;6237848;6238940;6239444;6239408	+;+;+;+;+;+;+;+;+;+;+	2358	chr1:6234692-6239444	164.405	176.35	187.443	218.225	206.255	251.535	192.891	159.672	186.296	213.202	195.628	0.140494	0.171498	0.819213	0.412665	1
310	ENSG00000158292.7	GPR153	G protein-coupled receptor 153 [Source:HGNC Symbol;Acc:HGNC:23618]	chr1;chr1;chr1;chr1;chr1;chr1	6247353;6250440;6251338;6253718;6254550;6260825	6250003;6250624;6251530;6254147;6255014;6261098	-;-;-;-;-;-	4198	chr1:6247353-6261098	323.607	287.897	559.594	553.386	643.031	543.496	791.083	687.432	636.873	578.366	560.476	0.0806322	0.127047	0.634665	0.525647	1
311	ENSG00000097021.19	ACOT7	acyl-CoA thioesterase 7 [Source:HGNC Symbol;Acc:HGNC:24157]	chr1;chr1;chr1;chr1;chr1;chr1;chr1;chr1;chr1;chr1;chr1;chr1;chr1;chr1;chr1;chr1;chr1;chr1;chr1;chr1;chr1;chr1;chr1;chr1;chr1;chr1;chr1;chr1;chr1;chr1;chr1;chr1;chr1;chr1;chr1;chr1;chr1;chr1;chr1;chr1;chr1;chr1;chr1;chr1;chr1;chr1;chr1;chr1;chr1;chr1;chr1;chr1;chr1;chr1;chr1;chr1;chr1;chr1;chr1;chr1;chr1;chr1;chr1;chr1;chr1;chr1;chr1;chr1;chr1;chr1;chr1;chr1;chr1;chr1;chr1;chr1;chr1;chr1;chr1;chr1…	6264269;6264273;6264273;6264273;6264273;6264273;6264273;6264273;6281102;6281102;6281102;6281102;6281102;6281102;6281102;6281102;6281130;6281253;6282724;6282724;6282724;6294864;6294864;6294864;6294864;6294864;6294864;6294864;6294864;6294864;6294864;6318492;6318492;6318492;6318492;6318492;6318492;6318492;6318492;6318492;6327299;6327299;6327299;6327299;6327299;6327299;6327299;6327299;6327299;6333477…	6264695;6264695;6264695;6264695;6264695;6264695;6264695;6264695;6281286;6281286;6281286;6281286;6281286;6281286;6281286;6281286;6281286;6281286;6282796;6282888;6282796;6295504;6294980;6294980;6294980;6294980;6294980;6294980;6294980;6294980;6294980;6318578;6318578;6318578;6318578;6318578;6318578;6318578;6318578;6318578;6327413;6327413;6327413;6327413;6327413;6327413;6327413;6327413;6327413;6333568…	-;-;-;-;-;-;-;-;-;-;-;-;-;-;-;-;-;-;-;-;-;-;-;-;-;-;-;-;-;-;-;-;-;-;-;-;-;-;-;-;-;-;-;-;-;-;-;-;-;-;-;-;-;-;-;-;-;-;-;-;-;-;-;-;-;-;-;-;-;-;-;-;-;-;-;-;-;-;-;-;-;-;-;-;-	4124	chr1:6264269-6394391	3719.91	3997.63	3544.32	3494.89	3437.95	3542.83	3470.89	3487.58	3260.18	2961.01	3491.72	-0.0114614	0.0962237	-0.119112	0.905187	1
312	ENSG00000271746.1	AL031848.2	novel transcript, antisense to ACOT7	chr1	6393555	6394391	+	837	chr1:6393555-6394391	12.4864	21.247	23.2594	19.7638	9.92672	28.0731	32.1485	16.8076	30.3273	38.5577	23.2598	-0.0563297	0.205633	-0.273933	0.784136	1
313	ENSG00000069812.11	HES2	hes family bHLH transcription factor 2 [Source:HGNC Symbol;Acc:HGNC:16005]	chr1;chr1;chr1;chr1;chr1;chr1;chr1;chr1;chr1;chr1;chr1;chr1;chr1;chr1;chr1;chr1;chr1;chr1;chr1	6412418;6413000;6413050;6415232;6416516;6418414;6418849;6419241;6419607;6419607;6419607;6419607;6419607;6419776;6419776;6419776;6419776;6419776;6424478	6413282;6413282;6413282;6419153;6416631;6419153;6419340;6419340;6419702;6419702;6419702;6419702;6419702;6419917;6419907;6419903;6419919;6419843;6424670	-;-;-;-;-;-;-;-;-;-;-;-;-;-;-;-;-;-;-	5407	chr1:6412418-6424670	14.5675	15.9353	3.4205	19.7638	8.82375	5.61463	8.03713	8.40381	2.16623	5.67026	9.24028	-0.118287	0.167324	-0.706933	0.479608	1
314	ENSG00000187017.17	ESPN	espin [Source:HGNC Symbol;Acc:HGNC:13281]	chr1;chr1;chr1;chr1;chr1;chr1;chr1;chr1;chr1;chr1;chr1;chr1;chr1;chr1;chr1;chr1;chr1;chr1;chr1;chr1;chr1;chr1;chr1;chr1;chr1;chr1;chr1;chr1;chr1;chr1;chr1;chr1;chr1;chr1;chr1;chr1;chr1;chr1;chr1;chr1;chr1;chr1;chr1;chr1;chr1;chr1;chr1;chr1;chr1;chr1;chr1;chr1;chr1;chr1;chr1;chr1;chr1;chr1;chr1;chr1;chr1;chr1;chr1;chr1;chr1;chr1;chr1;chr1;chr1;chr1;chr1;chr1;chr1;chr1;chr1;chr1;chr1;chr1;chr1;chr1…	6424776;6424788;6428226;6428226;6437300;6437568;6440254;6440254;6440254;6440254;6440378;6440626;6440626;6440626;6440626;6440659;6440934;6440934;6440934;6444481;6444481;6444481;6445664;6445664;6445664;6447331;6447351;6448043;6448043;6448467;6448520;6448641;6448641;6448641;6448641;6448641;6448641;6448641;6448641;6448893;6448893;6448893;6448893;6449055;6450374;6450444;6451317;6451603;6451603;6451603…	6425249;6425249;6428419;6428419;6437506;6437747;6440440;6440440;6440440;6440440;6440440;6440797;6440822;6440808;6440808;6440808;6441065;6441065;6441065;6444682;6444682;6444682;6445757;6445935;6445935;6447459;6447459;6448117;6448117;6448561;6448561;6448802;6448802;6448802;6449037;6448802;6448802;6449091;6449091;6448958;6449091;6449056;6449091;6449091;6450470;6450470;6451370;6451748;6451748;6451748…	+;+;+;+;+;+;+;+;+;+;+;+;+;+;+;+;+;+;+;+;+;+;+;+;+;+;+;+;+;+;+;+;+;+;+;+;+;+;+;+;+;+;+;+;+;+;+;+;+;+;+;+;+;+;+;+;+;+;+;+;+;+;+;+;+;+;+;+;+;+;+;+;+;+;+;+;+;+;+;+;+;+;+;+;+;+;+;+;+;+;+;+	6952	chr1:6424776-6461367	272.62	237.967	339.314	315.397	400.378	360.459	382.338	330.27	307.605	309.596	325.594	0.188339	0.144518	1.30322	0.192499	1
315	ENSG00000231868.1	AL031848.1	novel transcript, antisense to ESPN	chr1;chr1;chr1	6443034;6445562;6446912	6443169;6445681;6447006	-;-;-	351	chr1:6443034-6447006	0	1.06235	1.3682	0.823491	2.20594	1.12292	2.29632	2.52114	1.08312	2.2681	1.47516	0.0247073	0.0887071	0.278527	0.780608	1
316	ENSG00000215788.10	TNFRSF25	TNF receptor superfamily member 25 [Source:HGNC Symbol;Acc:HGNC:11910]	chr1;chr1;chr1;chr1;chr1;chr1;chr1;chr1;chr1;chr1;chr1;chr1;chr1;chr1;chr1;chr1;chr1;chr1;chr1;chr1;chr1;chr1;chr1;chr1;chr1;chr1;chr1;chr1;chr1;chr1;chr1;chr1;chr1;chr1;chr1;chr1;chr1;chr1;chr1;chr1;chr1;chr1;chr1;chr1;chr1;chr1;chr1;chr1;chr1;chr1;chr1;chr1;chr1;chr1;chr1;chr1;chr1;chr1;chr1;chr1;chr1;chr1;chr1;chr1;chr1;chr1;chr1;chr1;chr1;chr1;chr1;chr1;chr1;chr1;chr1;chr1;chr1;chr1;chr1;chr1…	6460786;6461151;6461151;6461151;6461151;6461151;6461151;6461204;6461434;6461434;6461434;6461434;6461434;6461434;6461480;6461756;6461994;6461994;6461994;6461994;6461994;6461994;6461994;6461994;6461994;6461994;6461994;6461994;6461994;6461994;6461994;6461994;6461994;6462319;6462629;6462629;6462629;6462629;6462629;6462629;6462629;6462629;6462629;6462629;6462629;6462629;6462629;6462629;6462629;6462637…	6461762;6461762;6461762;6461762;6461762;6461762;6461762;6461762;6461762;6461762;6461762;6461762;6461762;6461762;6461762;6461762;6462174;6462174;6462174;6462174;6462174;6462174;6462174;6462174;6462174;6462174;6462174;6462174;6462174;6462174;6462174;6462174;6462174;6462607;6462666;6462663;6462663;6462663;6462666;6462663;6462666;6462663;6462666;6462666;6462666;6462666;6462666;6462663;6462666;6462663…	-;-;-;-;-;-;-;-;-;-;-;-;-;-;-;-;-;-;-;-;-;-;-;-;-;-;-;-;-;-;-;-;-;-;-;-;-;-;-;-;-;-;-;-;-;-;-;-;-;-;-;-;-;-;-;-;-;-;-;-;-;-;-;-;-;-;-;-;-;-;-;-;-;-;-;-;-;-;-;-;-;-;-;-;-;-;-;-;-;-;-;-;-;-;-;-;-;-;-;-;-;-;-;-;-;-;-;-;-;-;-;-;-;-;-;-;-;-;-;-;-;-;-;-;-;-;-;-;-;-;-;-;-;-;-;-;-;-;-;-;-;-;-	4283	chr1:6460786-6466195	196.661	162.54	290.743	256.929	323.17	280.731	251.447	280.687	212.291	273.306	252.851	0.1141	0.166338	0.685954	0.492742	1
317	ENSG00000171680.22	PLEKHG5	pleckstrin homology and RhoGEF domain containing G5 [Source:HGNC Symbol;Acc:HGNC:29105]	chr1;chr1;chr1;chr1;chr1;chr1;chr1;chr1;chr1;chr1;chr1;chr1;chr1;chr1;chr1;chr1;chr1;chr1;chr1;chr1;chr1;chr1;chr1;chr1;chr1;chr1;chr1;chr1;chr1;chr1;chr1;chr1;chr1;chr1;chr1;chr1;chr1;chr1;chr1;chr1;chr1;chr1;chr1;chr1;chr1;chr1;chr1;chr1;chr1;chr1;chr1;chr1;chr1;chr1;chr1;chr1;chr1;chr1;chr1;chr1;chr1;chr1;chr1;chr1;chr1;chr1;chr1;chr1;chr1;chr1;chr1;chr1;chr1;chr1;chr1;chr1;chr1;chr1;chr1;chr1…	6466092;6466092;6466092;6466092;6466092;6466092;6466506;6467122;6467122;6467122;6467122;6467122;6467122;6467825;6467825;6467825;6467825;6467825;6467825;6467825;6467825;6467825;6467825;6467825;6467825;6467825;6468099;6469042;6469042;6469042;6469042;6469042;6469042;6469042;6469042;6469042;6469042;6469042;6469042;6469042;6469335;6469335;6469335;6469335;6469335;6469335;6469335;6469335;6469335;6469335…	6467572;6467572;6467572;6467572;6467572;6467572;6467572;6467572;6467572;6467572;6467572;6467572;6467572;6467893;6468586;6468586;6468586;6467898;6468586;6468586;6468586;6468586;6468586;6468586;6468586;6468586;6468586;6469241;6469241;6469241;6469241;6469241;6469241;6469241;6469241;6469241;6469241;6469241;6469241;6469241;6469450;6469450;6469450;6469450;6469450;6469450;6469450;6469450;6469450;6469450…	-;-;-;-;-;-;-;-;-;-;-;-;-;-;-;-;-;-;-;-;-;-;-;-;-;-;-;-;-;-;-;-;-;-;-;-;-;-;-;-;-;-;-;-;-;-;-;-;-;-;-;-;-;-;-;-;-;-;-;-;-;-;-;-;-;-;-;-;-;-;-;-;-;-;-;-;-;-;-;-;-;-;-;-;-;-;-;-;-;-;-;-;-;-;-;-;-;-;-;-;-;-;-;-;-;-;-;-;-;-;-;-;-;-;-;-;-;-;-;-;-;-;-;-;-;-;-;-;-;-;-;-;-;-;-;-;-;-;-;-;-;-;-;-;-;-;-;-;-;-;-;-;-;-;-;-;-;-;-;-;-;-;-;-;-;-;-;-;-;-;-;-;-;-;-;-;-;-;-;-;-;-;-;-;-;-;-;-;-;-;-;-;-;-;-;-;-;-;-;-…	7053	chr1:6466092-6520061	833.469	751.083	1008.36	947.014	884.581	924.167	1003.49	927.781	896.821	779.093	895.587	-0.10277	0.115527	-0.889573	0.373695	1
318	ENSG00000162408.11	NOL9	nucleolar protein 9 [Source:HGNC Symbol;Acc:HGNC:26265]	chr1;chr1;chr1;chr1;chr1;chr1;chr1;chr1;chr1;chr1;chr1;chr1;chr1;chr1;chr1;chr1;chr1;chr1;chr1;chr1;chr1;chr1;chr1	6521347;6526696;6528994;6531968;6531995;6532229;6532463;6532463;6533280;6533280;6533280;6541830;6541830;6544826;6544826;6545045;6549256;6549362;6549571;6550396;6550396;6554107;6554107	6526003;6526829;6529171;6532079;6532079;6532760;6532760;6532760;6533385;6533441;6533441;6541927;6541927;6545017;6544922;6545180;6549698;6549698;6549698;6550488;6550615;6554500;6554513	-;-;-;-;-;-;-;-;-;-;-;-;-;-;-;-;-;-;-;-;-;-;-	7271	chr1:6521347-6554513	3338.04	3010.7	3211.16	3382.9	3166.62	3613.57	3180.41	3564.9	3226.61	3106.17	3280.11	0.0369865	0.105359	0.351051	0.72555	1
319	ENSG00000173662.21	TAS1R1	taste 1 receptor member 1 [Source:HGNC Symbol;Acc:HGNC:14448]	chr1;chr1;chr1;chr1;chr1;chr1;chr1;chr1;chr1;chr1;chr1;chr1;chr1;chr1;chr1;chr1;chr1;chr1	6555307;6555309;6570909;6570909;6570941;6570941;6574631;6574631;6576415;6576415;6576415;6576950;6576950;6576950;6578653;6578653;6578653;6579296	6555564;6555564;6571215;6571215;6571215;6571215;6575392;6575392;6576627;6576627;6576627;6577070;6577070;6577070;6579426;6579755;6579626;6579426	+;+;+;+;+;+;+;+;+;+;+;+;+;+;+;+;+;+	2764	chr1:6555307-6579755	2.08107	1.06235	2.0523	1.64698	2.20594	1.12292	0	0.840381	0	1.13405	1.2146	-0.0101283	0.080277	-0.126167	0.8996	1
320	ENSG00000204859.13	ZBTB48	zinc finger and BTB domain containing 48 [Source:HGNC Symbol;Acc:HGNC:4930]	chr1;chr1;chr1;chr1;chr1;chr1;chr1;chr1;chr1;chr1;chr1;chr1;chr1;chr1;chr1;chr1;chr1;chr1;chr1;chr1;chr1;chr1;chr1;chr1;chr1;chr1;chr1;chr1;chr1;chr1;chr1;chr1;chr1;chr1;chr1;chr1;chr1;chr1;chr1;chr1;chr1;chr1	6579994;6580001;6580017;6580088;6580541;6580541;6580541;6582058;6582058;6582058;6582058;6585302;6585919;6585919;6586207;6586695;6586695;6587205;6587205;6587205;6587256;6587478;6587478;6587478;6587478;6587515;6588060;6588060;6588060;6588060;6588060;6588278;6588278;6588278;6588687;6588756;6588756;6588756;6588916;6588916;6588916;6588916	6580136;6580049;6580070;6580136;6581299;6581299;6581299;6582245;6582299;6582299;6582299;6586787;6586030;6586030;6587291;6586787;6586787;6587291;6587291;6587291;6587291;6587632;6587632;6587632;6587632;6587632;6589280;6588196;6588196;6588105;6588196;6588442;6588442;6588442;6588844;6588844;6588844;6588844;6589280;6589160;6589280;6589280	+;+;+;+;+;+;+;+;+;+;+;+;+;+;+;+;+;+;+;+;+;+;+;+;+;+;+;+;+;+;+;+;+;+;+;+;+;+;+;+;+;+	4510	chr1:6579994-6589280	561.889	527.989	705.307	727.966	773.181	738.885	721.045	712.643	759.265	640.739	686.891	0.0698014	0.122603	0.569327	0.569134	1
321	ENSG00000162413.16	KLHL21	kelch like family member 21 [Source:HGNC Symbol;Acc:HGNC:29041]	chr1;chr1;chr1;chr1;chr1;chr1;chr1;chr1;chr1;chr1;chr1;chr1;chr1;chr1;chr1;chr1;chr1;chr1;chr1;chr1;chr1	6590724;6590724;6593193;6593205;6593381;6594081;6595485;6595485;6595485;6595485;6599047;6599047;6599047;6599047;6599047;6599750;6601797;6601797;6603454;6614450;6614450	6595557;6593658;6593658;6594918;6593658;6594110;6595557;6595557;6595557;6595557;6599452;6599452;6599452;6599452;6599452;6599816;6602869;6603001;6603684;6614607;6614560	-;-;-;-;-;-;-;-;-;-;-;-;-;-;-;-;-;-;-;-;-	6901	chr1:6590724-6614607	1793.88	1593.53	1355.2	1177.59	1276.13	1254.31	1161.94	1399.23	1128.61	1003.63	1314.41	-0.00038662	0.122456	-0.0031572	0.997481	1
322	ENSG00000116273.6	PHF13	PHD finger protein 13 [Source:HGNC Symbol;Acc:HGNC:22983]	chr1;chr1;chr1;chr1;chr1;chr1	6613731;6613762;6616757;6619803;6621411;6622192	6614105;6614105;6616858;6620337;6624030;6622645	+;+;+;+;+;+	3632	chr1:6613731-6624030	2382.83	2560.27	2564.69	2976.09	2780.58	2706.25	2780.85	2560.64	2845.35	2872.55	2703.01	-0.0117619	0.104315	-0.112753	0.910226	1
323	ENSG00000041988.15	THAP3	THAP domain containing 3 [Source:HGNC Symbol;Acc:HGNC:20855]	chr1;chr1;chr1;chr1;chr1;chr1;chr1;chr1;chr1;chr1;chr1;chr1;chr1;chr1;chr1;chr1;chr1;chr1;chr1;chr1;chr1;chr1;chr1;chr1;chr1;chr1;chr1;chr1;chr1;chr1;chr1;chr1;chr1;chr1	6624866;6625150;6625171;6625181;6625192;6625198;6625225;6625230;6627763;6628395;6628499;6628499;6628499;6628499;6628499;6629643;6630288;6630288;6630288;6630288;6630288;6630288;6630291;6632370;6632391;6632391;6632391;6632391;6632391;6632796;6632796;6632796;6632796;6634020	6624954;6625292;6625292;6625292;6625292;6625292;6625292;6625292;6628519;6628691;6628691;6628691;6628691;6628691;6628691;6629724;6630326;6630353;6630353;6630353;6630353;6630353;6630353;6632495;6633051;6632495;6632495;6632495;6632495;6633121;6633273;6633368;6633565;6635586	+;+;+;+;+;+;+;+;+;+;+;+;+;+;+;+;+;+;+;+;+;+;+;+;+;+;+;+;+;+;+;+;+;+	4072	chr1:6624866-6635586	245.566	240.091	241.487	219.872	272.433	206.618	229.632	248.753	209.042	191.655	230.515	0.0426207	0.164053	0.259798	0.79502	1
324	ENSG00000007923.16	DNAJC11	DnaJ heat shock protein family (Hsp40) member C11 [Source:HGNC Symbol;Acc:HGNC:25570]	chr1;chr1;chr1;chr1;chr1;chr1;chr1;chr1;chr1;chr1;chr1;chr1;chr1;chr1;chr1;chr1;chr1;chr1;chr1;chr1;chr1;chr1;chr1;chr1;chr1;chr1;chr1;chr1;chr1;chr1;chr1;chr1;chr1;chr1;chr1;chr1;chr1;chr1;chr1;chr1;chr1;chr1;chr1;chr1;chr1;chr1;chr1;chr1;chr1;chr1;chr1;chr1;chr1;chr1;chr1;chr1;chr1;chr1;chr1;chr1;chr1;chr1;chr1;chr1;chr1;chr1;chr1;chr1;chr1;chr1;chr1;chr1;chr1;chr1;chr1;chr1;chr1;chr1;chr1;chr1…	6634168;6634168;6634170;6635113;6636117;6636117;6636117;6637198;6637198;6637198;6637301;6637447;6637447;6637447;6637447;6638083;6638295;6638295;6639902;6639902;6639902;6644558;6644558;6644558;6644558;6645041;6645041;6645041;6645041;6645789;6645789;6645800;6645871;6645876;6651017;6651529;6651529;6651529;6651529;6652829;6652829;6652829;6652829;6652829;6652914;6653809;6653911;6653911;6653911;6653911…	6634784;6635700;6635700;6635700;6636246;6636246;6636246;6637340;6637340;6637340;6637340;6637504;6637504;6637504;6638364;6638364;6638364;6638364;6640057;6640057;6640057;6644674;6644674;6644674;6644674;6645112;6645126;6645126;6645057;6645978;6645978;6645978;6645978;6645978;6651180;6651602;6651602;6651602;6651602;6652951;6652951;6652951;6652951;6652951;6652951;6654039;6654039;6654039;6654039;6654039…	-;-;-;-;-;-;-;-;-;-;-;-;-;-;-;-;-;-;-;-;-;-;-;-;-;-;-;-;-;-;-;-;-;-;-;-;-;-;-;-;-;-;-;-;-;-;-;-;-;-;-;-;-;-;-;-;-;-;-;-;-;-;-;-;-;-;-;-;-;-;-;-;-;-;-;-;-;-;-;-;-;-;-;-;-	5083	chr1:6634168-6701924	5127.76	4862.38	4903.63	5139.4	5225.86	5684.25	5017.46	4896.06	5747.02	5182.61	5178.64	0.113393	0.0968743	1.17052	0.241793	1
325	ENSG00000228750.7	LINC01672	long intergenic non-protein coding RNA 1672 [Source:HGNC Symbol;Acc:HGNC:52460]	chr1;chr1;chr1;chr1;chr1;chr1;chr1;chr1;chr1;chr1;chr1;chr1;chr1;chr1	6724637;6724637;6724643;6724670;6724673;6724673;6725937;6727081;6727433;6727433;6729720;6729720;6729720;6729720	6724850;6724850;6724850;6724850;6724855;6724855;6727408;6727444;6727612;6727612;6729993;6729993;6730012;6730012	+;+;+;+;+;+;+;+;+;+;+;+;+;+	2188	chr1:6724637-6730012	0	0	0.6841	0	0	0	0	0	0	0	0.06841	-0.00657277	0.0375659	-0.174966	0.861106	1
326	ENSG00000284744.1	AL591163.1	novel transcript	chr1;chr1;chr1	6767954;6769727;6769911	6768762;6769776;6770038	+;+;+	987	chr1:6767954-6770038	0	0	0	0	1.10297	1.12292	0	0	0	1.13405	0.335994	0.0259603	0.0375659	0.691059	0.489528	1
327	ENSG00000237436.1	CAMTA1-DT	CAMTA1 divergent transcript [Source:HGNC Symbol;Acc:HGNC:53020]	chr1;chr1;chr1	6783892;6784149;6784658	6784045;6784223;6784843	-;-;-	415	chr1:6783892-6784843	29.135	30.8082	19.1548	27.9987	19.8534	23.5814	22.9632	22.6903	20.5792	12.4746	22.9239	-0.0425639	0.21125	-0.201486	0.840319	1
328	ENSG00000171735.19	CAMTA1	calmodulin binding transcription activator 1 [Source:HGNC Symbol;Acc:HGNC:18806]	chr1;chr1;chr1;chr1;chr1;chr1;chr1;chr1;chr1;chr1;chr1;chr1;chr1;chr1;chr1;chr1;chr1;chr1;chr1;chr1;chr1;chr1;chr1;chr1;chr1;chr1;chr1;chr1;chr1;chr1;chr1;chr1;chr1;chr1;chr1;chr1;chr1;chr1;chr1;chr1;chr1;chr1;chr1;chr1;chr1;chr1;chr1;chr1;chr1;chr1;chr1;chr1;chr1;chr1;chr1;chr1;chr1;chr1;chr1;chr1;chr1;chr1;chr1;chr1;chr1;chr1;chr1;chr1;chr1;chr1;chr1;chr1;chr1;chr1;chr1;chr1;chr1;chr1;chr1;chr1…	6785454;6785454;6785464;6785480;6785491;6785518;6785552;6806983;6806988;6820181;6820181;6820181;6820181;6820181;6825092;6825092;6825092;6825092;6825092;6825092;6825092;6825092;6825110;6853048;6853052;6853095;6871757;6871757;6871757;6871757;6871757;6871757;6871757;6871757;6871757;6874056;6886240;6886240;6886240;6887654;6887654;6887654;6887654;6887654;6887654;6887654;7091304;7249491;7467830;7640400…	6785575;6785575;6785575;6785575;6785575;6785575;6785575;6807088;6807088;6820250;6820250;6820250;6820250;6820250;6825210;6825210;6825210;6825210;6825210;6825210;6825210;6825210;6825210;6853189;6853189;6853189;6871840;6871840;6872045;6871858;6871840;6872019;6872038;6871840;6872053;6874423;6886346;6886346;6886346;6887842;6888193;6888150;6888188;6887787;6887865;6888201;7091371;7249626;7467901;7640553…	+;+;+;+;+;+;+;+;+;+;+;+;+;+;+;+;+;+;+;+;+;+;+;+;+;+;+;+;+;+;+;+;+;+;+;+;+;+;+;+;+;+;+;+;+;+;+;+;+;+;+;+;+;+;+;+;+;+;+;+;+;+;+;+;+;+;+;+;+;+;+;+;+;+;+;+;+;+;+;+;+;+;+;+;+;+;+;+;+	9903	chr1:6785454-7769706	1363.1	1665.77	1704.78	1716.15	1664.38	1776.47	1816.39	1483.27	1848.88	1892.73	1693.19	0.0073261	0.121544	0.0602755	0.951936	1
329	ENSG00000207056.1	RNU1-8P	RNA, U1 small nuclear 8, pseudogene [Source:HGNC Symbol;Acc:HGNC:48307]	chr1	7219360	7219524	+	165	chr1:7219360-7219524	3.12161	1.06235	0.6841	0	1.10297	0	0	0	0	2.2681	0.823913	0.00792062	0.0584649	0.135476	0.892235	1
330	ENSG00000237402.1	CAMTA1-IT1	CAMTA1 intronic transcript 1 [Source:HGNC Symbol;Acc:HGNC:41446]	chr1;chr1	7368942;7370081	7369116;7370270	+;+	365	chr1:7368942-7370270	4.16214	2.1247	2.7364	0	2.20594	1.12292	1.14816	0.840381	0	2.2681	1.66088	0.0105233	0.0875442	0.120205	0.904321	1
331	ENSG00000270171.1	AL359881.3	novel transcript	chr1	7693124	7694844	-	1721	chr1:7693124-7694844	5.20268	9.56117	5.4728	12.3524	20.9564	11.2293	12.6298	5.04229	4.33247	20.4129	10.7192	0.176939	0.170275	1.03913	0.298742	1
332	ENSG00000270035.1	AL359881.2	novel transcript	chr1	7698303	7698872	-	570	chr1:7698303-7698872	6.24321	11.6859	10.2615	11.5289	15.4416	21.3356	20.6669	5.88267	17.3299	14.7427	13.5119	0.192938	0.18758	1.02856	0.303685	1
333	ENSG00000269978.1	AL359881.1	novel transcript	chr1	7700704	7700970	-	267	chr1:7700704-7700970	1.04054	2.1247	6.1569	4.11745	5.51484	10.1063	5.7408	7.56343	8.66494	4.5362	5.55661	0.0881872	0.149274	0.590774	0.554672	1
334	ENSG00000049245.13	VAMP3	vesicle associated membrane protein 3 [Source:HGNC Symbol;Acc:HGNC:12644]	chr1;chr1;chr1;chr1;chr1;chr1;chr1;chr1;chr1;chr1;chr1;chr1	7771296;7772707;7773442;7773442;7777097;7777160;7777160;7778118;7778118;7778118;7779626;7779626	7771385;7773198;7773511;7773511;7777318;7777318;7777318;7778169;7778169;7778169;7779806;7781432	+;+;+;+;+;+;+;+;+;+;+;+	2733	chr1:7771296-7781432	1187.25	1296.07	1040.52	988.188	946.347	1162.23	1019.57	1013.5	1148.11	965.077	1076.68	0.0495306	0.126464	0.391659	0.695311	1
335	ENSG00000269925.1	Z98884.2	novel transcript, sense intronic to VAMP3	chr1	7776383	7776775	+	393	chr1:7776383-7776775	14.5675	13.8106	12.9979	4.94094	12.1326	12.3522	8.03713	20.1691	7.58182	23.8151	13.0405	0.089519	0.181858	0.492246	0.622546	1
336	ENSG00000049246.14	PER3	period circadian regulator 3 [Source:HGNC Symbol;Acc:HGNC:8847]	chr1;chr1;chr1;chr1;chr1;chr1;chr1;chr1;chr1;chr1;chr1;chr1;chr1;chr1;chr1;chr1;chr1;chr1;chr1;chr1;chr1;chr1;chr1;chr1;chr1;chr1;chr1;chr1;chr1;chr1;chr1;chr1;chr1;chr1;chr1;chr1;chr1;chr1;chr1;chr1;chr1;chr1;chr1;chr1;chr1;chr1;chr1;chr1;chr1;chr1;chr1;chr1;chr1;chr1;chr1;chr1;chr1;chr1;chr1;chr1;chr1;chr1;chr1;chr1;chr1;chr1;chr1;chr1;chr1;chr1;chr1;chr1;chr1;chr1;chr1;chr1;chr1;chr1;chr1;chr1…	7784320;7784429;7784429;7784654;7784654;7784654;7784654;7784703;7785441;7785441;7785441;7785441;7785441;7785523;7786721;7786721;7786721;7786721;7786721;7786721;7787198;7787322;7788045;7788045;7788045;7788045;7788045;7788045;7793957;7793957;7793957;7793960;7793960;7798525;7798525;7798525;7798525;7798525;7801113;7801113;7801113;7801113;7801113;7803047;7803047;7803047;7803047;7803047;7803051;7803692…	7784376;7784468;7784468;7785005;7785005;7785005;7785005;7785005;7785586;7785586;7785586;7785586;7785586;7785586;7786836;7786836;7786836;7786836;7786836;7786836;7787246;7788570;7788338;7788246;7788246;7788246;7788246;7788246;7794008;7794008;7794008;7794008;7794008;7798673;7798673;7798673;7798673;7798673;7801191;7801191;7801191;7801191;7801191;7803153;7803153;7803153;7803153;7803153;7803153;7803848…	+;+;+;+;+;+;+;+;+;+;+;+;+;+;+;+;+;+;+;+;+;+;+;+;+;+;+;+;+;+;+;+;+;+;+;+;+;+;+;+;+;+;+;+;+;+;+;+;+;+;+;+;+;+;+;+;+;+;+;+;+;+;+;+;+;+;+;+;+;+;+;+;+;+;+;+;+;+;+;+;+;+;+;+;+;+;+;+;+;+;+;+;+;+;+;+;+;+;+;+;+;+;+;+;+;+;+	8099	chr1:7784320-7845177	447.43	463.185	528.125	455.39	484.203	480.612	528.154	436.998	452.743	438.878	471.572	-0.0239781	0.135943	-0.176384	0.859993	1
337	ENSG00000236266.1	Z98884.1	novel transcript	chr1;chr1;chr1	7810242;7811489;7827104	7810716;7811604;7827342	-;-;-	830	chr1:7810242-7827342	4.16214	7.43646	6.1569	4.94094	5.51484	2.24585	4.59264	6.72305	6.49871	5.67026	5.39418	-0.0593614	0.14834	-0.400172	0.68903	1
338	ENSG00000049247.13	UTS2	urotensin 2 [Source:HGNC Symbol;Acc:HGNC:12636]	chr1;chr1;chr1;chr1;chr1;chr1;chr1;chr1;chr1;chr1;chr1;chr1;chr1;chr1;chr1;chr1	7843083;7846692;7847614;7847766;7847804;7849640;7849640;7849640;7850812;7850812;7850812;7852901;7852901;7852901;7853307;7853307	7843950;7846766;7847882;7847882;7847882;7849683;7849683;7849683;7850922;7850922;7850922;7853035;7852923;7853118;7853431;7853512	-;-;-;-;-;-;-;-;-;-;-;-;-;-;-;-	1791	chr1:7843083-7853512	4.16214	6.37411	5.4728	1.64698	1.10297	4.4917	3.44448	4.20191	1.08312	2.2681	3.42483	-0.0295507	0.122775	-0.240691	0.809795	1
339	ENSG00000049249.9	TNFRSF9	TNF receptor superfamily member 9 [Source:HGNC Symbol;Acc:HGNC:11924]	chr1;chr1;chr1;chr1;chr1;chr1;chr1;chr1;chr1;chr1;chr1;chr1;chr1;chr1;chr1;chr1;chr1;chr1;chr1;chr1;chr1;chr1;chr1;chr1;chr1;chr1;chr1;chr1;chr1;chr1	7915871;7915894;7921800;7933127;7933162;7933162;7933162;7935013;7935013;7935013;7935013;7936460;7937690;7937690;7937690;7938193;7938193;7938193;7938193;7938721;7938721;7938721;7939895;7939895;7939895;7940784;7940784;7940784;7943139;7943139	7920923;7920923;7922021;7933296;7933296;7933296;7933296;7935143;7935100;7935143;7935143;7936563;7937756;7937756;7937756;7938330;7938304;7938330;7938330;7938828;7938828;7938828;7940078;7940078;7940078;7940933;7940933;7940839;7943165;7943165	-;-;-;-;-;-;-;-;-;-;-;-;-;-;-;-;-;-;-;-;-;-;-;-;-;-;-;-;-;-	6354	chr1:7915871-7943165	1.04054	2.1247	1.3682	0	0	2.24585	1.14816	0	0	0	0.792745	0.0133339	0.0572958	0.23272	0.815979	1
340	ENSG00000116288.13	PARK7	Parkinsonism associated deglycase [Source:HGNC Symbol;Acc:HGNC:16369]	chr1;chr1;chr1;chr1;chr1;chr1;chr1;chr1;chr1;chr1;chr1;chr1;chr1;chr1;chr1;chr1;chr1;chr1;chr1;chr1;chr1;chr1;chr1;chr1;chr1;chr1;chr1;chr1;chr1;chr1;chr1;chr1;chr1;chr1;chr1;chr1;chr1;chr1;chr1;chr1;chr1;chr1;chr1;chr1;chr1;chr1;chr1;chr1;chr1;chr1;chr1;chr1;chr1;chr1;chr1;chr1;chr1;chr1;chr1;chr1;chr1;chr1	7954291;7961663;7961692;7961701;7961711;7961748;7961894;7961969;7962763;7962763;7962763;7962763;7962763;7962763;7962763;7962763;7962767;7965324;7965324;7965324;7965324;7965324;7965324;7965324;7965324;7965324;7965351;7969085;7969345;7969345;7969345;7969345;7969345;7969345;7969345;7969345;7969345;7970894;7970894;7970894;7970894;7970894;7970894;7970894;7970894;7970894;7970894;7971629;7977652;7977652…	7954323;7961735;7961735;7961735;7961793;7961793;7962081;7962101;7962875;7962875;7962875;7962875;7962875;7962875;7962875;7962875;7962875;7965425;7965425;7965425;7965425;7965425;7965425;7965425;7965425;7965425;7965425;7969148;7969404;7969404;7969404;7969404;7969404;7969404;7969404;7969404;7969404;7970963;7970963;7970963;7971521;7970963;7970963;7970963;7970963;7971048;7970963;7971957;7977738;7977738…	+;+;+;+;+;+;+;+;+;+;+;+;+;+;+;+;+;+;+;+;+;+;+;+;+;+;+;+;+;+;+;+;+;+;+;+;+;+;+;+;+;+;+;+;+;+;+;+;+;+;+;+;+;+;+;+;+;+;+;+;+;+	2397	chr1:7954291-7985505	7063.16	8251.29	5473.48	7032.61	6359.72	7542.69	6609.96	5528.87	7563.41	7437.11	6886.23	0.141276	0.121746	1.16041	0.245882	1
341	ENSG00000284747.1	AL034417.4	novel transcript, antisense to ERRFI1	chr1;chr1;chr1;chr1;chr1;chr1;chr1;chr1	7991134;7994547;7996321;7999540;8000088;8000606;8001915;8003988	7991447;7994664;7996443;8000728;8000185;8000728;8002961;8005312	+;+;+;+;+;+;+;+	4116	chr1:7991134-8005312	11.4459	11.6859	33.5209	27.9987	41.9128	32.5648	26.4077	44.5402	37.9091	29.4853	29.7471	0.120508	0.215556	0.559054	0.576125	1
342	ENSG00000284716.1	AL034417.3	novel transcript	chr1;chr1	7998187;7999073	7998367;7999934	-;-	1043	chr1:7998187-7999934	0	6.37411	4.1046	6.58792	2.20594	5.61463	5.7408	5.04229	3.24935	7.93836	4.6858	-0.0483837	0.1362	-0.35524	0.72241	1
343	ENSG00000116285.13	ERRFI1	ERBB receptor feedback inhibitor 1 [Source:HGNC Symbol;Acc:HGNC:18185]	chr1;chr1;chr1;chr1;chr1;chr1;chr1;chr1;chr1;chr1;chr1;chr1;chr1;chr1;chr1;chr1	8004404;8011727;8013427;8013739;8014040;8015308;8015308;8015495;8015495;8015495;8015495;8015495;8026158;8026158;8026158;8026158	8004558;8014396;8015384;8014396;8014396;8015400;8015384;8015692;8015692;8015633;8015692;8015692;8026296;8026309;8026296;8026283	-;-;-;-;-;-;-;-;-;-;-;-;-;-;-;-	4179	chr1:8004404-8026309	3119.53	2931.03	1775.92	1957.44	2034.98	2897.15	1866.91	2165.66	2502	2447.28	2369.79	0.359624	0.123974	2.90081	0.00372203	1
344	ENSG00000238290.1	AL034417.2	novel transcript	chr1;chr1;chr1	8026738;8029227;8121474	8027421;8029357;8122702	+;+;+	2044	chr1:8026738-8122702	1.04054	2.1247	1.3682	4.11745	5.51484	1.12292	2.29632	1.68076	0	4.5362	2.38019	0.0192459	0.101937	0.188803	0.850248	1
345	ENSG00000232848.1	AL034417.1	ribosomal protein L7a (RPL7A) pseudogene	chr1;chr1	8057245;8058361	8057941;8058463	-;-	800	chr1:8057245-8058463	0	0	0.6841	0	1.10297	0	0	2.52114	0	0	0.430821	0.00512314	0.0391781	0.130766	0.895961	1
346	ENSG00000229305.1	AL358876.1	52kDa eukaryotic translation initiation factor 2 subunit 3 gamma (EIF2S3) pseudogene	chr1;chr1;chr1;chr1	8189824;8191216;8192182;8192557	8190331;8191495;8192254;8192770	+;+;+;+	1075	chr1:8189824-8192770	2.08107	0	0.6841	0	0	0	0	0	0	0	0.276517	-0.00657277	0.0375659	-0.174966	0.861106	1
347	ENSG00000227634.3	LINC01714	long intergenic non-protein coding RNA 1714 [Source:HGNC Symbol;Acc:HGNC:52501]	chr1;chr1;chr1;chr1;chr1;chr1;chr1;chr1;chr1;chr1;chr1;chr1;chr1	8201518;8202429;8202690;8208667;8208667;8208672;8210487;8210487;8210487;8214625;8215079;8215079;8215079	8201568;8202876;8202876;8208873;8208873;8208873;8210595;8210595;8210595;8214678;8215210;8215210;8215207	+;+;+;+;+;+;+;+;+;+;+;+;+	1001	chr1:8201518-8215210	7.28375	3.18705	2.0523	3.29396	0	3.36878	3.44448	2.52114	1.08312	1.13405	2.73686	-0.0351224	0.11068	-0.317334	0.75099	1
348	ENSG00000162426.14	SLC45A1	solute carrier family 45 member 1 [Source:HGNC Symbol;Acc:HGNC:17939]	chr1;chr1;chr1;chr1;chr1;chr1;chr1;chr1;chr1;chr1;chr1;chr1;chr1;chr1;chr1;chr1;chr1;chr1;chr1;chr1;chr1;chr1;chr1;chr1;chr1	8317826;8324306;8324330;8325298;8325298;8325818;8325818;8330138;8330209;8330209;8330428;8335437;8335437;8335437;8335437;8336079;8337816;8337816;8337816;8339493;8339493;8339493;8343747;8343747;8343747	8318186;8324726;8324726;8325390;8325390;8326042;8326042;8330936;8330936;8330936;8330936;8335590;8335590;8335590;8335590;8336109;8337992;8337992;8337992;8339698;8339698;8339698;8344167;8344157;8344165	+;+;+;+;+;+;+;+;+;+;+;+;+;+;+;+;+;+;+;+;+;+;+;+;+	2888	chr1:8317826-8344167	134.229	88.1752	84.1443	79.0551	100.37	98.8174	73.4823	90.7612	93.1481	40.8258	88.3009	0.180141	0.2107	0.854964	0.392571	1
349	ENSG00000252254.1	AL356072.1		chr1	8328067	8328179	+	113	chr1:8328067-8328179	0	4.24941	0	0	1.10297	0	0	0	0	1.13405	0.648643	0.0154675	0.0463633	0.333614	0.738671	1
350	ENSG00000142599.19	RERE	arginine-glutamic acid dipeptide repeats [Source:HGNC Symbol;Acc:HGNC:9965]	chr1;chr1;chr1;chr1;chr1;chr1;chr1;chr1;chr1;chr1;chr1;chr1;chr1;chr1;chr1;chr1;chr1;chr1;chr1;chr1;chr1;chr1;chr1;chr1;chr1;chr1;chr1;chr1;chr1;chr1;chr1;chr1;chr1;chr1;chr1;chr1;chr1;chr1;chr1;chr1;chr1;chr1;chr1;chr1;chr1;chr1;chr1;chr1;chr1;chr1;chr1;chr1;chr1;chr1;chr1;chr1;chr1;chr1;chr1;chr1;chr1;chr1;chr1;chr1;chr1;chr1;chr1;chr1;chr1;chr1;chr1;chr1;chr1;chr1;chr1;chr1;chr1;chr1;chr1;chr1…	8352397;8352404;8352406;8352909;8353943;8354093;8354943;8355419;8355419;8355419;8355419;8355419;8355521;8356100;8356100;8356100;8356100;8356100;8358196;8358196;8358196;8358196;8359764;8359764;8359764;8359764;8360112;8360112;8360112;8360112;8361158;8361460;8361763;8361763;8361763;8361763;8361763;8361763;8362683;8362683;8362683;8362683;8362683;8362683;8363710;8364056;8364056;8364056;8364056;8364056…	8355120;8355120;8355120;8353178;8355120;8355120;8355082;8355599;8355599;8355599;8355599;8355599;8355599;8356246;8356246;8356246;8356246;8356246;8358916;8358916;8358916;8358916;8359986;8359986;8359986;8359986;8361490;8361490;8361490;8361490;8361490;8361490;8361876;8361876;8361876;8361876;8361876;8361876;8362844;8362844;8362844;8362844;8362844;8362844;8364255;8364255;8364255;8364255;8364255;8364255…	-;-;-;-;-;-;-;-;-;-;-;-;-;-;-;-;-;-;-;-;-;-;-;-;-;-;-;-;-;-;-;-;-;-;-;-;-;-;-;-;-;-;-;-;-;-;-;-;-;-;-;-;-;-;-;-;-;-;-;-;-;-;-;-;-;-;-;-;-;-;-;-;-;-;-;-;-;-;-;-;-;-;-;-;-;-;-;-;-;-;-;-;-;-;-;-;-;-;-;-;-;-;-;-;-;-;-;-;-;-;-;-;-;-;-;-;-;-;-;-;-;-;-;-;-;-;-;-;-;-;-;-;-;-;-;-;-;-;-;-;-;-;-;-;-;-;-;-;-;-;-;-;-;-;-;-;-;-;-;-;-;-;-;-;-;-;-;-;-;-;-;-;-;-;-;-;-	14112	chr1:8352397-8848921	11157.7	10049.9	7920.51	7720.22	8239.17	8441.03	7859.16	7797.9	7999.91	7765.98	8495.14	0.0892061	0.0888208	1.00434	0.315216	1
351	ENSG00000232912.6	RERE-AS1	RERE antisense RNA 1 [Source:HGNC Symbol;Acc:HGNC:40501]	chr1;chr1;chr1;chr1;chr1;chr1;chr1;chr1;chr1;chr1;chr1	8424645;8425400;8425638;8428482;8428482;8428482;8429827;8429827;8429827;8434570;8434633	8424701;8425754;8425754;8428588;8428588;8428588;8429972;8430041;8429972;8435013;8434838	+;+;+;+;+;+;+;+;+;+;+	1178	chr1:8424645-8435013	5.20268	1.06235	0.6841	0.823491	1.10297	0	2.29632	0	2.16623	0	1.33381	-0.00528437	0.0797707	-0.0662445	0.947183	1
352	ENSG00000221083.1	AL096855.1		chr1	8511795	8511919	-	125	chr1:8511795-8511919	10.4054	8.49881	11.6297	8.2349	6.61781	10.1063	4.59264	7.56343	6.49871	21.547	9.56947	-0.0495805	0.173818	-0.285244	0.775457	1
353	ENSG00000234619.1	RPL7P11	ribosomal protein L7 pseudogene 11 [Source:HGNC Symbol;Acc:HGNC:35667]	chr1	8750430	8751087	+	658	chr1:8750430-8751087	3.12161	3.18705	0	1.64698	1.10297	1.12292	0	0.840381	2.16623	0	1.31882	0.0128577	0.0779136	0.165025	0.868924	1
354	ENSG00000224315.2	RPL7P7	ribosomal protein L7 pseudogene 7 [Source:HGNC Symbol;Acc:HGNC:36895]	chr1	8786211	8786913	-	703	chr1:8786211-8786913	20.8107	24.4341	41.7301	26.3517	33.0891	33.6878	31.0004	52.1036	41.1585	56.7026	36.1068	-0.0155195	0.21678	-0.0715914	0.942927	1
355	ENSG00000222511.2	Y_RNA	Y RNA [Source:RFAM;Acc:RF00019]	chr1	8796571	8796673	-	103	chr1:8796571-8796673	1.04054	2.1247	1.3682	3.29396	3.30891	6.73755	4.59264	6.72305	4.33247	6.80431	4.03263	0.11033	0.134967	0.817461	0.413665	1
356	ENSG00000226545.1	AL357552.1	ribosomal protein L27 (RPL27) pseudogene	chr1;chr1	8798475;8799309	8798691;8799506	+;+	415	chr1:8798475-8799506	0	0	0	0	0	0	0	0	0	1.13405	0.113405	0	0.0375659	0	1	1
357	ENSG00000228423.2	AL357552.2	novel transcript	chr1;chr1	8805860;8806779	8805939;8807051	-;-	353	chr1:8805860-8807051	39.5404	24.4341	46.5188	29.6457	40.8098	38.1795	24.1114	42.0191	34.6598	46.4961	36.6414	0.0203717	0.21656	0.0940694	0.925054	1
358	ENSG00000074800.16	ENO1	enolase 1 [Source:HGNC Symbol;Acc:HGNC:3350]	chr1;chr1;chr1;chr1;chr1;chr1;chr1;chr1;chr1;chr1;chr1;chr1;chr1;chr1;chr1;chr1;chr1;chr1;chr1;chr1;chr1;chr1;chr1;chr1;chr1;chr1;chr1;chr1;chr1;chr1;chr1;chr1;chr1;chr1;chr1;chr1;chr1;chr1;chr1;chr1;chr1;chr1;chr1;chr1;chr1;chr1;chr1;chr1;chr1;chr1;chr1;chr1;chr1;chr1;chr1;chr1;chr1;chr1;chr1;chr1;chr1;chr1;chr1;chr1;chr1;chr1;chr1;chr1;chr1;chr1;chr1;chr1;chr1;chr1;chr1;chr1;chr1;chr1;chr1;chr1…	8861000;8861002;8861002;8861007;8862887;8862887;8862887;8862887;8863114;8863235;8863235;8863235;8863235;8863891;8863891;8863891;8863891;8863891;8865285;8865285;8865285;8865285;8865285;8866009;8866279;8866279;8866279;8866279;8866279;8866279;8866361;8866432;8866480;8867117;8867117;8867117;8867117;8867117;8867117;8867117;8867117;8867117;8867184;8867988;8867988;8867988;8867988;8867988;8867988;8867988…	8861429;8861429;8861429;8861429;8862945;8862945;8862945;8862945;8863343;8863343;8863343;8863343;8863343;8864092;8864092;8864092;8864092;8864092;8865482;8865482;8865482;8865482;8865482;8866073;8866501;8866501;8866501;8866501;8866501;8866501;8866501;8866501;8866501;8867250;8867250;8867250;8867250;8867250;8867250;8867250;8867250;8867250;8867250;8868057;8868057;8868057;8868057;8868057;8868057;8868057…	-;-;-;-;-;-;-;-;-;-;-;-;-;-;-;-;-;-;-;-;-;-;-;-;-;-;-;-;-;-;-;-;-;-;-;-;-;-;-;-;-;-;-;-;-;-;-;-;-;-;-;-;-;-;-;-;-;-;-;-;-;-;-;-;-;-;-;-;-;-;-;-;-;-;-;-;-;-;-;-;-;-;-;-;-;-;-;-;-;-;-;-;-;-;-;-;-;-;-;-;-;-;-;-;-;-;-;-;-;-;-;-;-;-;-	5216	chr1:8861000-8879190	60739.2	58815	53138.1	56395.9	54216.4	53730.8	53483.6	57248.4	56949.2	49903.9	55462.1	-0.0201854	0.0940016	-0.214734	0.829975	1
359	ENSG00000274258.1	MIR6728	microRNA 6728 [Source:HGNC Symbol;Acc:HGNC:49961]	chr1	8866502	8866590	-	89	chr1:8866502-8866590	0	3.18705	0.6841	0.823491	4.41187	3.36878	6.88897	8.40381	1.08312	3.40215	3.22533	0.125483	0.118133	1.06222	0.288134	1
360	ENSG00000230679.1	ENO1-AS1	ENO1 antisense RNA 1 [Source:HGNC Symbol;Acc:HGNC:40214]	chr1;chr1	8878835;8879565	8878960;8879894	+;+	456	chr1:8878835-8879894	16.6486	3.18705	11.6297	7.41141	8.82375	4.4917	6.88897	10.925	5.41559	6.80431	8.2226	-0.0872514	0.164092	-0.531721	0.594919	1
361	ENSG00000238249.2	HMGN2P17	high mobility group nucleosomal binding domain 2 pseudogene 17 [Source:HGNC Symbol;Acc:HGNC:39381]	chr1	8893409	8894151	+	743	chr1:8893409-8894151	0	3.18705	0	0.823491	1.10297	3.36878	3.44448	1.68076	1.08312	1.13405	1.58247	0.0730595	0.0867053	0.842618	0.399442	1
362	ENSG00000232208.2	AL139415.1	zinc finger protein 271 (ZNF) pseudogene	chr1	8907393	8907744	-	352	chr1:8907393-8907744	0	1.06235	0	0	0	1.12292	0	0	0	1.13405	0.331933	0.0151159	0.0375659	0.402384	0.687402	1
363	ENSG00000131686.15	CA6	carbonic anhydrase 6 [Source:HGNC Symbol;Acc:HGNC:1380]	chr1;chr1;chr1;chr1;chr1;chr1;chr1;chr1;chr1;chr1;chr1;chr1;chr1;chr1;chr1;chr1;chr1;chr1;chr1;chr1;chr1;chr1;chr1;chr1;chr1;chr1;chr1;chr1;chr1;chr1;chr1;chr1;chr1;chr1;chr1;chr1;chr1;chr1	8945867;8945868;8945868;8945882;8945887;8945887;8949263;8949263;8949263;8949263;8951423;8957137;8957137;8957137;8957142;8958910;8958910;8958910;8958910;8958910;8962587;8962587;8962587;8962587;8962587;8967659;8967659;8967659;8967659;8967659;8970867;8970867;8970867;8970867;8974347;8974622;8974622;8974622	8945965;8945965;8945965;8945965;8945965;8945965;8949442;8949442;8949442;8949351;8952651;8957285;8957285;8957285;8957285;8959002;8959002;8959002;8959002;8959002;8962656;8962656;8962656;8962656;8962656;8967816;8967816;8967816;8967816;8967745;8970981;8970981;8970981;8970981;8974444;8974704;8975092;8974874	+;+;+;+;+;+;+;+;+;+;+;+;+;+;+;+;+;+;+;+;+;+;+;+;+;+;+;+;+;+;+;+;+;+;+;+;+;+	2662	chr1:8945867-8975092	0	0	0	0	0	0	0	0.840381	0	0	0.0840381	0	0.0375659	0	1	1
364	ENSG00000265141.2	RN7SL451P	RNA, 7SL, cytoplasmic 451, pseudogene [Source:HGNC Symbol;Acc:HGNC:46467]	chr1	8979576	8979874	-	299	chr1:8979576-8979874	0	3.18705	4.7887	1.64698	5.51484	5.61463	3.44448	1.68076	1.08312	1.13405	2.80946	0.074797	0.111758	0.669278	0.503318	1
365	ENSG00000197241.3	SLC2A7	solute carrier family 2 member 7 [Source:HGNC Symbol;Acc:HGNC:13445]	chr1;chr1;chr1;chr1;chr1;chr1;chr1;chr1;chr1;chr1;chr1;chr1	9003300;9004752;9007310;9010143;9013525;9014681;9015117;9018223;9019209;9022918;9024976;9026295	9003518;9004879;9007385;9010244;9013635;9014868;9015242;9018375;9019333;9023078;9025074;9026345	-;-;-;-;-;-;-;-;-;-;-;-	1539	chr1:9003300-9026345	1.04054	1.06235	0.6841	1.64698	0	1.12292	0	0.840381	1.08312	1.13405	0.861444	-0.0258181	0.0693277	-0.372406	0.70959	1
366	ENSG00000142583.18	SLC2A5	solute carrier family 2 member 5 [Source:HGNC Symbol;Acc:HGNC:11010]	chr1;chr1;chr1;chr1;chr1;chr1;chr1;chr1;chr1;chr1;chr1;chr1;chr1;chr1;chr1;chr1;chr1;chr1;chr1;chr1;chr1;chr1;chr1;chr1;chr1;chr1;chr1;chr1;chr1;chr1;chr1;chr1;chr1;chr1;chr1;chr1;chr1;chr1;chr1;chr1;chr1;chr1;chr1;chr1;chr1;chr1;chr1;chr1;chr1;chr1;chr1;chr1;chr1;chr1;chr1;chr1;chr1;chr1;chr1;chr1;chr1;chr1;chr1	9035106;9037897;9038431;9038431;9038828;9038828;9039552;9039552;9039800;9040064;9040080;9041785;9041785;9041785;9041785;9041785;9041858;9047610;9047610;9047610;9047610;9047610;9047610;9047610;9047611;9057448;9057448;9057448;9057448;9057448;9057448;9057448;9057448;9057498;9058152;9058152;9058152;9058152;9058152;9058152;9058152;9058152;9058152;9069504;9069504;9069504;9069504;9069504;9069504;9069504…	9037789;9038024;9038506;9038506;9038929;9038929;9039895;9039662;9039987;9040189;9041937;9041937;9041937;9041937;9041937;9041937;9041937;9047734;9047734;9047734;9047734;9047734;9047734;9047734;9047734;9057608;9057608;9057608;9057608;9057608;9057608;9057608;9057608;9057608;9058250;9058250;9058250;9058250;9058250;9058250;9058250;9058250;9058250;9069594;9069594;9069594;9069594;9069594;9069594;9069594…	-;-;-;-;-;-;-;-;-;-;-;-;-;-;-;-;-;-;-;-;-;-;-;-;-;-;-;-;-;-;-;-;-;-;-;-;-;-;-;-;-;-;-;-;-;-;-;-;-;-;-;-;-;-;-;-;-;-;-;-;-;-;-	6632	chr1:9035106-9088478	5.20268	0	11.6297	10.7054	13.2356	14.598	26.4077	14.2865	22.7455	12.4746	13.1286	0.0794403	0.188282	0.421921	0.673082	1
367	ENSG00000180758.12	GPR157	G protein-coupled receptor 157 [Source:HGNC Symbol;Acc:HGNC:23687]	chr1;chr1;chr1;chr1;chr1;chr1;chr1;chr1	9100305;9104532;9105486;9111169;9111276;9111276;9128645;9128645	9104634;9104634;9105680;9111489;9111370;9111489;9128781;9129102	-;-;-;-;-;-;-;-	5304	chr1:9100305-9129102	158.161	178.475	147.082	134.229	164.342	125.768	143.52	153.79	148.387	147.427	150.118	0.0342689	0.182562	0.187711	0.851103	1
368	ENSG00000228526.7	MIR34AHG	MIR34A host gene [Source:HGNC Symbol;Acc:HGNC:51913]	chr1;chr1;chr1;chr1;chr1;chr1;chr1	9148011;9179631;9182007;9182007;9183631;9196912;9197143	9151835;9182295;9182295;9182392;9183750;9198703;9198906	-;-;-;-;-;-;-	8702	chr1:9148011-9198906	373.552	448.312	155.291	217.401	292.287	143.734	280.151	288.251	242.618	255.161	269.676	0.166564	0.192843	0.86373	0.387736	1
369	ENSG00000234546.4	LNCTAM34A	long non coding transcriptional activator of miR34a [Source:HGNC Symbol;Acc:HGNC:52548]	chr1;chr1;chr1;chr1;chr1;chr1;chr1;chr1;chr1;chr1;chr1;chr1;chr1;chr1;chr1;chr1;chr1;chr1;chr1	9182004;9182164;9182165;9182178;9182214;9183633;9183633;9183633;9183633;9183633;9185177;9187536;9191038;9191040;9191393;9191393;9191393;9191393;9195885	9182316;9182316;9182316;9182316;9182316;9183807;9183807;9183807;9183807;9183807;9185386;9187789;9191124;9191124;9192089;9192089;9192089;9192094;9196284	+;+;+;+;+;+;+;+;+;+;+;+;+;+;+;+;+;+;+	2141	chr1:9182004-9196284	21.8513	40.3694	17.1025	13.1759	26.4712	15.721	20.6669	32.7749	17.3299	27.2172	23.268	0.158067	0.208088	0.759614	0.447485	1
370	ENSG00000049239.13	H6PD	hexose-6-phosphate dehydrogenase/glucose 1-dehydrogenase [Source:HGNC Symbol;Acc:HGNC:4795]	chr1;chr1;chr1;chr1;chr1;chr1;chr1;chr1;chr1;chr1;chr1;chr1	9234774;9239844;9244925;9244925;9246966;9246966;9262059;9262059;9263509;9263509;9265530;9271145	9235066;9240018;9245561;9245561;9247083;9247083;9262328;9262328;9267898;9271337;9268037;9271337	+;+;+;+;+;+;+;+;+;+;+;+	9322	chr1:9234774-9271337	1035.33	1105.91	981.683	957.719	1050.03	989.297	1258.38	1003.41	1111.28	935.592	1042.86	0.0659876	0.121723	0.542112	0.587741	1
371	ENSG00000171621.14	SPSB1	splA/ryanodine receptor domain and SOCS box containing 1 [Source:HGNC Symbol;Acc:HGNC:30628]	chr1;chr1;chr1;chr1;chr1;chr1;chr1;chr1;chr1;chr1	9292894;9294528;9351431;9355707;9355743;9355743;9355743;9367448;9367448;9367448	9293071;9294594;9351610;9356585;9356585;9356497;9356585;9367575;9367863;9369532	+;+;+;+;+;+;+;+;+;+	3389	chr1:9292894-9369532	255.972	210.346	260.642	276.693	249.271	253.781	227.336	263.039	257.782	216.604	247.147	-0.0795178	0.163245	-0.487109	0.626181	1
372	ENSG00000284652.1	BX323043.1	novel transcript	chr1	9421098	9422862	-	1765	chr1:9421098-9422862	0	2.1247	0.6841	0	3.30891	8.9834	0	0	5.41559	0	2.05167	0.159189	0.084304	1.88827	0.05899	1
373	ENSG00000284693.1	LINC02606	long intergenic non-protein coding RNA 2606 [Source:HGNC Symbol;Acc:HGNC:54047]	chr1;chr1;chr1;chr1;chr1;chr1	9425094;9426649;9426975;9428842;9428922;9440459	9427381;9427381;9427381;9428916;9429075;9440564	-;-;-;-;-;-	2623	chr1:9425094-9440564	2.08107	3.18705	4.7887	8.2349	1.10297	5.61463	2.29632	5.04229	2.16623	4.5362	3.90504	-0.119735	0.133303	-0.898213	0.369072	1
374	ENSG00000235263.1	AL928921.1	novel transcript	chr1;chr1	9501092;9503221	9501548;9503471	-;-	708	chr1:9501092-9503471	0	0	0	0	0	1.12292	0	0	0	0	0.112293	0.0151159	0.0375659	0.402384	0.687402	1
375	ENSG00000171612.7	SLC25A33	solute carrier family 25 member 33 [Source:HGNC Symbol;Acc:HGNC:29681]	chr1;chr1;chr1;chr1;chr1;chr1;chr1	9539465;9553626;9567284;9570258;9573346;9579954;9582299	9539747;9553805;9567361;9570358;9573412;9580234;9585173	+;+;+;+;+;+;+	3865	chr1:9539465-9585173	402.687	364.387	419.353	385.394	366.185	425.589	377.745	436.158	399.67	399.186	397.635	-0.0223809	0.144503	-0.154883	0.876914	1
376	ENSG00000231181.1	AL954705.1	ribosomal protein L9 (RPL9) pseudogene	chr1	9576427	9576985	+	559	chr1:9576427-9576985	30.1755	35.0576	45.8347	36.2336	39.7069	33.6878	41.3338	33.6152	35.7429	38.5577	36.9946	-0.0858398	0.217392	-0.394861	0.692945	1
377	ENSG00000188807.13	TMEM201	transmembrane protein 201 [Source:HGNC Symbol;Acc:HGNC:33719]	chr1;chr1;chr1;chr1;chr1;chr1;chr1;chr1;chr1;chr1;chr1;chr1;chr1;chr1;chr1;chr1;chr1;chr1;chr1;chr1;chr1;chr1;chr1;chr1;chr1;chr1;chr1;chr1;chr1;chr1;chr1;chr1;chr1	9588911;9588922;9595890;9595890;9596859;9596859;9596897;9598449;9598449;9598449;9601105;9601105;9601105;9602069;9602069;9602069;9606214;9607557;9607557;9607557;9607728;9609840;9609840;9610506;9610506;9610506;9611015;9611753;9611753;9611753;9612986;9612986;9612986	9589043;9589043;9596010;9596010;9597053;9597053;9597053;9598625;9598625;9598625;9601454;9601454;9601454;9602272;9604954;9602272;9606638;9607789;9607685;9607789;9607789;9609911;9609911;9610805;9610805;9610805;9611073;9611890;9611890;9611890;9613247;9614873;9614877	+;+;+;+;+;+;+;+;+;+;+;+;+;+;+;+;+;+;+;+;+;+;+;+;+;+;+;+;+;+;+;+;+	6981	chr1:9588911-9614877	1760.59	1394.87	1946.26	1712.04	1972.11	1645.09	1645.32	2039.61	1688.58	1321.17	1712.56	-0.0161644	0.132437	-0.122054	0.902857	1
378	ENSG00000171608.16	PIK3CD	phosphatidylinositol-4,5-bisphosphate 3-kinase catalytic subunit delta [Source:HGNC Symbol;Acc:HGNC:8977]	chr1;chr1;chr1;chr1;chr1;chr1;chr1;chr1;chr1;chr1;chr1;chr1;chr1;chr1;chr1;chr1;chr1;chr1;chr1;chr1;chr1;chr1;chr1;chr1;chr1;chr1;chr1;chr1;chr1;chr1;chr1;chr1;chr1;chr1;chr1;chr1;chr1;chr1;chr1;chr1;chr1;chr1;chr1;chr1;chr1;chr1;chr1;chr1;chr1;chr1;chr1;chr1;chr1;chr1;chr1;chr1;chr1;chr1;chr1;chr1;chr1;chr1;chr1;chr1;chr1;chr1;chr1;chr1;chr1;chr1;chr1;chr1;chr1;chr1;chr1;chr1;chr1;chr1;chr1;chr1…	9651731;9651732;9651732;9688176;9691467;9691467;9691467;9691467;9691675;9710198;9710198;9710424;9710424;9710424;9710424;9710424;9715541;9715541;9715541;9715541;9715541;9715699;9715849;9715849;9715849;9715849;9715849;9715849;9716276;9716440;9716440;9716440;9716440;9716440;9716959;9716959;9717064;9717064;9717064;9717064;9717537;9717537;9717537;9717537;9717537;9717537;9718694;9718694;9718694;9718694…	9651802;9651802;9651802;9688313;9691571;9691571;9691571;9691571;9691946;9710280;9710280;9710596;9710596;9710596;9710596;9710596;9715769;9715769;9715769;9715769;9715769;9715769;9716163;9716078;9716078;9716078;9716078;9716078;9716619;9716619;9716619;9716619;9716619;9716619;9717108;9717108;9717108;9717108;9717108;9717108;9717581;9717626;9717626;9717626;9717626;9717626;9718915;9718915;9718915;9718915…	+;+;+;+;+;+;+;+;+;+;+;+;+;+;+;+;+;+;+;+;+;+;+;+;+;+;+;+;+;+;+;+;+;+;+;+;+;+;+;+;+;+;+;+;+;+;+;+;+;+;+;+;+;+;+;+;+;+;+;+;+;+;+;+;+;+;+;+;+;+;+;+;+;+;+;+;+;+;+;+;+;+;+;+;+;+;+;+;+;+;+;+;+;+;+;+;+;+;+;+;+;+;+;+;+;+;+;+;+;+;+;+;+;+;+;+;+;+;+;+;+;+;+;+;+;+;+;+	6333	chr1:9651731-9729114	1047.82	1026.23	1251.22	1254.18	1259.59	1065.66	1267.57	1417.72	1078.79	987.759	1165.65	-0.100365	0.117021	-0.857669	0.391075	1
379	ENSG00000179840.5	PIK3CD-AS1	PIK3CD antisense RNA 1 [Source:HGNC Symbol;Acc:HGNC:32346]	chr1;chr1	9652610;9654198	9654043;9654586	-;-	1823	chr1:9652610-9654586	0	0	0	0	0	0	0	0.840381	0	0	0.0840381	0	0.0375659	0	1	1
380	ENSG00000231789.2	PIK3CD-AS2	PIK3CD antisense RNA 2 [Source:HGNC Symbol;Acc:HGNC:51334]	chr1;chr1;chr1	9672426;9680712;9687335	9672719;9681135;9687555	-;-;-	939	chr1:9672426-9687555	121.743	103.048	155.291	134.229	177.578	104.432	143.52	154.63	167.883	92.9922	135.535	-0.0371423	0.195125	-0.190351	0.849034	1
381	ENSG00000171603.18	CLSTN1	calsyntenin 1 [Source:HGNC Symbol;Acc:HGNC:17447]	chr1;chr1;chr1;chr1;chr1;chr1;chr1;chr1;chr1;chr1;chr1;chr1;chr1;chr1;chr1;chr1;chr1;chr1;chr1;chr1;chr1;chr1;chr1;chr1;chr1;chr1;chr1;chr1;chr1;chr1;chr1;chr1;chr1;chr1;chr1;chr1;chr1;chr1;chr1;chr1;chr1;chr1;chr1;chr1;chr1;chr1;chr1;chr1;chr1;chr1;chr1;chr1;chr1;chr1;chr1;chr1;chr1;chr1;chr1;chr1;chr1;chr1;chr1;chr1;chr1;chr1;chr1;chr1;chr1;chr1;chr1;chr1;chr1;chr1;chr1;chr1	9728926;9729027;9729028;9729028;9729028;9731122;9731206;9731206;9731206;9731206;9731761;9731761;9731761;9731761;9731761;9733401;9733401;9733401;9733401;9733401;9733972;9733972;9733972;9733972;9734948;9734948;9734948;9734948;9735467;9735467;9735467;9735467;9735885;9735885;9735885;9735885;9737498;9737498;9737498;9741094;9741094;9741094;9741094;9743884;9743884;9743884;9743884;9744395;9744395;9744395…	9730705;9730705;9730705;9730705;9730705;9731390;9731390;9731390;9731390;9731390;9731896;9731896;9731896;9731896;9731896;9733546;9733546;9733486;9733546;9733546;9734142;9734142;9734142;9734142;9735174;9735174;9735174;9735174;9735615;9735615;9735615;9735615;9736042;9736042;9736042;9736042;9737554;9737554;9737554;9741256;9741256;9741256;9741256;9744005;9744005;9744005;9744005;9744643;9744643;9744643…	-;-;-;-;-;-;-;-;-;-;-;-;-;-;-;-;-;-;-;-;-;-;-;-;-;-;-;-;-;-;-;-;-;-;-;-;-;-;-;-;-;-;-;-;-;-;-;-;-;-;-;-;-;-;-;-;-;-;-;-;-;-;-;-;-;-;-;-;-;-;-;-;-;-;-;-	5241	chr1:9728926-9823984	6663.59	6603.58	7613.35	7955.74	8338.44	8119.87	8239.2	7743.27	8482.98	7668.45	7742.85	0.0759465	0.0905394	0.838823	0.401569	1
382	ENSG00000280113.2	AL357140.3	TEC	chr1;chr1	9826289;9827610	9828271;9828258	-;-	1983	chr1:9826289-9828271	2.08107	0	0	1.64698	2.20594	1.12292	1.14816	1.68076	0	3.40215	1.3288	0.0305702	0.0764034	0.400115	0.689072	1
383	ENSG00000178585.15	CTNNBIP1	catenin beta interacting protein 1 [Source:HGNC Symbol;Acc:HGNC:16913]	chr1;chr1;chr1;chr1;chr1;chr1;chr1;chr1;chr1;chr1;chr1;chr1;chr1;chr1;chr1;chr1;chr1;chr1;chr1;chr1;chr1	9848276;9850109;9850450;9850659;9871187;9871187;9871187;9871187;9871969;9871969;9871969;9871969;9877905;9877905;9877905;9877905;9878140;9883705;9893009;9910095;9910095	9850776;9850776;9850776;9850776;9871277;9871277;9871277;9871277;9872088;9872088;9872088;9872088;9877989;9877989;9877989;9877989;9878176;9883738;9893237;9910336;9910269	-;-;-;-;-;-;-;-;-;-;-;-;-;-;-;-;-;-;-;-;-	3339	chr1:9848276-9910336	1803.25	1887.8	1962.68	2085.08	2072.48	2188.58	2287.14	1970.69	2186.81	2017.48	2046.2	0.069362	0.108084	0.641744	0.521039	1
384	ENSG00000162441.12	LZIC	leucine zipper and CTNNBIP1 domain containing [Source:HGNC Symbol;Acc:HGNC:17497]	chr1;chr1;chr1;chr1;chr1;chr1;chr1;chr1;chr1;chr1;chr1;chr1;chr1;chr1;chr1;chr1;chr1;chr1;chr1;chr1;chr1;chr1;chr1;chr1;chr1;chr1;chr1;chr1;chr1;chr1	9922113;9926293;9929720;9930253;9930261;9931891;9931891;9931891;9931891;9931891;9932803;9932803;9932803;9932803;9934762;9934762;9934762;9934762;9935492;9935492;9935492;9935492;9936519;9936519;9936519;9942624;9942624;9942624;9943249;9943349	9922358;9930457;9930457;9930457;9930457;9931972;9932180;9931972;9931972;9931972;9932898;9932898;9932898;9932898;9934860;9934860;9934860;9934860;9935627;9935627;9935627;9935620;9936627;9936627;9936627;9942782;9942768;9942782;9943391;9943407	-;-;-;-;-;-;-;-;-;-;-;-;-;-;-;-;-;-;-;-;-;-;-;-;-;-;-;-;-;-	5459	chr1:9922113-9943407	699.24	876.44	803.817	922.309	861.418	1060.04	949.529	935.344	982.388	1128.38	921.891	0.140044	0.119371	1.17319	0.240721	1
385	ENSG00000228150.1	AL357140.2	novel transcript	chr1;chr1	9942923;9949638	9943025;9949974	+;+	440	chr1:9942923-9949974	2.08107	1.06235	3.4205	2.47047	8.82375	5.61463	6.88897	8.40381	7.58182	4.5362	5.08836	0.160973	0.146191	1.10111	0.270847	1
386	ENSG00000173614.14	NMNAT1	nicotinamide nucleotide adenylyltransferase 1 [Source:HGNC Symbol;Acc:HGNC:17877]	chr1;chr1;chr1;chr1;chr1;chr1;chr1;chr1;chr1;chr1;chr1;chr1;chr1;chr1;chr1;chr1;chr1;chr1;chr1;chr1	9943428;9943429;9943475;9943488;9972018;9972018;9972018;9972018;9975592;9975592;9975592;9981031;9981031;9981031;9981052;9981256;9982301;9982301;9983004;9985136	9943515;9943515;9943515;9943515;9972503;9972188;9972188;9972188;9975775;9975775;9975775;9981170;9981170;9981170;9981170;9981766;9985498;9982870;9983669;9985501	+;+;+;+;+;+;+;+;+;+;+;+;+;+;+;+;+;+;+;+	4610	chr1:9943428-9985501	120.702	114.734	103.299	144.934	124.635	136.997	129.742	127.738	131.057	140.622	127.446	0.062029	0.188666	0.328777	0.742325	1
387	ENSG00000202415.1	RN7SKP269	RN7SK pseudogene 269 [Source:HGNC Symbol;Acc:HGNC:45993]	chr1	9947318	9947636	+	319	chr1:9947318-9947636	8.32428	3.18705	4.7887	9.0584	12.1326	2.24585	2.29632	10.0846	4.33247	7.93836	6.43887	0.00772404	0.145395	0.0531244	0.957633	1
388	ENSG00000283611.2	TMEM274P	transmembrane protein 274, pseudogene [Source:HGNC Symbol;Acc:HGNC:53732]	chr1;chr1;chr1;chr1;chr1	9950572;9951231;9952339;9955821;9960714	9950648;9951297;9952469;9955915;9960787	-;-;-;-;-	444	chr1:9950572-9960787	0	1.06235	0	0	0	0	0	0	0	0	0.106235	0	0.0375659	0	1	1
389	ENSG00000265521.1	MIR5697	microRNA 5697 [Source:HGNC Symbol;Acc:HGNC:43509]	chr1	9967381	9967458	+	78	chr1:9967381-9967458	1.04054	0	1.3682	0	0	0	0	2.52114	0	0	0.492988	-0.016225	0.0411075	-0.394698	0.693066	1
390	ENSG00000162444.12	RBP7	retinol binding protein 7 [Source:HGNC Symbol;Acc:HGNC:30316]	chr1;chr1;chr1;chr1;chr1;chr1;chr1;chr1;chr1	9997206;9997228;10004093;10007570;10007570;10008173;10008173;10015782;10015782	9997331;9997331;10004307;10007748;10007748;10008274;10008274;10016020;10016021	+;+;+;+;+;+;+;+;+	862	chr1:9997206-10016021	46.8241	31.8706	73.8828	60.1148	45.2217	44.917	50.5191	56.3055	54.1559	32.8875	49.6699	-0.332177	0.21581	-1.53921	0.123752	1
391	ENSG00000130939.20	UBE4B	ubiquitination factor E4B [Source:HGNC Symbol;Acc:HGNC:12500]	chr1;chr1;chr1;chr1;chr1;chr1;chr1;chr1;chr1;chr1;chr1;chr1;chr1;chr1;chr1;chr1;chr1;chr1;chr1;chr1;chr1;chr1;chr1;chr1;chr1;chr1;chr1;chr1;chr1;chr1;chr1;chr1;chr1;chr1;chr1;chr1;chr1;chr1;chr1;chr1;chr1;chr1;chr1;chr1;chr1;chr1;chr1;chr1;chr1;chr1;chr1;chr1;chr1;chr1;chr1;chr1;chr1;chr1;chr1;chr1;chr1;chr1;chr1;chr1;chr1;chr1;chr1;chr1;chr1;chr1;chr1;chr1;chr1;chr1;chr1;chr1;chr1;chr1;chr1;chr1…	10032832;10032832;10032958;10033274;10072028;10072028;10072028;10072028;10072454;10095461;10095461;10095461;10100861;10101108;10101108;10101108;10102948;10102948;10102948;10102948;10105516;10105516;10105516;10106197;10106197;10107222;10117459;10117459;10117459;10119513;10119513;10119513;10121962;10121962;10121962;10122042;10126794;10126794;10126794;10126794;10128339;10129392;10129392;10129392;101…	10033694;10033694;10033694;10033694;10072214;10072214;10072214;10072214;10073118;10095596;10095596;10095596;10101195;10101195;10101195;10101195;10103185;10103092;10103092;10103092;10105744;10105744;10105744;10106583;10106583;10107374;10117600;10117600;10117600;10119613;10119613;10119613;10122076;10122076;10122076;10122076;10126877;10126877;10126877;10126877;10129448;10129448;10129448;10129448;101…	+;+;+;+;+;+;+;+;+;+;+;+;+;+;+;+;+;+;+;+;+;+;+;+;+;+;+;+;+;+;+;+;+;+;+;+;+;+;+;+;+;+;+;+;+;+;+;+;+;+;+;+;+;+;+;+;+;+;+;+;+;+;+;+;+;+;+;+;+;+;+;+;+;+;+;+;+;+;+;+;+;+;+;+;+;+;+;+;+;+;+;+;+;+;+;+;+;+;+;+;+;+;+;+;+;+;+;+;+;+;+;+;+;+;+	9237	chr1:10032832-10181239	5993.49	5720.76	6425.75	6355.7	6500.9	5941.4	5927.95	6996.17	6182.44	5631.7	6167.63	-0.0367559	0.104074	-0.35317	0.723961	1
392	ENSG00000233623.2	PGAM1P11	phosphoglycerate mutase 1 pseudogene 11 [Source:HGNC Symbol;Acc:HGNC:42464]	chr1;chr1	10058671;10059242	10058943;10059648	+;+	680	chr1:10058671-10059648	26.0134	10.6235	32.1527	22.2342	30.8831	23.5814	32.1485	22.6903	11.9143	20.4129	23.2654	-0.0055661	0.209907	-0.026517	0.978845	1
393	ENSG00000201746.1	RNU6-828P	RNA, U6 small nuclear 828, pseudogene [Source:HGNC Symbol;Acc:HGNC:47791]	chr1	10163268	10163374	+	107	chr1:10163268-10163374	0	0	2.0523	0	1.10297	3.36878	3.44448	5.04229	1.08312	1.13405	1.7228	0.0426596	0.0872091	0.489164	0.624726	1
394	ENSG00000054523.17	KIF1B	kinesin family member 1B [Source:HGNC Symbol;Acc:HGNC:16636]	chr1;chr1;chr1;chr1;chr1;chr1;chr1;chr1;chr1;chr1;chr1;chr1;chr1;chr1;chr1;chr1;chr1;chr1;chr1;chr1;chr1;chr1;chr1;chr1;chr1;chr1;chr1;chr1;chr1;chr1;chr1;chr1;chr1;chr1;chr1;chr1;chr1;chr1;chr1;chr1;chr1;chr1;chr1;chr1;chr1;chr1;chr1;chr1;chr1;chr1;chr1;chr1;chr1;chr1;chr1;chr1;chr1;chr1;chr1;chr1;chr1;chr1;chr1;chr1;chr1;chr1;chr1;chr1;chr1;chr1;chr1;chr1;chr1;chr1;chr1;chr1;chr1;chr1;chr1;chr1…	10210805;10210805;10211616;10230764;10232250;10232250;10232250;10232250;10232250;10232329;10232329;10256247;10256247;10256247;10256247;10256247;10256247;10256247;10258493;10258493;10258493;10258493;10258493;10258493;10258493;10261905;10261905;10261905;10261905;10261905;10261905;10261905;10267380;10267380;10267380;10267380;10267380;10267380;10267380;10268152;10268152;10268152;10268152;10268152;102…	10210878;10210878;10211738;10230997;10232434;10232434;10232434;10232434;10232434;10232434;10232434;10256323;10256323;10256323;10256323;10256323;10256323;10256323;10258672;10258672;10258672;10258672;10258672;10258672;10258672;10261970;10261970;10261970;10261970;10261970;10261970;10261970;10267558;10267558;10267558;10267558;10267558;10267558;10267558;10268263;10268263;10268263;10268263;10268263;102…	+;+;+;+;+;+;+;+;+;+;+;+;+;+;+;+;+;+;+;+;+;+;+;+;+;+;+;+;+;+;+;+;+;+;+;+;+;+;+;+;+;+;+;+;+;+;+;+;+;+;+;+;+;+;+;+;+;+;+;+;+;+;+;+;+;+;+;+;+;+;+;+;+;+;+;+;+;+;+;+;+;+;+;+;+;+;+;+;+;+;+;+;+;+;+;+;+;+;+;+;+;+;+;+;+;+;+;+;+;+;+;+;+;+;+;+;+;+;+;+;+;+;+;+;+;+;+;+;+;+;+;+;+;+;+;+;+;+;+;+;+;+;+;+;+;+;+;+;+;+;+;+;+;+;+;+;+;+;+;+;+;+;+;+;+;+;+;+;+;+;+;+;+;+;+;+;+;+;+;+;+;+;+;+;+;+;+;+;+;+;+;+;+;+;+;+;+;+;+;+…	17720	chr1:10210805-10381603	11506.2	12444.4	9951.6	10705.4	10592.9	11439.2	10914.4	10077.9	11339.2	12101.5	11107.3	0.0885448	0.0926545	0.955645	0.339252	1
395	ENSG00000264881.1	AL358013.1		chr1	10227718	10227803	+	86	chr1:10227718-10227803	4.16214	5.31176	2.0523	5.76443	0	5.61463	1.14816	6.72305	1.08312	3.40215	3.52617	-0.0383811	0.123168	-0.311617	0.755332	1
396	ENSG00000199562.1	RNU6-37P	RNA, U6 small nuclear 37, pseudogene [Source:HGNC Symbol;Acc:HGNC:34281]	chr1	10298966	10299072	+	107	chr1:10298966-10299072	7.28375	6.37411	11.6297	17.2933	15.4416	8.9834	17.2224	12.6057	17.3299	26.0832	14.0247	-0.0620729	0.193553	-0.320703	0.748436	1
397	ENSG00000284735.1	AL139424.3	novel transcript	chr1;chr1;chr1;chr1;chr1;chr1	10381906;10381978;10382236;10384628;10386103;10386239	10382001;10382024;10383105;10384971;10387150;10386541	-;-;-;-;-;-	2381	chr1:10381906-10387150	2.08107	2.1247	5.4728	4.11745	3.30891	3.36878	9.18529	5.04229	4.33247	4.5362	4.357	-0.0565586	0.139217	-0.406261	0.684551	1
398	ENSG00000284642.1	AL139424.2	novel transcript	chr1;chr1;chr1;chr1;chr1;chr1;chr1;chr1	10395416;10395618;10395783;10395851;10396238;10396823;10396823;10396833	10395523;10396376;10396370;10396041;10396376;10397376;10397432;10397363	+;+;+;+;+;+;+;+	1477	chr1:10395416-10397432	69.7159	46.7435	43.7824	28.8222	27.5742	34.8107	31.0004	23.5307	19.4961	26.0832	35.1559	-0.101199	0.216889	-0.466591	0.640793	1
399	ENSG00000142657.21	PGD	phosphogluconate dehydrogenase [Source:HGNC Symbol;Acc:HGNC:8891]	chr1;chr1;chr1;chr1;chr1;chr1;chr1;chr1;chr1;chr1;chr1;chr1;chr1;chr1;chr1;chr1;chr1;chr1;chr1;chr1;chr1;chr1;chr1;chr1;chr1;chr1;chr1;chr1;chr1;chr1;chr1;chr1;chr1;chr1;chr1;chr1;chr1;chr1;chr1;chr1;chr1;chr1;chr1;chr1;chr1;chr1;chr1;chr1;chr1;chr1;chr1;chr1;chr1;chr1	10398592;10399044;10399064;10399073;10399112;10399498;10399629;10399629;10399629;10399629;10399629;10399632;10400376;10400393;10400393;10400393;10400393;10403071;10403071;10403071;10403071;10404161;10404161;10404161;10404161;10404161;10408071;10408071;10408071;10408071;10411418;10411418;10411418;10411418;10412834;10413062;10413062;10413062;10415292;10416987;10416987;10416987;10416987;10417376;104…	10398751;10399125;10399125;10399125;10399125;10399704;10399704;10399704;10400008;10399704;10399704;10399704;10400572;10400572;10400572;10400572;10400572;10403136;10403136;10403136;10403136;10404279;10404279;10404276;10404279;10404279;10408140;10408140;10408140;10408140;10411552;10411552;10411552;10411552;10413251;10413251;10413251;10413251;10415392;10417117;10417044;10417117;10417117;10417509;104…	+;+;+;+;+;+;+;+;+;+;+;+;+;+;+;+;+;+;+;+;+;+;+;+;+;+;+;+;+;+;+;+;+;+;+;+;+;+;+;+;+;+;+;+;+;+;+;+;+;+;+;+;+;+	3333	chr1:10398592-10420511	12069.2	12111.9	11245.9	11393.8	11436.7	12033.3	11420.8	10838.4	12453.7	11675.1	11667.9	0.0498681	0.0879004	0.567325	0.570493	1
400	ENSG00000271989.1	AL139424.1	novel transcript, antisense to APITD1-CORT	chr1	10429881	10430677	-	797	chr1:10429881-10430677	9.36482	5.31176	8.8933	9.88189	5.51484	5.61463	10.3334	8.40381	5.41559	12.4746	8.12086	-0.126098	0.168661	-0.747642	0.454676	1
401	ENSG00000251503.8	CENPS-CORT	CENPS-CORT readthrough [Source:HGNC Symbol;Acc:HGNC:38843]	chr1;chr1;chr1;chr1;chr1;chr1;chr1;chr1;chr1;chr1;chr1;chr1;chr1;chr1;chr1;chr1;chr1;chr1;chr1;chr1;chr1;chr1	10430102;10430384;10430435;10430804;10431258;10433842;10433842;10433842;10434657;10434657;10434657;10434657;10440347;10440347;10440347;10440347;10442265;10451377;10451377;10451377;10451377;10451377	10430568;10430568;10430568;10431401;10431401;10433965;10433965;10433965;10434690;10434690;10434690;10434690;10440413;10440413;10440413;10440413;10442441;10451411;10452003;10451659;10451659;10452153	+;+;+;+;+;+;+;+;+;+;+;+;+;+;+;+;+;+;+;+;+;+	2244	chr1:10430102-10452153	14.5675	8.49881	6.841	15.6463	8.82375	13.4751	17.2224	6.72305	11.9143	4.5362	10.8248	-0.00155597	0.17541	-0.00887046	0.992922	1
402	ENSG00000175279.22	CENPS	centromere protein S [Source:HGNC Symbol;Acc:HGNC:23163]	chr1;chr1;chr1;chr1;chr1;chr1;chr1;chr1;chr1;chr1;chr1;chr1;chr1;chr1;chr1;chr1;chr1	10430433;10430512;10430783;10430876;10431123;10433842;10433842;10434657;10434657;10440123;10440347;10440347;10440347;10442265;10442265;10442265;10442265	10430568;10430568;10431401;10431130;10431401;10433965;10433965;10434690;10434690;10440413;10440413;10440413;10440413;10442657;10442502;10442334;10442808	+;+;+;+;+;+;+;+;+;+;+;+;+;+;+;+;+	1748	chr1:10430433-10442808	144.635	156.166	120.402	153.993	119.121	153.841	160.743	104.207	187.379	179.18	147.967	-0.00225563	0.193484	-0.011658	0.990698	1
403	ENSG00000241563.4	CORT	cortistatin [Source:HGNC Symbol;Acc:HGNC:2257]	chr1;chr1	10450031;10451377	10450322;10451998	+;+	914	chr1:10450031-10451998	11.4459	5.31176	3.4205	4.94094	6.61781	2.24585	3.44448	4.20191	3.24935	2.2681	4.71466	0.0111366	0.140558	0.0792312	0.936849	1
404	ENSG00000160049.12	DFFA	DNA fragmentation factor subunit alpha [Source:HGNC Symbol;Acc:HGNC:2772]	chr1;chr1;chr1;chr1;chr1;chr1;chr1;chr1;chr1;chr1;chr1;chr1;chr1;chr1;chr1;chr1	10456522;10461643;10462468;10462988;10463058;10463431;10463431;10467190;10467190;10467190;10469177;10469177;10469177;10472323;10472323;10472323	10461702;10461702;10463209;10463209;10463209;10463620;10463620;10467332;10467332;10467332;10469338;10469338;10469338;10472479;10472488;10472529	-;-;-;-;-;-;-;-;-;-;-;-;-;-;-;-	6625	chr1:10456522-10472529	6012.22	6540.9	3824.12	3984.05	4471.43	4858.9	4042.68	3975	4654.16	4689.3	4705.27	0.24464	0.0912069	2.68225	0.00731283	1
405	ENSG00000203469.2	AL354956.1	novel transcript, antisense to DFFA	chr1;chr1	10458555;10459090	10458772;10459338	+;+	467	chr1:10458555-10459338	0	1.06235	0	0.823491	0	1.12292	2.29632	0	4.33247	2.2681	1.19057	0.00812817	0.0718982	0.113051	0.90999	1
406	ENSG00000142655.13	PEX14	peroxisomal biogenesis factor 14 [Source:HGNC Symbol;Acc:HGNC:8856]	chr1;chr1;chr1;chr1;chr1;chr1;chr1;chr1;chr1;chr1;chr1;chr1;chr1;chr1;chr1;chr1;chr1;chr1;chr1;chr1;chr1	10472288;10474950;10474982;10495274;10495274;10495274;10517028;10535888;10536213;10536213;10536213;10536213;10599238;10599238;10618332;10618332;10623019;10623019;10624340;10627272;10629531	10472580;10475002;10475002;10495321;10495321;10495321;10517131;10536060;10536289;10536297;10536572;10536297;10599366;10599366;10618417;10618417;10623286;10623121;10624437;10627363;10630758	+;+;+;+;+;+;+;+;+;+;+;+;+;+;+;+;+;+;+;+;+	2932	chr1:10472288-10630758	1015.56	932.745	795.608	844.078	840.462	882.619	854.232	755.503	831.834	753.01	850.565	0.0661231	0.119794	0.551975	0.580966	1
407	ENSG00000243267.3	RN7SL614P	RNA, 7SL, cytoplasmic 614, pseudogene [Source:HGNC Symbol;Acc:HGNC:46630]	chr1	10616836	10617115	+	280	chr1:10616836-10617115	5.20268	9.56117	10.2615	4.94094	4.41187	0	6.88897	11.7653	5.41559	5.67026	6.41183	-0.173401	0.149619	-1.15895	0.246475	1
408	ENSG00000130940.15	CASZ1	castor zinc finger 1 [Source:HGNC Symbol;Acc:HGNC:26002]	chr1;chr1;chr1;chr1;chr1;chr1;chr1;chr1;chr1;chr1;chr1;chr1;chr1;chr1;chr1;chr1;chr1;chr1;chr1;chr1;chr1;chr1;chr1;chr1;chr1;chr1;chr1;chr1;chr1;chr1;chr1;chr1;chr1;chr1;chr1;chr1;chr1;chr1;chr1;chr1;chr1;chr1;chr1;chr1;chr1;chr1;chr1;chr1;chr1;chr1;chr1;chr1;chr1;chr1;chr1;chr1;chr1;chr1;chr1;chr1;chr1	10636604;10637121;10638715;10642082;10642859;10642859;10643160;10643160;10644917;10644917;10646128;10647213;10647801;10649070;10649070;10649283;10649283;10650484;10650692;10650692;10650941;10650941;10650941;10652984;10653377;10653377;10654419;10654419;10654419;10655649;10655649;10655649;10656646;10656646;10656646;10658007;10658508;10658508;10658508;10659702;10659702;10659702;10659702;10660737;106…	10640059;10637408;10638763;10642322;10643000;10643000;10643311;10643311;10645088;10645076;10646326;10648139;10648139;10649192;10649192;10649437;10649437;10650755;10650755;10650755;10651100;10651076;10651076;10654218;10654218;10654218;10654591;10654591;10654591;10655813;10655813;10655813;10656736;10656736;10656736;10658576;10658576;10658576;10658576;10661398;10660536;10660536;10660536;10660856;106…	-;-;-;-;-;-;-;-;-;-;-;-;-;-;-;-;-;-;-;-;-;-;-;-;-;-;-;-;-;-;-;-;-;-;-;-;-;-;-;-;-;-;-;-;-;-;-;-;-;-;-;-;-;-;-;-;-;-;-;-;-	11336	chr1:10636604-10796650	526.511	409.005	411.828	408.451	394.863	340.246	316.892	378.171	278.361	261.966	372.63	-0.137503	0.152199	-0.903441	0.366292	1
409	ENSG00000272078.1	AL139423.1	novel transcript, antisense to CASZ1	chr1;chr1	10639241;10647248	10640077;10654333	+;+	7923	chr1:10639241-10654333	3.12161	1.06235	2.0523	1.64698	0	0	1.14816	0	2.16623	1.13405	1.23317	-0.0723399	0.0781363	-0.925817	0.354541	1
410	ENSG00000225158.2	HSPE1P24	heat shock protein family E (Hsp10) member 1 pseudogene 24 [Source:HGNC Symbol;Acc:HGNC:49343]	chr1	10895761	10895998	+	238	chr1:10895761-10895998	0	0	0	0	0	0	1.14816	0	0	0	0.114816	0	0.0375659	0	1	1
411	ENSG00000175262.14	C1orf127	chromosome 1 open reading frame 127 [Source:HGNC Symbol;Acc:HGNC:26730]	chr1;chr1;chr1;chr1;chr1;chr1;chr1;chr1;chr1;chr1;chr1;chr1;chr1;chr1;chr1;chr1;chr1;chr1;chr1;chr1;chr1;chr1;chr1;chr1;chr1;chr1;chr1;chr1;chr1;chr1;chr1;chr1;chr1;chr1;chr1;chr1;chr1	10946471;10946473;10946473;10946475;10946730;10947643;10947643;10947643;10947643;10947643;10949624;10949624;10949702;10954019;10954019;10954019;10954990;10954990;10954990;10957023;10957023;10957585;10957616;10957616;10958714;10958714;10958714;10964128;10964128;10964128;10966358;10966358;10969970;10969970;10976156;10976156;10982012	10946738;10946741;10946741;10946586;10946741;10948844;10947870;10948844;10948844;10949751;10949814;10949814;10949814;10954142;10954142;10954142;10955186;10955186;10955186;10957107;10957107;10957753;10957753;10957753;10958752;10958752;10958752;10964271;10964271;10964201;10966482;10966482;10970089;10970089;10976215;10976256;10982037	-;-;-;-;-;-;-;-;-;-;-;-;-;-;-;-;-;-;-;-;-;-;-;-;-;-;-;-;-;-;-;-;-;-;-;-;-	3573	chr1:10946471-10982037	10.4054	10.6235	13.682	12.3524	16.5445	16.8439	11.4816	15.9672	12.9974	7.93836	12.8836	0.100478	0.193323	0.51974	0.603245	1
412	ENSG00000215785.2	CFL1P6	cofilin 1 pseudogene 6 [Source:HGNC Symbol;Acc:HGNC:34545]	chr1;chr1	10990978;10991418	10991091;10991797	-;-	494	chr1:10990978-10991797	1.04054	1.06235	3.4205	0.823491	2.20594	2.24585	1.14816	1.68076	2.16623	3.40215	1.9196	0.0017224	0.100048	0.0172158	0.986264	1
413	ENSG00000120948.18	TARDBP	TAR DNA binding protein [Source:HGNC Symbol;Acc:HGNC:11571]	chr1;chr1;chr1;chr1;chr1;chr1;chr1;chr1;chr1;chr1;chr1;chr1;chr1;chr1;chr1;chr1;chr1;chr1;chr1;chr1;chr1;chr1;chr1;chr1;chr1;chr1;chr1;chr1;chr1;chr1;chr1;chr1;chr1;chr1;chr1;chr1;chr1;chr1;chr1;chr1;chr1;chr1;chr1;chr1;chr1;chr1;chr1;chr1;chr1;chr1;chr1;chr1;chr1;chr1;chr1;chr1;chr1;chr1;chr1;chr1;chr1;chr1;chr1;chr1;chr1;chr1;chr1;chr1;chr1;chr1;chr1;chr1;chr1;chr1;chr1;chr1;chr1;chr1;chr1;chr1…	11012344;11012424;11012425;11012622;11012653;11012654;11012654;11012654;11012654;11012670;11013716;11013716;11013716;11013716;11013716;11013716;11013716;11013716;11013716;11013716;11013716;11013716;11013728;11013728;11013728;11013728;11015524;11016123;11016844;11016844;11016844;11016844;11016844;11016844;11016844;11016844;11016844;11016844;11016844;11016844;11016844;11016844;11016844;11016859;110…	11012428;11012480;11012606;11012743;11012743;11012743;11012743;11012743;11012743;11012743;11013965;11013965;11013965;11013965;11013965;11013965;11013965;11013965;11013965;11013965;11013965;11013965;11013965;11013965;11013965;11013965;11015646;11016254;11017007;11017007;11017007;11016861;11017007;11017007;11017007;11017007;11017007;11017007;11017007;11017007;11017007;11017007;11017007;11017007;110…	+;+;+;+;+;+;+;+;+;+;+;+;+;+;+;+;+;+;+;+;+;+;+;+;+;+;+;+;+;+;+;+;+;+;+;+;+;+;+;+;+;+;+;+;+;+;+;+;+;+;+;+;+;+;+;+;+;+;+;+;+;+;+;+;+;+;+;+;+;+;+;+;+;+;+;+;+;+;+;+;+;+;+;+;+;+;+;+;+;+;+;+;+;+;+;+;+;+;+;+;+;+;+;+;+;+;+;+;+;+;+;+;+;+;+;+;+;+;+;+;+;+;+;+;+;+;+;+;+;+;+;+;+;+;+;+;+;+;+;+;+;+;+;+;+;+;+;+;+;+;+;+;+;+;+	5317	chr1:11012344-11025739	8954.85	9300.89	5321.61	6961.79	6502	7637.01	6903.89	4885.98	7755.12	8453.22	7267.64	0.156026	0.1834	0.850743	0.394912	1
414	ENSG00000277726.4	AL109811.3	novel protein	chr1;chr1;chr1;chr1;chr1;chr1;chr1;chr1;chr1;chr1;chr1;chr1;chr1;chr1;chr1;chr1;chr1;chr1;chr1;chr1;chr1;chr1;chr1;chr1	11012662;11013716;11016844;11018733;11020429;11020506;11022124;11022124;11022144;11023193;11023193;11023198;11024064;11024793;11025110;11025110;11025110;11025110;11029687;11030179;11030179;11030179;11030179;11030179	11012743;11013965;11017007;11018873;11020599;11020599;11022241;11022250;11022250;11023329;11023329;11023329;11024335;11025208;11025208;11025208;11025208;11025208;11029781;11030497;11030525;11030526;11030430;11030528	+;+;+;+;+;+;+;+;+;+;+;+;+;+;+;+;+;+;+;+;+;+;+;+	2205	chr1:11012662-11030528	1.04054	0	0	0	0	0	0	0	0	0	0.104054	0	0.0375659	0	1	1
415	ENSG00000009724.17	MASP2	mannan binding lectin serine peptidase 2 [Source:HGNC Symbol;Acc:HGNC:6902]	chr1;chr1;chr1;chr1;chr1;chr1;chr1;chr1;chr1;chr1;chr1;chr1;chr1;chr1;chr1;chr1;chr1;chr1;chr1;chr1;chr1	11026523;11030176;11030748;11034828;11037693;11037693;11042875;11042875;11043339;11044798;11044798;11045408;11045408;11046556;11046556;11046891;11046891;11046891;11047203;11047203;11047203	11027648;11030250;11030882;11034906;11037811;11037811;11043198;11043022;11043535;11044953;11046733;11045539;11045539;11046733;11046733;11047119;11047119;11047119;11047227;11047233;11047239	-;-;-;-;-;-;-;-;-;-;-;-;-;-;-;-;-;-;-;-;-	4257	chr1:11026523-11047239	38.4998	31.8706	12.3138	13.9993	22.0594	15.721	11.4816	17.648	14.0805	5.67026	18.3344	0.161035	0.202637	0.7947	0.426788	1
416	ENSG00000271895.2	AL109811.2	novel transcript, antisense to MASP2	chr1;chr1;chr1	11029659;11029758;11029902	11030528;11029781;11030528	+;+;+	870	chr1:11029659-11030528	54.1079	32.9329	36.2573	27.1752	45.2217	22.4585	41.3338	29.4133	25.9948	30.6194	34.5515	0.0408579	0.217009	0.188278	0.850659	1
417	ENSG00000116649.10	SRM	spermidine synthase [Source:HGNC Symbol;Acc:HGNC:11296]	chr1;chr1;chr1;chr1;chr1;chr1;chr1;chr1;chr1;chr1;chr1;chr1;chr1;chr1;chr1;chr1;chr1;chr1;chr1;chr1;chr1;chr1;chr1	11054584;11054589;11054664;11054962;11054962;11055781;11055781;11056011;11056011;11056011;11056604;11056604;11056604;11056702;11058710;11058800;11058800;11058800;11059225;11059225;11059225;11059777;11059777	11054885;11054885;11055084;11055084;11055204;11055926;11055820;11056094;11056094;11056094;11056757;11056757;11056757;11056757;11058873;11058892;11058892;11058892;11059686;11059380;11059345;11060020;11060018	-;-;-;-;-;-;-;-;-;-;-;-;-;-;-;-;-;-;-;-;-;-;-	1894	chr1:11054584-11060020	4544.02	3671.49	3978.72	3561.6	4025.84	3963.93	3524.85	4142.24	3681.52	2718.32	3781.25	0.0779918	0.125357	0.622158	0.533838	1
418	ENSG00000171824.14	EXOSC10	exosome component 10 [Source:HGNC Symbol;Acc:HGNC:9138]	chr1;chr1;chr1;chr1;chr1;chr1;chr1;chr1;chr1;chr1;chr1;chr1;chr1;chr1;chr1;chr1;chr1;chr1;chr1;chr1;chr1;chr1;chr1;chr1;chr1;chr1;chr1;chr1;chr1;chr1;chr1;chr1;chr1;chr1;chr1;chr1;chr1;chr1;chr1;chr1;chr1;chr1;chr1;chr1;chr1;chr1;chr1;chr1;chr1;chr1;chr1;chr1;chr1;chr1;chr1;chr1;chr1;chr1;chr1;chr1;chr1;chr1;chr1;chr1;chr1;chr1;chr1;chr1;chr1;chr1;chr1;chr1;chr1;chr1;chr1;chr1;chr1;chr1;chr1;chr1…	11066618;11066618;11066621;11066685;11068008;11068008;11068008;11068008;11068645;11068645;11068645;11068645;11068645;11068654;11069559;11069559;11069559;11069559;11069559;11070900;11070900;11070900;11070900;11070900;11072087;11072087;11072087;11072087;11073934;11073934;11074231;11074231;11074231;11074288;11076842;11076842;11076842;11076842;11077009;11077330;11077365;11077365;11077601;11077601;110…	11066748;11066748;11066748;11066748;11068084;11068084;11068084;11068084;11068706;11068706;11068924;11068706;11068706;11068706;11069730;11069730;11069730;11069730;11069730;11070973;11073026;11070988;11070973;11070973;11072395;11072171;11072171;11072171;11074008;11074008;11074326;11074326;11074326;11074326;11076948;11077651;11076948;11076948;11077443;11077443;11077443;11077443;11077651;11077651;110…	-;-;-;-;-;-;-;-;-;-;-;-;-;-;-;-;-;-;-;-;-;-;-;-;-;-;-;-;-;-;-;-;-;-;-;-;-;-;-;-;-;-;-;-;-;-;-;-;-;-;-;-;-;-;-;-;-;-;-;-;-;-;-;-;-;-;-;-;-;-;-;-;-;-;-;-;-;-;-;-;-;-;-;-;-;-;-;-;-	5991	chr1:11066618-11099869	2899.97	2612.32	3064.08	2763.63	2873.23	2799.45	2835.96	3191.77	2928.75	2737.6	2870.68	-0.0359632	0.104487	-0.344188	0.730705	1
419	ENSG00000226849.1	AL109811.1	novel transcript	chr1;chr1	11068471;11070659	11068713;11073097	+;+	2682	chr1:11068471-11073097	3.12161	4.24941	5.4728	2.47047	6.61781	10.1063	4.59264	5.88267	3.24935	11.3405	5.71036	0.147064	0.149014	0.986914	0.323685	1
420	ENSG00000230337.1	EXOSC10-AS1	EXOSC10 antisense RNA 1 [Source:HGNC Symbol;Acc:HGNC:40456]	chr1;chr1;chr1;chr1	11099675;11099675;11101801;11101801	11099910;11099814;11102051;11102100	+;+;+;+	536	chr1:11099675-11102100	9.36482	8.49881	16.4184	16.4698	20.9564	19.0897	8.03713	25.2114	14.0805	5.67026	14.3797	0.0780281	0.190287	0.410056	0.681765	1
421	ENSG00000198793.13	MTOR	mechanistic target of rapamycin kinase [Source:HGNC Symbol;Acc:HGNC:3942]	chr1;chr1;chr1;chr1;chr1;chr1;chr1;chr1;chr1;chr1;chr1;chr1;chr1;chr1;chr1;chr1;chr1;chr1;chr1;chr1;chr1;chr1;chr1;chr1;chr1;chr1;chr1;chr1;chr1;chr1;chr1;chr1;chr1;chr1;chr1;chr1;chr1;chr1;chr1;chr1;chr1;chr1;chr1;chr1;chr1;chr1;chr1;chr1;chr1;chr1;chr1;chr1;chr1;chr1;chr1;chr1;chr1;chr1;chr1;chr1;chr1;chr1;chr1;chr1;chr1;chr1;chr1;chr1;chr1;chr1;chr1;chr1;chr1;chr1;chr1;chr1;chr1;chr1;chr1;chr1…	11106535;11106535;11107285;11107307;11108181;11108181;11108181;11108181;11109290;11109290;11109290;11109290;11109303;11109649;11109649;11109649;11109649;11109649;11111514;11112852;11112852;11112852;11112852;11112852;11114318;11114318;11114318;11114318;11114318;11114813;11114813;11114813;11114813;11115396;11115396;11115396;11115396;11117004;11117004;11121246;11121246;11121979;11121979;11124498;111…	11107500;11107500;11107500;11107500;11108286;11108286;11108286;11108286;11109370;11109370;11109370;11109370;11109370;11109729;11109729;11109729;11109729;11109729;11111753;11112917;11112917;11112917;11112917;11112917;11114453;11114453;11114629;11114453;11114453;11114887;11114887;11114887;11114887;11115663;11115527;11115468;11115468;11117086;11117086;11121368;11121368;11122126;11122126;11124633;111…	-;-;-;-;-;-;-;-;-;-;-;-;-;-;-;-;-;-;-;-;-;-;-;-;-;-;-;-;-;-;-;-;-;-;-;-;-;-;-;-;-;-;-;-;-;-;-;-;-;-;-;-;-;-;-;-;-;-;-;-;-;-;-;-;-;-;-;-;-;-;-;-;-;-;-;-;-;-;-;-;-;-;-;-;-;-;-;-;-;-;-;-;-;-;-;-;-;-;-;-;-;-;-;-;-;-	12163	chr1:11106535-11262551	8193.18	8260.85	8779.74	9052.63	9206.48	9433.69	8883.32	9239.15	9484.86	8834.26	8936.82	0.0612149	0.0880323	0.695369	0.486824	1
422	ENSG00000225602.5	MTOR-AS1	MTOR antisense RNA 1 [Source:HGNC Symbol;Acc:HGNC:40242]	chr1;chr1;chr1;chr1;chr1;chr1;chr1;chr1	11143898;11144424;11144667;11144667;11145153;11145153;11149270;11149270	11143987;11144481;11144886;11144886;11145279;11145279;11149537;11149537	+;+;+;+;+;+;+;+	763	chr1:11143898-11149537	0	0	0	0	0	0	0	1.68076	0	0	0.168076	0	0.0375659	0	1	1
423	ENSG00000171819.5	ANGPTL7	angiopoietin like 7 [Source:HGNC Symbol;Acc:HGNC:24078]	chr1;chr1;chr1;chr1;chr1;chr1;chr1;chr1	11189355;11192270;11193580;11193627;11194461;11194526;11194854;11194854	11189955;11192370;11193774;11193774;11194659;11194659;11195981;11195178	+;+;+;+;+;+;+;+	2224	chr1:11189355-11195981	0	0	0	0	0	0	1.14816	0	1.08312	1.13405	0.336533	0	0.0375659	0	1	1
424	ENSG00000238173.1	RPL39P6	ribosomal protein L39 pseudogene 6 [Source:HGNC Symbol;Acc:HGNC:35803]	chr1	11232963	11233112	+	150	chr1:11232963-11233112	1.04054	0	0	0	0	0	0	0	0	0	0.104054	0	0.0375659	0	1	1
425	ENSG00000120942.13	UBIAD1	UbiA prenyltransferase domain containing 1 [Source:HGNC Symbol;Acc:HGNC:30791]	chr1;chr1;chr1;chr1;chr1;chr1;chr1;chr1;chr1;chr1;chr1;chr1	11273206;11273528;11273889;11273934;11285644;11285644;11285644;11292049;11293467;11294873;11294873;11294873	11274060;11274060;11274060;11274060;11285732;11288434;11285732;11292147;11293626;11296049;11295164;11295183	+;+;+;+;+;+;+;+;+;+;+;+	5082	chr1:11273206-11296049	1161.24	1049.6	1095.24	1150.42	1241.94	1124.05	1023.01	1174.85	1073.37	967.346	1106.11	0.06864	0.119191	0.575881	0.564695	1
426	ENSG00000238199.1	UBE2V2P3	ubiquitin conjugating enzyme E2 V2 pseudogene 3 [Source:HGNC Symbol;Acc:HGNC:44891]	chr1;chr1	11278616;11279168	11278868;11279351	-;-	437	chr1:11278616-11279351	1.04054	0	0	0	0	0	0	0	0	0	0.104054	0	0.0375659	0	1	1
427	ENSG00000284646.1	AL031291.1	novel transcript	chr1;chr1;chr1;chr1	11311734;11312256;11314605;11319007	11311969;11312403;11314875;11319093	-;-;-;-	742	chr1:11311734-11319093	0	0	1.3682	0.823491	1.10297	0	0	0	2.16623	0	0.546089	-0.0172799	0.0469453	-0.368087	0.712809	1
428	ENSG00000204624.8	DISP3	dispatched RND transporter family member 3 [Source:HGNC Symbol;Acc:HGNC:29251]	chr1;chr1;chr1;chr1;chr1;chr1;chr1;chr1;chr1;chr1;chr1;chr1;chr1;chr1;chr1;chr1;chr1;chr1;chr1;chr1;chr1;chr1;chr1;chr1;chr1;chr1;chr1;chr1	11479155;11479166;11481258;11500990;11502678;11514390;11515369;11516001;11517463;11519355;11519719;11520687;11523942;11525176;11526651;11529556;11529787;11530907;11531565;11533676;11534381;11534381;11535011;11535011;11535478;11535478;11536324;11536324	11479372;11479372;11481960;11502088;11502897;11514526;11515503;11516161;11517602;11519503;11519880;11520848;11524055;11525312;11526835;11529686;11529959;11531033;11531710;11533827;11534540;11534540;11535124;11535124;11535644;11535644;11537225;11537551	+;+;+;+;+;+;+;+;+;+;+;+;+;+;+;+;+;+;+;+;+;+;+;+;+;+;+;+	6120	chr1:11479155-11537551	309.039	261.339	372.15	321.161	367.288	277.363	323.781	378.171	279.444	210.934	310.067	-0.092318	0.159771	-0.577814	0.56339	1
429	ENSG00000285833.1	AL590989.1	novel transcript, antisense to DISP3	chr1;chr1	11500803;11501551	11501387;11502016	-;-	1051	chr1:11500803-11502016	0	0	0	0.823491	1.10297	0	0	0	0	0	0.192646	0.00427157	0.0375659	0.113709	0.909469	1
430	ENSG00000235643.2	LINC01647	long intergenic non-protein coding RNA 1647 [Source:HGNC Symbol;Acc:HGNC:52434]	chr1;chr1;chr1	11609468;11611843;11612790	11610113;11611978;11613358	+;+;+	1351	chr1:11609468-11613358	2.08107	3.18705	1.3682	1.64698	0	0	0	3.36152	2.16623	0	1.38111	-0.0490556	0.076404	-0.642056	0.520837	1
431	ENSG00000284708.1	AL031731.1	novel transcript	chr1;chr1	11623558;11641376	11623610;11643416	+;+	2094	chr1:11623558-11643416	0	0	0.6841	0	0	0	1.14816	0	0	0	0.183226	-0.00657277	0.0375659	-0.174966	0.861106	1
432	ENSG00000116661.11	FBXO2	F-box protein 2 [Source:HGNC Symbol;Acc:HGNC:13581]	chr1;chr1;chr1;chr1;chr1;chr1;chr1;chr1;chr1;chr1;chr1;chr1;chr1;chr1;chr1;chr1;chr1;chr1;chr1;chr1;chr1;chr1;chr1;chr1	11637018;11645050;11648092;11648387;11649087;11649087;11649528;11649779;11649779;11649874;11649945;11649945;11649945;11650466;11650466;11650466;11650466;11650547;11650737;11653391;11653391;11654031;11654319;11655640	11637669;11645205;11648828;11648828;11649225;11649225;11649874;11649874;11649874;11650074;11650074;11650074;11650074;11650834;11650713;11650834;11650770;11650834;11650834;11653427;11653529;11654197;11654429;11655785	-;-;-;-;-;-;-;-;-;-;-;-;-;-;-;-;-;-;-;-;-;-;-;-	3163	chr1:11637018-11655785	1191.41	1214.27	1217.7	1467.46	1400.77	1748.39	1396.16	1134.52	1452.46	1726.03	1394.92	0.206443	0.131236	1.57306	0.115704	1
433	ENSG00000132879.14	FBXO44	F-box protein 44 [Source:HGNC Symbol;Acc:HGNC:24847]	chr1;chr1;chr1;chr1;chr1;chr1;chr1;chr1;chr1;chr1;chr1;chr1;chr1;chr1;chr1;chr1;chr1;chr1;chr1;chr1;chr1;chr1;chr1;chr1;chr1;chr1;chr1;chr1;chr1;chr1;chr1;chr1;chr1;chr1;chr1;chr1;chr1;chr1;chr1;chr1;chr1;chr1;chr1;chr1;chr1;chr1;chr1;chr1;chr1;chr1;chr1	11654375;11654857;11654857;11654877;11654881;11654910;11654910;11655328;11655328;11655670;11655806;11655806;11655806;11655806;11655806;11655806;11655806;11656065;11658267;11658267;11658267;11658267;11658267;11658267;11658267;11658267;11658533;11658533;11658533;11658542;11658736;11658736;11658736;11658736;11658736;11658736;11658736;11658736;11658736;11661130;11661130;11661130;11661130;11661130;116…	11654581;11654952;11654952;11654952;11654952;11654952;11654952;11655699;11655699;11655699;11656100;11656100;11656100;11656100;11656100;11656100;11656100;11656100;11658364;11658364;11658364;11658364;11658393;11658393;11658364;11658364;11658628;11658628;11658628;11658628;11658871;11658871;11658871;11658871;11658871;11658871;11658868;11658871;11658871;11661308;11661308;11661349;11662291;11661391;116…	+;+;+;+;+;+;+;+;+;+;+;+;+;+;+;+;+;+;+;+;+;+;+;+;+;+;+;+;+;+;+;+;+;+;+;+;+;+;+;+;+;+;+;+;+;+;+;+;+;+;+	3527	chr1:11654375-11663327	613.916	534.363	662.209	710.672	663.987	697.337	663.637	742.897	680.198	689.503	665.872	-0.010785	0.126365	-0.0853476	0.931985	1
434	ENSG00000116663.11	FBXO6	F-box protein 6 [Source:HGNC Symbol;Acc:HGNC:13585]	chr1;chr1;chr1;chr1;chr1;chr1;chr1;chr1;chr1;chr1;chr1;chr1;chr1;chr1	11664200;11664486;11668656;11668656;11668696;11671266;11671266;11671266;11671928;11671928;11673277;11673277;11673615;11673615	11664255;11664735;11668944;11668944;11668944;11671392;11671392;11671392;11672064;11672023;11673412;11673412;11674030;11674354	+;+;+;+;+;+;+;+;+;+;+;+;+;+	1735	chr1:11664200-11674354	16.6486	8.49881	14.3661	23.8812	9.92672	10.1063	18.3706	18.4884	11.9143	11.3405	14.3542	-0.25216	0.194718	-1.295	0.195321	1
435	ENSG00000116670.15	MAD2L2	mitotic arrest deficient 2 like 2 [Source:HGNC Symbol;Acc:HGNC:6764]	chr1;chr1;chr1;chr1;chr1;chr1;chr1;chr1;chr1;chr1;chr1;chr1;chr1;chr1;chr1;chr1;chr1;chr1;chr1;chr1;chr1;chr1;chr1;chr1;chr1;chr1;chr1;chr1;chr1;chr1;chr1;chr1;chr1;chr1;chr1;chr1;chr1;chr1;chr1;chr1;chr1;chr1;chr1;chr1;chr1;chr1;chr1;chr1;chr1;chr1;chr1;chr1;chr1;chr1;chr1;chr1;chr1;chr1;chr1;chr1;chr1;chr1;chr1;chr1;chr1;chr1;chr1;chr1;chr1	11674480;11674480;11674525;11674678;11674748;11675082;11675082;11675082;11675082;11675082;11675656;11675657;11675658;11675658;11675658;11675658;11675658;11675700;11676046;11676046;11676046;11676046;11676046;11676046;11676046;11676809;11676809;11676848;11676848;11676848;11676848;11676848;11676848;11676872;11677543;11677543;11677543;11677543;11677543;11677543;11677543;11677543;11680353;11680353;116…	11674816;11674816;11674816;11674816;11674816;11675174;11675174;11675174;11675174;11675174;11675731;11675731;11675731;11675731;11675731;11675731;11675731;11676140;11676140;11676140;11676140;11676140;11676140;11676140;11676140;11676948;11676948;11676948;11676948;11676948;11676948;11676948;11676948;11677614;11677614;11677614;11677614;11677614;11677614;11677614;11677614;11677614;11680471;11680471;116…	-;-;-;-;-;-;-;-;-;-;-;-;-;-;-;-;-;-;-;-;-;-;-;-;-;-;-;-;-;-;-;-;-;-;-;-;-;-;-;-;-;-;-;-;-;-;-;-;-;-;-;-;-;-;-;-;-;-;-;-;-;-;-;-;-;-;-;-;-	3324	chr1:11674480-11691650	5793.7	5023.86	5306.56	5276.1	5650.51	5895.36	5160.98	5654.08	5893.24	5074.88	5472.93	0.118285	0.105096	1.1255	0.260379	1
436	ENSG00000162490.7	DRAXIN	dorsal inhibitory axon guidance protein [Source:HGNC Symbol;Acc:HGNC:25054]	chr1;chr1;chr1;chr1;chr1;chr1;chr1	11691710;11706249;11709275;11711851;11712340;11715119;11719584	11691853;11706709;11709465;11711965;11712429;11715208;11725857	+;+;+;+;+;+;+	7365	chr1:11691710-11725857	1860.48	1795.37	2416.24	2528.12	2839.04	2867.95	2397.36	2909.4	2811.77	2511.92	2493.77	0.192841	0.110505	1.74509	0.0809684	1
437	ENSG00000177674.16	AGTRAP	angiotensin II receptor associated protein [Source:HGNC Symbol;Acc:HGNC:13539]	chr1;chr1;chr1;chr1;chr1;chr1;chr1;chr1;chr1;chr1;chr1;chr1;chr1;chr1;chr1;chr1;chr1;chr1;chr1;chr1;chr1;chr1;chr1;chr1;chr1;chr1;chr1;chr1;chr1;chr1;chr1;chr1;chr1;chr1;chr1;chr1;chr1;chr1;chr1;chr1;chr1;chr1;chr1;chr1;chr1;chr1;chr1;chr1;chr1;chr1;chr1;chr1;chr1;chr1;chr1;chr1;chr1;chr1;chr1;chr1;chr1;chr1;chr1;chr1;chr1;chr1;chr1;chr1	11736084;11736117;11736124;11736130;11736136;11736142;11736147;11736153;11736173;11736175;11744533;11745801;11745803;11745803;11745803;11745803;11745803;11745803;11745803;11745803;11745803;11745930;11745988;11745998;11746009;11746127;11746127;11746127;11746127;11747440;11747440;11747440;11747440;11747440;11747440;11747440;11747440;11747440;11747440;11747440;11747512;11748415;11748415;11748415;117…	11736235;11736235;11736235;11736235;11736235;11736235;11736235;11736235;11736235;11736235;11744568;11745837;11745837;11745837;11745837;11745837;11745837;11746672;11745837;11745837;11745837;11746223;11746223;11746223;11746223;11746223;11746223;11746223;11746223;11747545;11747545;11747545;11747545;11747545;11747545;11747545;11747545;11747545;11747545;11747545;11747545;11748610;11748610;11748589;117…	+;+;+;+;+;+;+;+;+;+;+;+;+;+;+;+;+;+;+;+;+;+;+;+;+;+;+;+;+;+;+;+;+;+;+;+;+;+;+;+;+;+;+;+;+;+;+;+;+;+;+;+;+;+;+;+;+;+;+;+;+;+;+;+;+;+;+;+	2435	chr1:11736084-11754802	1041.58	796.764	1229.33	1115.01	1246.35	1108.33	1086.16	1309.31	1089.62	774.557	1079.7	0.00476309	0.13971	0.0340928	0.972803	1
438	ENSG00000215910.7	C1orf167	chromosome 1 open reading frame 167 [Source:HGNC Symbol;Acc:HGNC:25262]	chr1;chr1;chr1;chr1;chr1;chr1;chr1;chr1;chr1;chr1;chr1;chr1;chr1;chr1;chr1;chr1;chr1;chr1;chr1;chr1;chr1;chr1;chr1;chr1;chr1;chr1;chr1;chr1;chr1;chr1;chr1;chr1;chr1;chr1;chr1;chr1;chr1;chr1;chr1;chr1;chr1;chr1;chr1;chr1;chr1;chr1;chr1;chr1;chr1;chr1;chr1;chr1;chr1;chr1;chr1;chr1;chr1;chr1;chr1;chr1;chr1;chr1;chr1;chr1;chr1;chr1;chr1;chr1;chr1	11761787;11764331;11765857;11766742;11766964;11767221;11767221;11768077;11768077;11768973;11771524;11771524;11772082;11772082;11772122;11775435;11775435;11775435;11776464;11776464;11776464;11777129;11778660;11778660;11778926;11778926;11778931;11779802;11779802;11779802;11779817;11782189;11782189;11782189;11782194;11784174;11784174;11784174;11784174;11785148;11785148;11785148;11785148;11785171;117…	11762274;11764482;11766576;11767085;11767085;11767264;11767264;11768275;11768319;11769127;11771636;11771636;11772259;11772259;11772259;11775610;11775610;11775610;11776638;11776638;11776638;11778310;11778816;11778816;11779080;11779080;11779080;11780010;11780010;11780010;11780010;11782333;11782333;11782333;11782333;11784593;11784593;11784593;11784593;11785289;11785289;11785289;11785289;11785289;117…	+;+;+;+;+;+;+;+;+;+;+;+;+;+;+;+;+;+;+;+;+;+;+;+;+;+;+;+;+;+;+;+;+;+;+;+;+;+;+;+;+;+;+;+;+;+;+;+;+;+;+;+;+;+;+;+;+;+;+;+;+;+;+;+;+;+;+;+;+	6499	chr1:11761787-11789585	52.0268	52.0552	52.6757	62.5853	67.2811	66.2526	68.8897	48.7421	56.3221	70.3112	59.7142	0.129265	0.212852	0.607302	0.54365	1
439	ENSG00000177553.6	C1orf167-AS1	C1orf167 antisense RNA 1 [Source:HGNC Symbol;Acc:HGNC:41091]	chr1;chr1;chr1	11777077;11778645;11779123	11778284;11778807;11779619	-;-;-	1868	chr1:11777077-11779619	0	1.06235	0	0	0	0	0	0	0	1.13405	0.21964	0	0.0375659	0	1	1
440	ENSG00000177000.13	MTHFR	methylenetetrahydrofolate reductase [Source:HGNC Symbol;Acc:HGNC:7436]	chr1;chr1;chr1;chr1;chr1;chr1;chr1;chr1;chr1;chr1;chr1;chr1;chr1;chr1;chr1;chr1;chr1;chr1;chr1;chr1;chr1;chr1;chr1;chr1;chr1;chr1;chr1;chr1;chr1;chr1;chr1;chr1;chr1;chr1;chr1;chr1;chr1;chr1;chr1;chr1;chr1;chr1;chr1;chr1;chr1;chr1;chr1;chr1;chr1;chr1;chr1;chr1;chr1;chr1;chr1;chr1;chr1;chr1;chr1;chr1;chr1;chr1;chr1;chr1;chr1;chr1;chr1;chr1;chr1;chr1;chr1;chr1;chr1;chr1;chr1;chr1;chr1;chr1;chr1;chr1…	11785723;11785723;11785730;11785732;11789766;11790041;11790068;11790068;11790349;11790566;11790642;11791207;11791207;11791207;11791207;11791207;11791207;11791207;11791207;11791207;11791207;11791207;11791637;11792278;11792278;11792278;11792278;11792278;11792278;11792278;11792278;11792278;11792278;11792278;11793907;11793907;11793907;11793907;11793907;11793907;11793907;11793907;11793907;11793907;117…	11790898;11790898;11790898;11790898;11790898;11790716;11790898;11790898;11790716;11790898;11790898;11791326;11791326;11791326;11791326;11791326;11791326;11791326;11791326;11791326;11791326;11791326;11791745;11792379;11792379;11792379;11792379;11792379;11792379;11792379;11792379;11792379;11792379;11792379;11794089;11794089;11794089;11794089;11794089;11794089;11794089;11794089;11794089;11794089;117…	-;-;-;-;-;-;-;-;-;-;-;-;-;-;-;-;-;-;-;-;-;-;-;-;-;-;-;-;-;-;-;-;-;-;-;-;-;-;-;-;-;-;-;-;-;-;-;-;-;-;-;-;-;-;-;-;-;-;-;-;-;-;-;-;-;-;-;-;-;-;-;-;-;-;-;-;-;-;-;-;-;-;-;-;-;-;-;-;-;-;-;-;-;-;-;-;-;-;-;-;-;-;-;-;-;-;-;-;-;-;-;-;-;-;-;-;-;-;-;-;-;-;-;-;-;-;-;-;-;-;-;-;-;-;-;-;-;-;-;-;-;-;-;-;-;-;-;-;-;-;-;-;-	11513	chr1:11785723-11806455	1299.63	1088.91	1561.8	1459.22	1656.66	1364.35	1538.54	1696.73	1548.86	1483.34	1469.8	-0.00229331	0.116705	-0.0196504	0.984322	1
441	ENSG00000011021.23	CLCN6	chloride voltage-gated channel 6 [Source:HGNC Symbol;Acc:HGNC:2024]	chr1;chr1;chr1;chr1;chr1;chr1;chr1;chr1;chr1;chr1;chr1;chr1;chr1;chr1;chr1;chr1;chr1;chr1;chr1;chr1;chr1;chr1;chr1;chr1;chr1;chr1;chr1;chr1;chr1;chr1;chr1;chr1;chr1;chr1;chr1;chr1;chr1;chr1;chr1;chr1;chr1;chr1;chr1;chr1;chr1;chr1;chr1;chr1;chr1;chr1;chr1;chr1;chr1;chr1;chr1;chr1;chr1;chr1;chr1;chr1;chr1;chr1;chr1;chr1;chr1;chr1;chr1;chr1;chr1;chr1;chr1;chr1;chr1;chr1;chr1;chr1;chr1;chr1;chr1;chr1…	11806096;11806191;11806213;11806231;11806260;11806263;11806263;11806263;11807131;11807131;11807131;11807131;11807131;11807131;11807131;11807131;11815846;11815846;11815846;11815846;11815846;11815846;11815846;11816615;11816615;11816615;11816615;11816615;11816615;11816615;11816615;11819488;11819488;11819488;11819488;11819488;11819488;11819488;11819488;11820362;11822695;11822695;11822695;11822695;118…	11806349;11806349;11806349;11806349;11806349;11806349;11806349;11806349;11807190;11807190;11807190;11807190;11807190;11807190;11807190;11807190;11815911;11815911;11815911;11815911;11815911;11815911;11815911;11816680;11816680;11816680;11816680;11816680;11816680;11816680;11816680;11819554;11819554;11819554;11819554;11819554;11819554;11819554;11819554;11820779;11822801;11822801;11822801;11822801;118…	+;+;+;+;+;+;+;+;+;+;+;+;+;+;+;+;+;+;+;+;+;+;+;+;+;+;+;+;+;+;+;+;+;+;+;+;+;+;+;+;+;+;+;+;+;+;+;+;+;+;+;+;+;+;+;+;+;+;+;+;+;+;+;+;+;+;+;+;+;+;+;+;+;+;+;+;+;+;+;+;+;+;+;+;+;+;+;+;+;+;+;+;+;+;+;+;+;+;+;+;+;+;+;+;+;+;+;+;+;+;+;+;+;+;+;+;+;+;+;+;+;+;+;+;+;+;+;+;+;+;+;+;+;+;+;+;+;+;+;+;+;+	8173	chr1:11806096-11848079	1340.21	1155.84	1523.49	1436.99	1678.72	1416.01	1560.35	1623.62	1644.17	1640.97	1502.04	0.057768	0.110548	0.52256	0.60128	1
442	ENSG00000120937.9	NPPB	natriuretic peptide B [Source:HGNC Symbol;Acc:HGNC:7940]	chr1;chr1;chr1	11857464;11858214;11858702	11857671;11858469;11858945	-;-;-	708	chr1:11857464-11858945	0	1.06235	0.6841	1.64698	1.10297	14.598	0	3.36152	3.24935	0	2.57053	0.188128	0.09687	1.94207	0.0521288	1
443	ENSG00000224904.1	SBF1P2	SBF1 pseudogene 2 [Source:HGNC Symbol;Acc:HGNC:54552]	chr1	11877770	11880406	+	2637	chr1:11877770-11880406	0	0	0	0	0	2.24585	0	0	0	0	0.224585	0.0259603	0.0375659	0.691059	0.489528	1
444	ENSG00000285646.2	AL021155.4	novel transcript	chr1;chr1;chr1;chr1;chr1;chr1;chr1;chr1;chr1;chr1;chr1;chr1	11907940;11908147;11908147;11908151;11908152;11908152;11911507;11912702;11912818;11912818;11912818;11912818	11908385;11908385;11908385;11909330;11908385;11908385;11911589;11913226;11913238;11914298;11913232;11913323	+;+;+;+;+;+;+;+;+;+;+;+	3071	chr1:11907940-11914298	57.2295	56.3046	72.5146	123.524	37.5009	62.8838	91.8529	84.8785	82.3169	77.1155	74.6121	-0.579878	0.211747	-2.73854	0.00617125	1
445	ENSG00000201801.1	RNU5E-4P	RNA, U5E small nuclear 4, pseudogene [Source:HGNC Symbol;Acc:HGNC:42513]	chr1	11909808	11909927	-	120	chr1:11909808-11909927	13.527	10.6235	6.1569	17.2933	2.20594	10.1063	21.8151	19.3288	7.58182	7.93836	11.6577	-0.158794	0.180059	-0.8819	0.377831	1
446	ENSG00000116685.16	KIAA2013	KIAA2013 [Source:HGNC Symbol;Acc:HGNC:28513]	chr1;chr1;chr1;chr1;chr1;chr1;chr1;chr1;chr1	11919591;11920183;11922175;11922636;11922636;11925205;11925205;11925205;11926303	11920332;11920332;11923489;11923489;11923489;11926428;11926269;11926427;11926403	-;-;-;-;-;-;-;-;-	3281	chr1:11919591-11926428	1236.16	993.299	1078.14	974.189	1091.94	1044.32	1033.35	1178.21	959.642	864.147	1045.34	0.0532689	0.123834	0.430162	0.667078	1
447	ENSG00000083444.17	PLOD1	procollagen-lysine,2-oxoglutarate 5-dioxygenase 1 [Source:HGNC Symbol;Acc:HGNC:9081]	chr1;chr1;chr1;chr1;chr1;chr1;chr1;chr1;chr1;chr1;chr1;chr1;chr1;chr1;chr1;chr1;chr1;chr1;chr1;chr1;chr1;chr1;chr1;chr1;chr1;chr1;chr1;chr1;chr1;chr1;chr1;chr1;chr1;chr1;chr1;chr1;chr1;chr1;chr1;chr1;chr1;chr1;chr1;chr1;chr1;chr1;chr1;chr1;chr1;chr1;chr1;chr1;chr1;chr1;chr1;chr1;chr1;chr1;chr1;chr1;chr1;chr1	11934205;11934694;11934717;11934734;11934743;11944522;11947976;11947976;11947976;11947976;11947976;11949773;11949773;11949773;11949773;11949773;11950357;11950357;11950357;11950357;11950357;11952623;11952623;11952623;11952623;11952623;11954301;11954574;11954830;11954830;11954830;11956917;11956917;11956917;11957090;11957842;11957842;11957842;11957842;11958516;11958516;11958516;11960646;11963532;119…	11934323;11934855;11934855;11934855;11934855;11944662;11948067;11948067;11948067;11948067;11948067;11949906;11949906;11949906;11949906;11949906;11950520;11950520;11950520;11950520;11950520;11952735;11952735;11952691;11952735;11952735;11954893;11954767;11954893;11954893;11954893;11957014;11957014;11957014;11957193;11957943;11957943;11957943;11957943;11958593;11958647;11958620;11960767;11963636;119…	+;+;+;+;+;+;+;+;+;+;+;+;+;+;+;+;+;+;+;+;+;+;+;+;+;+;+;+;+;+;+;+;+;+;+;+;+;+;+;+;+;+;+;+;+;+;+;+;+;+;+;+;+;+;+;+;+;+;+;+;+;+	5320	chr1:11934205-11975538	1839.67	1739.07	2010.57	1952.5	2073.58	1951.64	2035.69	2063.14	2030.85	1839.43	1953.61	0.0208613	0.0986171	0.211538	0.832467	1
448	ENSG00000287384.1	AL096840.3	novel transcript	chr1	11979533	11980127	-	595	chr1:11979533-11980127	0	0	0	0	0	3.36878	0	0	0	0	0.336878	0.0368046	0.0375659	0.979734	0.327217	1
449	ENSG00000116688.17	MFN2	mitofusin 2 [Source:HGNC Symbol;Acc:HGNC:16877]	chr1;chr1;chr1;chr1;chr1;chr1;chr1;chr1;chr1;chr1;chr1;chr1;chr1;chr1;chr1;chr1;chr1;chr1;chr1;chr1;chr1;chr1;chr1;chr1;chr1;chr1;chr1;chr1;chr1;chr1;chr1;chr1;chr1;chr1;chr1;chr1;chr1;chr1;chr1;chr1;chr1;chr1;chr1;chr1;chr1;chr1;chr1;chr1;chr1;chr1;chr1;chr1	11980181;11980299;11980370;11980435;11980444;11981810;11981970;11981970;11981970;11981992;11982523;11989165;11989165;11989165;11989165;11989165;11989165;11992279;11992555;11992555;11992555;11992555;11996156;11996156;11997297;11997297;11998770;11998770;11998988;11998988;12001401;12001401;12001769;12001769;12001982;12001982;12003992;12003992;12004509;12004509;12004825;12004825;12005711;12005711;120…	11980484;11980484;11980484;11980484;11980484;11981853;11982114;11982114;11982114;11982114;11982590;11989343;11989343;11989234;11989343;11989343;11989343;11992463;11992673;11992640;11992690;11992690;11996318;11996318;11997421;11997421;11998878;11998878;11999095;11999095;12001554;12001554;12001836;12001836;12002103;12002103;12004118;12004118;12004613;12004613;12004927;12004927;12005931;12005931;120…	+;+;+;+;+;+;+;+;+;+;+;+;+;+;+;+;+;+;+;+;+;+;+;+;+;+;+;+;+;+;+;+;+;+;+;+;+;+;+;+;+;+;+;+;+;+;+;+;+;+;+;+	4973	chr1:11980181-12013514	4367.13	4522.43	3906.21	4172.63	4128.41	4087.45	4057.6	3908.61	4221.99	4022.48	4139.49	0.0233311	0.0925433	0.25211	0.800956	1
450	ENSG00000270914.1	AL096840.2	inositol(myo)-1(or 4)-monophosphatase 1 (IMPA1) pseudogene	chr1	12017216	12017308	-	93	chr1:12017216-12017308	0	0	0.6841	0	1.10297	0	0	0	0	0	0.178707	0.00427157	0.0375659	0.113709	0.909469	1
451	ENSG00000116691.11	MIIP	migration and invasion inhibitory protein [Source:HGNC Symbol;Acc:HGNC:25715]	chr1;chr1;chr1;chr1;chr1;chr1;chr1;chr1;chr1;chr1;chr1;chr1;chr1;chr1;chr1;chr1;chr1;chr1;chr1;chr1;chr1;chr1;chr1;chr1;chr1;chr1;chr1;chr1;chr1;chr1;chr1;chr1;chr1;chr1;chr1;chr1;chr1;chr1	12019466;12019498;12021645;12022095;12022095;12022222;12022833;12022833;12022833;12022864;12028721;12029033;12029033;12029033;12029033;12029096;12029223;12029223;12029223;12029223;12029223;12029223;12029765;12029765;12029765;12030028;12030028;12030028;12031127;12031266;12031266;12031266;12031266;12031541;12031722;12031722;12031722;12031722	12019552;12019552;12021840;12022442;12022442;12022442;12022917;12022917;12022917;12022917;12029141;12029141;12029141;12029141;12029141;12029141;12029607;12029281;12029894;12030124;12029281;12029281;12029894;12029855;12029894;12030124;12030124;12030124;12031403;12031403;12031403;12031403;12031403;12032025;12032039;12031975;12032043;12032045	+;+;+;+;+;+;+;+;+;+;+;+;+;+;+;+;+;+;+;+;+;+;+;+;+;+;+;+;+;+;+;+;+;+;+;+;+;+	2821	chr1:12019466-12032045	1348.53	1125.03	1475.6	1378.52	1476.88	1416.01	1399.61	1404.28	1390.72	1155.6	1357.08	0.0185023	0.110578	0.167324	0.867115	1
452	ENSG00000276869.1	MIR6729	microRNA 6729 [Source:HGNC Symbol;Acc:HGNC:50103]	chr1	12029158	12029222	+	65	chr1:12029158-12029222	0	0	0	0	0	0	0	0.840381	0	0	0.0840381	0	0.0375659	0	1	1
453	ENSG00000120949.15	TNFRSF8	TNF receptor superfamily member 8 [Source:HGNC Symbol;Acc:HGNC:11923]	chr1;chr1;chr1;chr1;chr1;chr1;chr1;chr1;chr1;chr1;chr1;chr1;chr1;chr1;chr1;chr1;chr1;chr1;chr1;chr1;chr1;chr1;chr1;chr1;chr1;chr1;chr1;chr1;chr1;chr1;chr1;chr1;chr1;chr1;chr1;chr1;chr1;chr1;chr1;chr1;chr1;chr1;chr1;chr1;chr1;chr1;chr1;chr1;chr1;chr1;chr1;chr1	12063303;12063377;12063470;12084464;12097101;12097101;12097101;12104379;12104379;12104379;12109566;12109566;12109566;12110041;12110041;12110041;12111898;12111898;12111898;12115577;12115577;12115577;12123284;12123284;12123284;12123715;12123715;12123715;12125899;12125934;12125951;12125951;12125951;12126183;12126183;12126183;12126183;12126183;12135588;12135588;12135588;12135588;12135588;12138229;121…	12063661;12063661;12063661;12084551;12097217;12097217;12097217;12104531;12104531;12104531;12109656;12109656;12109656;12110204;12110204;12110204;12112014;12112014;12112014;12115729;12115729;12115729;12123377;12123377;12123377;12123827;12123827;12123827;12126052;12126052;12126052;12126052;12126052;12126236;12126236;12126236;12126236;12126236;12135613;12135613;12135613;12135613;12135613;12138436;121…	+;+;+;+;+;+;+;+;+;+;+;+;+;+;+;+;+;+;+;+;+;+;+;+;+;+;+;+;+;+;+;+;+;+;+;+;+;+;+;+;+;+;+;+;+;+;+;+;+;+;+;+	3812	chr1:12063303-12144207	1484.84	1315.19	1423.61	1245.94	1222.09	1066.78	1242.31	1374.86	1051.71	969.614	1239.7	-0.205256	0.11566	-1.77464	0.0759569	1
454	ENSG00000201135.1	RNU6-777P	RNA, U6 small nuclear 777, pseudogene [Source:HGNC Symbol;Acc:HGNC:47740]	chr1	12077881	12077984	-	104	chr1:12077881-12077984	0	0	1.3682	0	0	0	0	0	0	0	0.13682	-0.0174171	0.0375659	-0.463642	0.642905	1
455	ENSG00000028137.19	TNFRSF1B	TNF receptor superfamily member 1B [Source:HGNC Symbol;Acc:HGNC:11917]	chr1;chr1;chr1;chr1;chr1;chr1;chr1;chr1;chr1;chr1;chr1;chr1;chr1;chr1;chr1;chr1;chr1;chr1;chr1;chr1;chr1;chr1;chr1;chr1;chr1;chr1;chr1	12166991;12167003;12167003;12188796;12188796;12190957;12190957;12190957;12191774;12191774;12191774;12191838;12192348;12192348;12192431;12192431;12192863;12192863;12192863;12193955;12193955;12194584;12194584;12201967;12201967;12206740;12206740	12167169;12167169;12167169;12188895;12188895;12191085;12191085;12191085;12191923;12191923;12191923;12191923;12192524;12192358;12192524;12192524;12193008;12193098;12193098;12194032;12194032;12194618;12194618;12202171;12202171;12209228;12209220	+;+;+;+;+;+;+;+;+;+;+;+;+;+;+;+;+;+;+;+;+;+;+;+;+;+;+	3778	chr1:12166991-12209228	145.675	152.979	134.768	170.463	164.342	110.047	127.446	135.301	82.3169	108.869	133.221	-0.109951	0.194205	-0.566159	0.571285	1
456	ENSG00000263676.1	MIR4632	microRNA 4632 [Source:HGNC Symbol;Acc:HGNC:41593]	chr1	12191713	12191773	+	61	chr1:12191713-12191773	0	0	0	0	1.10297	0	0	0.840381	0	0	0.194335	0.0151159	0.0375659	0.402384	0.687402	1
457	ENSG00000048707.15	VPS13D	vacuolar protein sorting 13 homolog D [Source:HGNC Symbol;Acc:HGNC:23595]	chr1;chr1;chr1;chr1;chr1;chr1;chr1;chr1;chr1;chr1;chr1;chr1;chr1;chr1;chr1;chr1;chr1;chr1;chr1;chr1;chr1;chr1;chr1;chr1;chr1;chr1;chr1;chr1;chr1;chr1;chr1;chr1;chr1;chr1;chr1;chr1;chr1;chr1;chr1;chr1;chr1;chr1;chr1;chr1;chr1;chr1;chr1;chr1;chr1;chr1;chr1;chr1;chr1;chr1;chr1;chr1;chr1;chr1;chr1;chr1;chr1;chr1;chr1;chr1;chr1;chr1;chr1;chr1;chr1;chr1;chr1;chr1;chr1;chr1;chr1;chr1;chr1;chr1;chr1;chr1…	12230030;12230067;12234191;12234191;12242513;12242513;12244246;12244246;12244424;12244537;12244537;12244537;12249223;12249223;12249223;12253722;12253722;12253734;12256276;12256333;12256333;12256987;12256987;12256987;12257935;12257935;12257935;12260693;12260693;12260948;12260948;12261901;12261901;12266881;12266881;12267845;12267845;12268706;12268706;12270994;12270994;12273003;12273003;12275825;122…	12230120;12230120;12234363;12234363;12242590;12242590;12244436;12244436;12244436;12244617;12244617;12244617;12249603;12249339;12249339;12253826;12253826;12253826;12256503;12256503;12256503;12257087;12257087;12257087;12257955;12258103;12258103;12260794;12260794;12261149;12261149;12262080;12262080;12267011;12267011;12267920;12267920;12268876;12268876;12271124;12271124;12273135;12273135;12278038;122…	+;+;+;+;+;+;+;+;+;+;+;+;+;+;+;+;+;+;+;+;+;+;+;+;+;+;+;+;+;+;+;+;+;+;+;+;+;+;+;+;+;+;+;+;+;+;+;+;+;+;+;+;+;+;+;+;+;+;+;+;+;+;+;+;+;+;+;+;+;+;+;+;+;+;+;+;+;+;+;+;+;+;+;+;+;+;+;+;+;+;+;+;+;+;+;+;+;+;+;+;+;+;+;+;+;+;+;+;+;+;+;+;+;+;+;+;+;+;+;+;+;+;+;+;+;+;+;+;+;+;+;+;+;+;+;+;+;+;+;+;+;+;+;+;+;+;+;+;+;+;+;+;+;+;+;+;+;+;+;+;+;+;+;+;+;+;+;+;+;+;+;+;+;+;+;+;+;+;+;+;+;+;+;+;+;+;+;+;+;+;+;+;+;+;+;+;+;+;+;+…	20768	chr1:12230030-12512047	4397.3	4373.7	3892.53	3881.93	3908.92	3623.68	3585.71	4082.57	3804.99	4132.48	3968.38	-0.0425326	0.0995436	-0.427276	0.669178	1
458	ENSG00000239149.1	SNORA59A	small nucleolar RNA, H/ACA box 59A [Source:HGNC Symbol;Acc:HGNC:32653]	chr1	12507246	12507397	+	152	chr1:12507246-12507397	8.32428	2.1247	7.5251	1.64698	1.10297	2.24585	2.29632	6.72305	2.16623	2.2681	3.64236	-0.101072	0.122275	-0.826598	0.408465	1
459	ENSG00000229484.1	LINC02766	long intergenic non-protein coding RNA 2766 [Source:HGNC Symbol;Acc:HGNC:54286]	chr1;chr1	12527724;12528052	12527792;12528420	+;+	438	chr1:12527724-12528420	0	0	2.0523	0	1.10297	0	0	0	0	0	0.315527	-0.0145772	0.0376635	-0.387038	0.698728	1
460	ENSG00000162496.9	DHRS3	dehydrogenase/reductase 3 [Source:HGNC Symbol;Acc:HGNC:17693]	chr1;chr1;chr1;chr1;chr1;chr1;chr1;chr1;chr1;chr1;chr1;chr1;chr1;chr1;chr1;chr1	12567910;12568392;12572728;12572728;12578718;12578718;12579293;12579293;12579768;12580523;12580523;12580523;12595986;12616560;12616560;12617154	12568424;12568424;12572853;12572853;12578956;12578956;12579412;12579412;12580666;12580666;12580666;12580666;12596308;12616696;12616795;12618210	-;-;-;-;-;-;-;-;-;-;-;-;-;-;-;-	3515	chr1:12567910-12618210	406.849	403.694	430.299	447.155	504.057	400.884	374.3	395.82	343.348	317.534	402.394	0.0368469	0.142792	0.258046	0.796372	1
461	ENSG00000221340.1	RNU6ATAC18P	RNA, U6atac small nuclear 18, pseudogene [Source:HGNC Symbol;Acc:HGNC:46917]	chr1	12569972	12570072	-	101	chr1:12569972-12570072	1.04054	0	2.7364	3.29396	4.41187	1.12292	0	0	1.08312	1.13405	1.48229	-0.0137886	0.0841232	-0.16391	0.869802	1
462	ENSG00000276830.1	MIR6730	microRNA 6730 [Source:HGNC Symbol;Acc:HGNC:50222]	chr1	12578957	12579023	-	67	chr1:12578957-12579023	0	1.06235	0	0	0	1.12292	3.44448	0	2.16623	1.13405	0.893005	0.0205734	0.0601335	0.342129	0.732254	1
463	ENSG00000272482.1	AC254633.1	novel transcript	chr1	12618900	12619244	-	345	chr1:12618900-12619244	9.36482	10.6235	8.2092	8.2349	11.0297	3.36878	6.88897	8.40381	5.41559	7.93836	7.94776	-0.0327456	0.166972	-0.196114	0.844521	1
464	ENSG00000204518.2	AADACL4	arylacetamide deacetylase like 4 [Source:HGNC Symbol;Acc:HGNC:32038]	chr1;chr1;chr1;chr1	12644547;12651123;12661791;12665961	12644714;12651339;12661854;12667086	+;+;+;+	1575	chr1:12644547-12667086	0	0	0	0	1.10297	0	0	0	0	0	0.110297	0.0151159	0.0375659	0.402384	0.687402	1
465	ENSG00000188984.12	AADACL3	arylacetamide deacetylase like 3 [Source:HGNC Symbol;Acc:HGNC:32037]	chr1;chr1;chr1;chr1;chr1;chr1;chr1	12716110;12716115;12719475;12720883;12720883;12725222;12725222	12716344;12716344;12719691;12720946;12720946;12728760;12728759	+;+;+;+;+;+;+	4055	chr1:12716110-12728760	10.4054	20.1847	6.1569	13.9993	7.72078	5.61463	3.44448	5.88267	0	4.5362	7.7945	-0.105122	0.162951	-0.645114	0.518853	1
466	ENSG00000157330.10	C1orf158	chromosome 1 open reading frame 158 [Source:HGNC Symbol;Acc:HGNC:28567]	chr1;chr1;chr1;chr1;chr1;chr1;chr1;chr1;chr1	12746200;12746387;12746425;12753358;12755700;12759310;12759310;12760770;12760770	12746541;12746541;12746541;12753926;12755813;12759487;12759487;12763699;12761169	+;+;+;+;+;+;+;+;+	4133	chr1:12746200-12763699	1.04054	0	0	0	0	0	0	0	0	0	0.104054	0	0.0375659	0	1	1
467	ENSG00000116726.4	PRAMEF12	PRAME family member 12 [Source:HGNC Symbol;Acc:HGNC:22125]	chr1;chr1;chr1	12774841;12775543;12777011	12775154;12776118;12777906	+;+;+	1786	chr1:12774841-12777906	0	0	0	0	0	4.4917	0	0	0	0	0.44917	0.0468443	0.0376932	1.24278	0.213949	1
468	ENSG00000179172.10	HNRNPCL1	heterogeneous nuclear ribonucleoprotein C like 1 [Source:HGNC Symbol;Acc:HGNC:29295]	chr1;chr1	12847377;12848681	12848470;12848720	-;-	1134	chr1:12847377-12848720	2.08107	4.24941	0.6841	0.823491	2.20594	0	1.14816	1.68076	2.16623	3.40215	1.84413	0.0193588	0.0955527	0.202598	0.839449	1
469	ENSG00000275774.3	HNRNPCL2	heterogeneous nuclear ribonucleoprotein C like 2 [Source:HGNC Symbol;Acc:HGNC:48813]	chr1;chr1	13115488;13116793	13116581;13116854	-;-	1156	chr1:13115488-13116854	0	1.06235	0.6841	0.823491	0	0	1.14816	0	0	0	0.37181	-0.0189868	0.0400973	-0.473519	0.635843	1
470	ENSG00000179412.11	HNRNPCL4	heterogeneous nuclear ribonucleoprotein C like 4 [Source:HGNC Symbol;Acc:HGNC:51333]	chr1	13163914	13165631	-	1718	chr1:13163914-13165631	0	0	0.6841	0	0	0	0	0.840381	0	0	0.152448	-0.00657277	0.0375659	-0.174966	0.861106	1
471	ENSG00000204481.8	PRAMEF14	PRAME family member 14 [Source:HGNC Symbol;Acc:HGNC:13576]	chr1;chr1;chr1;chr1;chr1;chr1	13341892;13342034;13343562;13344038;13345028;13347057	13343086;13343086;13343840;13344616;13345339;13347134	-;-;-;-;-;-	2443	chr1:13341892-13347134	0	0	0	0	0	1.12292	0	0	0	0	0.112293	0.0151159	0.0375659	0.402384	0.687402	1
472	ENSG00000162494.6	LRRC38	leucine rich repeat containing 38 [Source:HGNC Symbol;Acc:HGNC:27005]	chr1;chr1	13474973;13512963	13476099;13514003	-;-	2168	chr1:13474973-13514003	6.24321	6.37411	2.0523	6.58792	5.51484	7.86048	5.7408	7.56343	6.49871	4.5362	5.8972	0.0893248	0.15282	0.584511	0.558877	1
473	ENSG00000259961.1	AL354712.1	novel transcript	chr1;chr1;chr1	13513220;13514291;13516170	13513341;13514544;13516270	+;+;+	477	chr1:13513220-13516270	0	0	0.6841	0	0	0	0	0	0	0	0.06841	-0.00657277	0.0375659	-0.174966	0.861106	1
474	ENSG00000162493.16	PDPN	podoplanin [Source:HGNC Symbol;Acc:HGNC:29602]	chr1;chr1;chr1;chr1;chr1;chr1;chr1;chr1;chr1;chr1;chr1;chr1;chr1;chr1;chr1;chr1;chr1;chr1;chr1;chr1;chr1;chr1;chr1;chr1;chr1;chr1;chr1;chr1;chr1;chr1;chr1;chr1;chr1;chr1;chr1;chr1;chr1;chr1;chr1;chr1;chr1;chr1;chr1;chr1;chr1;chr1;chr1;chr1;chr1;chr1;chr1;chr1;chr1;chr1;chr1;chr1;chr1;chr1;chr1;chr1;chr1;chr1;chr1;chr1;chr1;chr1;chr1;chr1	13583465;13583757;13583762;13583831;13583832;13583833;13584093;13584267;13584270;13585461;13585472;13585480;13595827;13595827;13607173;13607173;13607173;13607173;13607173;13607173;13607173;13607173;13607173;13607173;13607173;13607173;13610387;13610387;13610387;13610387;13610387;13610387;13610387;13610387;13610387;13610387;13613687;13613687;13613687;13613687;13613687;13613687;13613687;13613687;136…	13584100;13584100;13584100;13584100;13584100;13584100;13584188;13584341;13584341;13585639;13585568;13585639;13595984;13595984;13607306;13607306;13607306;13607306;13607306;13607306;13607221;13607306;13607306;13607306;13607306;13607306;13610516;13610516;13610516;13610516;13610516;13610516;13610516;13610516;13610516;13610516;13613725;13613725;13613725;13613725;13613725;13613725;13613725;13613725;136…	+;+;+;+;+;+;+;+;+;+;+;+;+;+;+;+;+;+;+;+;+;+;+;+;+;+;+;+;+;+;+;+;+;+;+;+;+;+;+;+;+;+;+;+;+;+;+;+;+;+;+;+;+;+;+;+;+;+;+;+;+;+;+;+;+;+;+;+	3707	chr1:13583465-13617957	2725.16	2528.4	2579.74	2746.34	2943.82	3356.42	2507.58	2621.99	3042.48	2928.12	2798.01	0.227762	0.102137	2.22997	0.0257494	1
475	ENSG00000222952.1	RNA5SP41	RNA, 5S ribosomal pseudogene 41 [Source:HGNC Symbol;Acc:HGNC:42817]	chr1	13623184	13623284	-	101	chr1:13623184-13623284	0	0	0	0.823491	0	0	0	0	0	0	0.082349	-0.00657277	0.0375659	-0.174966	0.861106	1
476	ENSG00000253085.1	AL359771.2		chr1	13696070	13696199	-	130	chr1:13696070-13696199	0	0	0.6841	0.823491	0	0	0	0	0	0	0.150759	-0.0174171	0.0375659	-0.463642	0.642905	1
477	ENSG00000116731.22	PRDM2	PR/SET domain 2 [Source:HGNC Symbol;Acc:HGNC:9347]	chr1;chr1;chr1;chr1;chr1;chr1;chr1;chr1;chr1;chr1;chr1;chr1;chr1;chr1;chr1;chr1;chr1;chr1;chr1;chr1;chr1;chr1;chr1;chr1;chr1;chr1;chr1;chr1;chr1;chr1;chr1;chr1;chr1;chr1;chr1;chr1;chr1;chr1;chr1;chr1;chr1;chr1;chr1;chr1;chr1;chr1;chr1;chr1;chr1;chr1;chr1;chr1;chr1;chr1;chr1;chr1;chr1;chr1;chr1;chr1;chr1;chr1;chr1;chr1;chr1;chr1;chr1;chr1;chr1;chr1;chr1;chr1;chr1;chr1;chr1	13700198;13700240;13704855;13704855;13715541;13715541;13715541;13715541;13731000;13731000;13731000;13731000;13731018;13732779;13732779;13732779;13732779;13738750;13738785;13742005;13742005;13742005;13742005;13742005;13742005;13742005;13749361;13749361;13749361;13749361;13749361;13749361;13749361;13749403;13749415;13749424;13749435;13749436;13749436;13769039;13769118;13769118;13769118;13769118;137…	13700300;13700300;13705645;13705645;13715614;13715614;13715614;13715614;13731117;13731117;13731117;13731117;13731117;13732882;13732882;13732882;13732855;13738940;13738940;13742157;13742157;13742157;13742157;13742157;13742157;13742157;13749487;13749487;13749487;13749487;13749487;13749487;13749463;13749487;13749487;13749487;13749487;13749487;13749487;13769173;13769173;13769173;13769173;13769173;137…	+;+;+;+;+;+;+;+;+;+;+;+;+;+;+;+;+;+;+;+;+;+;+;+;+;+;+;+;+;+;+;+;+;+;+;+;+;+;+;+;+;+;+;+;+;+;+;+;+;+;+;+;+;+;+;+;+;+;+;+;+;+;+;+;+;+;+;+;+;+;+;+;+;+;+	10923	chr1:13700198-13825079	1983.26	1971.72	1579.59	1651.1	1694.16	1793.31	1747.5	1695.05	1913.87	1854.17	1788.37	0.104437	0.100102	1.0433	0.296808	1
478	ENSG00000189337.17	KAZN	kazrin, periplakin interacting protein [Source:HGNC Symbol;Acc:HGNC:29173]	chr1;chr1;chr1;chr1;chr1;chr1;chr1;chr1;chr1;chr1;chr1;chr1;chr1;chr1;chr1;chr1;chr1;chr1;chr1;chr1;chr1;chr1;chr1;chr1;chr1;chr1;chr1;chr1;chr1;chr1;chr1;chr1;chr1;chr1;chr1;chr1;chr1;chr1;chr1;chr1;chr1;chr1;chr1;chr1;chr1;chr1;chr1;chr1;chr1;chr1;chr1;chr1;chr1;chr1;chr1;chr1;chr1;chr1;chr1;chr1;chr1;chr1;chr1;chr1;chr1;chr1;chr1;chr1;chr1;chr1;chr1;chr1;chr1;chr1;chr1;chr1;chr1;chr1;chr1;chr1	13892792;13892792;14180435;14180435;14304590;14598685;14598704;14598717;14598983;14598983;14924130;14929800;14929800;14945919;14960684;14960684;14960684;14960684;14960684;14960684;14960684;14960684;15034749;15034749;15034749;15034749;15034749;15034749;15034749;15034749;15043989;15043989;15043989;15043989;15043989;15043989;15043989;15043989;15056091;15056091;15056091;15056091;15056091;15056091;150…	13893756;13893756;14180592;14180592;14304663;14599223;14599223;14598910;14599223;14599223;14924572;14930044;14930044;14946173;14960875;14960875;14960875;14960875;14960875;14960875;14960875;14960875;15034885;15034885;15034885;15034885;15034885;15034885;15034885;15034885;15044159;15044159;15044159;15044159;15044159;15044159;15044159;15044159;15056280;15056280;15056145;15056280;15056280;15056280;150…	+;+;+;+;+;+;+;+;+;+;+;+;+;+;+;+;+;+;+;+;+;+;+;+;+;+;+;+;+;+;+;+;+;+;+;+;+;+;+;+;+;+;+;+;+;+;+;+;+;+;+;+;+;+;+;+;+;+;+;+;+;+;+;+;+;+;+;+;+;+;+;+;+;+;+;+;+;+;+;+	13860	chr1:13892792-15118043	584.781	620.413	460.399	415.039	466.556	422.22	491.413	488.261	401.837	432.074	478.299	0.0194203	0.134919	0.14394	0.885548	1
479	ENSG00000234593.3	KAZN-AS1	KAZN antisense RNA 1 [Source:HGNC Symbol;Acc:HGNC:53610]	chr1;chr1;chr1;chr1;chr1;chr1;chr1;chr1;chr1;chr1;chr1;chr1;chr1;chr1;chr1;chr1;chr1;chr1;chr1;chr1;chr1;chr1;chr1;chr1;chr1;chr1;chr1;chr1;chr1;chr1;chr1	14338825;14346236;14348475;14348947;14348948;14348948;14348949;14348956;14350869;14350869;14350869;14350869;14350869;14350869;14390655;14390686;14390686;14390686;14391445;14391459;14391459;14391459;14391459;14409406;14409406;14419494;14419494;14419494;14419494;14419494;14419494	14339018;14346470;14348565;14349378;14349378;14349378;14349378;14349378;14351025;14351025;14351025;14351025;14351324;14351025;14391578;14390751;14390744;14390751;14391578;14391578;14391578;14391578;14391578;14409451;14409451;14419973;14419589;14419973;14419973;14419966;14419973	-;-;-;-;-;-;-;-;-;-;-;-;-;-;-;-;-;-;-;-;-;-;-;-;-;-;-;-;-;-;-	2858	chr1:14338825-14419973	1.04054	0	0.6841	0	0	0	0	0	0	0	0.172464	-0.00657277	0.0375659	-0.174966	0.861106	1
480	ENSG00000175147.13	TMEM51-AS1	TMEM51 antisense RNA 1 [Source:HGNC Symbol;Acc:HGNC:26301]	chr1;chr1;chr1;chr1;chr1;chr1;chr1;chr1;chr1;chr1;chr1;chr1;chr1;chr1;chr1;chr1;chr1;chr1;chr1;chr1;chr1;chr1;chr1	15111815;15111869;15115981;15118327;15118327;15119408;15120107;15120577;15120972;15120972;15121952;15124228;15124228;15124228;15124228;15124228;15152291;15152291;15152291;15152291;15152291;15152291;15153171	15117807;15117807;15117807;15118904;15118904;15121059;15121059;15120697;15121059;15121059;15124373;15124373;15124373;15124373;15124373;15124373;15152355;15152699;15153237;15153618;15152464;15152458;15153338	-;-;-;-;-;-;-;-;-;-;-;-;-;-;-;-;-;-;-;-;-;-;-	11973	chr1:15111815-15153618	47.8646	55.2423	102.615	82.3491	77.2078	74.1131	134.335	95.8034	113.727	116.807	90.0065	-0.1948	0.20271	-0.960981	0.336562	1
481	ENSG00000171729.14	TMEM51	transmembrane protein 51 [Source:HGNC Symbol;Acc:HGNC:25488]	chr1;chr1;chr1;chr1;chr1;chr1;chr1;chr1;chr1;chr1;chr1;chr1;chr1;chr1;chr1;chr1;chr1;chr1;chr1;chr1;chr1	15152532;15152566;15152577;15153733;15153747;15153768;15210490;15210490;15210490;15214895;15214895;15214895;15214895;15214895;15214895;15219326;15219326;15219326;15219326;15219326;15219330	15152784;15152784;15152784;15153954;15153954;15153954;15210562;15210562;15210562;15215431;15215431;15215431;15215431;15215431;15215431;15220478;15219346;15220408;15220477;15220339;15220393	+;+;+;+;+;+;+;+;+;+;+;+;+;+;+;+;+;+;+;+;+	2238	chr1:15152532-15220478	327.769	404.756	428.931	395.275	431.261	361.582	475.339	476.496	448.411	322.07	407.189	-0.048656	0.155842	-0.312214	0.754878	1
482	ENSG00000204464.7	C1orf195	chromosome 1 open reading frame 195 [Source:HGNC Symbol;Acc:HGNC:32332]	chr1;chr1;chr1;chr1	15164344;15168474;15171181;15171181	15164461;15168777;15171317;15171317	-;-;-;-	559	chr1:15164344-15171317	0	1.06235	0	0.823491	0	0	1.14816	0.840381	0	1.13405	0.500844	-0.0118167	0.0480732	-0.245806	0.805833	1
483	ENSG00000215720.4	MFFP1	MFF pseudogene 1 [Source:HGNC Symbol;Acc:HGNC:54537]	chr1;chr1	15191828;15192750	15192441;15192845	-;-	710	chr1:15191828-15192845	1.04054	1.06235	0.6841	0	1.10297	0	0	0	0	0	0.388996	0.00574774	0.0408452	0.14072	0.888091	1
484	ENSG00000278480.1	ZBTB2P1	ZBTB2 pseudogene 1 [Source:HGNC Symbol;Acc:HGNC:54544]	chr1;chr1	15226373;15227455	15227243;15227549	+;+	966	chr1:15226373-15227549	2.08107	8.49881	6.1569	5.76443	8.82375	4.4917	6.88897	11.7653	1.08312	5.67026	6.12243	0.0222008	0.149545	0.148455	0.881984	1
485	ENSG00000142621.19	FHAD1	forkhead associated phosphopeptide binding domain 1 [Source:HGNC Symbol;Acc:HGNC:29408]	chr1;chr1;chr1;chr1;chr1;chr1;chr1;chr1;chr1;chr1;chr1;chr1;chr1;chr1;chr1;chr1;chr1;chr1;chr1;chr1;chr1;chr1;chr1;chr1;chr1;chr1;chr1;chr1;chr1;chr1;chr1;chr1;chr1;chr1;chr1;chr1;chr1;chr1;chr1;chr1;chr1;chr1;chr1;chr1;chr1;chr1;chr1;chr1;chr1;chr1;chr1;chr1;chr1;chr1;chr1;chr1;chr1;chr1;chr1;chr1;chr1;chr1;chr1;chr1;chr1;chr1;chr1;chr1;chr1;chr1;chr1;chr1;chr1;chr1;chr1;chr1;chr1;chr1;chr1;chr1…	15247272;15247280;15251771;15251771;15251785;15272323;15272323;15287045;15289399;15289399;15289399;15289399;15296684;15296684;15296684;15301205;15301205;15305761;15305762;15305769;15305780;15308613;15308613;15308613;15308613;15308613;15312105;15313057;15313057;15313057;15313057;15313057;15313057;15314442;15315047;15316378;15316378;15316378;15316378;15316378;15317824;15317824;15317824;15317824;153…	15247395;15247395;15251877;15251877;15251877;15272529;15272529;15287157;15289641;15289666;15289666;15289666;15296762;15296793;15296793;15301441;15301441;15305819;15305819;15305819;15305819;15308736;15308736;15308736;15308736;15308736;15312187;15313187;15313187;15313187;15313187;15313187;15313187;15314598;15315239;15316467;15316467;15316467;15316467;15316467;15317928;15317928;15317928;15317928;153…	+;+;+;+;+;+;+;+;+;+;+;+;+;+;+;+;+;+;+;+;+;+;+;+;+;+;+;+;+;+;+;+;+;+;+;+;+;+;+;+;+;+;+;+;+;+;+;+;+;+;+;+;+;+;+;+;+;+;+;+;+;+;+;+;+;+;+;+;+;+;+;+;+;+;+;+;+;+;+;+;+;+;+;+;+;+;+;+;+;+;+;+;+;+;+;+;+;+;+;+;+;+;+;+;+;+;+;+;+;+;+;+;+;+;+;+;+;+;+;+;+;+;+;+;+;+;+;+;+;+;+;+;+;+;+;+;+;+;+;+;+;+;+;+;+;+;+;+;+;+;+;+;+;+;+;+;+;+;+;+;+;+;+;+;+;+;+;+;+;+;+;+;+;+;+;+;+;+;+;+;+;+;+;+;+;+;+;+;+;+;+;+;+;+;+;+;+;+;+;+…	12805	chr1:15247272-15400283	105.094	99.8611	124.506	108.701	103.679	75.236	138.928	126.057	102.896	92.9922	107.795	-0.277982	0.193115	-1.43947	0.150018	1
486	ENSG00000233485.1	FHAD1-AS1	FHAD1 antisense RNA 1 [Source:HGNC Symbol;Acc:HGNC:41241]	chr1;chr1	15326680;15343776	15329683;15343876	-;-	3105	chr1:15326680-15343876	1.04054	0	1.3682	0	1.10297	0	0	0.840381	3.24935	0	0.760144	-0.00442521	0.0573224	-0.0771986	0.938466	1
487	ENSG00000236045.1	AL031283.2	novel transcript	chr1;chr1	15334166;15335272	15334699;15335464	-;-	727	chr1:15334166-15335464	0	0	0	0	0	0	0	1.68076	0	1.13405	0.281481	0	0.0375659	0	1	1
488	ENSG00000228140.2	AL031283.1	novel transcript	chr1;chr1;chr1;chr1;chr1;chr1	15402979;15403025;15405660;15407837;15409070;15409287	15407907;15404144;15405848;15407882;15409171;15409433	-;-;-;-;-;-	5178	chr1:15402979-15409433	6.24321	10.6235	12.9979	4.94094	5.51484	4.4917	3.44448	2.52114	3.24935	3.40215	5.74292	-0.139478	0.150617	-0.926045	0.354422	1
489	ENSG00000142634.13	EFHD2	EF-hand domain family member D2 [Source:HGNC Symbol;Acc:HGNC:28670]	chr1;chr1;chr1;chr1;chr1;chr1;chr1;chr1;chr1	15409888;15410265;15425871;15425871;15427150;15427150;15427898;15428593;15428593	15410279;15410279;15426018;15426018;15427284;15427284;15428009;15430339;15429081	+;+;+;+;+;+;+;+;+	2534	chr1:15409888-15430339	1240.32	1244.01	1494.07	1660.16	1529.82	1440.71	1603.98	1524.45	1608.43	1416.43	1476.24	-0.0811902	0.110238	-0.736497	0.461428	1
490	ENSG00000162438.12	CTRC	chymotrypsin C [Source:HGNC Symbol;Acc:HGNC:2523]	chr1;chr1;chr1;chr1;chr1;chr1;chr1;chr1;chr1;chr1;chr1;chr1;chr1;chr1;chr1;chr1;chr1;chr1;chr1;chr1;chr1;chr1	15438442;15438443;15438453;15440300;15440350;15440493;15440493;15442447;15442447;15442447;15442447;15443419;15443419;15443419;15443419;15444606;15445597;15445597;15445597;15446575;15446575;15446575	15438504;15438504;15438504;15440391;15440391;15440590;15440590;15442572;15442572;15442572;15442572;15443555;15443555;15443540;15443555;15444751;15445749;15445749;15445749;15446654;15449242;15449242	+;+;+;+;+;+;+;+;+;+;+;+;+;+;+;+;+;+;+;+;+;+	3483	chr1:15438442-15449242	3.12161	2.1247	2.0523	0.823491	1.10297	2.24585	0	0	1.08312	2.2681	1.48221	0.00842813	0.0861829	0.0977934	0.922096	1
491	ENSG00000142615.8	CELA2A	chymotrypsin like elastase 2A [Source:HGNC Symbol;Acc:HGNC:24609]	chr1;chr1;chr1;chr1;chr1;chr1;chr1;chr1;chr1;chr1;chr1;chr1;chr1;chr1	15456728;15456732;15456747;15457086;15457086;15457086;15461561;15461561;15462733;15462733;15463386;15465999;15467386;15471990	15456793;15456793;15456793;15457623;15457174;15457174;15461658;15461658;15463011;15462861;15463522;15466144;15467538;15472091	+;+;+;+;+;+;+;+;+;+;+;+;+;+	1519	chr1:15456728-15472091	0	0	0	0	0	0	0	0.840381	0	0	0.0840381	0	0.0375659	0	1	1
492	ENSG00000215704.10	CELA2B	chymotrypsin like elastase 2B [Source:HGNC Symbol;Acc:HGNC:29995]	chr1;chr1;chr1;chr1;chr1;chr1;chr1;chr1;chr1;chr1;chr1;chr1;chr1;chr1;chr1;chr1;chr1;chr1;chr1;chr1;chr1	15465909;15467386;15476104;15476457;15476457;15476465;15481098;15481098;15481098;15481645;15482265;15482265;15482265;15483264;15483264;15485861;15485901;15487285;15487285;15491295;15491295	15466144;15467538;15476165;15476545;15476545;15476545;15481195;15481195;15481195;15481749;15482357;15482393;15482393;15483368;15483400;15486046;15486046;15487437;15487437;15491395;15491395	+;+;+;+;+;+;+;+;+;+;+;+;+;+;+;+;+;+;+;+;+	1449	chr1:15465909-15491395	1.04054	0	0	0	0	0	0	0	0	1.13405	0.217459	0	0.0375659	0	1	1
493	ENSG00000132906.18	CASP9	caspase 9 [Source:HGNC Symbol;Acc:HGNC:1511]	chr1;chr1;chr1;chr1;chr1;chr1;chr1;chr1;chr1;chr1;chr1;chr1;chr1;chr1;chr1;chr1;chr1;chr1;chr1;chr1;chr1;chr1;chr1;chr1;chr1;chr1;chr1;chr1;chr1;chr1;chr1;chr1;chr1;chr1;chr1;chr1;chr1;chr1;chr1;chr1;chr1;chr1;chr1;chr1;chr1;chr1;chr1;chr1;chr1;chr1;chr1;chr1;chr1;chr1;chr1;chr1;chr1;chr1;chr1;chr1;chr1;chr1;chr1;chr1;chr1;chr1;chr1;chr1;chr1;chr1;chr1;chr1	15490832;15491401;15492270;15492366;15492798;15492855;15492943;15493892;15493892;15493892;15493892;15493892;15493892;15495273;15495273;15495273;15495273;15495273;15495273;15495273;15504611;15504611;15504611;15504611;15504611;15504611;15504611;15504625;15505990;15505990;15505990;15505990;15505990;15505990;15505990;15506899;15506899;15506899;15506899;15506899;15506899;15506899;15506899;15507772;155…	15494001;15493035;15493035;15493035;15493035;15493035;15493035;15494001;15494001;15494001;15494001;15494001;15494001;15495452;15495452;15495452;15495452;15495452;15495452;15495452;15504758;15504758;15504758;15504758;15504758;15504758;15504758;15504758;15506079;15506079;15506079;15506079;15506079;15506079;15506079;15507075;15507075;15507075;15507075;15507052;15507133;15507075;15507075;15507907;155…	-;-;-;-;-;-;-;-;-;-;-;-;-;-;-;-;-;-;-;-;-;-;-;-;-;-;-;-;-;-;-;-;-;-;-;-;-;-;-;-;-;-;-;-;-;-;-;-;-;-;-;-;-;-;-;-;-;-;-;-;-;-;-;-;-;-;-;-;-;-;-;-	5269	chr1:15490832-15526534	540.038	482.308	842.127	839.96	741.195	734.393	828.972	868.114	822.086	717.854	741.705	-0.173526	0.121189	-1.43187	0.152181	1
494	ENSG00000116138.13	DNAJC16	DnaJ heat shock protein family (Hsp40) member C16 [Source:HGNC Symbol;Acc:HGNC:29157]	chr1;chr1;chr1;chr1;chr1;chr1;chr1;chr1;chr1;chr1;chr1;chr1;chr1;chr1;chr1;chr1;chr1;chr1;chr1;chr1;chr1;chr1;chr1;chr1;chr1;chr1;chr1;chr1;chr1;chr1;chr1;chr1;chr1;chr1;chr1;chr1;chr1;chr1;chr1;chr1;chr1;chr1;chr1;chr1;chr1;chr1;chr1;chr1;chr1;chr1;chr1;chr1;chr1;chr1;chr1;chr1;chr1;chr1;chr1;chr1;chr1;chr1;chr1;chr1;chr1;chr1;chr1;chr1;chr1;chr1;chr1;chr1;chr1;chr1;chr1;chr1;chr1;chr1;chr1;chr1…	15526813;15526813;15526813;15526813;15526848;15529088;15529088;15529088;15529088;15534237;15534237;15534237;15534237;15534237;15536475;15536475;15536475;15536475;15536475;15544399;15544399;15544399;15544399;15544399;15546767;15546767;15546767;15546767;15546767;15548270;15548270;15548270;15548270;15548270;15559526;15559526;15559526;15559526;15559526;15559608;15560131;15562142;15562142;15562142;155…	15526958;15526958;15526958;15526958;15526958;15529272;15529272;15529272;15529272;15534303;15534303;15534303;15534303;15534303;15536814;15536814;15536814;15536814;15536814;15544583;15544583;15544583;15544583;15544583;15546871;15546871;15546871;15546871;15546871;15548428;15548428;15548428;15548428;15548428;15559656;15559656;15559656;15559656;15559656;15559656;15560329;15562325;15562325;15562325;155…	+;+;+;+;+;+;+;+;+;+;+;+;+;+;+;+;+;+;+;+;+;+;+;+;+;+;+;+;+;+;+;+;+;+;+;+;+;+;+;+;+;+;+;+;+;+;+;+;+;+;+;+;+;+;+;+;+;+;+;+;+;+;+;+;+;+;+;+;+;+;+;+;+;+;+;+;+;+;+;+;+;+;+;+;+;+;+;+;+;+;+;+;+;+;+;+;+	8563	chr1:15526813-15592379	1133.14	1254.64	1247.11	1368.64	1311.43	1300.35	1230.83	1318.56	1266.16	1274.67	1270.55	-0.000522342	0.10629	-0.00491432	0.996079	1
495	ENSG00000251866.1	SCARNA21B	small Cajal body-specific RNA 21B [Source:HGNC Symbol;Acc:HGNC:52237]	chr1	15542165	15542304	+	140	chr1:15542165-15542304	4.16214	5.31176	4.7887	4.94094	3.30891	3.36878	2.29632	5.88267	1.08312	6.80431	4.19476	-0.0558578	0.134544	-0.415163	0.678023	1
496	ENSG00000272510.1	AL121992.3	novel transcript, antisense to DNAJC16	chr1	15565611	15565956	-	346	chr1:15565611-15565956	3.12161	3.18705	7.5251	4.94094	3.30891	1.12292	2.29632	5.88267	4.33247	0	3.5718	-0.137251	0.121872	-1.1262	0.260083	1
497	ENSG00000116771.6	AGMAT	agmatinase [Source:HGNC Symbol;Acc:HGNC:18407]	chr1;chr1;chr1;chr1;chr1;chr1;chr1	15571699;15574757;15577685;15578859;15580094;15583193;15584696	15573724;15574841;15577864;15579054;15580142;15583395;15585051	-;-;-;-;-;-;-	3095	chr1:15571699-15585051	270.539	219.907	279.797	249.518	248.168	257.15	260.633	268.082	275.112	257.43	258.633	-0.0559786	0.157327	-0.35581	0.721983	1
498	ENSG00000237301.1	AL121992.1	novel transcript	chr1;chr1	15586136;15603089	15588442;15603626	-;-	2845	chr1:15586136-15603626	0	0	0.6841	1.64698	3.30891	0	2.29632	1.68076	0	0	0.961707	0.0146712	0.0630768	0.232592	0.816078	1
499	ENSG00000235084.3	CHCHD2P6	coiled-coil-helix-coiled-coil-helix domain containing 2 pseudogene 6 [Source:HGNC Symbol;Acc:HGNC:39590]	chr1	15604597	15605043	+	447	chr1:15604597-15605043	12.4864	14.8729	19.8389	8.2349	11.0297	16.8439	16.0742	17.648	30.3273	11.3405	15.8697	-0.000209338	0.193837	-0.00107997	0.999138	1
500	ENSG00000236500.1	CD24P1	CD24 molecule pseudogene 1 [Source:HGNC Symbol;Acc:HGNC:1646]	chr1	15614643	15614867	-	225	chr1:15614643-15614867	0	0	0.6841	0	0	0	0	0	0	0	0.06841	-0.00657277	0.0375659	-0.174966	0.861106	1
501	ENSG00000197312.12	DDI2	DNA damage inducible 1 homolog 2 [Source:HGNC Symbol;Acc:HGNC:24578]	chr1;chr1;chr1;chr1;chr1;chr1;chr1;chr1;chr1;chr1;chr1;chr1;chr1;chr1;chr1;chr1;chr1;chr1;chr1;chr1;chr1;chr1;chr1;chr1;chr1;chr1;chr1;chr1;chr1;chr1	15617458;15617543;15617615;15626669;15626669;15626669;15630325;15630325;15630402;15630425;15633439;15633439;15633439;15633439;15633798;15638307;15643522;15643522;15643522;15649720;15649720;15649720;15651706;15651706;15651836;15656421;15656617;15656617;15659837;15659837	15617808;15617808;15617808;15626798;15627066;15626798;15630561;15630561;15630561;15630561;15633565;15633565;15634306;15633565;15633879;15638434;15643650;15643650;15643650;15649823;15649823;15649823;15651895;15651895;15651895;15656985;15656679;15656679;15661057;15669044	+;+;+;+;+;+;+;+;+;+;+;+;+;+;+;+;+;+;+;+;+;+;+;+;+;+;+;+;+;+	12178	chr1:15617458-15669044	3421.28	3400.59	3221.43	3513.01	3307.8	3587.75	3297.52	3424.55	3380.41	3746.91	3430.12	0.032671	0.0931621	0.350689	0.725821	1
502	ENSG00000271742.1	AL121992.2	novel transcript	chr1	15682873	15683128	-	256	chr1:15682873-15683128	0	0	1.3682	1.64698	0	0	0	0	1.08312	0	0.40983	-0.0359422	0.0388776	-0.924498	0.355227	1
503	ENSG00000116786.13	PLEKHM2	pleckstrin homology and RUN domain containing M2 [Source:HGNC Symbol;Acc:HGNC:29131]	chr1;chr1;chr1;chr1;chr1;chr1;chr1;chr1;chr1;chr1;chr1;chr1;chr1;chr1;chr1;chr1;chr1;chr1;chr1;chr1;chr1;chr1;chr1;chr1;chr1;chr1;chr1;chr1;chr1;chr1;chr1;chr1;chr1;chr1;chr1;chr1;chr1;chr1;chr1;chr1;chr1;chr1;chr1;chr1;chr1;chr1;chr1;chr1;chr1;chr1;chr1;chr1;chr1;chr1;chr1;chr1;chr1;chr1;chr1;chr1;chr1;chr1;chr1;chr1;chr1;chr1;chr1;chr1;chr1;chr1;chr1;chr1	15684320;15684390;15684541;15684556;15716237;15716237;15716237;15716237;15716707;15716707;15716707;15717893;15717893;15717893;15717893;15718538;15718538;15718538;15718538;15719734;15719734;15719734;15719734;15721329;15721329;15725317;15725317;15725317;15727014;15727014;15727014;15727192;15728079;15728079;15728079;15728267;15728267;15728267;15728669;15728669;15728669;15729102;15729102;15729102;157…	15684618;15684618;15684618;15684618;15716343;15716343;15716343;15716343;15716816;15716816;15716816;15717992;15717992;15717992;15717992;15718625;15718625;15718625;15718625;15719920;15719869;15719920;15719920;15721388;15721388;15725545;15725545;15725545;15727068;15727832;15727832;15727832;15728148;15728148;15728148;15728357;15728357;15728357;15728733;15728733;15728733;15729190;15729190;15729190;157…	+;+;+;+;+;+;+;+;+;+;+;+;+;+;+;+;+;+;+;+;+;+;+;+;+;+;+;+;+;+;+;+;+;+;+;+;+;+;+;+;+;+;+;+;+;+;+;+;+;+;+;+;+;+;+;+;+;+;+;+;+;+;+;+;+;+;+;+;+;+;+;+	4134	chr1:15684320-15734769	2517.06	2485.9	2421.03	2321.42	2534.62	2412.04	2564.99	2494.25	2581.07	2248.82	2458.12	0.057565	0.0969855	0.593542	0.552818	1
504	ENSG00000237938.5	AL450998.2	novel transcript, antisense to SLC25A34 and PLEKHM2	chr1;chr1;chr1;chr1;chr1;chr1;chr1;chr1;chr1;chr1;chr1;chr1	15720312;15720737;15720812;15722719;15723203;15723203;15723203;15725593;15732387;15732387;15732387;15736861	15720595;15720994;15720994;15723067;15723287;15723353;15723353;15725872;15732561;15732452;15732452;15736896	-;-;-;-;-;-;-;-;-;-;-;-	1533	chr1:15720312-15736896	0	1.06235	0.6841	0	0	2.24585	0	0	0	1.13405	0.512635	0.0220087	0.0453374	0.485441	0.627363	1
505	ENSG00000162461.8	SLC25A34	solute carrier family 25 member 34 [Source:HGNC Symbol;Acc:HGNC:27653]	chr1;chr1;chr1;chr1;chr1;chr1;chr1;chr1;chr1;chr1;chr1	15736258;15737783;15737929;15738093;15738093;15738594;15738594;15739035;15739224;15739224;15739224	15736863;15737994;15737994;15738245;15738245;15738728;15738728;15739097;15739335;15739562;15741392	+;+;+;+;+;+;+;+;+;+;+	3338	chr1:15736258-15741392	9.36482	7.43646	23.2594	17.2933	9.92672	12.3522	22.9632	14.2865	14.0805	9.07241	14.0036	-0.262147	0.196247	-1.3358	0.181615	1
506	ENSG00000224459.1	SLC25A34-AS1	SLC25A34 and TMEM82 antisense RNA 1 [Source:HGNC Symbol;Acc:HGNC:53623]	chr1;chr1	15740051;15749430	15740222;15749896	-;-	639	chr1:15740051-15749896	5.20268	3.18705	3.4205	5.76443	1.10297	3.36878	4.59264	1.68076	2.16623	2.2681	3.27542	-0.0896356	0.12262	-0.731001	0.464779	1
507	ENSG00000162460.7	TMEM82	transmembrane protein 82 [Source:HGNC Symbol;Acc:HGNC:32350]	chr1;chr1;chr1;chr1;chr1;chr1;chr1;chr1;chr1	15742499;15742547;15742835;15743020;15743020;15744160;15744160;15746867;15747546	15742647;15742647;15742907;15743194;15743194;15744580;15744580;15747054;15747982	+;+;+;+;+;+;+;+;+	1443	chr1:15742499-15747982	16.6486	6.37411	30.1004	27.1752	36.398	22.4585	34.4448	25.2114	24.9117	13.6086	23.7331	0.0065789	0.212497	0.03096	0.975301	1
508	ENSG00000162458.13	FBLIM1	filamin binding LIM protein 1 [Source:HGNC Symbol;Acc:HGNC:24686]	chr1;chr1;chr1;chr1;chr1;chr1;chr1;chr1;chr1;chr1;chr1;chr1;chr1;chr1;chr1;chr1;chr1;chr1;chr1;chr1;chr1;chr1;chr1;chr1;chr1;chr1;chr1;chr1;chr1;chr1;chr1;chr1;chr1;chr1;chr1;chr1;chr1;chr1;chr1;chr1;chr1;chr1;chr1;chr1;chr1;chr1;chr1;chr1;chr1;chr1;chr1;chr1;chr1;chr1;chr1;chr1;chr1;chr1;chr1;chr1;chr1;chr1;chr1;chr1;chr1;chr1;chr1;chr1;chr1;chr1;chr1;chr1	15756607;15756617;15756641;15756644;15756659;15757946;15757947;15758174;15758174;15758174;15758174;15758174;15758174;15758174;15758784;15758793;15758795;15758797;15764493;15764493;15764493;15764493;15764496;15764496;15764496;15764496;15764496;15764496;15764496;15764499;15764953;15764964;15764964;15764964;15764964;15764964;15764964;15764964;15764964;15764964;15764964;15764964;15764964;15767376;157…	15756732;15756732;15756728;15756732;15756732;15758043;15758043;15758329;15758355;15758329;15758329;15758355;15758355;15758355;15758848;15758848;15758848;15758848;15764685;15764685;15764685;15764685;15764685;15764685;15764547;15764547;15764547;15764685;15764685;15764685;15765233;15765233;15765233;15765233;15765233;15765076;15765233;15765027;15765233;15765035;15765217;15765073;15765086;15767563;157…	+;+;+;+;+;+;+;+;+;+;+;+;+;+;+;+;+;+;+;+;+;+;+;+;+;+;+;+;+;+;+;+;+;+;+;+;+;+;+;+;+;+;+;+;+;+;+;+;+;+;+;+;+;+;+;+;+;+;+;+;+;+;+;+;+;+;+;+;+;+;+;+	4351	chr1:15756607-15786594	3212.13	2831.17	3648.99	3522.89	3361.85	3255.36	3397.41	3525.4	3239.61	2648.01	3264.28	-0.109165	0.103478	-1.05496	0.291445	1
509	ENSG00000224321.1	RPL12P14	ribosomal protein L12 pseudogene 14 [Source:HGNC Symbol;Acc:HGNC:36495]	chr1	15792796	15793285	+	490	chr1:15792796-15793285	7.28375	1.06235	2.7364	1.64698	2.20594	0	3.44448	1.68076	0	2.2681	2.23288	-0.0380973	0.0988406	-0.385442	0.69991	1
510	ENSG00000233954.6	UQCRHL	ubiquinol-cytochrome c reductase hinge protein like [Source:HGNC Symbol;Acc:HGNC:51714]	chr1	15807169	15809348	-	2180	chr1:15807169-15809348	129.026	110.485	85.5125	93.0544	92.6493	95.4486	105.631	105.048	88.8156	90.7241	99.6394	0.0566141	0.195896	0.289001	0.77258	1
511	ENSG00000178715.8	AL450998.1	ribosomal protein S16 (RPS16) pseudogene	chr1	15828232	15828669	+	438	chr1:15828232-15828669	119.662	80.7387	106.035	88.1135	142.283	105.555	78.075	91.6015	89.8988	57.8366	95.9799	0.241665	0.201191	1.20117	0.229685	1
512	ENSG00000179743.4	FLJ37453	uncharacterized LOC729614 [Source:NCBI gene (formerly Entrezgene);Acc:729614]	chr1;chr1	15834474;15848108	15836906;15848147	-;-	2473	chr1:15834474-15848147	192.499	151.916	177.866	158.11	163.239	172.93	166.483	194.128	190.629	151.963	171.976	0.00170834	0.1791	0.00953849	0.992389	1
513	ENSG00000065526.12	SPEN	spen family transcriptional repressor [Source:HGNC Symbol;Acc:HGNC:17575]	chr1;chr1;chr1;chr1;chr1;chr1;chr1;chr1;chr1;chr1;chr1;chr1;chr1;chr1;chr1;chr1;chr1;chr1;chr1;chr1;chr1;chr1;chr1;chr1;chr1;chr1;chr1;chr1;chr1;chr1;chr1;chr1;chr1;chr1;chr1;chr1;chr1;chr1;chr1;chr1;chr1;chr1	15836095;15847707;15867879;15872816;15872816;15873502;15873502;15876202;15876202;15876202;15876202;15876576;15909321;15909321;15909321;15909324;15911101;15911101;15911101;15911101;15916128;15916128;15916128;15918926;15918926;15918926;15919404;15919404;15919404;15920870;15920870;15920870;15922249;15922249;15928091;15928091;15937163;15937812;15938583;15938718;15939296;15939296	15836885;15848150;15867976;15873136;15873136;15874395;15874395;15876711;15876678;15876678;15876678;15876678;15909481;15909481;15909481;15909481;15911301;15911301;15911301;15911301;15916279;15916279;15916279;15919051;15919051;15919051;15919517;15919517;15919517;15920906;15920983;15920983;15922349;15922349;15936266;15928557;15937645;15938006;15938876;15938876;15939544;15940456	+;+;+;+;+;+;+;+;+;+;+;+;+;+;+;+;+;+;+;+;+;+;+;+;+;+;+;+;+;+;+;+;+;+;+;+;+;+;+;+;+;+	14336	chr1:15836095-15940456	6679.2	6231.76	6964.14	6974.96	7752.77	7606.69	7311.49	7726.46	7411.77	7744.44	7240.37	0.133752	0.0898504	1.4886	0.136591	1
514	ENSG00000270620.1	AL034555.1	cytochrome c oxidase subunit VIc (COX6C) pseudogene	chr1	15917698	15917908	-	211	chr1:15917698-15917908	0	0	0	1.64698	1.10297	0	0	0	0	0	0.274995	-0.00657277	0.0375659	-0.174966	0.861106	1
515	ENSG00000116809.11	ZBTB17	zinc finger and BTB domain containing 17 [Source:HGNC Symbol;Acc:HGNC:12936]	chr1;chr1;chr1;chr1;chr1;chr1;chr1;chr1;chr1;chr1;chr1;chr1;chr1;chr1;chr1;chr1;chr1;chr1;chr1;chr1;chr1;chr1;chr1;chr1;chr1;chr1;chr1;chr1;chr1;chr1;chr1;chr1;chr1;chr1;chr1;chr1;chr1;chr1;chr1;chr1;chr1;chr1;chr1;chr1;chr1;chr1;chr1;chr1;chr1;chr1;chr1;chr1;chr1;chr1;chr1;chr1;chr1;chr1;chr1;chr1;chr1;chr1;chr1;chr1;chr1;chr1;chr1;chr1;chr1;chr1;chr1;chr1;chr1;chr1;chr1;chr1;chr1;chr1;chr1;chr1…	15941869;15941869;15941869;15941871;15941871;15942331;15942331;15942331;15942331;15942331;15942407;15942529;15942529;15942529;15942529;15942529;15942756;15943064;15943064;15943064;15943064;15943064;15943064;15943240;15943257;15943399;15943399;15943399;15943399;15943429;15943599;15943599;15943599;15943599;15943599;15943599;15943599;15943599;15943808;15943808;15943808;15943808;15943808;15944300;159…	15942252;15942252;15942252;15942252;15942252;15942441;15942420;15942420;15942722;15942441;15942420;15942738;15942738;15942738;15942738;15942738;15942901;15943384;15943194;15943194;15943194;15943194;15943089;15943519;15943519;15943519;15943519;15943519;15943519;15943519;15943715;15943895;15943715;15943926;15943715;15943715;15943715;15943715;15944393;15943895;15943895;15943895;15943895;15944403;159…	-;-;-;-;-;-;-;-;-;-;-;-;-;-;-;-;-;-;-;-;-;-;-;-;-;-;-;-;-;-;-;-;-;-;-;-;-;-;-;-;-;-;-;-;-;-;-;-;-;-;-;-;-;-;-;-;-;-;-;-;-;-;-;-;-;-;-;-;-;-;-;-;-;-;-;-;-;-;-;-;-;-;-;-;-;-;-;-;-;-;-;-;-	4240	chr1:15941869-15976132	739.821	802.076	686.836	780.669	865.83	777.064	808.305	831.137	805.84	757.546	785.512	0.150236	0.123284	1.21862	0.22299	1
516	ENSG00000234607.2	AL355994.4	chromosome 16 open reading frame 52 (C16orf52) pseudogene	chr1	15969632	15970194	+	563	chr1:15969632-15970194	0	0	0	0.823491	0	0	0	0	0	0	0.082349	-0.00657277	0.0375659	-0.174966	0.861106	1
517	ENSG00000183888.4	SRARP	steroid receptor associated and regulated protein [Source:HGNC Symbol;Acc:HGNC:28339]	chr1;chr1	16004236;16005919	16004385;16008807	+;+	3039	chr1:16004236-16008807	0	0	1.3682	0.823491	0	0	0	0	1.08312	2.2681	0.554291	-0.0336304	0.0470382	-0.71496	0.474634	1
518	ENSG00000173641.17	HSPB7	heat shock protein family B (small) member 7 [Source:HGNC Symbol;Acc:HGNC:5249]	chr1;chr1;chr1;chr1;chr1;chr1;chr1;chr1;chr1;chr1;chr1;chr1;chr1;chr1;chr1;chr1;chr1;chr1;chr1;chr1;chr1	16014028;16014028;16014028;16014028;16015374;16015374;16015499;16017074;16017074;16017074;16017074;16017074;16017089;16017089;16017765;16017765;16017765;16017765;16017765;16017765;16019134	16015759;16015759;16015759;16015759;16015759;16015759;16015759;16017222;16017219;16017207;16017207;16018043;16017222;16017207;16018005;16018073;16017852;16018790;16017825;16018041;16019594	-;-;-;-;-;-;-;-;-;-;-;-;-;-;-;-;-;-;-;-;-	3910	chr1:16014028-16019594	1.04054	1.06235	7.5251	7.41141	3.30891	4.4917	2.29632	4.20191	3.24935	2.2681	3.68557	-0.136998	0.130901	-1.04658	0.295295	1
519	ENSG00000186510.12	CLCNKA	chloride voltage-gated channel Ka [Source:HGNC Symbol;Acc:HGNC:2026]	chr1;chr1;chr1;chr1;chr1;chr1;chr1;chr1;chr1;chr1;chr1;chr1;chr1;chr1;chr1;chr1;chr1;chr1;chr1;chr1;chr1;chr1;chr1;chr1;chr1;chr1;chr1;chr1;chr1;chr1;chr1;chr1;chr1;chr1;chr1;chr1;chr1;chr1;chr1;chr1;chr1;chr1;chr1;chr1;chr1;chr1;chr1;chr1;chr1;chr1;chr1;chr1;chr1;chr1;chr1;chr1;chr1;chr1;chr1;chr1;chr1;chr1;chr1;chr1;chr1;chr1;chr1;chr1;chr1;chr1;chr1;chr1;chr1;chr1;chr1;chr1;chr1;chr1;chr1;chr1…	16018875;16020036;16021030;16021031;16021297;16021297;16021620;16021871;16021913;16021991;16021991;16022014;16022036;16022613;16022613;16022613;16022613;16022613;16023800;16023800;16023800;16023800;16023800;16024763;16024763;16024763;16024859;16026108;16026108;16026108;16026108;16026108;16026536;16026536;16026536;16026536;16026536;16026697;16026697;16026697;16026697;16026839;16027310;16027310;160…	16018974;16020233;16021094;16021094;16021513;16021513;16021737;16021918;16022063;16022063;16022063;16022063;16022063;16022719;16022719;16022719;16022719;16022719;16023928;16023928;16023928;16023928;16023928;16024891;16024891;16024891;16024891;16026247;16026247;16026257;16026247;16026247;16026613;16026613;16026596;16026613;16026613;16026775;16026775;16026775;16026775;16026909;16027435;16027435;160…	+;+;+;+;+;+;+;+;+;+;+;+;+;+;+;+;+;+;+;+;+;+;+;+;+;+;+;+;+;+;+;+;+;+;+;+;+;+;+;+;+;+;+;+;+;+;+;+;+;+;+;+;+;+;+;+;+;+;+;+;+;+;+;+;+;+;+;+;+;+;+;+;+;+;+;+;+;+;+;+;+;+;+;+;+;+;+;+;+;+;+;+;+;+;+;+;+;+;+;+;+	3476	chr1:16018875-16034050	28.0945	30.8082	58.1485	65.0558	82.7226	48.2858	74.6305	77.3151	62.8208	60.1047	58.7986	0.0494831	0.213955	0.231278	0.817099	1
520	ENSG00000232456.1	AL355994.2	pseudogene similar to part of novel protein FLJ36766	chr1;chr1;chr1;chr1;chr1	16035178;16036236;16036612;16039603;16039994	16035458;16036346;16036793;16039696;16040029	-;-;-;-;-	704	chr1:16035178-16040029	2.08107	2.1247	1.3682	2.47047	3.30891	1.12292	2.29632	1.68076	3.24935	0	1.97027	0.011817	0.0984423	0.120039	0.904452	1
[truncated: 60,149 more rows]
