# Supplementary material for: Matrix-free human pluripotent stem cell manufacturing by seed train approach and intermediate cryopreservation
Source: Stem Cell Res Ther. 2024 Mar 25;15:89. doi: 10.1186/s13287-024-03699-z (PMC10964510; doi:10.1186/s13287-024-03699-z)
Supplement: Supplementary file 4 — Additional file 4. RNAseq data summary: D4_P5_vs_D3_P5_2factor_m_DESeq2_result_overview. [file 13287_2024_3699_MOESM4_ESM.xlsx]

## Sheet: Result overview
Sort0	Gene ID	Gene name	Gene description	Chr	Start	End	Strand	Length	IGV coordinates	1: N3523 txt	2: N3524 txt	3: N3525 txt	4: N3527 txt	5: N3529 txt	6: N3662m txt	7: N3526 txt	8: N3528 txt	9: N3661m txt	10: N3663m txt	Base mean	log2(FC)	StdErr	Wald-Stats	P-value	P-adj
1	ENSG00000275714.2	H3C1	H3 clustered histone 1 [Source:HGNC Symbol;Acc:HGNC:4766]	chr6	26020451	26020958	+	508	chr6:26020451-26020958	1413.05	966.74	2425.13	1806.74	1580.55	1111.7	1261.83	1165.61	517.73	405.99	1265.51	-1.26806	0.123812	-10.2418	1.28825e-24	5.32871e-20
2	ENSG00000149591.17	TAGLN	transgelin [Source:HGNC Symbol;Acc:HGNC:11553]	chr11;chr11;chr11;chr11;chr11;chr11;chr11;chr11;chr11;chr11;chr11;chr11;chr11;chr11;chr11;chr11;chr11;chr11;chr11;chr11;chr11;chr11;chr11;chr11;chr11;chr11;chr11;chr11;chr11;chr11;chr11;chr11;chr11;chr11	117199370;117199382;117199394;117199633;117200255;117201166;117201750;117201873;117203002;117203002;117203002;117203002;117203002;117203144;117203307;117203307;117203307;117203307;117203307;117203307;117203307;117203782;117203782;117203782;117203782;117203782;117203782;117203782;117204215;117204215;117204215;117204215;117204215;117204215	117199432;117199432;117199829;117199829;117200342;117203484;117201941;117203193;117203193;117203193;117203193;117203193;117203193;117203172;117203484;117203484;117203484;117203484;117203401;117203484;117203484;117203884;117204760;117203884;117203884;117203884;117203884;117203884;117204778;117204405;117204776;117204541;117204782;117207464	+;+;+;+;+;+;+;+;+;+;+;+;+;+;+;+;+;+;+;+;+;+;+;+;+;+;+;+;+;+;+;+;+;+	6550	chr11:117199370-117207464	1806.37	2013.16	320.843	393.628	1073.19	1235.22	234.225	281.528	492.818	689.503	854.048	1.0546	0.129201	8.16248	3.28221e-16	6.78826e-12
3	ENSG00000162601.11	MYSM1	Myb like, SWIRM and MPN domains 1 [Source:HGNC Symbol;Acc:HGNC:29401]	chr1;chr1;chr1;chr1;chr1;chr1;chr1;chr1;chr1;chr1;chr1;chr1;chr1;chr1;chr1;chr1;chr1;chr1;chr1;chr1;chr1;chr1;chr1;chr1;chr1;chr1;chr1;chr1;chr1;chr1;chr1;chr1;chr1;chr1;chr1;chr1;chr1;chr1;chr1;chr1;chr1;chr1;chr1;chr1;chr1;chr1;chr1;chr1;chr1;chr1;chr1;chr1;chr1;chr1;chr1;chr1;chr1;chr1;chr1;chr1;chr1;chr1;chr1;chr1;chr1;chr1;chr1;chr1;chr1;chr1;chr1;chr1;chr1;chr1;chr1;chr1;chr1;chr1;chr1;chr1…	58643440;58646427;58654739;58654743;58654751;58655398;58658968;58659144;58659153;58659213;58661170;58661170;58661170;58661170;58661170;58661170;58661170;58661170;58661170;58661406;58661406;58661406;58661406;58661406;58661406;58661406;58661406;58661406;58663450;58665499;58665499;58665499;58665499;58665499;58665499;58665499;58665499;58665499;58667038;58667038;58667038;58667038;58667038;58667038;586…	58645384;58646569;58660155;58660155;58660155;58660155;58660155;58660155;58660155;58660155;58661227;58661227;58661227;58661227;58661227;58661227;58661227;58661227;58661227;58661511;58661511;58663522;58661511;58661511;58661511;58661511;58661511;58661511;58663522;58665631;58665631;58665631;58665631;58665631;58665631;58665631;58665631;58665631;58667226;58667226;58667226;58667226;58667226;58667226;586…	-;-;-;-;-;-;-;-;-;-;-;-;-;-;-;-;-;-;-;-;-;-;-;-;-;-;-;-;-;-;-;-;-;-;-;-;-;-;-;-;-;-;-;-;-;-;-;-;-;-;-;-;-;-;-;-;-;-;-;-;-;-;-;-;-;-;-;-;-;-;-;-;-;-;-;-;-;-;-;-;-;-;-;-;-;-;-;-;-;-;-;-;-;-;-;-;-;-;-;-;-;-;-;-;-;-;-;-;-;-;-;-;-;-;-;-;-;-;-;-;-;-;-;-;-;-;-;-;-;-;-;-;-;-;-;-;-;-;-;-;-;-;-;-;-;-;-;-;-;-;-;-;-;-;-;-;-;-;-;-;-;-;-;-;-;-;-;-	13115	chr1:58643440-58700077	6715.62	7715.86	2409.4	2855.86	3231.7	4353.58	2940.44	3046.38	4661.74	5599.94	4353.05	0.725382	0.102534	7.07456	1.49921e-12	2.06712e-08
4	ENSG00000143768.13	LEFTY2	left-right determination factor 2 [Source:HGNC Symbol;Acc:HGNC:3122]	chr1;chr1;chr1;chr1;chr1;chr1;chr1;chr1;chr1;chr1;chr1	225936598;225936603;225939361;225939361;225939432;225939756;225939756;225939756;225939974;225940891;225940891	225937804;225937804;225939600;225939600;225939600;225940101;225940002;225939871;225940002;225941383;225941220	-;-;-;-;-;-;-;-;-;-;-	2286	chr1:225936598-225941383	453.674	389.883	3.4205	7.41141	55.1484	133.628	5.7408	10.0846	72.5689	97.5284	122.909	1.44149	0.214893	6.70796	1.97369e-11	2.04099e-07
5	ENSG00000136603.14	SKIL	SKI like proto-oncogene [Source:HGNC Symbol;Acc:HGNC:10897]	chr3;chr3;chr3;chr3;chr3;chr3;chr3;chr3;chr3;chr3;chr3;chr3;chr3;chr3;chr3;chr3;chr3;chr3;chr3;chr3;chr3;chr3;chr3;chr3;chr3;chr3;chr3;chr3;chr3;chr3;chr3;chr3;chr3;chr3;chr3;chr3;chr3;chr3;chr3;chr3;chr3;chr3	170357678;170357685;170357715;170357715;170357734;170358509;170359623;170359623;170359699;170359699;170359699;170359699;170359699;170359699;170360321;170360368;170361212;170381244;170381244;170381244;170381244;170381244;170381276;170384533;170384533;170384533;170384533;170384533;170390223;170390223;170390223;170390223;170390223;170391036;170391036;170391036;170391036;170391036;170392259;170392259…	170357856;170357763;170357763;170357763;170357763;170358645;170361429;170361429;170360160;170359876;170360073;170359876;170360213;170361429;170360700;170361429;170361429;170381341;170381341;170381341;170381341;170381341;170381341;170385049;170384627;170384765;170384765;170384765;170390464;170390464;170390464;170390464;170390464;170391260;170391187;170391260;170391260;170391260;170396835;170392493…	+;+;+;+;+;+;+;+;+;+;+;+;+;+;+;+;+;+;+;+;+;+;+;+;+;+;+;+;+;+;+;+;+;+;+;+;+;+;+;+;+;+	7782	chr3:170357678-170396835	11947.4	14690.2	4294.1	5009.29	6586.93	10770	4136.82	6534.8	8564.21	10040.9	8257.46	0.755944	0.119898	6.30489	2.8839e-10	2.38579e-06
6	ENSG00000111704.11	NANOG	Nanog homeobox [Source:HGNC Symbol;Acc:HGNC:20857]	chr12;chr12;chr12;chr12;chr12;chr12;chr12;chr12;chr12;chr12;chr12;chr12;chr12;chr12;chr12;chr12	7787794;7788419;7789402;7789433;7789615;7789620;7792950;7792950;7792950;7792988;7794457;7794457;7794457;7794679;7794679;7794727	7787843;7788578;7789765;7789765;7789765;7789765;7793212;7793212;7793212;7793212;7794543;7794543;7794543;7799146;7794808;7795095	+;+;+;+;+;+;+;+;+;+;+;+;+;+;+;+	5392	chr12:7787794-7799146	2244.43	2343.55	840.075	938.779	1255.18	1842.72	803.713	1011.82	1538.03	1618.29	1443.66	0.729805	0.124591	5.8576	4.69613e-09	3.23751e-05
7	ENSG00000236714.3	LINC01844	long intergenic non-protein coding RNA 1844 [Source:HGNC Symbol;Acc:HGNC:52660]	chr5;chr5;chr5;chr5;chr5;chr5;chr5;chr5;chr5;chr5;chr5;chr5;chr5;chr5;chr5;chr5;chr5;chr5;chr5;chr5;chr5;chr5;chr5;chr5;chr5;chr5;chr5;chr5;chr5;chr5;chr5;chr5;chr5;chr5;chr5;chr5;chr5;chr5;chr5;chr5;chr5;chr5;chr5;chr5;chr5;chr5;chr5;chr5;chr5;chr5;chr5;chr5;chr5;chr5;chr5;chr5;chr5;chr5;chr5;chr5;chr5;chr5;chr5;chr5;chr5;chr5;chr5;chr5;chr5;chr5;chr5;chr5;chr5;chr5;chr5;chr5;chr5;chr5;chr5;chr5…	142716229;142716229;142716245;142716245;142718116;142718116;142718116;142745208;142745208;142745208;142745249;142745263;142745553;142745556;142745556;142745556;142745565;142745576;142745587;142745587;142745587;142745597;142745597;142745600;142745600;142745600;142745600;142745614;142745619;142746478;142746478;142750120;142753101;142753101;142753101;142753101;142753101;142753101;142753101;142753101…	142716334;142716334;142716334;142716334;142718266;142718266;142718266;142745718;142745718;142745718;142745718;142745718;142745722;142745722;142745718;142745718;142745722;142745718;142745722;142745718;142745722;142745722;142745718;142745718;142745718;142745718;142745722;142745722;142745718;142746585;142746585;142750228;142753227;142753227;142753227;142753227;142753227;142753227;142753227;142753227…	+;+;+;+;+;+;+;+;+;+;+;+;+;+;+;+;+;+;+;+;+;+;+;+;+;+;+;+;+;+;+;+;+;+;+;+;+;+;+;+;+;+;+;+;+;+;+;+;+;+;+;+;+;+;+;+;+;+;+;+;+;+;+;+;+;+;+;+;+;+;+;+;+;+;+;+;+;+;+;+;+;+;+;+;+;+;+;+;+;+;+;+;+;+;+;+;+;+;+;+;+;+;+;+;+;+;+;+;+;+;+;+;+;+;+;+;+	3601	chr5:142716229-142761035	257.012	312.331	101.247	105.407	242.653	280.731	118.261	202.532	310.855	426.403	235.743	0.976994	0.169923	5.74961	8.94487e-09	5.28565e-05
8	ENSG00000261757.1	AC005592.1	novel transcript	chr5	142703782	142705421	+	1640	chr5:142703782-142705421	261.175	269.837	71.1464	82.3491	170.96	213.356	102.186	129.419	232.87	311.864	184.516	0.983555	0.174111	5.64902	1.61369e-08	8.34361e-05
9	ENSG00000134954.14	ETS1	ETS proto-oncogene 1, transcription factor [Source:HGNC Symbol;Acc:HGNC:3488]	chr11;chr11;chr11;chr11;chr11;chr11;chr11;chr11;chr11;chr11;chr11;chr11;chr11;chr11;chr11;chr11;chr11;chr11;chr11;chr11;chr11;chr11;chr11;chr11;chr11;chr11;chr11;chr11;chr11;chr11;chr11;chr11;chr11;chr11;chr11;chr11;chr11;chr11;chr11;chr11;chr11;chr11;chr11;chr11;chr11;chr11;chr11;chr11	128458761;128458765;128460244;128461494;128461766;128462544;128463509;128463509;128463509;128463509;128463509;128480191;128480191;128480191;128480401;128484823;128484823;128484823;128484823;128486069;128486069;128486069;128486069;128489290;128489290;128489290;128489290;128489470;128490457;128490457;128490457;128490457;128490457;128504991;128521913;128521913;128521913;128521913;128536412;128556291…	128462576;128462576;128462576;128462576;128462576;128462576;128463627;128463950;128463627;128463627;128463627;128480451;128480451;128480451;128480451;128485071;128485071;128485071;128485071;128486146;128486146;128486146;128486146;128489490;128489490;128489490;128489490;128489490;128490576;128490576;128490576;128490576;128490576;128505394;128522304;128522264;128522201;128522310;128536783;128556435…	-;-;-;-;-;-;-;-;-;-;-;-;-;-;-;-;-;-;-;-;-;-;-;-;-;-;-;-;-;-;-;-;-;-;-;-;-;-;-;-;-;-;-;-;-;-;-;-	7149	chr11:128458761-128587558	3475.39	3966.82	714.2	1071.36	1220.99	1729.31	532.747	890.804	1150.27	1289.42	1604.13	0.714134	0.131169	5.44439	5.19819e-08	0.000238909
10	ENSG00000170561.13	IRX2	iroquois homeobox 2 [Source:HGNC Symbol;Acc:HGNC:14359]	chr5;chr5;chr5;chr5;chr5;chr5;chr5;chr5;chr5	2745845;2746165;2747541;2748345;2748345;2749382;2749382;2751165;2751165	2746786;2747616;2747616;2749052;2749052;2749787;2749787;2751677;2751662	-;-;-;-;-;-;-;-;-	3399	chr5:2745845-2751677	318.404	240.091	478.186	429.862	323.17	259.396	383.486	256.316	181.964	128.148	299.902	-0.851483	0.159952	-5.32337	1.01863e-07	0.000421346
11	ENSG00000186907.8	RTN4RL2	reticulon 4 receptor like 2 [Source:HGNC Symbol;Acc:HGNC:23053]	chr11;chr11;chr11;chr11;chr11;chr11;chr11;chr11;chr11	57460528;57460857;57460866;57467609;57467609;57467609;57468562;57468770;57476162	57460896;57460896;57460896;57468090;57468090;57468090;57468630;57468884;57477534	+;+;+;+;+;+;+;+;+	2408	chr11:57460528-57477534	623.281	485.495	928.324	780.669	746.71	655.788	870.306	816.85	590.299	401.454	689.918	-0.699332	0.131858	-5.30369	1.13484e-07	0.000426743
12	ENSG00000198576.4	ARC	activity regulated cytoskeleton associated protein [Source:HGNC Symbol;Acc:HGNC:648]	chr8;chr8;chr8;chr8;chr8	142611049;142612065;142612108;142612484;142612484	142611857;142612252;142612252;142612702;142614479	-;-;-;-;-	2993	chr8:142611049-142614479	676.348	588.543	2237.01	2241.54	1523.2	1366.6	2003.54	2503.49	1499.04	1187.35	1582.67	-0.679778	0.130036	-5.2276	1.71723e-07	0.000591928
13	ENSG00000175274.18	TP53I11	tumor protein p53 inducible protein 11 [Source:HGNC Symbol;Acc:HGNC:16842]	chr11;chr11;chr11;chr11;chr11;chr11;chr11;chr11;chr11;chr11;chr11;chr11;chr11;chr11;chr11;chr11;chr11;chr11;chr11;chr11;chr11;chr11;chr11;chr11;chr11;chr11;chr11;chr11;chr11;chr11;chr11;chr11;chr11;chr11;chr11;chr11;chr11;chr11;chr11;chr11;chr11;chr11;chr11;chr11;chr11;chr11;chr11;chr11;chr11;chr11;chr11;chr11;chr11;chr11;chr11;chr11;chr11;chr11;chr11;chr11;chr11;chr11;chr11;chr11;chr11;chr11;chr…	44885903;44901220;44903356;44903780;44932348;44932348;44932348;44932356;44933036;44933483;44934948;44934980;44935561;44935561;44935561;44935561;44935561;44935561;44935561;44935561;44935568;44935578;44935620;44936218;44936456;44936559;44936668;44936803;44936803;44936803;44936803;44936803;44936803;44936803;44936803;44936803;44936803;44936804;44936843;44936850;44936857;44936880;44936883;44937109;449…	44886564;44901318;44903659;44903890;44935017;44935017;44935017;44935017;44935017;44935017;44935017;44935017;44935662;44936056;44935662;44935662;44935662;44935662;44935662;44935662;44935662;44935662;44935662;44936689;44936899;44936689;44937352;44936899;44936899;44936899;44936899;44936899;44936899;44936899;44936899;44936899;44936899;44936899;44936899;44936899;44936899;44936899;44936899;44937352;449…	-;-;-;-;-;-;-;-;-;-;-;-;-;-;-;-;-;-;-;-;-;-;-;-;-;-;-;-;-;-;-;-;-;-;-;-;-;-;-;-;-;-;-;-;-;-;-;-;-;-;-;-;-;-;-;-;-;-;-;-;-;-;-;-;-;-;-;-;-;-;-;-;-;-;-;-;-;-;-;-;-;-;-;-;-;-;-;-;-;-;-;-;-;-;-;-;-;-;-;-;-;-;-;-;-;-;-;-;-;-;-;-;-;-;-;-;-;-;-;-;-;-;-;-;-;-;-;-;-;-;-;-;-;-	7345	chr11:44885903-44951306	1423.45	1157.96	2663.89	2597.29	2239.03	1803.42	2274.51	2184.15	1609.51	1354.06	1930.73	-0.553962	0.109024	-5.08112	3.7521e-07	0.00119386
14	ENSG00000154188.10	ANGPT1	angiopoietin 1 [Source:HGNC Symbol;Acc:HGNC:484]	chr8;chr8;chr8;chr8;chr8;chr8;chr8;chr8;chr8;chr8;chr8;chr8;chr8;chr8;chr8;chr8;chr8;chr8;chr8;chr8;chr8;chr8;chr8;chr8;chr8;chr8;chr8;chr8;chr8;chr8;chr8;chr8;chr8;chr8;chr8;chr8;chr8;chr8;chr8;chr8;chr8;chr8;chr8;chr8;chr8;chr8	107249482;107249493;107251512;107251512;107251527;107264221;107264221;107264221;107264221;107264221;107283997;107284519;107284682;107284682;107284682;107284682;107293936;107293936;107293936;107293936;107293936;107293936;107293936;107303240;107303240;107303240;107303240;107303240;107321896;107321896;107321899;107321899;107321899;107321899;107336150;107336150;107336150;107336150;107336384;107336384…	107252015;107252015;107252015;107252015;107252015;107264351;107264351;107264351;107264351;107264351;107284848;107284848;107284848;107284848;107284848;107284848;107295541;107294037;107294037;107294037;107294037;107294037;107294037;107303367;107303367;107303367;107303367;107303367;107322128;107322128;107321993;107321989;107322128;107322128;107336271;107336271;107336271;107336271;107336522;107336522…	-;-;-;-;-;-;-;-;-;-;-;-;-;-;-;-;-;-;-;-;-;-;-;-;-;-;-;-;-;-;-;-;-;-;-;-;-;-;-;-;-;-;-;-;-;-	7128	chr8:107249482-107498055	207.067	270.9	15.0502	21.4108	58.4573	123.522	11.4816	40.3383	118.06	96.3944	96.268	1.07328	0.215184	4.98773	6.10924e-07	0.00180502
15	ENSG00000124225.16	PMEPA1	prostate transmembrane protein, androgen induced 1 [Source:HGNC Symbol;Acc:HGNC:14107]	chr20;chr20;chr20;chr20;chr20;chr20;chr20;chr20;chr20;chr20;chr20;chr20;chr20;chr20;chr20;chr20;chr20;chr20;chr20;chr20;chr20;chr20;chr20;chr20;chr20;chr20;chr20;chr20;chr20;chr20;chr20	57648392;57648392;57648394;57648396;57652037;57652208;57652407;57653033;57653033;57653033;57653033;57653033;57653033;57653033;57659543;57659543;57659543;57659543;57659543;57659543;57659543;57659550;57690394;57691802;57700016;57709474;57709474;57710460;57710467;57711324;57711324	57652598;57652598;57652598;57652598;57652598;57652598;57652598;57653086;57653086;57653086;57653086;57653086;57653086;57653086;57659697;57659697;57659697;57659697;57659697;57659697;57659697;57659697;57690624;57691830;57700186;57709760;57710015;57710589;57710569;57711536;57711536	-;-;-;-;-;-;-;-;-;-;-;-;-;-;-;-;-;-;-;-;-;-;-;-;-;-;-;-;-;-;-	5732	chr20:57648392-57711536	1693.99	1679.58	434.403	436.45	694.87	1021.86	450.079	543.727	832.917	861.879	864.976	0.682257	0.137629	4.95723	7.15057e-07	0.00197184
16	ENSG00000072041.17	SLC6A15	solute carrier family 6 member 15 [Source:HGNC Symbol;Acc:HGNC:13621]	chr12;chr12;chr12;chr12;chr12;chr12;chr12;chr12;chr12;chr12;chr12;chr12;chr12;chr12;chr12;chr12;chr12;chr12;chr12;chr12;chr12;chr12;chr12;chr12;chr12;chr12;chr12;chr12;chr12;chr12;chr12;chr12;chr12;chr12;chr12;chr12;chr12;chr12;chr12;chr12;chr12;chr12;chr12;chr12;chr12;chr12;chr12;chr12;chr12;chr12;chr12;chr12;chr12;chr12;chr12;chr12	84859491;84859713;84861594;84861603;84863439;84863439;84863439;84863439;84867034;84867034;84867034;84867034;84870478;84870478;84870478;84870562;84872602;84872602;84872602;84872602;84873087;84873087;84873087;84873087;84873087;84873129;84874486;84876497;84876497;84876497;84876497;84880845;84883859;84883859;84883998;84885435;84885435;84885435;84885435;84885911;84885911;84885911;84885911;84891832;848…	84862006;84861867;84862006;84862006;84863601;84863601;84863601;84863601;84867193;84867833;84867193;84867193;84870670;84870670;84870670;84870670;84872794;84872794;84872794;84872794;84873328;84873264;84873328;84873330;84873328;84873328;84874528;84876607;84876607;84876607;84876607;84884040;84884040;84884040;84884040;84885561;84885561;84885561;84885561;84886068;84885986;84886068;84886068;84892308;848…	-;-;-;-;-;-;-;-;-;-;-;-;-;-;-;-;-;-;-;-;-;-;-;-;-;-;-;-;-;-;-;-;-;-;-;-;-;-;-;-;-;-;-;-;-;-;-;-;-;-;-;-;-;-;-;-	8727	chr12:84859491-84913615	1585.78	1825.12	520.6	665.38	837.153	1016.25	578.673	600.032	836.167	993.429	945.858	0.578616	0.118444	4.88515	1.0335e-06	0.00267187
17	ENSG00000198598.6	MMP17	matrix metallopeptidase 17 [Source:HGNC Symbol;Acc:HGNC:7163]	chr12;chr12;chr12;chr12;chr12;chr12;chr12;chr12;chr12;chr12;chr12;chr12;chr12;chr12;chr12;chr12;chr12;chr12;chr12;chr12;chr12;chr12;chr12;chr12;chr12;chr12;chr12;chr12;chr12;chr12;chr12;chr12;chr12;chr12;chr12;chr12;chr12;chr12;chr12;chr12;chr12;chr12;chr12;chr12;chr12;chr12;chr12;chr12;chr12;chr12;chr12;chr12;chr12	131828393;131828406;131828540;131838056;131838195;131838195;131838612;131838612;131838612;131838612;131840025;131840573;131840573;131840573;131840573;131840736;131841624;131841624;131841624;131841624;131841624;131841768;131843997;131843997;131843997;131843997;131843997;131844536;131844870;131844961;131845118;131845118;131845118;131845118;131845295;131845297;131845297;131845297;131845297;131845297…	131828653;131828653;131828653;131838327;131838327;131838327;131838741;131838741;131838741;131838741;131840856;131840747;131840856;131840856;131840856;131840856;131841800;131841800;131841800;131841736;131841800;131841800;131844081;131844721;131844081;131844081;131844081;131844633;131845200;131845200;131845200;131845200;131845200;131845200;131845449;131845449;131845391;131845449;131845449;131845449…	+;+;+;+;+;+;+;+;+;+;+;+;+;+;+;+;+;+;+;+;+;+;+;+;+;+;+;+;+;+;+;+;+;+;+;+;+;+;+;+;+;+;+;+;+;+;+;+;+;+;+;+;+	4003	chr12:131828393-131851783	725.253	888.126	2839.7	2452.36	2306.31	1555.25	3245.85	2963.18	2118.58	1625.1	2071.97	-0.65608	0.137284	-4.779	1.76165e-06	0.0042864
18	ENSG00000173320.12	STOX2	storkhead box 2 [Source:HGNC Symbol;Acc:HGNC:25450]	chr4;chr4;chr4;chr4;chr4;chr4;chr4;chr4;chr4;chr4;chr4;chr4;chr4;chr4;chr4	183797692;183853431;183905307;183960259;184001325;184001325;184001325;184001325;184009158;184009158;184010773;184011587;184017089;184017089;184017089	183798055;183853843;183906956;183960290;184001477;184001407;184001477;184001477;184009490;184011423;184011423;184011635;184017443;184017378;184023526	+;+;+;+;+;+;+;+;+;+;+;+;+;+;+	11365	chr4:183797692-184023526	3564.88	3723.54	385.832	376.335	1044.51	1932.55	502.894	797.522	1533.69	1767.99	1562.97	0.942814	0.197907	4.76393	1.8986e-06	0.00436298
19	ENSG00000110400.11	NECTIN1	nectin cell adhesion molecule 1 [Source:HGNC Symbol;Acc:HGNC:9706]	chr11;chr11;chr11;chr11;chr11;chr11;chr11;chr11;chr11;chr11;chr11;chr11;chr11;chr11;chr11;chr11;chr11;chr11;chr11;chr11;chr11;chr11;chr11;chr11;chr11;chr11;chr11;chr11;chr11;chr11;chr11	119623408;119629095;119638098;119638134;119638731;119639865;119660992;119674382;119674592;119675159;119675159;119675159;119675159;119676815;119677095;119677102;119677102;119677102;119677555;119677555;119677555;119677555;119677555;119678415;119678415;119678415;119678415;119687305;119728475;119728475;119728475	119623747;119629276;119638247;119638200;119638806;119640012;119665297;119674647;119674647;119675310;119675669;119675310;119675310;119677219;119677219;119677219;119677219;119677219;119677857;119677857;119677601;119677857;119677857;119678765;119678765;119678765;119678765;119687357;119728553;119729200;119728553	-;-;-;-;-;-;-;-;-;-;-;-;-;-;-;-;-;-;-;-;-;-;-;-;-;-;-;-;-;-;-	7817	chr11:119623408-119729200	8109.94	6988.15	9196.35	9195.09	8184.03	6736.43	9521.7	8584.49	7028.35	6011.6	7955.61	-0.451271	0.0953256	-4.734	2.2014e-06	0.00466286
20	ENSG00000250479.9	CHCHD10	coiled-coil-helix-coiled-coil-helix domain containing 10 [Source:HGNC Symbol;Acc:HGNC:15559]	chr22;chr22;chr22;chr22;chr22;chr22;chr22;chr22;chr22;chr22;chr22;chr22;chr22;chr22;chr22;chr22;chr22	23765834;23765834;23765834;23765874;23765935;23766128;23766128;23766128;23766128;23766128;23767374;23767374;23767374;23767834;23767834;23767834;23767834	23766026;23766026;23766026;23766026;23766026;23766275;23766275;23766464;23766275;23766296;23767540;23767593;23767593;23767920;23767972;23767942;23767876	-;-;-;-;-;-;-;-;-;-;-;-;-;-;-;-;-	889	chr22:23765834-23767972	881.334	583.231	842.127	793.021	859.212	855.669	865.713	860.55	600.047	385.577	752.648	-0.707957	0.1497	-4.72916	2.25455e-06	0.00466286
21	ENSG00000156925.12	ZIC3	Zic family member 3 [Source:HGNC Symbol;Acc:HGNC:12874]	chrX;chrX;chrX;chrX;chrX;chrX;chrX;chrX	137566127;137566518;137568805;137568902;137568902;137569891;137569891;137577122	137567751;137567751;137569065;137569065;137569065;137572102;137569995;137577691	+;+;+;+;+;+;+;+	4668	chrX:137566127-137577691	1392.24	1188.77	2610.53	2410.36	2330.57	1747.27	1806.06	1402.6	1166.52	1003.63	1705.85	-0.518099	0.109969	-4.71133	2.46102e-06	0.0048475
22	ENSG00000234444.10	ZNF736	zinc finger protein 736 [Source:HGNC Symbol;Acc:HGNC:32467]	chr7;chr7;chr7;chr7;chr7;chr7;chr7;chr7;chr7;chr7;chr7;chr7;chr7;chr7;chr7;chr7;chr7;chr7;chr7;chr7;chr7;chr7;chr7;chr7;chr7;chr7;chr7	64307459;64307538;64307981;64308157;64308461;64308461;64308461;64310059;64310278;64310828;64312808;64312808;64312808;64313873;64313873;64313873;64313961;64314014;64336259;64336259;64336259;64336259;64336887;64336887;64336887;64348090;64348090	64307682;64307868;64308315;64308315;64308625;64308791;64308625;64310482;64310473;64311037;64312851;64312851;64312851;64314153;64314153;64314017;64314153;64314153;64336385;64336385;64336285;64336385;64336982;64337362;64336982;64356634;64349639	+;+;+;+;+;+;+;+;+;+;+;+;+;+;+;+;+;+;+;+;+;+;+;+;+;+;+	11183	chr7:64307459-64356634	127.986	134.919	106.035	180.344	122.43	143.734	304.263	468.933	648.787	749.608	298.704	0.743057	0.161265	4.60766	4.0722e-06	0.00765648
23	ENSG00000117318.9	ID3	inhibitor of DNA binding 3, HLH protein [Source:HGNC Symbol;Acc:HGNC:5362]	chr1;chr1;chr1;chr1;chr1;chr1;chr1	23557926;23557934;23558445;23558935;23558935;23559127;23559127	23558415;23558415;23559019;23559075;23559019;23559443;23559501	-;-;-;-;-;-;-	1496	chr1:23557926-23559501	3100.8	2916.16	4755.86	5038.11	3804.14	2861.21	3671.82	4204.43	2874.59	2154.7	3538.18	-0.591095	0.129709	-4.55708	5.18689e-06	0.00805667
24	ENSG00000164305.19	CASP3	caspase 3 [Source:HGNC Symbol;Acc:HGNC:1504]	chr4;chr4;chr4;chr4;chr4;chr4;chr4;chr4;chr4;chr4;chr4;chr4;chr4;chr4;chr4;chr4;chr4;chr4;chr4;chr4;chr4;chr4;chr4;chr4;chr4;chr4;chr4;chr4;chr4;chr4;chr4;chr4;chr4;chr4;chr4;chr4;chr4;chr4;chr4;chr4;chr4	184627696;184627696;184627696;184629256;184629384;184631037;184631037;184631765;184631765;184631765;184631765;184631765;184631896;184632268;184632268;184632268;184632268;184632268;184632268;184635294;184635294;184635294;184635294;184635294;184635294;184638401;184638401;184638401;184638401;184638401;184638401;184644531;184648465;184648465;184648465;184648503;184649395;184649395;184649395;184649395…	184629501;184629501;184629501;184629501;184629501;184631157;184631157;184631940;184631940;184631940;184631940;184631940;184631940;184632396;184632396;184632396;184632396;184632396;184632396;184635418;184635418;184635418;184635418;184635418;184635418;184638468;184638468;184638468;184638468;184638468;184638468;184644722;184648631;184648631;184648592;184648631;184649447;184649455;184649447;184649509…	-;-;-;-;-;-;-;-;-;-;-;-;-;-;-;-;-;-;-;-;-;-;-;-;-;-;-;-;-;-;-;-;-;-;-;-;-;-;-;-;-	2899	chr4:184627696-184649509	3123.69	3445.21	2317.05	2738.11	2843.45	4115.52	2647.66	3146.39	4067.11	4340.01	3278.42	0.505003	0.110181	4.58341	4.57455e-06	0.00805667
25	ENSG00000278637.2	H4C1	H4 clustered histone 1 [Source:HGNC Symbol;Acc:HGNC:4781]	chr6	26021649	26022050	+	402	chr6:26021649-26022050	918.793	942.306	1646.63	1971.44	1410.7	1368.85	1163.09	932.823	691.029	629.398	1167.5	-0.593745	0.129758	-4.57578	4.74457e-06	0.00805667
26	ENSG00000124493.14	GRM4	glutamate metabotropic receptor 4 [Source:HGNC Symbol;Acc:HGNC:4596]	chr6;chr6;chr6;chr6;chr6;chr6;chr6;chr6;chr6;chr6;chr6;chr6;chr6;chr6;chr6;chr6;chr6;chr6;chr6;chr6;chr6;chr6;chr6;chr6;chr6;chr6;chr6;chr6;chr6;chr6;chr6;chr6;chr6;chr6;chr6;chr6;chr6;chr6;chr6;chr6;chr6;chr6;chr6;chr6;chr6;chr6;chr6;chr6;chr6;chr6;chr6;chr6;chr6;chr6;chr6;chr6;chr6;chr6;chr6;chr6;chr6;chr6;chr6;chr6;chr6;chr6;chr6;chr6;chr6;chr6;chr6;chr6;chr6;chr6;chr6;chr6;chr6;chr6;chr6;chr6…	34018643;34018645;34018645;34021854;34022138;34022178;34022185;34022433;34022597;34022821;34024219;34028120;34028120;34028120;34028120;34028120;34028120;34028120;34028120;34028120;34028120;34035668;34035668;34035668;34035668;34035668;34035668;34035668;34035668;34035668;34035668;34040178;34040178;34040178;34040178;34040178;34040178;34040178;34040178;34040178;34040178;34040548;34040548;34040548;340…	34022870;34022870;34022870;34022870;34022870;34022870;34022870;34022870;34022870;34022870;34024713;34028366;34028366;34028366;34028366;34028366;34028366;34028366;34028366;34028366;34028366;34036603;34036603;34036603;34036603;34036603;34036603;34036603;34036603;34036603;34036603;34040314;34040314;34040314;34040314;34040314;34040314;34040314;34040314;34040314;34040314;34040748;34040748;34040748;340…	-;-;-;-;-;-;-;-;-;-;-;-;-;-;-;-;-;-;-;-;-;-;-;-;-;-;-;-;-;-;-;-;-;-;-;-;-;-;-;-;-;-;-;-;-;-;-;-;-;-;-;-;-;-;-;-;-;-;-;-;-;-;-;-;-;-;-;-;-;-;-;-;-;-;-;-;-;-;-;-;-;-;-;-;-;-;-;-;-;-;-;-;-;-;-;-;-;-;-;-;-;-;-;-;-;-;-;-;-;-;-;-;-	16302	chr6:34018643-34155622	2852.11	2734.49	3402.03	2986.8	2598.59	2129.07	3159.74	3405.22	2548.58	1816.75	2763.34	-0.551433	0.121083	-4.55418	5.25892e-06	0.00805667
27	ENSG00000105605.7	CACNG7	calcium voltage-gated channel auxiliary subunit gamma 7 [Source:HGNC Symbol;Acc:HGNC:13626]	chr19;chr19;chr19;chr19;chr19;chr19;chr19;chr19;chr19;chr19;chr19;chr19;chr19;chr19;chr19;chr19;chr19;chr19	53909335;53909335;53912737;53912803;53912817;53914500;53914500;53914500;53915365;53915365;53915365;53915365;53941470;53941470;53941470;53941470;53942036;53942036	53909517;53909517;53913027;53913027;53913027;53914586;53914586;53914586;53915505;53915505;53915505;53915505;53941615;53941661;53941593;53941615;53942386;53943941	+;+;+;+;+;+;+;+;+;+;+;+;+;+;+;+;+;+	2800	chr19:53909335-53943941	1314.2	1169.65	1903.17	1712.04	1702.98	1467.66	1882.98	1589.16	1340.9	1120.44	1520.32	-0.466525	0.102384	-4.55663	5.19808e-06	0.00805667
28	ENSG00000183908.7	LRRC55	leucine rich repeat containing 55 [Source:HGNC Symbol;Acc:HGNC:32324]	chr11;chr11;chr11;chr11	57181747;57181953;57187245;57187245	57182683;57182683;57191714;57191717	+;+;+;+	5410	chr11:57181747-57191717	178.972	216.72	654	588.796	429.055	284.1	731.379	590.788	415.917	333.411	442.314	-0.70203	0.154573	-4.54175	5.57902e-06	0.00824181
29	ENSG00000177666.17	PNPLA2	patatin like phospholipase domain containing 2 [Source:HGNC Symbol;Acc:HGNC:30802]	chr11;chr11;chr11;chr11;chr11;chr11;chr11;chr11;chr11;chr11;chr11;chr11;chr11;chr11;chr11;chr11;chr11;chr11;chr11;chr11;chr11;chr11;chr11;chr11;chr11;chr11;chr11	818914;819574;820835;821628;821774;821958;821958;821958;822016;822397;822397;823527;823527;823527;823543;823648;823694;823694;823998;823998;824314;824314;824314;824314;824523;824523;824523	818958;819905;821860;821860;821860;822023;822258;822023;822606;822606;822606;823572;824130;823587;823587;823855;824130;823855;824130;824130;824436;824437;824436;824436;825218;825219;825573	+;+;+;+;+;+;+;+;+;+;+;+;+;+;+;+;+;+;+;+;+;+;+;+;+;+;+	3831	chr11:818914-825573	1365.18	1196.21	1351.78	1276.41	1166.94	1070.15	1145.87	1218.55	892.489	645.275	1132.89	-0.570574	0.126015	-4.52784	5.95896e-06	0.00849954
30	ENSG00000120896.13	SORBS3	sorbin and SH3 domain containing 3 [Source:HGNC Symbol;Acc:HGNC:30907]	chr8;chr8;chr8;chr8;chr8;chr8;chr8;chr8;chr8;chr8;chr8;chr8;chr8;chr8;chr8;chr8;chr8;chr8;chr8;chr8;chr8;chr8;chr8;chr8;chr8;chr8;chr8;chr8;chr8;chr8;chr8;chr8;chr8;chr8;chr8;chr8;chr8;chr8;chr8;chr8;chr8;chr8;chr8;chr8;chr8;chr8;chr8;chr8;chr8;chr8;chr8;chr8;chr8;chr8;chr8;chr8;chr8;chr8;chr8;chr8;chr8;chr8;chr8;chr8;chr8;chr8;chr8;chr8;chr8;chr8;chr8;chr8;chr8;chr8;chr8;chr8;chr8;chr8;chr8;chr8…	22544986;22544990;22549906;22549906;22551695;22551927;22554248;22554451;22554452;22554452;22554452;22554452;22554863;22554863;22554863;22554863;22554863;22554898;22554908;22556686;22556715;22556715;22556715;22556715;22556715;22556715;22558129;22558129;22558129;22558129;22558129;22558129;22560931;22561335;22561335;22561335;22561335;22561335;22561335;22561865;22561865;22561865;22561865;22561865;225…	22545129;22545129;22550058;22550058;22552022;22552022;22554608;22554608;22554608;22554608;22554608;22554608;22554980;22554980;22554980;22554980;22554980;22554980;22554980;22556908;22556908;22556908;22556908;22556908;22556908;22556905;22558192;22558192;22558192;22558192;22558192;22558192;22561050;22561373;22561536;22561689;22561373;22561373;22561373;22561931;22561931;22561931;22561931;22561931;225…	+;+;+;+;+;+;+;+;+;+;+;+;+;+;+;+;+;+;+;+;+;+;+;+;+;+;+;+;+;+;+;+;+;+;+;+;+;+;+;+;+;+;+;+;+;+;+;+;+;+;+;+;+;+;+;+;+;+;+;+;+;+;+;+;+;+;+;+;+;+;+;+;+;+;+;+;+;+;+;+;+;+;+;+;+;+;+;+;+;+;+;+;+;+;+;+;+;+;+;+;+;+;+;+;+;+;+;+;+;+;+;+;+;+;+;+;+;+;+;+;+;+;+;+;+;+;+;+;+;+;+;+;+;+;+;+;+;+;+;+;+;+;+;+;+;+;+;+;+;+;+;+;+	6097	chr8:22544986-22575788	1621.15	1476.67	870.859	932.191	844.874	789.416	663.637	536.163	369.343	385.577	848.988	-0.586828	0.12985	-4.51929	6.20465e-06	0.00855497
31	ENSG00000092847.13	AGO1	argonaute RISC component 1 [Source:HGNC Symbol;Acc:HGNC:3262]	chr1;chr1;chr1;chr1;chr1;chr1;chr1;chr1;chr1;chr1;chr1;chr1;chr1;chr1;chr1;chr1;chr1;chr1;chr1;chr1;chr1;chr1;chr1;chr1;chr1;chr1;chr1;chr1;chr1;chr1;chr1;chr1;chr1;chr1;chr1;chr1;chr1;chr1;chr1;chr1;chr1;chr1;chr1;chr1;chr1;chr1;chr1;chr1;chr1;chr1;chr1;chr1;chr1;chr1;chr1;chr1;chr1;chr1;chr1;chr1;chr1;chr1;chr1;chr1;chr1;chr1;chr1;chr1;chr1;chr1;chr1;chr1;chr1;chr1;chr1;chr1;chr1;chr1;chr1;chr1…	35869808;35883209;35883209;35883209;35888427;35888427;35888427;35888427;35892557;35892557;35892557;35892557;35892580;35893097;35893097;35893097;35893097;35893097;35893592;35893674;35893674;35893674;35893674;35894037;35894037;35894037;35894037;35894037;35894315;35894315;35894315;35894315;35894315;35895122;35895122;35895122;35895122;35895122;35901474;35901474;35901474;35901474;35901474;35901948;359…	35869903;35883446;35883446;35883446;35888610;35888610;35888610;35888610;35892677;35892677;35892677;35892677;35892677;35893278;35893278;35893278;35893278;35893278;35893810;35893810;35893810;35893810;35893810;35894171;35894171;35894171;35894171;35894171;35894402;35894402;35894402;35894402;35894402;35895269;35895269;35895269;35895269;35895269;35901593;35901593;35901593;35901593;35901593;35902070;359…	+;+;+;+;+;+;+;+;+;+;+;+;+;+;+;+;+;+;+;+;+;+;+;+;+;+;+;+;+;+;+;+;+;+;+;+;+;+;+;+;+;+;+;+;+;+;+;+;+;+;+;+;+;+;+;+;+;+;+;+;+;+;+;+;+;+;+;+;+;+;+;+;+;+;+;+;+;+;+;+;+;+;+;+;+;+;+;+;+;+;+;+;+	13890	chr1:35869808-35930532	17084.6	16936	9141.63	10125.6	12072	14720.4	9723.78	11378.8	14043.7	14832.2	13005.9	0.432069	0.0957976	4.51023	6.47566e-06	0.00864062
32	ENSG00000173673.8	HES3	hes family bHLH transcription factor 3 [Source:HGNC Symbol;Acc:HGNC:26226]	chr1;chr1;chr1;chr1	6244179;6244351;6244548;6245110	6244241;6244446;6244629;6245578	+;+;+;+	710	chr1:6244179-6245578	215.391	143.417	918.062	630.794	577.956	516.546	693.489	511.792	413.751	322.07	494.327	-0.625374	0.139494	-4.48316	7.35441e-06	0.00921842
33	ENSG00000183598.4	H3C13	H3 clustered histone 13 [Source:HGNC Symbol;Acc:HGNC:25311]	chr1	149813225	149813693	-	469	chr1:149813225-149813693	1812.61	1251.45	2607.79	2167.43	2111.08	1501.35	2104.58	2579.97	1575.94	1297.35	1900.96	-0.635456	0.141649	-4.48615	7.25226e-06	0.00921842
34	ENSG00000129038.16	LOXL1	lysyl oxidase like 1 [Source:HGNC Symbol;Acc:HGNC:6665]	chr15;chr15;chr15;chr15;chr15;chr15;chr15;chr15;chr15;chr15;chr15;chr15;chr15;chr15;chr15;chr15;chr15;chr15;chr15;chr15;chr15;chr15;chr15;chr15;chr15	73925989;73926462;73941875;73942854;73942854;73946368;73946417;73946417;73947067;73947067;73947067;73947216;73947807;73947807;73947807;73947828;73949459;73949459;73949459;73949459;73949459;73951831;73951831;73951831;73951831	73927885;73927885;73942058;73942962;73942962;73946554;73946554;73946554;73947223;73947223;73947223;73947902;73947902;73947902;73947902;73947902;73949574;73949575;73949537;73949574;73949574;73952137;73952136;73952136;73951919	+;+;+;+;+;+;+;+;+;+;+;+;+;+;+;+;+;+;+;+;+;+;+;+;+	3637	chr15:73925989-73952137	269.499	230.53	437.824	389.511	334.199	353.721	458.116	405.064	262.115	247.223	338.78	-0.657326	0.147826	-4.44663	8.72299e-06	0.0106123
35	ENSG00000137166.15	FOXP4	forkhead box P4 [Source:HGNC Symbol;Acc:HGNC:20842]	chr6;chr6;chr6;chr6;chr6;chr6;chr6;chr6;chr6;chr6;chr6;chr6;chr6;chr6;chr6;chr6;chr6;chr6;chr6;chr6;chr6;chr6;chr6;chr6;chr6;chr6;chr6;chr6;chr6;chr6;chr6;chr6;chr6;chr6;chr6;chr6;chr6;chr6;chr6;chr6;chr6;chr6;chr6;chr6;chr6;chr6;chr6;chr6;chr6;chr6;chr6;chr6;chr6;chr6;chr6;chr6;chr6;chr6;chr6;chr6;chr6;chr6;chr6;chr6;chr6;chr6;chr6;chr6;chr6;chr6;chr6;chr6;chr6;chr6;chr6;chr6;chr6;chr6;chr6;chr6…	41546426;41546426;41546573;41546648;41565745;41565745;41565745;41565745;41565749;41570174;41577986;41577986;41577986;41577986;41577986;41577986;41584769;41584769;41584769;41584769;41584769;41584769;41585431;41585431;41585431;41585431;41585437;41586795;41587009;41587009;41587009;41587009;41587009;41587299;41587299;41587299;41587299;41587302;41587302;41587793;41587793;41587793;41587793;41587793;415…	41546867;41546867;41546867;41546867;41565964;41565964;41565964;41565964;41565964;41570394;41578081;41578081;41578081;41578081;41578081;41578081;41584818;41584891;41584891;41584891;41584891;41584891;41585517;41585517;41585517;41585517;41585517;41587156;41587156;41587156;41587156;41587156;41587156;41587512;41587512;41587512;41587512;41587471;41587512;41587897;41587897;41587897;41587897;41587897;415…	+;+;+;+;+;+;+;+;+;+;+;+;+;+;+;+;+;+;+;+;+;+;+;+;+;+;+;+;+;+;+;+;+;+;+;+;+;+;+;+;+;+;+;+;+;+;+;+;+;+;+;+;+;+;+;+;+;+;+;+;+;+;+;+;+;+;+;+;+;+;+;+;+;+;+;+;+;+;+;+;+;+;+;+;+;+;+;+;+	6384	chr6:41546426-41602384	758.551	586.418	822.288	764.199	687.149	483.981	701.526	691.634	499.317	366.298	636.136	-0.61593	0.139193	-4.42501	9.64362e-06	0.0113971
36	ENSG00000177565.18	TBL1XR1	TBL1X receptor 1 [Source:HGNC Symbol;Acc:HGNC:29529]	chr3;chr3;chr3;chr3;chr3;chr3;chr3;chr3;chr3;chr3;chr3;chr3;chr3;chr3;chr3;chr3;chr3;chr3;chr3;chr3;chr3;chr3;chr3;chr3;chr3;chr3;chr3;chr3;chr3;chr3;chr3;chr3;chr3;chr3;chr3;chr3;chr3;chr3;chr3;chr3;chr3;chr3;chr3;chr3;chr3;chr3;chr3;chr3;chr3;chr3;chr3;chr3;chr3;chr3;chr3;chr3;chr3;chr3;chr3;chr3;chr3;chr3;chr3;chr3;chr3;chr3;chr3;chr3;chr3;chr3;chr3;chr3;chr3;chr3;chr3;chr3;chr3;chr3;chr3;chr3…	177019340;177019344;177019355;177020592;177020754;177020772;177022926;177024766;177024855;177025345;177025985;177026373;177026373;177026373;177026373;177026373;177026373;177026373;177026373;177026373;177026373;177026421;177032318;177032552;177032606;177032971;177032971;177032971;177032971;177032971;177032971;177032971;177032971;177032971;177032971;177032971;177034198;177034198;177034198;177034198…	177025524;177025524;177025524;177022475;177025524;177025524;177025524;177025524;177025524;177025524;177026041;177026415;177026474;177026474;177026474;177026470;177026474;177027830;177026474;177026474;177026474;177026474;177032340;177032597;177032659;177033047;177033010;177033010;177033136;177033136;177033136;177033136;177033136;177033136;177033136;177033136;177034203;177034325;177034230;177034325…	-;-;-;-;-;-;-;-;-;-;-;-;-;-;-;-;-;-;-;-;-;-;-;-;-;-;-;-;-;-;-;-;-;-;-;-;-;-;-;-;-;-;-;-;-;-;-;-;-;-;-;-;-;-;-;-;-;-;-;-;-;-;-;-;-;-;-;-;-;-;-;-;-;-;-;-;-;-;-;-;-;-;-;-;-;-;-;-;-;-;-;-;-;-;-;-;-;-;-;-;-;-;-;-;-;-;-;-;-;-;-;-;-;-;-;-;-;-;-;-;-;-;-;-;-;-;-;-;-;-;-;-;-;-;-;-;-;-;-;-;-;-;-;-;-;-;-;-;-;-;-;-;-;-;-;-;-;-;-;-;-;-;-;-;-;-;-;-;-;-;-;-;-;-;-;-;-;-;-;-;-;-;-;-;-;-;-;-;-;-;-;-;-;-;-;-;-;-;-;-…	11689	chr3:177019340-177228000	6995.52	8304.4	4194.22	5032.35	5288.73	7503.39	5121.95	4776.73	6780.32	7809.08	6180.67	0.508716	0.115842	4.39147	1.12589e-05	0.0129365
37	ENSG00000275832.5	ARHGAP23	Rho GTPase activating protein 23 [Source:HGNC Symbol;Acc:HGNC:29293]	chr17;chr17;chr17;chr17;chr17;chr17;chr17;chr17;chr17;chr17;chr17;chr17;chr17;chr17;chr17;chr17;chr17;chr17;chr17;chr17;chr17;chr17;chr17;chr17;chr17;chr17;chr17;chr17;chr17;chr17;chr17;chr17;chr17;chr17;chr17;chr17;chr17;chr17;chr17;chr17;chr17;chr17;chr17;chr17;chr17;chr17;chr17;chr17;chr17;chr17;chr17;chr17;chr17;chr17;chr17;chr17;chr17;chr17;chr17;chr17;chr17;chr17;chr17;chr17;chr17;chr17;chr…	38419280;38428464;38428486;38453690;38457400;38458102;38458102;38458102;38458102;38458102;38460905;38460905;38460905;38460905;38462846;38462846;38462846;38462846;38463118;38463118;38463118;38463118;38463328;38463328;38463328;38466167;38466167;38466167;38469144;38469144;38469524;38469524;38469580;38469847;38469847;38469847;38471863;38471863;38471863;38471939;38477579;38477579;38477579;38477828;384…	38419399;38428548;38428548;38454140;38457842;38458196;38458263;38458263;38458263;38458263;38460932;38460932;38460932;38460932;38462941;38462941;38462941;38462941;38463196;38463196;38463182;38463196;38463382;38463382;38463382;38466272;38467331;38467331;38469299;38469299;38469635;38469635;38469635;38469904;38469904;38469904;38472006;38472006;38472006;38472006;38477705;38477896;38477896;38477896;384…	+;+;+;+;+;+;+;+;+;+;+;+;+;+;+;+;+;+;+;+;+;+;+;+;+;+;+;+;+;+;+;+;+;+;+;+;+;+;+;+;+;+;+;+;+;+;+;+;+;+;+;+;+;+;+;+;+;+;+;+;+;+;+;+;+;+;+;+;+;+;+;+;+;+;+;+;+;+;+;+;+;+;+;+;+;+;+;+;+;+;+;+;+	8080	chr17:38419280-38512385	4654.32	3958.32	2570.16	2742.22	2392.34	1797.8	2406.55	2606.02	1769.81	1584.27	2648.18	-0.532837	0.121704	-4.37813	1.19704e-05	0.0133823
38	ENSG00000188486.3	H2AX	H2A.X variant histone [Source:HGNC Symbol;Acc:HGNC:4739]	chr11;chr11;chr11	119093854;119093879;119094460	119095467;119094261;119095449	-;-;-	1614	chr11:119093854-119095467	3952.99	3107.38	5816.9	4973.88	5508.22	5109.31	5511.17	6330.59	4553.43	3534.84	4839.87	-0.516442	0.119546	-4.32001	1.56019e-05	0.0169831
39	ENSG00000161682.15	FAM171A2	family with sequence similarity 171 member A2 [Source:HGNC Symbol;Acc:HGNC:30480]	chr17;chr17;chr17;chr17;chr17;chr17;chr17;chr17;chr17;chr17;chr17;chr17;chr17;chr17;chr17;chr17;chr17;chr17;chr17;chr17;chr17;chr17;chr17;chr17	44353215;44355715;44355958;44355967;44356173;44356173;44356306;44356430;44356430;44356430;44358945;44359062;44359346;44359579;44359579;44359579;44359905;44359905;44359905;44359905;44363597;44363597;44363597;44363597	44355191;44355841;44356074;44356074;44356352;44356352;44356352;44356588;44356588;44356588;44359143;44359143;44359671;44359671;44359671;44359671;44360132;44360132;44360132;44360132;44363834;44363800;44363812;44363853	-;-;-;-;-;-;-;-;-;-;-;-;-;-;-;-;-;-;-;-;-;-;-;-	3570	chr17:44353215-44363853	857.401	723.462	1331.26	1147.95	1177.97	1108.33	1279.05	1328.64	961.808	839.198	1075.51	-0.497941	0.11586	-4.29779	1.72506e-05	0.0182963
40	ENSG00000082781.12	ITGB5	integrin subunit beta 5 [Source:HGNC Symbol;Acc:HGNC:6160]	chr3;chr3;chr3;chr3;chr3;chr3;chr3;chr3;chr3;chr3;chr3;chr3;chr3;chr3;chr3;chr3;chr3;chr3;chr3;chr3;chr3;chr3;chr3;chr3;chr3;chr3;chr3;chr3;chr3;chr3;chr3;chr3;chr3;chr3;chr3;chr3;chr3;chr3;chr3;chr3;chr3;chr3;chr3;chr3;chr3;chr3;chr3;chr3;chr3;chr3;chr3;chr3;chr3;chr3;chr3;chr3;chr3;chr3;chr3;chr3;chr3;chr3;chr3;chr3;chr3;chr3;chr3;chr3;chr3;chr3	124761948;124762948;124764391;124764391;124764457;124766226;124766226;124766226;124766230;124769013;124769013;124769013;124769013;124773690;124773690;124773690;124773819;124780673;124796388;124796388;124796388;124796540;124796591;124809022;124809022;124809022;124809022;124809337;124817621;124817621;124817621;124819739;124819739;124819739;124819739;124821313;124821313;124821313;124821313;124821331…	124763718;124763718;124764557;124764557;124764557;124766345;124766345;124766345;124766345;124769113;124769113;124770182;124769113;124773912;124773912;124773912;124773912;124780704;124796817;124796817;124796817;124796817;124796817;124809156;124809156;124809156;124809156;124809398;124817710;124817710;124817710;124819834;124819834;124819834;124819834;124821474;124821474;124821458;124821474;124821474…	-;-;-;-;-;-;-;-;-;-;-;-;-;-;-;-;-;-;-;-;-;-;-;-;-;-;-;-;-;-;-;-;-;-;-;-;-;-;-;-;-;-;-;-;-;-;-;-;-;-;-;-;-;-;-;-;-;-;-;-;-;-;-;-;-;-;-;-;-;-	6515	chr3:124761948-124901418	13942.1	13803.1	2462.76	2526.47	4077.67	5556.23	2460.51	3017.81	3829.9	4028.15	5570.48	0.485107	0.11322	4.28464	1.83037e-05	0.0189278
41	ENSG00000067048.17	DDX3Y	DEAD-box helicase 3 Y-linked [Source:HGNC Symbol;Acc:HGNC:2699]	chrY;chrY;chrY;chrY;chrY;chrY;chrY;chrY;chrY;chrY;chrY;chrY;chrY;chrY;chrY;chrY;chrY;chrY;chrY;chrY;chrY;chrY;chrY;chrY;chrY;chrY;chrY;chrY;chrY;chrY;chrY;chrY;chrY;chrY;chrY;chrY;chrY;chrY;chrY;chrY;chrY;chrY;chrY;chrY;chrY;chrY;chrY;chrY;chrY;chrY;chrY;chrY;chrY;chrY;chrY;chrY;chrY;chrY;chrY;chrY;chrY;chrY;chrY;chrY;chrY;chrY	12904108;12904118;12904849;12904858;12904868;12904935;12905738;12907537;12907537;12907537;12907537;12907537;12909360;12909360;12909360;12909360;12909360;12911839;12911839;12911839;12911839;12912640;12912727;12912727;12912727;12912727;12912963;12912963;12912963;12912963;12912963;12913008;12913718;12913718;12913718;12913718;12913718;12913718;12913718;12914564;12914564;12914564;12914564;12914564;129…	12904414;12904414;12904981;12904981;12904981;12904981;12905815;12907594;12907594;12907594;12907594;12907594;12909407;12909696;12909407;12909407;12909407;12911968;12911968;12911968;12911968;12913062;12912882;12912882;12912882;12912882;12913062;12913062;12913062;12913062;12913062;12913062;12913853;12913801;12913853;12913853;12913853;12913853;12913853;12914899;12914649;12914649;12914649;12914649;129…	+;+;+;+;+;+;+;+;+;+;+;+;+;+;+;+;+;+;+;+;+;+;+;+;+;+;+;+;+;+;+;+;+;+;+;+;+;+;+;+;+;+;+;+;+;+;+;+;+;+;+;+;+;+;+;+;+;+;+;+;+;+;+;+;+;+	5720	chrY:12904108-12920478	7353.47	8527.5	4232.53	5397.16	5423.3	6798.19	4924.46	4448.14	6311.33	7193.29	6060.93	0.481403	0.112703	4.27142	1.94236e-05	0.0195961
42	ENSG00000112159.12	MDN1	midasin AAA ATPase 1 [Source:HGNC Symbol;Acc:HGNC:18302]	chr6;chr6;chr6;chr6;chr6;chr6;chr6;chr6;chr6;chr6;chr6;chr6;chr6;chr6;chr6;chr6;chr6;chr6;chr6;chr6;chr6;chr6;chr6;chr6;chr6;chr6;chr6;chr6;chr6;chr6;chr6;chr6;chr6;chr6;chr6;chr6;chr6;chr6;chr6;chr6;chr6;chr6;chr6;chr6;chr6;chr6;chr6;chr6;chr6;chr6;chr6;chr6;chr6;chr6;chr6;chr6;chr6;chr6;chr6;chr6;chr6;chr6;chr6;chr6;chr6;chr6;chr6;chr6;chr6;chr6;chr6;chr6;chr6;chr6;chr6;chr6;chr6;chr6;chr6;chr6…	89642498;89642775;89643512;89643943;89645015;89645015;89646540;89646540;89648032;89648032;89648256;89648256;89650024;89650024;89650732;89650732;89652192;89652192;89652992;89652992;89654164;89654164;89655764;89655764;89656700;89656700;89658209;89658209;89658610;89658610;89661431;89661431;89662087;89662087;89662792;89662792;89664487;89664487;89668014;89668014;89670918;89670919;89670919;89672200;896…	89644193;89643212;89644193;89644193;89645157;89645157;89646603;89646603;89648146;89648146;89648329;89648329;89650198;89650198;89650847;89650847;89652281;89652281;89653155;89653155;89654334;89654334;89655968;89655968;89656801;89656801;89658370;89658370;89658917;89658917;89661578;89661578;89662239;89662239;89662967;89662967;89664628;89664628;89668151;89668151;89671080;89671080;89671080;89672574;896…	-;-;-;-;-;-;-;-;-;-;-;-;-;-;-;-;-;-;-;-;-;-;-;-;-;-;-;-;-;-;-;-;-;-;-;-;-;-;-;-;-;-;-;-;-;-;-;-;-;-;-;-;-;-;-;-;-;-;-;-;-;-;-;-;-;-;-;-;-;-;-;-;-;-;-;-;-;-;-;-;-;-;-;-;-;-;-;-;-;-;-;-;-;-;-;-;-;-;-;-;-;-;-;-;-;-;-;-;-;-;-;-;-;-;-;-;-;-;-;-;-;-;-;-;-;-;-;-;-;-;-;-;-;-;-;-;-;-;-;-;-;-;-;-;-;-;-;-;-;-;-;-;-;-;-;-;-;-;-;-;-;-;-;-;-;-;-;-;-;-;-;-;-;-;-;-;-;-;-;-;-;-;-;-;-;-;-;-;-;-;-;-;-;-;-;-;-;-;-;-…	18674	chr6:89642498-89819794	52573.1	50371.4	23541.2	27330	30317.3	36584.9	24494.9	28265.4	33894	37292.1	34466.4	0.410902	0.0967101	4.2488	2.14916e-05	0.0210879
43	ENSG00000123560.14	PLP1	proteolipid protein 1 [Source:HGNC Symbol;Acc:HGNC:9086]	chrX;chrX;chrX;chrX;chrX;chrX;chrX;chrX;chrX;chrX;chrX;chrX;chrX;chrX;chrX;chrX;chrX;chrX;chrX;chrX;chrX;chrX;chrX;chrX;chrX;chrX;chrX;chrX;chrX;chrX;chrX;chrX;chrX;chrX;chrX;chrX;chrX;chrX;chrX;chrX;chrX;chrX;chrX;chrX;chrX;chrX;chrX;chrX;chrX;chrX;chrX;chrX;chrX;chrX;chrX;chrX;chrX;chrX;chrX;chrX;chrX;chrX;chrX;chrX;chrX;chrX;chrX;chrX;chrX;chrX;chrX;chrX;chrX;chrX;chrX;chrX;chrX;chrX;chrX;chrX…	103773718;103774217;103774385;103775472;103775545;103776506;103776511;103776618;103776840;103776850;103776853;103776853;103776853;103776853;103776853;103776853;103776853;103776874;103776874;103776874;103776917;103776918;103779849;103779965;103780803;103781153;103785582;103785582;103785582;103785582;103785582;103785582;103785582;103785582;103785582;103785582;103785582;103785582;103785582;103785582…	103773846;103774362;103774455;103775499;103775607;103776647;103776647;103776747;103776999;103776999;103776999;103776999;103776999;103776999;103776999;103776999;103776999;103776999;103776999;103776999;103776999;103776999;103779990;103780270;103780910;103781307;103785768;103785768;103785768;103785766;103785977;103785768;103785768;103785768;103785768;103785768;103785768;103785768;103785768;103785768…	+;+;+;+;+;+;+;+;+;+;+;+;+;+;+;+;+;+;+;+;+;+;+;+;+;+;+;+;+;+;+;+;+;+;+;+;+;+;+;+;+;+;+;+;+;+;+;+;+;+;+;+;+;+;+;+;+;+;+;+;+;+;+;+;+;+;+;+;+;+;+;+;+;+;+;+;+;+;+;+;+;+;+;+;+;+;+;+;+;+;+;+;+;+;+	6088	chrX:103773718-103792619	1559.76	1664.7	1005.63	1056.54	1326.87	1501.35	802.565	1002.58	1222.84	1340.45	1248.33	0.470857	0.110937	4.24436	2.1922e-05	0.0210879
44	ENSG00000156574.10	NODAL	nodal growth differentiation factor [Source:HGNC Symbol;Acc:HGNC:7865]	chr10;chr10;chr10;chr10;chr10;chr10	70431936;70432749;70435286;70435286;70441475;70447924	70433088;70433088;70435983;70435983;70441681;70447951	-;-;-;-;-;-	2086	chr10:70431936-70447951	820.983	792.514	17.1025	19.7638	47.4276	95.4486	10.3334	23.5307	62.8208	51.0323	194.096	0.881412	0.207971	4.23815	2.2537e-05	0.0211868
45	ENSG00000128564.7	VGF	VGF nerve growth factor inducible [Source:HGNC Symbol;Acc:HGNC:12684]	chr7;chr7;chr7;chr7;chr7;chr7;chr7;chr7	101162509;101162510;101162516;101163811;101163842;101164986;101165374;101165374	101164863;101162895;101164863;101163839;101164863;101165114;101165569;101165558	-;-;-;-;-;-;-;-	2680	chr7:101162509-101165569	251.81	164.665	171.025	204.226	163.239	102.186	175.669	133.621	81.2338	53.3004	150.097	-0.807085	0.197059	-4.09565	4.20991e-05	0.0386975
46	ENSG00000074370.18	ATP2A3	ATPase sarcoplasmic/endoplasmic reticulum Ca2+ transporting 3 [Source:HGNC Symbol;Acc:HGNC:813]	chr17;chr17;chr17;chr17;chr17;chr17;chr17;chr17;chr17;chr17;chr17;chr17;chr17;chr17;chr17;chr17;chr17;chr17;chr17;chr17;chr17;chr17;chr17;chr17;chr17;chr17;chr17;chr17;chr17;chr17;chr17;chr17;chr17;chr17;chr17;chr17;chr17;chr17;chr17;chr17;chr17;chr17;chr17;chr17;chr17;chr17;chr17;chr17;chr17;chr17;chr17;chr17;chr17;chr17;chr17;chr17;chr17;chr17;chr17;chr17;chr17;chr17;chr17;chr17;chr17;chr17;chr…	3923870;3923873;3923875;3925047;3925260;3925291;3925291;3925291;3925346;3925378;3925396;3927981;3927981;3927981;3928158;3928227;3928227;3928227;3928240;3928240;3928240;3928663;3928663;3928663;3928663;3928663;3928663;3928663;3928663;3928663;3929328;3929328;3929328;3929328;3929328;3929328;3929328;3929328;3929328;3929328;3929328;3930301;3930301;3930301;3930301;3930301;3930301;3930301;3930301;3930301…	3925441;3925441;3924801;3925441;3925441;3925441;3925441;3925441;3925438;3925441;3925441;3928038;3928038;3928038;3928780;3928327;3928327;3928327;3928327;3928327;3928620;3928780;3928780;3928780;3928780;3928780;3928780;3928780;3928780;3928780;3929445;3929445;3929445;3929445;3929445;3929445;3929445;3929445;3929445;3929445;3929445;3930434;3930427;3930371;3930434;3930434;3930434;3930371;3930871;3930434…	-;-;-;-;-;-;-;-;-;-;-;-;-;-;-;-;-;-;-;-;-;-;-;-;-;-;-;-;-;-;-;-;-;-;-;-;-;-;-;-;-;-;-;-;-;-;-;-;-;-;-;-;-;-;-;-;-;-;-;-;-;-;-;-;-;-;-;-;-;-;-;-;-;-;-;-;-;-;-;-;-;-;-;-;-;-;-;-;-;-;-;-;-;-;-;-;-;-;-;-;-;-;-;-;-;-;-;-;-;-;-;-;-;-;-;-;-;-;-;-;-;-;-;-;-;-;-;-;-;-;-;-;-;-;-;-;-;-;-;-;-;-;-;-;-;-;-;-;-;-;-;-;-;-;-;-;-;-;-;-;-;-;-;-;-;-	6893	chr17:3923870-3964464	1814.69	1665.77	2567.43	2468.82	2228	2085.27	3098.89	3300.18	2565.91	2083.25	2387.82	-0.436523	0.107269	-4.06941	4.71318e-05	0.0423818
47	ENSG00000241697.5	TMEFF1	transmembrane protein with EGF like and two follistatin like domains 1 [Source:HGNC Symbol;Acc:HGNC:11866]	chr9;chr9;chr9;chr9;chr9;chr9;chr9;chr9;chr9;chr9	100473149;100498765;100509005;100513307;100516675;100547744;100550095;100561397;100572518;100576516	100473740;100498874;100509134;100513333;100516771;100547892;100550160;100561520;100572676;100577636	+;+;+;+;+;+;+;+;+;+	2575	chr9:100473149-100577636	262.215	166.789	317.422	248.694	270.227	290.838	337.559	334.472	164.634	196.191	258.904	-0.709316	0.175956	-4.03121	5.54912e-05	0.0468619
48	ENSG00000134780.10	DAGLA	diacylglycerol lipase alpha [Source:HGNC Symbol;Acc:HGNC:1165]	chr11;chr11;chr11;chr11;chr11;chr11;chr11;chr11;chr11;chr11;chr11;chr11;chr11;chr11;chr11;chr11;chr11;chr11;chr11;chr11;chr11;chr11;chr11;chr11;chr11;chr11;chr11;chr11;chr11;chr11;chr11;chr11;chr11;chr11;chr11;chr11;chr11;chr11;chr11;chr11	61680391;61680467;61720112;61720112;61720679;61720679;61722859;61722859;61723434;61723434;61725995;61725995;61728153;61728153;61728931;61728931;61731317;61731317;61734849;61734849;61735561;61735561;61735739;61735739;61736270;61736270;61737182;61737182;61737687;61737687;61738135;61738135;61739465;61739465;61740463;61740463;61741162;61741162;61743532;61743532	61680504;61680504;61720250;61720250;61720867;61720890;61722960;61722960;61723572;61723572;61726082;61726082;61728287;61728287;61729008;61729008;61731441;61731441;61735002;61735002;61735644;61735644;61735816;61735816;61736350;61736350;61737324;61737324;61737755;61737755;61738207;61738207;61739661;61739661;61740592;61740592;61741349;61741349;61747000;61747001	+;+;+;+;+;+;+;+;+;+;+;+;+;+;+;+;+;+;+;+;+;+;+;+;+;+;+;+;+;+;+;+;+;+;+;+;+;+;+;+	5799	chr11:61680391-61747001	842.834	713.9	1523.49	1291.23	1209.96	1084.75	1349.09	1500.08	1136.19	745.072	1139.66	-0.549913	0.136405	-4.03147	5.5428e-05	0.0468619
49	ENSG00000102189.17	EEA1	early endosome antigen 1 [Source:HGNC Symbol;Acc:HGNC:3185]	chr12;chr12;chr12;chr12;chr12;chr12;chr12;chr12;chr12;chr12;chr12;chr12;chr12;chr12;chr12;chr12;chr12;chr12;chr12;chr12;chr12;chr12;chr12;chr12;chr12;chr12;chr12;chr12;chr12;chr12;chr12;chr12;chr12;chr12;chr12;chr12;chr12;chr12;chr12;chr12;chr12;chr12;chr12;chr12;chr12;chr12;chr12;chr12;chr12;chr12;chr12;chr12;chr12;chr12;chr12;chr12;chr12;chr12;chr12;chr12	92770637;92776844;92777543;92777941;92779115;92780280;92781950;92787867;92798892;92801600;92802404;92802665;92809017;92809017;92811279;92811279;92812980;92812980;92813004;92816200;92816200;92816200;92819308;92819308;92819308;92821053;92826166;92826166;92827912;92827912;92832512;92832512;92842465;92842465;92851111;92851111;92852175;92852175;92852912;92852912;92853915;92853915;92857275;92857275;928…	92776133;92776942;92777663;92778179;92779300;92780411;92782135;92788049;92799086;92801701;92802734;92802734;92809156;92809156;92811434;92811434;92813093;92813093;92813093;92816400;92816400;92816400;92819511;92819511;92819511;92821099;92826285;92826285;92828061;92828061;92832850;92832850;92842581;92842581;92851266;92851266;92852296;92852296;92853025;92853025;92853954;92853954;92857340;92857340;928…	-;-;-;-;-;-;-;-;-;-;-;-;-;-;-;-;-;-;-;-;-;-;-;-;-;-;-;-;-;-;-;-;-;-;-;-;-;-;-;-;-;-;-;-;-;-;-;-;-;-;-;-;-;-;-;-;-;-;-;-	10150	chr12:92770637-92929331	1013.48	1694.45	754.562	853.96	972.818	1170.09	814.046	708.441	1141.61	1323.44	1044.69	0.594905	0.147578	4.03111	5.55129e-05	0.0468619
50	ENSG00000185338.6	SOCS1	suppressor of cytokine signaling 1 [Source:HGNC Symbol;Acc:HGNC:19383]	chr16;chr16;chr16	11254408;11254417;11256079	11255528;11256200;11256204	-;-;-	1797	chr16:11254408-11256204	842.834	676.718	478.87	388.688	347.435	381.795	354.782	451.285	266.447	200.727	438.958	-0.65192	0.162479	-4.01235	6.01179e-05	0.0497344
51	ENSG00000130522.6	JUND	JunD proto-oncogene, AP-1 transcription factor subunit [Source:HGNC Symbol;Acc:HGNC:6206]	chr19;chr19;chr19	18279694;18280019;18280456	18281622;18280044;18280929	-;-;-	1929	chr19:18279694-18281622	2075.87	1731.63	3083.92	2832.81	2610.73	3606.84	3569.63	3630.45	2458.68	2386.04	2798.66	-0.515759	0.129555	-3.981	6.86267e-05	0.0556603
52	ENSG00000111077.18	TNS2	tensin 2 [Source:HGNC Symbol;Acc:HGNC:19737]	chr12;chr12;chr12;chr12;chr12;chr12;chr12;chr12;chr12;chr12;chr12;chr12;chr12;chr12;chr12;chr12;chr12;chr12;chr12;chr12;chr12;chr12;chr12;chr12;chr12;chr12;chr12;chr12;chr12;chr12;chr12;chr12;chr12;chr12;chr12;chr12;chr12;chr12;chr12;chr12;chr12;chr12;chr12;chr12;chr12;chr12;chr12;chr12;chr12;chr12;chr12;chr12;chr12;chr12;chr12;chr12;chr12;chr12;chr12;chr12;chr12;chr12;chr12;chr12;chr12;chr12;chr…	53046969;53048949;53049189;53049208;53050032;53050051;53050065;53050186;53050186;53050186;53051855;53051855;53051855;53051855;53051855;53051855;53051855;53051855;53051855;53051855;53052455;53052455;53052455;53052455;53052455;53052455;53052455;53052455;53052455;53053411;53053411;53053411;53053411;53053411;53053411;53053411;53053411;53053411;53053774;53053774;53053774;53053774;53053774;53053774;530…	53047063;53049248;53049248;53049248;53050260;53050260;53050260;53050260;53050260;53050260;53051963;53051963;53051963;53051963;53051963;53052372;53051963;53051963;53051963;53051963;53052492;53052492;53052492;53052492;53052492;53052492;53052492;53052492;53052492;53053449;53053449;53053449;53053449;53053449;53053610;53053449;53053449;53053449;53053812;53053812;53053812;53053812;53053812;53053812;530…	+;+;+;+;+;+;+;+;+;+;+;+;+;+;+;+;+;+;+;+;+;+;+;+;+;+;+;+;+;+;+;+;+;+;+;+;+;+;+;+;+;+;+;+;+;+;+;+;+;+;+;+;+;+;+;+;+;+;+;+;+;+;+;+;+;+;+;+;+;+;+;+;+;+;+;+;+;+;+;+;+;+;+;+;+;+;+;+;+;+;+;+;+;+;+;+;+;+;+;+;+;+;+;+;+;+;+;+;+;+;+;+;+;+;+;+;+;+;+;+;+;+;+;+;+;+;+;+;+;+;+;+;+;+;+;+;+;+;+;+;+;+;+;+;+;+;+;+;+;+;+;+;+;+;+;+;+;+;+;+;+;+;+;+;+;+;+;+;+;+;+;+;+;+;+;+;+;+;+;+;+;+;+;+;+;+;+;+;+;+;+;+;+;+;+;+;+;+;+;+…	7964	chr12:53046969-53064379	528.592	330.391	436.456	405.157	344.126	280.731	383.486	358.002	255.616	184.85	350.741	-0.632603	0.159393	-3.96882	7.22289e-05	0.0574553
53	ENSG00000163704.12	PRRT3	proline rich transmembrane protein 3 [Source:HGNC Symbol;Acc:HGNC:26591]	chr3;chr3;chr3;chr3;chr3;chr3;chr3;chr3;chr3;chr3;chr3;chr3	9945542;9945542;9946085;9948580;9948758;9948758;9949101;9949101;9949101;9952322;9952322;9952322	9945711;9948001;9948001;9948913;9948913;9948913;9950172;9950172;9950172;9952408;9952390;9952374	-;-;-;-;-;-;-;-;-;-;-;-	3953	chr3:9945542-9952408	328.809	294.271	1065.14	934.662	896.713	827.596	1037.94	983.246	762.515	671.358	780.225	-0.460169	0.116401	-3.9533	7.70808e-05	0.0601579
54	ENSG00000219438.9	TAFA5	TAFA chemokine like family member 5 [Source:HGNC Symbol;Acc:HGNC:21592]	chr22;chr22;chr22;chr22;chr22;chr22;chr22;chr22;chr22;chr22;chr22;chr22;chr22;chr22;chr22;chr22;chr22;chr22	48489553;48489592;48576306;48576453;48646597;48646597;48646597;48693247;48707717;48707717;48707717;48707717;48707717;48749839;48749839;48749839;48749839;48850758	48489704;48489704;48576571;48576571;48646746;48646746;48646746;48693381;48707844;48707844;48707844;48707844;48707844;48750408;48750488;48751932;48751932;48850912	+;+;+;+;+;+;+;+;+;+;+;+;+;+;+;+;+;+	3080	chr22:48489553-48850912	382.917	372.885	506.234	410.922	446.702	397.515	505.191	479.858	349.847	288.049	414.012	-0.554446	0.140754	-3.93913	8.17785e-05	0.0626423
55	ENSG00000163032.12	VSNL1	visinin like 1 [Source:HGNC Symbol;Acc:HGNC:12722]	chr2;chr2;chr2;chr2;chr2;chr2;chr2;chr2;chr2;chr2;chr2;chr2;chr2;chr2;chr2;chr2;chr2;chr2;chr2;chr2;chr2;chr2	17539126;17539967;17540696;17540696;17540707;17541160;17546003;17546003;17567380;17592070;17592070;17592070;17592070;17592070;17649410;17649410;17649410;17649410;17649410;17655197;17655197;17655197	17539402;17540182;17540918;17540918;17540918;17541679;17546023;17546023;17567707;17592236;17592236;17592236;17592236;17592236;17649625;17649560;17649625;17649602;17649625;17657018;17657018;17655528	+;+;+;+;+;+;+;+;+;+;+;+;+;+;+;+;+;+;+;+;+;+	3790	chr2:17539126-17657018	2731.41	2925.72	619.794	675.262	891.198	1003.89	427.116	588.267	704.026	759.814	1132.65	0.479925	0.122261	3.92543	8.65758e-05	0.0628267
56	ENSG00000075213.11	SEMA3A	semaphorin 3A [Source:HGNC Symbol;Acc:HGNC:10723]	chr7;chr7;chr7;chr7;chr7;chr7;chr7;chr7;chr7;chr7;chr7;chr7;chr7;chr7;chr7;chr7;chr7;chr7;chr7;chr7;chr7;chr7;chr7;chr7;chr7;chr7;chr7;chr7;chr7;chr7;chr7;chr7;chr7;chr7;chr7;chr7;chr7;chr7;chr7;chr7;chr7;chr7;chr7;chr7;chr7;chr7;chr7;chr7;chr7;chr7;chr7;chr7;chr7;chr7;chr7;chr7	83955777;83961301;83963205;83963205;83977132;83977132;83981321;83981321;83985436;83985436;84001955;84001955;84005339;84005339;84007353;84007353;84011022;84011022;84011183;84011183;84014209;84014209;84046324;84046324;84060465;84060465;84110470;84110470;84110476;84129123;84129123;84129123;84134794;84134794;84134794;84194475;84194475;84194475;84194475;84194529;84195138;84195364;84306382;84307207;843…	83961826;83961826;83963347;83963347;83977196;83977196;83981478;83981478;83985477;83985477;84002046;84002046;84005558;84005558;84007497;84007497;84011091;84011091;84011297;84011297;84014351;84014351;84046443;84046443;84060558;84060558;84110589;84110589;84110589;84129185;84129185;84129185;84134951;84134951;84134951;84194668;84194668;84194668;84194789;84194668;84195161;84195445;84306611;84307292;843…	-;-;-;-;-;-;-;-;-;-;-;-;-;-;-;-;-;-;-;-;-;-;-;-;-;-;-;-;-;-;-;-;-;-;-;-;-;-;-;-;-;-;-;-;-;-;-;-;-;-;-;-;-;-;-;-	9259	chr7:83955777-84492724	2832.34	3751.16	1680.83	2266.25	2327.26	3001.58	1913.98	2097.59	2577.82	2903.17	2535.2	0.420295	0.106919	3.93095	8.46101e-05	0.0628267
57	ENSG00000262202.4	AC007952.4	novel transcript	chr17	19112000	19112636	-	637	chr17:19112000-19112636	111.337	77.5517	155.291	209.167	89.3405	111.17	156.15	205.893	92.065	72.5793	128.054	-0.78654	0.200343	-3.92597	8.63825e-05	0.0628267
58	ENSG00000169783.12	LINGO1	leucine rich repeat and Ig domain containing 1 [Source:HGNC Symbol;Acc:HGNC:21205]	chr15;chr15;chr15;chr15;chr15;chr15;chr15;chr15;chr15;chr15;chr15;chr15;chr15;chr15;chr15;chr15;chr15;chr15;chr15;chr15;chr15;chr15;chr15;chr15;chr15;chr15;chr15;chr15;chr15;chr15;chr15;chr15;chr15;chr15;chr15;chr15;chr15;chr15;chr15;chr15;chr15;chr15;chr15;chr15;chr15;chr15;chr15;chr15;chr15;chr15;chr15;chr15;chr15;chr15;chr15;chr15;chr15;chr15;chr15;chr15	77613027;77613670;77614944;77615353;77615513;77615673;77615722;77615782;77615833;77615854;77615877;77632310;77634276;77677089;77677089;77677089;77677089;77677089;77677089;77677089;77677089;77677107;77677109;77677156;77690720;77690720;77690720;77690720;77690720;77690720;77690720;77690720;77690720;77690720;77695971;77696391;77707394;77720617;77734992;77734992;77734992;77734992;77734992;77734992;777…	77615900;77615900;77615900;77615900;77615900;77615900;77615900;77615900;77615900;77615900;77615900;77632490;77634353;77677174;77677174;77677174;77677174;77677174;77677174;77677174;77677174;77677174;77677174;77677174;77690901;77690901;77690901;77690901;77690901;77690901;77690901;77690901;77690901;77690901;77696148;77696495;77707507;77720751;77735053;77735053;77735053;77735053;77735053;77735053;777…	-;-;-;-;-;-;-;-;-;-;-;-;-;-;-;-;-;-;-;-;-;-;-;-;-;-;-;-;-;-;-;-;-;-;-;-;-;-;-;-;-;-;-;-;-;-;-;-;-;-;-;-;-;-;-;-;-;-;-;-	4902	chr15:77613027-77820900	1867.76	1304.57	3441.71	2699.4	2861.1	2583.85	2957.66	3189.25	2439.18	1840.57	2518.5	-0.490334	0.12548	-3.90767	9.31914e-05	0.0664616
59	ENSG00000124610.5	H1-1	H1.1 linker histone, cluster member [Source:HGNC Symbol;Acc:HGNC:4715]	chr6	26017032	26017787	-	756	chr6:26017032-26017787	502.579	497.181	635.529	741.965	339.714	393.024	179.113	176.48	114.811	78.2495	365.864	-0.654455	0.168268	-3.88936	0.00010051	0.0673052
60	ENSG00000204347.4	BTBD17	BTB domain containing 17 [Source:HGNC Symbol;Acc:HGNC:33758]	chr17;chr17;chr17	74356416;74359969;74361735	74357731;74360245;74361868	-;-;-	1727	chr17:74356416-74361868	164.405	146.605	596.535	558.327	488.615	340.246	680.86	570.619	407.252	395.784	434.925	-0.560471	0.14376	-3.89866	9.6726e-05	0.0673052
61	ENSG00000197483.10	ZNF628	zinc finger protein 628 [Source:HGNC Symbol;Acc:HGNC:28054]	chr19;chr19;chr19;chr19;chr19;chr19	55476617;55476646;55479834;55481197;55481201;55481201	55476807;55476807;55479917;55484373;55481510;55484487	+;+;+;+;+;+	3566	chr19:55476617-55484487	584.781	433.44	630.056	517.976	568.029	570.446	618.859	631.967	449.494	366.298	537.134	-0.548472	0.141051	-3.88846	0.000100883	0.0673052
62	ENSG00000182287.15	AP1S2	adaptor related protein complex 1 subunit sigma 2 [Source:HGNC Symbol;Acc:HGNC:560]	chrX;chrX;chrX;chrX;chrX;chrX;chrX;chrX;chrX;chrX;chrX;chrX;chrX;chrX;chrX;chrX;chrX;chrX;chrX;chrX;chrX;chrX;chrX;chrX;chrX;chrX;chrX;chrX;chrX;chrX;chrX;chrX;chrX;chrX;chrX;chrX;chrX;chrX;chrX;chrX;chrX;chrX;chrX;chrX;chrX;chrX;chrX;chrX;chrX;chrX;chrX;chrX;chrX;chrX;chrX;chrX;chrX;chrX;chrX;chrX;chrX;chrX;chrX;chrX	15825806;15825806;15826887;15826892;15826933;15826987;15827029;15828192;15828192;15828192;15828192;15830059;15830138;15830232;15831290;15831452;15833444;15833444;15840497;15840497;15840497;15845379;15845379;15845379;15845379;15845379;15845379;15845379;15845379;15845379;15845379;15845379;15845903;15845903;15845903;15845903;15845903;15845903;15845903;15845903;15845903;15845903;15845903;15852346;158…	15827372;15827372;15827372;15827372;15827372;15827372;15827372;15828200;15828200;15828200;15828200;15833007;15831568;15831568;15833007;15831568;15833524;15833524;15840591;15840591;15840591;15845516;15845516;15845516;15845516;15845516;15845516;15845516;15845516;15845516;15845516;15845516;15846011;15846011;15846011;15846011;15846011;15846011;15846011;15846011;15846011;15846011;15846011;15852524;158…	-;-;-;-;-;-;-;-;-;-;-;-;-;-;-;-;-;-;-;-;-;-;-;-;-;-;-;-;-;-;-;-;-;-;-;-;-;-;-;-;-;-;-;-;-;-;-;-;-;-;-;-;-;-;-;-;-;-;-;-;-;-;-;-	5428	chrX:15825806-15854931	2179.92	2578.33	1981.15	2592.35	2513.66	3322.74	2463.95	2294.24	3129.13	3615.36	2667.08	0.456494	0.117288	3.89208	9.93884e-05	0.0673052
63	ENSG00000134333.14	LDHA	lactate dehydrogenase A [Source:HGNC Symbol;Acc:HGNC:6535]	chr11;chr11;chr11;chr11;chr11;chr11;chr11;chr11;chr11;chr11;chr11;chr11;chr11;chr11;chr11;chr11;chr11;chr11;chr11;chr11;chr11;chr11;chr11;chr11;chr11;chr11;chr11;chr11;chr11;chr11;chr11;chr11;chr11;chr11;chr11;chr11;chr11;chr11;chr11;chr11;chr11;chr11;chr11;chr11;chr11;chr11;chr11;chr11;chr11;chr11;chr11;chr11;chr11;chr11;chr11;chr11;chr11;chr11;chr11;chr11;chr11;chr11;chr11;chr11;chr11;chr11;chr…	18394560;18394561;18394562;18394562;18394562;18394563;18394563;18394563;18394563;18394563;18394563;18394563;18394563;18394586;18394612;18394704;18395124;18396266;18396278;18396480;18396554;18396818;18396819;18396819;18396819;18396819;18396819;18396819;18396819;18396819;18396819;18396819;18396819;18396819;18396819;18396819;18396819;18396819;18396819;18396819;18396843;18398630;18398798;18398866;183…	18394641;18394636;18394636;18394636;18394636;18394636;18394636;18394636;18394636;18394636;18394636;18394636;18394636;18394636;18394886;18394886;18395273;18396610;18396610;18396610;18396968;18396968;18396968;18396968;18396968;18396968;18396968;18396968;18396968;18396968;18396968;18396968;18396954;18396968;18396968;18396968;18396968;18397398;18396968;18396968;18396954;18399548;18398988;18398988;183…	+;+;+;+;+;+;+;+;+;+;+;+;+;+;+;+;+;+;+;+;+;+;+;+;+;+;+;+;+;+;+;+;+;+;+;+;+;+;+;+;+;+;+;+;+;+;+;+;+;+;+;+;+;+;+;+;+;+;+;+;+;+;+;+;+;+;+;+;+;+;+;+;+;+;+;+;+;+;+;+;+;+;+;+;+;+;+;+;+;+;+;+;+;+;+;+;+;+;+;+;+;+;+;+;+;+;+;+;+;+;+;+;+;+;+;+;+;+;+;+;+;+;+;+;+;+;+;+;+;+;+;+;+	6038	chr11:18394560-18408425	11415.7	11744.3	6239.68	7105.08	8110.13	9312.42	6644.41	7319.72	8710.43	9175.61	8577.75	0.342475	0.0890867	3.84429	0.0001209	0.0746403
64	ENSG00000103044.11	HAS3	hyaluronan synthase 3 [Source:HGNC Symbol;Acc:HGNC:4820]	chr16;chr16;chr16;chr16;chr16;chr16;chr16;chr16;chr16;chr16;chr16;chr16;chr16;chr16;chr16;chr16;chr16;chr16	69105653;69106254;69106257;69106572;69106609;69107540;69109396;69109396;69109396;69109396;69113441;69113441;69113441;69113441;69114343;69114343;69114343;69118355	69105787;69106316;69106316;69106988;69106715;69107695;69110031;69110031;69110031;69110031;69113542;69113542;69113542;69113542;69117668;69114397;69117660;69118719	+;+;+;+;+;+;+;+;+;+;+;+;+;+;+;+;+;+	5200	chr16:69105653-69118719	2210.1	2053.53	6046.07	5507.5	5135.42	3673.09	5084.06	5018.76	3937.13	3455.45	4212.11	-0.424086	0.110111	-3.85143	0.00011743	0.0746403
65	ENSG00000129194.8	SOX15	SRY-box transcription factor 15 [Source:HGNC Symbol;Acc:HGNC:11196]	chr17;chr17;chr17;chr17;chr17;chr17	7588178;7588178;7588999;7589144;7589144;7589987	7588546;7588546;7590091;7590094;7589738;7590072	-;-;-;-;-;-	1465	chr17:7588178-7590094	286.147	226.281	235.33	258.576	236.035	190.897	202.076	173.959	116.977	82.7857	200.906	-0.688256	0.178844	-3.84836	0.000118913	0.0746403
66	ENSG00000040608.14	RTN4R	reticulon 4 receptor [Source:HGNC Symbol;Acc:HGNC:18601]	chr22;chr22;chr22;chr22;chr22;chr22;chr22;chr22;chr22;chr22;chr22;chr22;chr22	20241415;20241415;20241417;20242597;20242849;20243020;20243406;20267609;20268071;20268999;20271590;20277741;20283043	20243110;20243110;20243110;20243110;20243110;20243110;20243684;20267689;20268318;20269365;20271747;20277833;20283246	-;-;-;-;-;-;-;-;-;-;-;-;-	3126	chr22:20241415-20283246	720.051	513.116	815.447	592.09	720.238	563.708	695.786	743.737	568.637	362.896	629.571	-0.567861	0.147665	-3.84561	0.000120253	0.0746403
67	ENSG00000100097.12	LGALS1	galectin 1 [Source:HGNC Symbol;Acc:HGNC:6561]	chr22;chr22;chr22;chr22;chr22;chr22;chr22;chr22;chr22;chr22;chr22;chr22;chr22;chr22;chr22;chr22;chr22;chr22;chr22;chr22;chr22;chr22;chr22;chr22;chr22	37675636;37675652;37675657;37675682;37675688;37676125;37676856;37676986;37676986;37676986;37676986;37676986;37676999;37677522;37678376;37678376;37678483;37678483;37678483;37678483;37679603;37679603;37679603;37679603;37679603	37675711;37675711;37675711;37675711;37675711;37676188;37677065;37677065;37677065;37677065;37677228;37677065;37677065;37677596;37678654;37678392;37678654;37678654;37678654;37678654;37679802;37679802;37679640;37679802;37679802	+;+;+;+;+;+;+;+;+;+;+;+;+;+;+;+;+;+;+;+;+;+;+;+;+	1067	chr22:37675636-37679802	212.269	142.355	556.857	387.041	363.98	342.492	515.524	464.731	354.18	259.698	359.913	-0.589063	0.153013	-3.84976	0.000118233	0.0746403
68	ENSG00000179222.18	MAGED1	MAGE family member D1 [Source:HGNC Symbol;Acc:HGNC:6813]	chrX;chrX;chrX;chrX;chrX;chrX;chrX;chrX;chrX;chrX;chrX;chrX;chrX;chrX;chrX;chrX;chrX;chrX;chrX;chrX;chrX;chrX;chrX;chrX;chrX;chrX;chrX;chrX;chrX;chrX;chrX;chrX;chrX;chrX;chrX;chrX;chrX;chrX;chrX;chrX;chrX;chrX;chrX;chrX;chrX;chrX;chrX;chrX;chrX;chrX;chrX;chrX;chrX;chrX;chrX;chrX;chrX;chrX;chrX;chrX;chrX;chrX;chrX;chrX;chrX;chrX;chrX;chrX;chrX;chrX;chrX;chrX;chrX;chrX;chrX;chrX;chrX;chrX;chrX;chrX…	51803007;51893533;51893623;51893639;51893646;51893649;51893658;51894269;51894269;51894269;51894269;51894276;51894276;51894569;51894627;51895053;51895053;51895053;51895053;51895053;51895053;51895053;51895053;51895656;51896153;51896409;51896409;51896409;51896409;51896409;51896409;51896409;51897208;51897208;51897208;51897208;51897208;51897547;51897547;51897547;51897547;51897547;51897795;51897795;518…	51803117;51893755;51893755;51893755;51893755;51893755;51893755;51894349;51894349;51894349;51894349;51894349;51894349;51894598;51894794;51895702;51895760;51895752;51895760;51895760;51895760;51895760;51895760;51895760;51896322;51896474;51897077;51897626;51897077;51897077;51897077;51897077;51897271;51897271;51897271;51897271;51897271;51897626;51897626;51897626;51897626;51897626;51898193;51900296;518…	+;+;+;+;+;+;+;+;+;+;+;+;+;+;+;+;+;+;+;+;+;+;+;+;+;+;+;+;+;+;+;+;+;+;+;+;+;+;+;+;+;+;+;+;+;+;+;+;+;+;+;+;+;+;+;+;+;+;+;+;+;+;+;+;+;+;+;+;+;+;+;+;+;+;+;+;+;+;+;+;+	6013	chrX:51803007-51902354	4390.02	3909.45	5394.13	5009.29	4825.49	4489.45	5793.62	5496.09	4729.98	4066.71	4810.42	-0.346426	0.0903163	-3.8357	0.000125209	0.0761637
69	ENSG00000137404.14	NRM	nurim [Source:HGNC Symbol;Acc:HGNC:8003]	chr6;chr6;chr6;chr6;chr6;chr6;chr6;chr6;chr6;chr6;chr6;chr6;chr6;chr6;chr6;chr6;chr6;chr6;chr6;chr6;chr6;chr6;chr6;chr6;chr6;chr6;chr6;chr6;chr6;chr6	30688047;30688047;30688047;30688047;30688047;30688047;30688047;30688047;30688050;30689276;30689276;30689276;30689276;30689276;30690025;30690025;30690047;30690047;30690047;30690047;30690047;30690593;30690842;30690842;30690842;30690842;30690842;30690842;30690842;30691376	30688942;30688942;30688942;30688942;30688942;30688942;30688942;30688942;30688942;30689452;30689452;30689452;30689452;30689452;30690243;30690243;30690243;30690243;30690243;30690243;30690353;30690723;30691308;30691281;30691002;30690986;30690974;30690976;30690967;30691420	-;-;-;-;-;-;-;-;-;-;-;-;-;-;-;-;-;-;-;-;-;-;-;-;-;-;-;-;-;-	2045	chr6:30688047-30691420	649.294	539.675	882.489	793.845	847.08	665.895	791.083	880.719	645.538	472.899	716.852	-0.526494	0.138208	-3.80944	0.000139282	0.0823037
70	ENSG00000233927.5	RPS28	ribosomal protein S28 [Source:HGNC Symbol;Acc:HGNC:10418]	chr19;chr19;chr19;chr19;chr19;chr19;chr19;chr19;chr19;chr19;chr19;chr19	8321158;8321495;8321496;8321634;8321656;8321656;8321656;8321953;8321953;8322272;8322272;8322272	8321569;8321569;8321569;8321703;8322091;8322492;8321703;8322091;8322091;8323340;8322396;8322946	+;+;+;+;+;+;+;+;+;+;+;+	2119	chr19:8321158-8323340	3965.48	3027.7	4560.89	3899.23	4314.81	3729.23	4166.68	4659.91	3597.03	2721.72	3864.27	-0.456727	0.119884	-3.80975	0.000139107	0.0823037
71	ENSG00000145390.11	USP53	ubiquitin specific peptidase 53 [Source:HGNC Symbol;Acc:HGNC:29255]	chr4;chr4;chr4;chr4;chr4;chr4;chr4;chr4;chr4;chr4;chr4;chr4;chr4;chr4;chr4;chr4;chr4;chr4;chr4;chr4;chr4;chr4;chr4;chr4;chr4;chr4;chr4;chr4;chr4;chr4;chr4;chr4;chr4;chr4;chr4;chr4;chr4;chr4;chr4;chr4;chr4;chr4;chr4;chr4;chr4;chr4;chr4;chr4;chr4;chr4;chr4;chr4;chr4;chr4;chr4;chr4;chr4;chr4;chr4;chr4;chr4;chr4;chr4;chr4;chr4;chr4;chr4;chr4;chr4;chr4;chr4;chr4;chr4;chr4	119212587;119212636;119212741;119212743;119213179;119214070;119214070;119214070;119217550;119217550;119217550;119217550;119217550;119220116;119235290;119235290;119235290;119239216;119239218;119239218;119239218;119239640;119245337;119245337;119245337;119248748;119248748;119248748;119256246;119256246;119256246;119256441;119256441;119256441;119259820;119259820;119259820;119260507;119260507;119260507…	119212873;119212873;119212873;119212873;119213218;119214222;119214222;119214222;119217673;119217673;119217673;119221495;119217673;119220211;119235411;119235411;119235411;119239903;119239312;119239341;119239903;119239903;119245429;119245429;119245429;119248882;119248882;119248882;119256359;119256359;119256359;119256523;119256523;119256523;119259925;119259925;119259925;119260653;119260653;119260653…	+;+;+;+;+;+;+;+;+;+;+;+;+;+;+;+;+;+;+;+;+;+;+;+;+;+;+;+;+;+;+;+;+;+;+;+;+;+;+;+;+;+;+;+;+;+;+;+;+;+;+;+;+;+;+;+;+;+;+;+;+;+;+;+;+;+;+;+;+;+;+;+;+;+	11950	chr4:119212587-119295517	1586.82	1954.73	669.734	821.843	864.727	1284.63	794.527	658.859	1005.13	1245.19	1088.62	0.541252	0.142561	3.79665	0.000146667	0.0845459
72	ENSG00000024422.12	EHD2	EH domain containing 2 [Source:HGNC Symbol;Acc:HGNC:3243]	chr19;chr19;chr19;chr19;chr19;chr19;chr19;chr19;chr19;chr19;chr19;chr19;chr19;chr19;chr19;chr19;chr19;chr19;chr19	47713422;47713422;47716558;47718509;47718509;47725812;47725812;47726169;47726204;47729617;47731331;47736369;47736369;47736369;47736369;47740881;47740881;47740881;47740881	47713538;47713538;47717016;47718606;47718606;47726224;47726224;47726224;47726319;47729681;47731508;47736533;47736533;47736533;47736533;47741865;47743134;47741137;47741853	+;+;+;+;+;+;+;+;+;+;+;+;+;+;+;+;+;+;+	3844	chr19:47713422-47743134	450.552	428.128	752.51	752.67	737.886	579.429	769.268	883.241	600.047	503.519	645.725	-0.523017	0.137788	-3.79581	0.000147164	0.0845459
73	ENSG00000169418.10	NPR1	natriuretic peptide receptor 1 [Source:HGNC Symbol;Acc:HGNC:7943]	chr1;chr1;chr1;chr1;chr1;chr1;chr1;chr1;chr1;chr1;chr1;chr1;chr1;chr1;chr1;chr1;chr1;chr1;chr1;chr1;chr1;chr1;chr1;chr1;chr1;chr1;chr1;chr1;chr1;chr1	153678688;153680501;153680801;153681180;153681549;153681704;153682498;153683376;153683740;153684964;153685806;153686123;153686646;153687016;153687200;153687634;153688053;153688724;153688953;153689188;153689188;153689453;153689453;153689806;153689806;153690284;153690284;153693106;153693106;153693352	153679829;153680700;153681029;153681293;153681792;153681839;153682589;153683511;153683824;153685084;153685880;153686200;153686750;153687087;153687356;153687789;153688221;153689099;153689099;153689311;153689311;153689521;153689521;153689980;153689980;153690382;153690382;153693968;153693197;153693992	+;+;+;+;+;+;+;+;+;+;+;+;+;+;+;+;+;+;+;+;+;+;+;+;+;+;+;+;+;+	4952	chr1:153678688-153693992	984.347	1016.67	2323.2	2284.36	1875.05	1527.18	2878.44	2184.15	1982.11	1637.57	1869.31	-0.442833	0.117396	-3.77212	0.000161865	0.0900282
74	ENSG00000175229.7	GAL3ST3	galactose-3-O-sulfotransferase 3 [Source:HGNC Symbol;Acc:HGNC:24144]	chr11;chr11;chr11;chr11;chr11;chr11;chr11	66040765;66042364;66044991;66045291;66045291;66049011;66049011	66043677;66043677;66045527;66045527;66045575;66049151;66049161	-;-;-;-;-;-;-	3649	chr11:66040765-66049161	551.484	360.137	768.244	687.615	773.181	589.536	667.082	870.635	548.058	387.846	620.382	-0.614091	0.16268	-3.77485	0.000160104	0.0900282
75	ENSG00000108106.14	UBE2S	ubiquitin conjugating enzyme E2 S [Source:HGNC Symbol;Acc:HGNC:17895]	chr19;chr19;chr19;chr19;chr19;chr19;chr19;chr19;chr19;chr19;chr19;chr19;chr19;chr19	55399745;55401579;55401714;55403908;55404061;55404288;55404288;55404288;55406815;55406815;55406815;55407587;55407587;55407587	55401762;55401762;55401762;55404144;55404147;55404401;55404478;55404478;55406962;55406962;55406962;55407771;55407719;55407788	-;-;-;-;-;-;-;-;-;-;-;-;-;-	2799	chr19:55399745-55407788	4401.47	3172.18	3311.04	2752.93	3032.06	3400.22	3062.15	3323.71	2301.62	2115.01	3087.24	-0.483433	0.128231	-3.77002	0.000163236	0.0900282
76	ENSG00000197956.10	S100A6	S100 calcium binding protein A6 [Source:HGNC Symbol;Acc:HGNC:10496]	chr1;chr1;chr1;chr1;chr1;chr1;chr1;chr1;chr1;chr1;chr1;chr1;chr1;chr1;chr1	153534599;153534599;153534599;153534714;153535093;153535202;153535202;153535202;153535202;153535789;153535789;153535949;153535949;153535949;153536108	153534830;153534830;153534830;153534830;153535360;153535360;153535360;153535375;153535360;153535991;153535933;153535991;153536215;153535991;153536244	-;-;-;-;-;-;-;-;-;-;-;-;-;-;-	971	chr1:153534599-153536244	187.296	146.605	335.209	323.632	282.36	235.814	254.892	271.443	154.886	154.231	234.637	-0.627021	0.166778	-3.7596	0.000170182	0.0924675
77	ENSG00000125652.8	ALKBH7	alkB homolog 7 [Source:HGNC Symbol;Acc:HGNC:21306]	chr19;chr19;chr19;chr19;chr19;chr19;chr19;chr19;chr19;chr19;chr19;chr19	6372794;6373471;6373704;6374203;6374203;6374203;6374465;6374465;6374465;6374811;6374811;6374811	6373024;6373557;6373739;6374376;6374376;6374376;6374589;6374589;6374589;6375027;6375250;6375031	+;+;+;+;+;+;+;+;+;+;+;+	1093	chr19:6372794-6375250	724.213	616.164	972.106	748.553	828.329	737.762	847.343	899.208	674.782	528.468	757.693	-0.493034	0.131239	-3.75676	0.00017213	0.0924675
78	ENSG00000170906.16	NDUFA3	NADH:ubiquinone oxidoreductase subunit A3 [Source:HGNC Symbol;Acc:HGNC:7686]	chr19;chr19;chr19;chr19;chr19;chr19;chr19;chr19;chr19;chr19;chr19;chr19;chr19;chr19;chr19;chr19;chr19;chr19;chr19;chr19;chr19;chr19;chr19;chr19;chr19;chr19;chr19;chr19;chr19;chr19;chr19;chr19;chr19;chr19;chr19;chr19;chr19;chr19;chr19;chr19;chr19;chr19;chr19;chr19;chr19;chr19;chr19;chr19;chr19;chr19;chr19;chr19;chr19;chr19;chr19;chr19	54102728;54102821;54102852;54102855;54102855;54102855;54102869;54102869;54102877;54102885;54103114;54103114;54103114;54103114;54103114;54103114;54103114;54103114;54103114;54103114;54105597;54105597;54105934;54105934;54105934;54105934;54105934;54105934;54105934;54105934;54105934;54105934;54105934;54105965;54106353;54106353;54106353;54106353;54106764;54106811;54106811;54106811;54106811;54106811;541…	54102888;54102888;54102888;54102888;54102888;54102888;54102898;54102888;54103188;54102959;54103188;54103188;54103188;54103188;54103188;54103188;54103188;54103188;54103188;54103188;54105703;54105703;54106011;54106011;54106011;54106011;54106011;54106011;54106470;54106011;54106011;54106011;54106011;54106011;54106446;54106446;54106446;54106446;54106961;54106970;54106961;54106961;54106965;54107568;541…	+;+;+;+;+;+;+;+;+;+;+;+;+;+;+;+;+;+;+;+;+;+;+;+;+;+;+;+;+;+;+;+;+;+;+;+;+;+;+;+;+;+;+;+;+;+;+;+;+;+;+;+;+;+;+;+	2475	chr19:54102728-54109257	545.241	429.19	913.273	674.439	756.636	603.011	763.527	926.94	637.956	450.218	670.043	-0.56661	0.151022	-3.75183	0.000175549	0.0930952
79	ENSG00000163191.6	S100A11	S100 calcium binding protein A11 [Source:HGNC Symbol;Acc:HGNC:10488]	chr1;chr1;chr1;chr1;chr1;chr1	152032506;152032506;152033648;152033648;152036913;152047822	152032823;152032823;152033800;152033800;152037004;152047907	-;-;-;-;-;-	649	chr1:152032506-152047907	1250.72	832.884	1734.88	1428.76	1655.56	1559.74	1444.39	1718.58	1258.58	777.959	1366.2	-0.567628	0.151739	-3.74081	0.000183425	0.0960406
80	ENSG00000136295.15	TTYH3	tweety family member 3 [Source:HGNC Symbol;Acc:HGNC:22222]	chr7;chr7;chr7;chr7;chr7;chr7;chr7;chr7;chr7;chr7;chr7;chr7;chr7;chr7;chr7;chr7;chr7;chr7;chr7;chr7;chr7;chr7;chr7;chr7;chr7;chr7;chr7;chr7;chr7;chr7;chr7;chr7;chr7;chr7;chr7;chr7;chr7;chr7;chr7;chr7;chr7;chr7;chr7;chr7;chr7;chr7;chr7;chr7;chr7;chr7;chr7;chr7;chr7	2631986;2632156;2645532;2646853;2646853;2646853;2647142;2647142;2647142;2647418;2647418;2647703;2647956;2647959;2649567;2649567;2649567;2649567;2649913;2649913;2649913;2649913;2652187;2652187;2652187;2652825;2652918;2652918;2652918;2656092;2656092;2656092;2656092;2656092;2656398;2656398;2656398;2656398;2656398;2658286;2658286;2658286;2658286;2658286;2658940;2658940;2658940;2658940;2659940;2661668…	2632278;2632278;2645886;2647022;2647022;2647022;2647176;2647253;2647253;2647638;2647638;2648054;2648538;2648054;2649639;2649639;2649639;2649639;2649987;2649988;2649988;2649988;2652242;2652242;2652242;2653010;2653010;2653010;2653010;2656184;2656184;2656184;2656184;2656184;2656534;2656534;2656534;2656534;2656534;2658459;2658456;2658459;2658459;2658459;2659015;2659015;2659015;2659015;2660040;2661842…	+;+;+;+;+;+;+;+;+;+;+;+;+;+;+;+;+;+;+;+;+;+;+;+;+;+;+;+;+;+;+;+;+;+;+;+;+;+;+;+;+;+;+;+;+;+;+;+;+;+;+;+;+	6094	chr7:2631986-2664802	12020.3	10252.8	12986.3	12050.1	13231.2	11392.1	12891.5	13815	11299.1	8733.33	11867.2	-0.39833	0.106703	-3.73307	0.000189161	0.0978057
81	ENSG00000142798.20	HSPG2	heparan sulfate proteoglycan 2 [Source:HGNC Symbol;Acc:HGNC:5273]	chr1;chr1;chr1;chr1;chr1;chr1;chr1;chr1;chr1;chr1;chr1;chr1;chr1;chr1;chr1;chr1;chr1;chr1;chr1;chr1;chr1;chr1;chr1;chr1;chr1;chr1;chr1;chr1;chr1;chr1;chr1;chr1;chr1;chr1;chr1;chr1;chr1;chr1;chr1;chr1;chr1;chr1;chr1;chr1;chr1;chr1;chr1;chr1;chr1;chr1;chr1;chr1;chr1;chr1;chr1;chr1;chr1;chr1;chr1;chr1;chr1;chr1;chr1;chr1;chr1;chr1;chr1;chr1;chr1;chr1;chr1;chr1;chr1;chr1;chr1;chr1;chr1;chr1;chr1;chr1…	21822244;21822245;21823301;21823616;21823616;21823616;21824121;21824121;21824306;21824306;21824537;21824537;21824704;21824704;21827863;21827863;21828030;21828030;21828255;21828255;21828835;21828835;21829383;21829383;21829993;21829993;21830982;21830982;21831215;21831215;21831463;21831463;21831652;21831652;21832495;21832495;21832875;21833116;21833268;21833268;21833467;21833467;21833467;21833816;218…	21823488;21823488;21823488;21824266;21823719;21823719;21824204;21824204;21824376;21824376;21824615;21824615;21824779;21824779;21827919;21827919;21828152;21828152;21828426;21828426;21829079;21829079;21830713;21829604;21830091;21830091;21831090;21831090;21831324;21831324;21831562;21831562;21831796;21831796;21832606;21832606;21832892;21833384;21833384;21833384;21833614;21833577;21833614;21833925;218…	-;-;-;-;-;-;-;-;-;-;-;-;-;-;-;-;-;-;-;-;-;-;-;-;-;-;-;-;-;-;-;-;-;-;-;-;-;-;-;-;-;-;-;-;-;-;-;-;-;-;-;-;-;-;-;-;-;-;-;-;-;-;-;-;-;-;-;-;-;-;-;-;-;-;-;-;-;-;-;-;-;-;-;-;-;-;-;-;-;-;-;-;-;-;-;-;-;-;-;-;-;-;-;-;-;-;-;-;-;-;-;-;-;-;-;-;-;-;-;-;-;-;-;-;-;-;-;-;-;-;-;-;-;-;-;-;-;-;-;-;-;-;-;-;-;-;-;-;-;-;-;-;-;-;-;-;-;-;-;-;-;-;-;-;-;-;-;-;-;-	18118	chr1:21822244-21937310	9953.76	8003.76	11475.8	10218.7	10480.4	9387.65	11293.3	10860.2	9423.12	7843.1	9893.98	-0.347826	0.0933029	-3.72792	0.000193064	0.0983212
82	ENSG00000248329.6	APELA	apelin receptor early endogenous ligand [Source:HGNC Symbol;Acc:HGNC:48925]	chr4;chr4;chr4;chr4;chr4;chr4;chr4;chr4;chr4;chr4;chr4;chr4;chr4;chr4;chr4	164877178;164877194;164877242;164878920;164878920;164878920;164895416;164895522;164896119;164896464;164896808;164896808;164898726;164898726;164898726	164877407;164877407;164877407;164879009;164879256;164879009;164897527;164895566;164896239;164896985;164896985;164896985;164898934;164898965;164898965	+;+;+;+;+;+;+;+;+;+;+;+;+;+;+	2919	chr4:164877178-164898965	658.659	618.289	520.6	424.921	416.922	391.901	516.673	480.698	343.348	327.741	469.975	-0.50583	0.135996	-3.71944	0.000199666	0.0983212
83	ENSG00000183742.13	MACC1	MET transcriptional regulator MACC1 [Source:HGNC Symbol;Acc:HGNC:30215]	chr7;chr7;chr7;chr7;chr7;chr7;chr7;chr7;chr7;chr7;chr7;chr7;chr7;chr7;chr7;chr7;chr7;chr7;chr7;chr7;chr7;chr7;chr7	20134655;20140625;20140917;20154193;20154193;20154193;20158204;20158204;20158204;20161748;20161748;20161748;20164256;20164369;20170228;20170714;20170714;20184989;20198525;20217299;20217299;20217299;20217299	20141158;20141158;20141158;20154381;20154381;20154381;20160245;20160245;20160245;20161870;20161870;20161870;20164399;20164399;20170781;20170781;20170778;20185078;20198670;20217357;20217352;20217404;20217384	-;-;-;-;-;-;-;-;-;-;-;-;-;-;-;-;-;-;-;-;-;-;-	9898	chr7:20134655-20217404	1177.89	1441.61	1093.88	1222.06	1594.89	1722.57	1230.83	1137.88	1613.85	1650.04	1388.55	0.42763	0.114879	3.72245	0.000197299	0.0983212
84	ENSG00000130589.16	HELZ2	helicase with zinc finger 2 [Source:HGNC Symbol;Acc:HGNC:30021]	chr20;chr20;chr20;chr20;chr20;chr20;chr20;chr20;chr20;chr20;chr20;chr20;chr20;chr20;chr20;chr20;chr20;chr20;chr20;chr20;chr20;chr20;chr20;chr20;chr20;chr20;chr20;chr20;chr20;chr20;chr20;chr20;chr20;chr20;chr20;chr20;chr20;chr20;chr20;chr20;chr20;chr20;chr20;chr20;chr20;chr20;chr20;chr20	63558086;63558662;63559202;63559928;63559928;63560171;63560171;63560479;63560479;63560589;63560795;63560795;63560795;63561082;63561082;63561082;63561350;63561350;63561350;63561601;63561601;63561601;63561823;63561823;63562072;63562072;63562288;63562288;63562520;63562520;63566378;63566378;63566844;63566844;63567441;63568358;63568358;63569148;63570126;63570139;63570504;63570685;63570685;63570685;635…	63559370;63558935;63559370;63560095;63560095;63560327;63560327;63560697;63560697;63560697;63560929;63560929;63560929;63561274;63561274;63561274;63561466;63561466;63561466;63561745;63561605;63561745;63561984;63561984;63562203;63562203;63562382;63562382;63566231;63566231;63566453;63566453;63567627;63568074;63567627;63568605;63568999;63569665;63570611;63570611;63570611;63570868;63573221;63570868;635…	-;-;-;-;-;-;-;-;-;-;-;-;-;-;-;-;-;-;-;-;-;-;-;-;-;-;-;-;-;-;-;-;-;-;-;-;-;-;-;-;-;-;-;-;-;-;-;-	12066	chr20:63558086-63574239	1344.37	1151.59	2052.3	1735.09	1935.71	1764.12	1917.43	2187.51	1583.52	1386.94	1705.86	-0.436494	0.117215	-3.72388	0.000196185	0.0983212
85	ENSG00000167703.15	SLC43A2	solute carrier family 43 member 2 [Source:HGNC Symbol;Acc:HGNC:23087]	chr17;chr17;chr17;chr17;chr17;chr17;chr17;chr17;chr17;chr17;chr17;chr17;chr17;chr17;chr17;chr17;chr17;chr17;chr17;chr17;chr17;chr17;chr17;chr17;chr17;chr17;chr17;chr17;chr17;chr17;chr17;chr17;chr17;chr17;chr17;chr17;chr17;chr17;chr17;chr17;chr17;chr17;chr17;chr17;chr17;chr17;chr17;chr17;chr17;chr17;chr17;chr17;chr17;chr17;chr17;chr17;chr17;chr17;chr17;chr17;chr17;chr17;chr17;chr17;chr17;chr17;chr…	1569268;1574372;1575501;1576597;1576597;1576597;1576603;1578250;1578250;1578250;1578250;1578254;1583204;1583204;1583204;1583204;1585239;1585239;1585913;1585913;1585913;1586949;1590802;1590802;1590802;1590802;1590802;1590850;1590907;1591269;1591269;1591269;1591269;1591269;1591269;1591269;1591440;1591566;1591566;1591566;1591566;1591566;1591566;1591566;1591566;1591622;1593187;1593187;1593187;1593187…	1575765;1575765;1575765;1576720;1576720;1576720;1576720;1578323;1578705;1578323;1578323;1578323;1583336;1583698;1583336;1583336;1586051;1586051;1586051;1586051;1586051;1586960;1590948;1590948;1590948;1590948;1590948;1590948;1590948;1591471;1591471;1591471;1591471;1591471;1591471;1591471;1591471;1591699;1591699;1591699;1591699;1591699;1591699;1591699;1591699;1591699;1593279;1593279;1593279;1593279…	-;-;-;-;-;-;-;-;-;-;-;-;-;-;-;-;-;-;-;-;-;-;-;-;-;-;-;-;-;-;-;-;-;-;-;-;-;-;-;-;-;-;-;-;-;-;-;-;-;-;-;-;-;-;-;-;-;-;-;-;-;-;-;-;-;-;-;-;-;-;-;-;-;-;-;-;-;-;-;-;-;-;-;-;-;-;-;-;-;-	10605	chr17:1569268-1628886	647.213	637.411	1103.45	901.722	1048.92	828.719	1382.39	1329.48	1101.53	831.26	981.21	-0.456166	0.122792	-3.71496	0.000203234	0.098901
86	ENSG00000008516.17	MMP25	matrix metallopeptidase 25 [Source:HGNC Symbol;Acc:HGNC:14246]	chr16;chr16;chr16;chr16;chr16;chr16;chr16;chr16;chr16;chr16;chr16;chr16;chr16;chr16;chr16;chr16;chr16;chr16;chr16;chr16;chr16;chr16;chr16	3046561;3046681;3047415;3047415;3047531;3050009;3050009;3050009;3050254;3050254;3050254;3055830;3055830;3056794;3057033;3057310;3057310;3057531;3057531;3058181;3058181;3058412;3058827	3047016;3047016;3047547;3047547;3047547;3050144;3050144;3050144;3050545;3050546;3050546;3055949;3056162;3057209;3057209;3057394;3057394;3057613;3057613;3058306;3058333;3058669;3060726	+;+;+;+;+;+;+;+;+;+;+;+;+;+;+;+;+;+;+;+;+;+;+	4246	chr16:3046561-3060726	1749.14	1356.62	1847.75	1757.33	1758.13	1696.74	1942.69	2003.47	1575.94	1292.82	1698.06	-0.430542	0.116026	-3.71075	0.000206645	0.0993913
87	ENSG00000072310.17	SREBF1	sterol regulatory element binding transcription factor 1 [Source:HGNC Symbol;Acc:HGNC:11289]	chr17;chr17;chr17;chr17;chr17;chr17;chr17;chr17;chr17;chr17;chr17;chr17;chr17;chr17;chr17;chr17;chr17;chr17;chr17;chr17;chr17;chr17;chr17;chr17;chr17;chr17;chr17;chr17;chr17;chr17;chr17;chr17;chr17;chr17;chr17;chr17;chr17;chr17;chr17;chr17;chr17;chr17;chr17;chr17;chr17;chr17;chr17;chr17;chr17;chr17;chr17;chr17;chr17;chr17;chr17;chr17;chr17;chr17;chr17;chr17;chr17;chr17;chr17;chr17;chr17;chr17;chr…	17810399;17811012;17811356;17811356;17811356;17811973;17811973;17811973;17812073;17812073;17812073;17812073;17812712;17812910;17813368;17813368;17813368;17813368;17813368;17813368;17813368;17813569;17813569;17813569;17813569;17813569;17813569;17813569;17813569;17813569;17814245;17814245;17814245;17814245;17814245;17814245;17814245;17814245;17814344;17814403;17814615;17814615;17814615;17814615;178…	17810512;17811730;17812851;17811784;17811784;17812056;17812056;17812056;17812851;17812851;17812851;17812851;17812851;17813479;17813479;17813479;17813479;17813479;17813479;17813442;17813479;17813769;17813769;17813769;17813769;17813769;17813769;17813769;17813769;17813769;17814355;17814410;17814376;17814410;17814410;17814410;17814410;17814410;17814410;17814944;17814747;17814747;17814747;17814747;178…	-;-;-;-;-;-;-;-;-;-;-;-;-;-;-;-;-;-;-;-;-;-;-;-;-;-;-;-;-;-;-;-;-;-;-;-;-;-;-;-;-;-;-;-;-;-;-;-;-;-;-;-;-;-;-;-;-;-;-;-;-;-;-;-;-;-;-;-;-;-;-;-;-;-;-;-;-;-;-;-;-;-;-;-;-;-;-;-;-;-;-;-;-;-;-;-;-;-;-;-;-;-;-;-;-;-;-;-;-;-;-;-;-;-;-;-;-;-;-;-;-;-;-;-;-;-;-;-;-;-;-;-;-;-;-;-;-;-;-;-;-;-;-;-;-;-;-;-;-;-;-;-;-;-;-;-;-;-;-;-;-;-;-;-;-;-;-;-	8243	chr17:17810399-17837011	3256.88	2421.1	4978.19	4716.13	4435.04	3853.88	4066.79	4812.86	3472.47	2816.98	3883.03	-0.462168	0.124958	-3.69859	0.000216797	0.101524
88	ENSG00000124302.13	CHST8	carbohydrate sulfotransferase 8 [Source:HGNC Symbol;Acc:HGNC:15993]	chr19;chr19;chr19;chr19;chr19;chr19;chr19;chr19;chr19;chr19;chr19;chr19;chr19;chr19;chr19;chr19;chr19;chr19;chr19;chr19;chr19;chr19;chr19;chr19;chr19;chr19	33621953;33621955;33621955;33621971;33621984;33667767;33667767;33667767;33684528;33689176;33689176;33689176;33689176;33689176;33689176;33744331;33771413;33771413;33771413;33771413;33771413;33771957;33771957;33771957;33771957;33771957	33622296;33622296;33622296;33622296;33622296;33667843;33667843;33667843;33685199;33689391;33689391;33689391;33689391;33689391;33689391;33744484;33771450;33771450;33771450;33771450;33771450;33773509;33773509;33773508;33773506;33772323	+;+;+;+;+;+;+;+;+;+;+;+;+;+;+;+;+;+;+;+;+;+;+;+;+;+	3054	chr19:33621953-33773509	554.606	365.449	588.326	409.275	444.496	409.868	501.746	431.956	352.013	251.759	430.949	-0.54878	0.148452	-3.69667	0.000218442	0.101524
89	ENSG00000205542.11	TMSB4X	thymosin beta 4 X-linked [Source:HGNC Symbol;Acc:HGNC:11881]	chrX;chrX;chrX;chrX;chrX;chrX;chrX;chrX;chrX;chrX;chrX	12975110;12975110;12975244;12975658;12976246;12976246;12976246;12976777;12976777;12976777;12976777	12975168;12976361;12975443;12975731;12976361;12976361;12976361;12977081;12977226;12977227;12977223	+;+;+;+;+;+;+;+;+;+;+	1703	chrX:12975110-12977227	4491.99	4270.65	7137.9	5244.81	5313	4756.71	6178.26	6733.97	4794.96	4608.78	5353.1	-0.426006	0.115102	-3.70111	0.000214655	0.101524
90	ENSG00000122591.12	FAM126A	family with sequence similarity 126 member A [Source:HGNC Symbol;Acc:HGNC:24587]	chr7;chr7;chr7;chr7;chr7;chr7;chr7;chr7;chr7;chr7;chr7;chr7;chr7;chr7;chr7;chr7;chr7;chr7;chr7;chr7;chr7;chr7;chr7;chr7;chr7;chr7;chr7;chr7;chr7;chr7;chr7;chr7;chr7;chr7;chr7;chr7;chr7;chr7;chr7;chr7;chr7;chr7;chr7;chr7;chr7;chr7;chr7;chr7;chr7;chr7;chr7;chr7;chr7;chr7;chr7;chr7;chr7;chr7	22889371;22890935;22934211;22940972;22941166;22941269;22944509;22945983;22946952;22946952;22947033;22960256;22960256;22960256;22960256;22961235;22961235;22961235;22961235;22964415;22964415;22964415;22976210;22976210;22976210;22976693;22976693;22976693;22976769;22977341;22977341;22977341;22977341;22978164;22978269;22978269;22978269;22978269;22983750;22983944;22983944;22983944;22983944;22983994;229…	22889693;22891149;22946163;22941083;22941190;22946163;22946163;22946163;22947247;22947247;22947247;22960415;22960415;22960415;22960415;22961316;22961322;22961322;22961322;22964531;22964531;22964531;22976305;22976305;22976305;22976808;22976808;22976808;22976808;22977421;22977421;22977421;22977421;22978448;22978448;22978448;22978448;22978448;22984045;22984045;22984045;22984045;22984045;22984045;229…	-;-;-;-;-;-;-;-;-;-;-;-;-;-;-;-;-;-;-;-;-;-;-;-;-;-;-;-;-;-;-;-;-;-;-;-;-;-;-;-;-;-;-;-;-;-;-;-;-;-;-;-;-;-;-;-;-;-	14499	chr7:22889371-23014130	7267.1	9101.17	3631.89	4531.67	4499.01	6209.78	4126.49	4003.58	5503.32	5707.68	5458.17	0.425837	0.115441	3.6888	0.000225316	0.103555
91	ENSG00000126777.18	KTN1	kinectin 1 [Source:HGNC Symbol;Acc:HGNC:6467]	chr14;chr14;chr14;chr14;chr14;chr14;chr14;chr14;chr14;chr14;chr14;chr14;chr14;chr14;chr14;chr14;chr14;chr14;chr14;chr14;chr14;chr14;chr14;chr14;chr14;chr14;chr14;chr14;chr14;chr14;chr14;chr14;chr14;chr14;chr14;chr14;chr14;chr14;chr14;chr14;chr14;chr14;chr14;chr14;chr14;chr14;chr14;chr14;chr14;chr14;chr14;chr14;chr14;chr14;chr14;chr14;chr14;chr14;chr14;chr14;chr14;chr14;chr14;chr14;chr14;chr14;chr…	55559072;55580207;55580210;55580254;55580315;55580322;55580324;55601757;55601757;55601757;55601792;55607346;55611977;55611977;55612019;55612019;55612019;55612019;55612019;55612019;55612019;55616517;55616517;55616517;55616517;55616517;55616517;55616517;55617964;55617964;55617964;55617964;55617964;55617964;55617964;55619182;55619182;55619182;55619182;55619182;55619182;55619182;55627912;55627912;556…	55559150;55580354;55580354;55580354;55580354;55580354;55580354;55601880;55601880;55601880;55601880;55607460;55612571;55612571;55612571;55612571;55612571;55612273;55612571;55612230;55612571;55616654;55616654;55616654;55616654;55616654;55616654;55616654;55618134;55618134;55618134;55618134;55618134;55618134;55618134;55619312;55619312;55619312;55619312;55619312;55619312;55619312;55628028;55628028;556…	+;+;+;+;+;+;+;+;+;+;+;+;+;+;+;+;+;+;+;+;+;+;+;+;+;+;+;+;+;+;+;+;+;+;+;+;+;+;+;+;+;+;+;+;+;+;+;+;+;+;+;+;+;+;+;+;+;+;+;+;+;+;+;+;+;+;+;+;+;+;+;+;+;+;+;+;+;+;+;+;+;+;+;+;+;+;+;+;+;+;+;+;+;+;+;+;+;+;+;+;+;+;+;+;+;+;+;+;+;+;+;+;+;+;+;+;+;+;+;+;+;+;+;+;+;+;+;+;+;+;+;+;+;+;+;+;+;+;+;+;+;+;+;+;+;+;+;+;+;+;+;+;+;+;+;+;+;+;+;+;+;+;+;+;+;+;+;+;+;+;+;+;+;+;+;+;+;+;+;+;+;+;+;+;+;+;+;+;+;+;+;+;+;+;+;+;+;+;+;+…	17578	chr14:55559072-55701526	6552.25	9460.24	5015.14	6662.86	7226.65	8810.47	6474.48	5501.14	8139.63	9287.88	7313.07	0.477017	0.129592	3.68092	0.000232393	0.105634
92	ENSG00000179403.12	VWA1	von Willebrand factor A domain containing 1 [Source:HGNC Symbol;Acc:HGNC:30910]	chr1;chr1;chr1;chr1;chr1;chr1;chr1;chr1;chr1;chr1	1434861;1435523;1435690;1435735;1436807;1436927;1436927;1437322;1439081;1439081	1435146;1435821;1435821;1435821;1437177;1437484;1437459;1437484;1440765;1442882	+;+;+;+;+;+;+;+;+;+	5065	chr1:1434861-1442882	1140.43	942.306	1697.25	1602.51	1609.23	1328.42	1733.72	1724.46	1375.56	1188.49	1434.24	-0.406588	0.110547	-3.67796	0.000235102	0.105704
93	ENSG00000165813.20	CCDC186	coiled-coil domain containing 186 [Source:HGNC Symbol;Acc:HGNC:24349]	chr10;chr10;chr10;chr10;chr10;chr10;chr10;chr10;chr10;chr10;chr10;chr10;chr10;chr10;chr10;chr10;chr10;chr10;chr10;chr10;chr10;chr10;chr10;chr10;chr10;chr10;chr10;chr10;chr10;chr10;chr10;chr10;chr10;chr10;chr10;chr10;chr10;chr10;chr10;chr10;chr10;chr10;chr10;chr10;chr10;chr10;chr10;chr10;chr10;chr10;chr10;chr10	114120862;114120901;114124929;114125886;114125886;114127461;114127461;114127461;114129891;114129891;114129891;114130199;114131026;114131147;114131147;114131147;114131147;114131929;114131929;114131929;114131929;114134913;114134913;114134913;114135891;114135891;114135891;114136148;114136148;114136148;114137186;114137186;114137186;114144497;114144497;114144497;114145549;114145549;114151092;114151092…	114125226;114125226;114125226;114126105;114126105;114127671;114127671;114127671;114129971;114129971;114129971;114130669;114131336;114131336;114131336;114131336;114131336;114132094;114132184;114132184;114132184;114135055;114135055;114135055;114135977;114135977;114135977;114136246;114136246;114136246;114137290;114137290;114137290;114144602;114144616;114144616;114145761;114145761;114151220;114151220…	-;-;-;-;-;-;-;-;-;-;-;-;-;-;-;-;-;-;-;-;-;-;-;-;-;-;-;-;-;-;-;-;-;-;-;-;-;-;-;-;-;-;-;-;-;-;-;-;-;-;-;-	9003	chr10:114120862-114174232	1905.22	2626.13	1521.44	2014.26	2220.28	2300.87	1740.61	1600.93	2266.97	2513.06	2070.98	0.463798	0.126326	3.67144	0.000241192	0.107276
94	ENSG00000161013.17	MGAT4B	alpha-1,3-mannosyl-glycoprotein 4-beta-N-acetylglucosaminyltransferase B [Source:HGNC Symbol;Acc:HGNC:7048]	chr5;chr5;chr5;chr5;chr5;chr5;chr5;chr5;chr5;chr5;chr5;chr5;chr5;chr5;chr5;chr5;chr5;chr5;chr5;chr5;chr5;chr5;chr5;chr5;chr5;chr5;chr5;chr5;chr5;chr5;chr5;chr5;chr5;chr5;chr5;chr5;chr5;chr5;chr5;chr5;chr5;chr5;chr5;chr5;chr5;chr5;chr5;chr5;chr5;chr5;chr5;chr5;chr5;chr5;chr5;chr5;chr5;chr5;chr5;chr5;chr5;chr5;chr5;chr5;chr5;chr5;chr5;chr5;chr5;chr5;chr5;chr5;chr5;chr5;chr5;chr5;chr5;chr5;chr5;chr5…	179797597;179797597;179797610;179797610;179797671;179797884;179797946;179798106;179798165;179798165;179798165;179798165;179798165;179798165;179798165;179798165;179798165;179798347;179798347;179798347;179798347;179798347;179798347;179798347;179798347;179798347;179798407;179798504;179798513;179798513;179798513;179798513;179798513;179798513;179798513;179798513;179798513;179798513;179798928;179798928…	179798068;179798068;179798068;179798068;179798068;179798068;179798068;179798277;179798277;179798277;179798277;179798277;179798277;179798277;179798277;179798277;179798277;179798434;179798434;179798434;179798434;179798434;179798434;179798434;179798434;179798434;179798434;179798591;179798576;179798576;179798591;179798835;179798591;179798576;179798591;179798591;179798591;179798591;179799175;179799121…	-;-;-;-;-;-;-;-;-;-;-;-;-;-;-;-;-;-;-;-;-;-;-;-;-;-;-;-;-;-;-;-;-;-;-;-;-;-;-;-;-;-;-;-;-;-;-;-;-;-;-;-;-;-;-;-;-;-;-;-;-;-;-;-;-;-;-;-;-;-;-;-;-;-;-;-;-;-;-;-;-;-;-;-;-;-;-;-;-;-;-;-;-;-;-;-;-;-;-;-;-;-;-;-;-;-;-;-;-;-;-;-;-;-;-;-;-;-;-;-;-;-;-;-;-;-;-;-;-;-;-;-;-;-;-;-;-;-;-;-;-;-;-;-;-;-;-;-;-;-;-;-;-;-;-;-;-;-	5495	chr5:179797597-179806952	2288.14	1939.85	2747.34	2533.06	2803.75	2628.77	3201.07	3484.22	2734.87	2254.49	2661.56	-0.400365	0.109232	-3.66528	0.000247067	0.10872
95	ENSG00000185432.12	METTL7A	methyltransferase like 7A [Source:HGNC Symbol;Acc:HGNC:24550]	chr12;chr12;chr12;chr12;chr12;chr12;chr12;chr12;chr12;chr12;chr12;chr12;chr12;chr12	50923472;50924005;50924667;50924983;50925015;50925037;50925041;50929914;50929914;50929914;50929914;50929914;50931598;50931615	50924080;50924080;50925536;50925536;50925536;50925536;50925536;50930291;50932508;50930422;50929955;50932510;50932438;50932507	+;+;+;+;+;+;+;+;+;+;+;+;+;+	4076	chr12:50923472-50932510	1837.59	1787.94	774.401	820.197	1078.7	1628.24	874.899	907.612	1327.9	1289.42	1232.69	0.49488	0.135282	3.65813	0.000254065	0.10947
96	ENSG00000130479.11	MAP1S	microtubule associated protein 1S [Source:HGNC Symbol;Acc:HGNC:15715]	chr19;chr19;chr19;chr19;chr19;chr19;chr19;chr19;chr19;chr19;chr19;chr19;chr19;chr19;chr19;chr19;chr19;chr19;chr19;chr19;chr19;chr19;chr19;chr19;chr19;chr19;chr19;chr19;chr19;chr19;chr19;chr19;chr19;chr19;chr19;chr19;chr19;chr19;chr19;chr19;chr19;chr19;chr19;chr19;chr19;chr19;chr19;chr19;chr19;chr19;chr19;chr19;chr19;chr19;chr19;chr19;chr19;chr19;chr19;chr19;chr19;chr19;chr19;chr19;chr19;chr19;chr…	17719242;17719480;17719480;17719480;17719480;17719480;17719484;17719497;17719771;17719781;17720136;17720156;17720161;17720164;17720191;17720201;17720724;17720752;17720936;17720936;17720936;17720936;17720936;17720936;17720936;17720936;17720936;17720936;17720936;17720936;17720936;17720986;17720986;17721251;17724126;17724126;17724126;17724126;17724126;17724126;17724126;17724126;17724126;17724126;177…	17719375;17719620;17719620;17719620;17719620;17719620;17719620;17719620;17719875;17719966;17720153;17720430;17720553;17720553;17720591;17720343;17721037;17720820;17721037;17721037;17721037;17721037;17721037;17721037;17721037;17721037;17721037;17721037;17721037;17721037;17721037;17721037;17721037;17721463;17724208;17724208;17724195;17724208;17724208;17724208;17724208;17724208;17724208;17724208;177…	+;+;+;+;+;+;+;+;+;+;+;+;+;+;+;+;+;+;+;+;+;+;+;+;+;+;+;+;+;+;+;+;+;+;+;+;+;+;+;+;+;+;+;+;+;+;+;+;+;+;+;+;+;+;+;+;+;+;+;+;+;+;+;+;+;+;+;+;+;+;+;+;+;+;+;+;+;+;+;+;+;+;+;+;+;+;+;+;+;+;+;+;+;+;+	4933	chr19:17719242-17734513	3430.65	2595.32	3761.86	3065.03	3540.53	3007.19	3242.41	3638.01	2864.85	2057.17	3120.3	-0.457643	0.125015	-3.66069	0.000251534	0.10947
97	ENSG00000130511.16	SSBP4	single stranded DNA binding protein 4 [Source:HGNC Symbol;Acc:HGNC:15676]	chr19;chr19;chr19;chr19;chr19;chr19;chr19;chr19;chr19;chr19;chr19;chr19;chr19;chr19;chr19;chr19;chr19;chr19;chr19;chr19;chr19;chr19;chr19;chr19;chr19;chr19;chr19;chr19;chr19;chr19;chr19;chr19;chr19;chr19;chr19;chr19;chr19;chr19;chr19;chr19;chr19;chr19;chr19;chr19;chr19;chr19;chr19;chr19;chr19;chr19;chr19;chr19;chr19;chr19;chr19;chr19;chr19;chr19;chr19;chr19;chr19;chr19;chr19;chr19;chr19;chr19;chr…	18418864;18419336;18419398;18419426;18419430;18419606;18419624;18419649;18420103;18425909;18425909;18426040;18427351;18427351;18427351;18427351;18427351;18427351;18427351;18427351;18427351;18427752;18427752;18427752;18427752;18427752;18427752;18427752;18427752;18427898;18427898;18427898;18427898;18427898;18427898;18427898;18427898;18427898;18430841;18430841;18430841;18430841;18430841;18430841;184…	18419149;18419707;18419707;18419615;18419707;18419707;18419707;18419707;18420124;18426011;18426083;18426083;18427423;18427423;18427423;18427423;18427423;18427423;18427423;18427423;18427423;18427813;18427813;18427813;18427813;18427813;18427813;18427813;18427813;18427982;18427982;18427982;18427982;18427982;18427982;18427982;18427982;18427982;18430930;18430930;18430930;18430930;18430930;18430930;184…	+;+;+;+;+;+;+;+;+;+;+;+;+;+;+;+;+;+;+;+;+;+;+;+;+;+;+;+;+;+;+;+;+;+;+;+;+;+;+;+;+;+;+;+;+;+;+;+;+;+;+;+;+;+;+;+;+;+;+;+;+;+;+;+;+;+;+;+;+;+;+;+;+;+;+;+;+;+;+;+;+;+;+;+;+;+;+;+;+;+;+;+;+;+;+;+;+;+;+;+;+;+;+;+;+;+;+;+;+;+;+;+;+;+;+;+;+;+;+;+;+;+;+;+;+;+	2974	chr19:18418864-18434562	776.24	567.296	699.15	638.205	644.134	609.748	598.192	650.455	484.154	334.545	600.212	-0.537973	0.147201	-3.65467	0.000257509	0.10981
98	ENSG00000218426.5	AL590867.2	60S ribosomal protein L27a (RPL27A) pseudogene	chr6	153282287	153282733	-	447	chr6:153282287-153282733	58.27	33.9952	91.6694	42.8215	62.8692	37.0565	53.9636	115.132	32.4935	14.7427	54.3014	-0.789294	0.216187	-3.65098	0.000261243	0.110266
99	ENSG00000106948.16	AKNA	AT-hook transcription factor [Source:HGNC Symbol;Acc:HGNC:24108]	chr9;chr9;chr9;chr9;chr9;chr9;chr9;chr9;chr9;chr9;chr9;chr9;chr9;chr9;chr9;chr9;chr9;chr9;chr9;chr9;chr9;chr9;chr9;chr9;chr9;chr9;chr9;chr9;chr9;chr9;chr9;chr9;chr9;chr9;chr9;chr9;chr9;chr9;chr9;chr9;chr9;chr9;chr9;chr9;chr9;chr9;chr9;chr9;chr9;chr9;chr9;chr9;chr9;chr9;chr9;chr9;chr9;chr9;chr9;chr9;chr9;chr9;chr9;chr9;chr9;chr9;chr9;chr9;chr9;chr9;chr9;chr9;chr9;chr9;chr9;chr9;chr9;chr9;chr9;chr9…	114334156;114336127;114336128;114336131;114336165;114336165;114341533;114341533;114341533;114341533;114341533;114341533;114342009;114342009;114342009;114342009;114342009;114342009;114343708;114343708;114343708;114343708;114343708;114343708;114345863;114345863;114345863;114345863;114345863;114346669;114346669;114346669;114346669;114346669;114346669;114347724;114347724;114347724;114347724;114347724…	114337306;114337306;114337306;114337306;114337306;114337306;114341725;114341725;114341725;114341725;114341725;114341725;114342125;114342125;114342125;114342125;114342125;114342125;114343803;114343803;114343803;114346009;114343803;114343803;114346009;114346009;114346009;114346009;114346009;114346784;114346784;114346774;114346784;114346784;114346784;114347900;114347900;114347900;114347900;114347900…	-;-;-;-;-;-;-;-;-;-;-;-;-;-;-;-;-;-;-;-;-;-;-;-;-;-;-;-;-;-;-;-;-;-;-;-;-;-;-;-;-;-;-;-;-;-;-;-;-;-;-;-;-;-;-;-;-;-;-;-;-;-;-;-;-;-;-;-;-;-;-;-;-;-;-;-;-;-;-;-;-;-;-;-;-;-;-;-;-;-;-;-;-;-;-;-;-;-;-;-;-;-;-;-;-;-;-;-;-;-;-;-;-;-	10601	chr9:114334156-114394405	2282.93	2063.09	3716.72	3373.84	3147.87	3029.65	3956.56	3669.94	3223.36	2716.05	3118	-0.345311	0.0948151	-3.64195	0.000270584	0.113055
100	ENSG00000278588.2	H2BC10	H2B clustered histone 10 [Source:HGNC Symbol;Acc:HGNC:4756]	chr6	26272931	26273412	+	482	chr6:26272931-26273412	3866.63	3401.65	4941.94	4599.19	4474.74	4031.3	4586.9	6013.77	3984.79	3608.55	4350.95	-0.443014	0.121937	-3.63313	0.000280003	0.11582
101	ENSG00000205544.4	TMEM256	transmembrane protein 256 [Source:HGNC Symbol;Acc:HGNC:28618]	chr17;chr17;chr17;chr17;chr17;chr17;chr17;chr17;chr17	7402975;7402978;7402983;7403310;7403310;7403627;7403658;7404000;7404000	7403209;7403209;7403390;7403480;7403390;7403689;7403689;7404039;7404097	-;-;-;-;-;-;-;-;-	667	chr17:7402975-7404097	443.268	353.763	597.903	457.037	522.807	469.383	501.746	597.511	400.753	308.462	465.263	-0.55259	0.152727	-3.61817	0.000296696	0.12151
102	ENSG00000177169.10	ULK1	unc-51 like autophagy activating kinase 1 [Source:HGNC Symbol;Acc:HGNC:12558]	chr12;chr12;chr12;chr12;chr12;chr12;chr12;chr12;chr12;chr12;chr12;chr12;chr12;chr12;chr12;chr12;chr12;chr12;chr12;chr12;chr12;chr12;chr12;chr12;chr12;chr12;chr12;chr12;chr12;chr12;chr12;chr12;chr12;chr12;chr12;chr12;chr12;chr12;chr12;chr12;chr12;chr12;chr12;chr12;chr12;chr12;chr12;chr12;chr12;chr12;chr12;chr12;chr12;chr12	131894622;131895601;131895783;131906490;131906892;131907495;131907495;131908619;131908644;131908644;131908898;131908898;131908898;131909136;131909136;131909136;131909775;131909775;131909919;131909919;131910254;131910712;131911942;131913198;131913747;131914352;131915083;131915335;131915891;131915943;131916398;131916953;131916953;131917411;131917411;131918302;131918497;131918497;131919212;131919212…	131895112;131895693;131895824;131906924;131906924;131907531;131907531;131908817;131908817;131908817;131908971;131908971;131908971;131909169;131909237;131909237;131909833;131909833;131909996;131910001;131910304;131910800;131912089;131913258;131913836;131914477;131915231;131915421;131916159;131916591;131916591;131917062;131917062;131917554;131917554;131918681;131918681;131918681;131919385;131919384…	+;+;+;+;+;+;+;+;+;+;+;+;+;+;+;+;+;+;+;+;+;+;+;+;+;+;+;+;+;+;+;+;+;+;+;+;+;+;+;+;+;+;+;+;+;+;+;+;+;+;+;+;+;+	7620	chr12:131894622-131923150	2809.45	2417.91	3586.05	3274.2	3214.05	2866.83	3233.22	3594.31	2816.11	2272.64	3008.48	-0.402146	0.111447	-3.60839	0.000308098	0.124943
103	ENSG00000089327.15	FXYD5	FXYD domain containing ion transport regulator 5 [Source:HGNC Symbol;Acc:HGNC:4029]	chr19;chr19;chr19;chr19;chr19;chr19;chr19;chr19;chr19;chr19;chr19;chr19;chr19;chr19;chr19;chr19;chr19;chr19;chr19;chr19;chr19;chr19;chr19;chr19;chr19;chr19;chr19;chr19;chr19;chr19;chr19;chr19;chr19;chr19;chr19;chr19;chr19;chr19;chr19;chr19;chr19;chr19;chr19;chr19;chr19;chr19;chr19;chr19;chr19;chr19;chr19;chr19;chr19;chr19;chr19;chr19;chr19;chr19;chr19;chr19;chr19;chr19;chr19;chr19;chr19;chr19;chr…	35154730;35154730;35154735;35154747;35154753;35154753;35154767;35154773;35154787;35154942;35155533;35155551;35155551;35155551;35155551;35155551;35155551;35155551;35155551;35156844;35157421;35157421;35157421;35157421;35157421;35157421;35157421;35157421;35157421;35157421;35158344;35158344;35158344;35158344;35158344;35158344;35158344;35158344;35158344;35158344;35159516;35160709;35160709;35160709;351…	35154809;35154809;35154809;35154809;35154809;35154869;35154809;35155611;35154809;35155032;35155611;35155611;35155611;35155611;35155611;35155611;35155611;35155611;35155611;35156974;35157501;35157501;35157501;35157501;35157501;35157501;35157617;35157501;35157501;35157501;35158400;35158400;35158400;35158400;35158400;35158400;35158400;35158400;35158400;35158400;35159999;35160801;35160801;35160801;351…	+;+;+;+;+;+;+;+;+;+;+;+;+;+;+;+;+;+;+;+;+;+;+;+;+;+;+;+;+;+;+;+;+;+;+;+;+;+;+;+;+;+;+;+;+;+;+;+;+;+;+;+;+;+;+;+;+;+;+;+;+;+;+;+;+;+;+;+;+;+;+;+;+;+;+;+;+;+;+;+;+;+;+;+;+;+;+;+;+;+;+;+;+;+;+;+	2991	chr19:35154730-35169881	1426.57	1083.6	975.527	893.487	926.494	917.43	950.677	944.588	788.51	491.044	939.793	-0.510708	0.141677	-3.60473	0.000312472	0.125087
104	ENSG00000130202.10	NECTIN2	nectin cell adhesion molecule 2 [Source:HGNC Symbol;Acc:HGNC:9707]	chr19;chr19;chr19;chr19;chr19;chr19;chr19;chr19;chr19;chr19;chr19;chr19;chr19;chr19;chr19;chr19;chr19;chr19;chr19;chr19;chr19;chr19;chr19;chr19;chr19	44846175;44846297;44865271;44865271;44871853;44871853;44871853;44873916;44873916;44873916;44873942;44874330;44874330;44874330;44874330;44874379;44878223;44878373;44878553;44882211;44882338;44885937;44886133;44888110;44888110	44846613;44846613;44865660;44865660;44872149;44872149;44872149;44874033;44874033;44874033;44874033;44874478;44874689;44874478;44874478;44874462;44878941;44878938;44878938;44882364;44882364;44886000;44886219;44888894;44889223	+;+;+;+;+;+;+;+;+;+;+;+;+;+;+;+;+;+;+;+;+;+;+;+;+	3742	chr19:44846175-44889223	4778.14	4092.18	3689.35	3670.3	4004.88	3438.4	3398.56	3653.14	2835.6	2494.91	3605.54	-0.382003	0.106022	-3.60305	0.000314503	0.125087
105	ENSG00000056291.17	NPFFR2	neuropeptide FF receptor 2 [Source:HGNC Symbol;Acc:HGNC:4525]	chr4;chr4;chr4;chr4;chr4;chr4;chr4;chr4;chr4;chr4;chr4;chr4;chr4;chr4;chr4;chr4;chr4;chr4	72031804;72031902;72039178;72039374;72068913;72128585;72128585;72128585;72138040;72138040;72138040;72138040;72146530;72146978;72146978;72146978;72146978;72146978	72032200;72032200;72039413;72039413;72069023;72128919;72128919;72128919;72138139;72138139;72138139;72138139;72146619;72148061;72148058;72148061;72147812;72148067	+;+;+;+;+;+;+;+;+;+;+;+;+;+;+;+;+;+	2359	chr4:72031804-72148067	75.9591	87.1128	88.933	97.9954	132.356	248.167	124.001	146.226	256.699	248.357	150.581	0.687193	0.190904	3.59967	0.000318617	0.125517
106	ENSG00000198816.7	ZNF358	zinc finger protein 358 [Source:HGNC Symbol;Acc:HGNC:16838]	chr19;chr19;chr19;chr19	7515292;7516103;7519205;7519205	7515406;7516249;7519751;7521025	+;+;+;+	2083	chr19:7515292-7521025	923.996	610.852	1279.95	1113.36	1207.75	1203.78	1245.76	1403.44	1036.54	737.133	1076.26	-0.519927	0.144763	-3.59158	0.000328677	0.128258
107	ENSG00000279531.1	AC022140.2	TEC	chr5	25425412	25425599	-	188	chr5:25425412-25425599	116.54	190.161	87.5648	74.1141	132.356	112.293	82.6676	67.2305	125.642	200.727	118.93	0.736426	0.205651	3.58095	0.000342344	0.132343
108	ENSG00000104853.16	CLPTM1	CLPTM1 regulator of GABA type A receptor forward trafficking [Source:HGNC Symbol;Acc:HGNC:2087]	chr19;chr19;chr19;chr19;chr19;chr19;chr19;chr19;chr19;chr19;chr19;chr19;chr19;chr19;chr19;chr19;chr19;chr19;chr19;chr19;chr19;chr19;chr19;chr19;chr19;chr19;chr19;chr19;chr19;chr19;chr19;chr19;chr19;chr19;chr19;chr19;chr19;chr19;chr19;chr19;chr19;chr19;chr19;chr19;chr19;chr19;chr19;chr19;chr19;chr19;chr19;chr19;chr19;chr19;chr19;chr19;chr19;chr19;chr19;chr19;chr19;chr19;chr19;chr19;chr19;chr19;chr…	44954585;44954591;44954591;44955380;44955381;44955558;44961963;44961963;44961963;44961963;44961963;44961963;44973087;44973087;44973087;44973087;44973087;44973087;44974439;44974439;44974439;44974439;44974439;44974547;44977343;44977343;44977343;44977343;44977343;44977343;44984287;44985218;44985218;44985218;44985218;44985218;44985218;44985218;44986455;44986455;44986455;44986455;44986455;44986455;449…	44954701;44955085;44954701;44955467;44955467;44955840;44962075;44962075;44962075;44962075;44962075;44962075;44973210;44973210;44973210;44973210;44973210;44973210;44974490;44974597;44974597;44974597;44974597;44974597;44977460;44977460;44977460;44977460;44977460;44977460;44984616;44985303;44985303;44985303;44985303;44985303;44985303;44985303;44986936;44986575;44986575;44986575;44986575;44986575;449…	+;+;+;+;+;+;+;+;+;+;+;+;+;+;+;+;+;+;+;+;+;+;+;+;+;+;+;+;+;+;+;+;+;+;+;+;+;+;+;+;+;+;+;+;+;+;+;+;+;+;+;+;+;+;+;+;+;+;+;+;+;+;+;+;+;+;+;+;+;+;+;+;+;+;+;+;+;+;+;+;+	5095	chr19:44954585-44993341	2853.15	2124.7	3176.28	2675.52	3108.16	2605.19	2744.11	3388.42	2434.85	1849.64	2696	-0.478329	0.133667	-3.57851	0.00034556	0.132349
109	ENSG00000123989.14	CHPF	chondroitin polymerizing factor [Source:HGNC Symbol;Acc:HGNC:24291]	chr2;chr2;chr2;chr2;chr2;chr2;chr2;chr2;chr2;chr2	219538948;219538954;219540946;219540946;219541460;219541616;219541616;219542913;219543225;219543225	219540642;219540642;219541125;219541125;219542189;219542189;219542189;219543097;219543573;219543809	-;-;-;-;-;-;-;-;-;-	3375	chr2:219538948-219543809	2939.51	2229.88	2484.65	2347.77	2562.2	2251.47	2202.17	2549.72	1945.28	1406.22	2291.89	-0.466477	0.130451	-3.57588	0.000349057	0.132462
110	ENSG00000103490.14	PYCARD	PYD and CARD domain containing [Source:HGNC Symbol;Acc:HGNC:16608]	chr16;chr16;chr16;chr16;chr16;chr16;chr16;chr16;chr16	31201486;31201486;31201486;31202147;31202147;31202194;31202417;31202417;31202417	31201841;31201841;31201841;31202440;31202203;31202296;31203450;31202760;31202756	-;-;-;-;-;-;-;-;-	1660	chr16:31201486-31203450	460.957	397.32	530.177	468.566	531.631	451.416	590.155	583.225	460.325	345.886	481.966	-0.489066	0.136998	-3.56986	0.000357166	0.134307
111	ENSG00000146066.3	HIGD2A	HIG1 hypoxia inducible domain family member 2A [Source:HGNC Symbol;Acc:HGNC:28311]	chr5;chr5	176388751;176389331	176388973;176389761	+;+	654	chr5:176388751-176389761	873.009	667.157	1019.31	802.903	872.448	824.227	887.529	1065.6	778.761	510.323	830.127	-0.534477	0.150192	-3.55862	0.000372813	0.137688
112	ENSG00000141655.17	TNFRSF11A	TNF receptor superfamily member 11a [Source:HGNC Symbol;Acc:HGNC:11908]	chr18;chr18;chr18;chr18;chr18;chr18;chr18;chr18;chr18;chr18;chr18;chr18;chr18;chr18;chr18;chr18;chr18;chr18;chr18;chr18;chr18;chr18;chr18;chr18;chr18;chr18;chr18;chr18;chr18;chr18;chr18;chr18;chr18;chr18;chr18;chr18;chr18;chr18;chr18;chr18;chr18;chr18;chr18;chr18;chr18;chr18;chr18	62325287;62325287;62325287;62325287;62325310;62325326;62336314;62348168;62348168;62348168;62348168;62348168;62349812;62349812;62349812;62349812;62349812;62354391;62354391;62354391;62354391;62354391;62357903;62358248;62358248;62358248;62358248;62358248;62359955;62359955;62359955;62359955;62359955;62359955;62361680;62361680;62361680;62361680;62366708;62366708;62366708;62367430;62368701;62384751;623…	62325427;62325427;62325427;62325427;62325427;62325427;62336786;62348249;62348249;62348249;62348249;62348249;62349937;62349937;62349937;62349937;62349937;62354534;62354534;62354534;62354534;62354534;62358341;62358341;62358341;62358341;62358341;62358341;62360043;62360049;62360049;62360049;62360049;62360049;62361793;62361793;62361793;62361793;62366760;62366760;62366760;62367435;62369484;62391288;623…	+;+;+;+;+;+;+;+;+;+;+;+;+;+;+;+;+;+;+;+;+;+;+;+;+;+;+;+;+;+;+;+;+;+;+;+;+;+;+;+;+;+;+;+;+;+;+	8995	chr18:62325287-62391288	387.079	375.01	734.723	649.734	611.044	323.402	1043.68	998.373	634.707	654.347	641.21	-0.563903	0.15839	-3.56022	0.000370544	0.137688
113	ENSG00000168273.8	SMIM4	small integral membrane protein 4 [Source:HGNC Symbol;Acc:HGNC:37257]	chr3;chr3;chr3;chr3;chr3;chr3;chr3;chr3;chr3;chr3;chr3	52534013;52534525;52534803;52536602;52536605;52536605;52540424;52540424;52540424;52540424;52579018	52534148;52534877;52534877;52536773;52536906;52536906;52540525;52540526;52541890;52540526;52579237	+;+;+;+;+;+;+;+;+;+;+	2481	chr3:52534013-52579237	223.715	177.413	304.425	193.52	223.903	151.595	202.076	284.049	150.553	106.601	201.785	-0.683018	0.192277	-3.55226	0.000381941	0.139811
114	ENSG00000181790.11	ADGRB1	adhesion G protein-coupled receptor B1 [Source:HGNC Symbol;Acc:HGNC:943]	chr8;chr8;chr8;chr8;chr8;chr8;chr8;chr8;chr8;chr8;chr8;chr8;chr8;chr8;chr8;chr8;chr8;chr8;chr8;chr8;chr8;chr8;chr8;chr8;chr8;chr8;chr8;chr8;chr8;chr8;chr8;chr8;chr8;chr8;chr8;chr8;chr8;chr8;chr8;chr8;chr8;chr8;chr8;chr8;chr8;chr8;chr8;chr8;chr8;chr8;chr8;chr8;chr8;chr8;chr8;chr8;chr8;chr8;chr8;chr8;chr8;chr8;chr8;chr8;chr8;chr8;chr8;chr8;chr8;chr8;chr8;chr8;chr8;chr8;chr8;chr8;chr8;chr8;chr8;chr8…	142449430;142449430;142449679;142463980;142463980;142463980;142464016;142475474;142475474;142475474;142475474;142476585;142476585;142476585;142476585;142477114;142477114;142477114;142477114;142477385;142477385;142477385;142477385;142478187;142478187;142478187;142478196;142479120;142479323;142479323;142479323;142479323;142479693;142479693;142479693;142479693;142481254;142481254;142481254;142481254…	142450104;142450104;142450104;142464982;142464982;142464982;142464982;142475635;142475635;142475635;142475635;142476695;142476695;142476695;142476695;142477278;142477278;142477278;142477278;142477549;142477549;142477549;142477549;142478360;142478360;142478360;142478360;142479794;142479487;142479487;142479487;142479487;142479794;142479794;142479794;142479794;142481360;142481360;142481360;142481360…	+;+;+;+;+;+;+;+;+;+;+;+;+;+;+;+;+;+;+;+;+;+;+;+;+;+;+;+;+;+;+;+;+;+;+;+;+;+;+;+;+;+;+;+;+;+;+;+;+;+;+;+;+;+;+;+;+;+;+;+;+;+;+;+;+;+;+;+;+;+;+;+;+;+;+;+;+;+;+;+;+;+;+;+;+;+;+;+;+;+;+;+;+;+;+;+;+;+;+;+;+;+;+;+;+;+;+;+;+;+;+;+;+;+;+;+;+;+;+;+;+;+;+;+;+;+;+;+;+;+;+;+;+;+;+;+;+;+;+;+;+;+	7356	chr8:142449430-142545009	431.822	364.387	571.908	564.091	532.734	487.349	672.822	710.962	519.896	442.28	529.825	-0.474503	0.13369	-3.54928	0.000386291	0.140163
115	ENSG00000100243.21	CYB5R3	cytochrome b5 reductase 3 [Source:HGNC Symbol;Acc:HGNC:2873]	chr22;chr22;chr22;chr22;chr22;chr22;chr22;chr22;chr22;chr22;chr22;chr22;chr22;chr22;chr22;chr22;chr22;chr22;chr22;chr22;chr22;chr22;chr22;chr22;chr22;chr22;chr22;chr22;chr22;chr22;chr22;chr22;chr22;chr22;chr22;chr22;chr22;chr22;chr22;chr22;chr22;chr22;chr22;chr22;chr22;chr22;chr22;chr22;chr22;chr22;chr22;chr22;chr22;chr22;chr22;chr22;chr22;chr22;chr22;chr22	42617840;42617840;42618842;42618853;42618875;42619744;42623789;42623789;42623789;42623789;42623789;42623789;42627304;42627304;42627304;42627304;42627304;42627304;42627605;42627605;42627605;42627605;42627605;42627605;42627641;42628152;42628152;42628152;42628152;42628152;42628152;42628152;42630882;42630882;42630882;42630882;42630882;42630882;42630882;42631041;42631378;42631378;42631378;42631378;426…	42619945;42619945;42619945;42619945;42619945;42619945;42623888;42623888;42623888;42623888;42623888;42623888;42627389;42627389;42627389;42627389;42627389;42627389;42627688;42627688;42627688;42627688;42627688;42627688;42627688;42628281;42628281;42628281;42628281;42628281;42628281;42628281;42630988;42630988;42633348;42630988;42630988;42630988;42630988;42631450;42631450;42631450;42631450;42631450;426…	-;-;-;-;-;-;-;-;-;-;-;-;-;-;-;-;-;-;-;-;-;-;-;-;-;-;-;-;-;-;-;-;-;-;-;-;-;-;-;-;-;-;-;-;-;-;-;-;-;-;-;-;-;-;-;-;-;-;-;-	5797	chr22:42617840-42649392	2875	2069.46	3066.14	2546.23	2829.11	2379.48	2574.18	2804.35	2313.54	1511.69	2496.92	-0.465079	0.131208	-3.54458	0.000393237	0.141442
116	ENSG00000184588.18	PDE4B	phosphodiesterase 4B [Source:HGNC Symbol;Acc:HGNC:8781]	chr1;chr1;chr1;chr1;chr1;chr1;chr1;chr1;chr1;chr1;chr1;chr1;chr1;chr1;chr1;chr1;chr1;chr1;chr1;chr1;chr1;chr1;chr1;chr1;chr1;chr1;chr1;chr1;chr1;chr1;chr1;chr1;chr1;chr1;chr1;chr1;chr1;chr1;chr1;chr1;chr1;chr1;chr1;chr1;chr1;chr1;chr1;chr1;chr1;chr1;chr1;chr1;chr1;chr1;chr1;chr1;chr1;chr1;chr1;chr1;chr1;chr1;chr1;chr1;chr1;chr1;chr1;chr1;chr1;chr1;chr1;chr1;chr1;chr1;chr1;chr1;chr1;chr1;chr1;chr1…	65792514;65792895;65913245;65913245;65918597;65918597;65992422;65992616;65992735;65992736;66048825;66062894;66112770;66152390;66247460;66247460;66247460;66247460;66247460;66247460;66257365;66257425;66257647;66257647;66257647;66257647;66257647;66257647;66257647;66257793;66257793;66257793;66257793;66257793;66257793;66257793;66266038;66266038;66266038;66266038;66266038;66266038;66266038;66266672;662…	65792630;65793248;65913356;65913356;65918835;65918835;65993142;65993142;65993142;65993142;66048890;66062957;66112798;66152532;66247654;66247544;66247557;66247654;66247654;66247654;66257504;66257526;66257683;66257683;66257683;66257683;66257683;66257683;66257683;66257863;66257863;66257863;66257863;66257863;66257863;66257863;66266155;66266087;66266087;66266087;66266087;66266087;66266087;66267509;662…	+;+;+;+;+;+;+;+;+;+;+;+;+;+;+;+;+;+;+;+;+;+;+;+;+;+;+;+;+;+;+;+;+;+;+;+;+;+;+;+;+;+;+;+;+;+;+;+;+;+;+;+;+;+;+;+;+;+;+;+;+;+;+;+;+;+;+;+;+;+;+;+;+;+;+;+;+;+;+;+;+;+;+;+;+;+;+;+;+;+;+;+;+;+;+;+;+;+;+;+;+;+;+;+;+;+;+;+;+;+;+;+;+;+;+;+;+;+;+;+	8930	chr1:65792514-66374579	782.483	773.392	615.69	657.145	411.407	423.343	545.376	634.488	452.743	330.009	562.608	-0.514908	0.14567	-3.53475	0.000408165	0.142655
117	ENSG00000091073.19	DTX2	deltex E3 ubiquitin ligase 2 [Source:HGNC Symbol;Acc:HGNC:15973]	chr7;chr7;chr7;chr7;chr7;chr7;chr7;chr7;chr7;chr7;chr7;chr7;chr7;chr7;chr7;chr7;chr7;chr7;chr7;chr7;chr7;chr7;chr7;chr7;chr7;chr7;chr7;chr7;chr7;chr7;chr7;chr7;chr7;chr7;chr7;chr7;chr7;chr7;chr7;chr7;chr7;chr7;chr7;chr7;chr7;chr7;chr7;chr7;chr7;chr7;chr7;chr7;chr7;chr7;chr7;chr7;chr7;chr7;chr7;chr7;chr7;chr7;chr7;chr7;chr7;chr7;chr7;chr7;chr7;chr7;chr7;chr7;chr7;chr7;chr7;chr7;chr7;chr7;chr7;chr7…	76461676;76461697;76461697;76461701;76461709;76461709;76461709;76461716;76461717;76461720;76461727;76462458;76463445;76463545;76463545;76463545;76463545;76463545;76463545;76463545;76463654;76470300;76470300;76472062;76476943;76476943;76477114;76477114;76477114;76477114;76477114;76478127;76478975;76480421;76480421;76480421;76480421;76480421;76480421;76480421;76480421;76480421;76480421;76480421;764…	76461836;76461836;76461836;76461836;76461836;76461836;76461836;76461836;76461836;76461836;76461836;76462611;76463709;76463709;76463709;76463709;76463709;76463709;76463709;76463709;76463709;76470419;76470419;76472122;76477178;76477178;76477178;76477178;76477178;76477178;76477178;76478202;76479120;76480777;76480778;76480777;76480551;76480777;76480778;76480777;76480777;76480695;76480447;76480777;764…	+;+;+;+;+;+;+;+;+;+;+;+;+;+;+;+;+;+;+;+;+;+;+;+;+;+;+;+;+;+;+;+;+;+;+;+;+;+;+;+;+;+;+;+;+;+;+;+;+;+;+;+;+;+;+;+;+;+;+;+;+;+;+;+;+;+;+;+;+;+;+;+;+;+;+;+;+;+;+;+;+;+;+;+;+;+;+;+;+;+;+;+;+;+;+;+;+;+;+;+;+;+;+;+;+;+;+;+;+;+	5042	chr7:76461676-76505995	799.131	716.025	1032.99	923.133	894.507	708.566	789.935	1045.43	706.193	494.446	811.036	-0.537094	0.152009	-3.5333	0.000410403	0.142655
118	ENSG00000108679.13	LGALS3BP	galectin 3 binding protein [Source:HGNC Symbol;Acc:HGNC:6564]	chr17;chr17;chr17;chr17;chr17;chr17;chr17;chr17;chr17;chr17;chr17;chr17;chr17;chr17;chr17;chr17;chr17;chr17;chr17;chr17;chr17;chr17;chr17;chr17;chr17;chr17;chr17;chr17;chr17;chr17;chr17;chr17;chr17;chr17;chr17;chr17;chr17;chr17;chr17;chr17;chr17;chr17;chr17;chr17;chr17;chr17;chr17;chr17;chr17;chr17;chr17;chr17;chr17;chr17;chr17;chr17;chr17;chr17;chr17;chr17;chr17;chr17;chr17;chr17;chr17;chr17;chr…	78971238;78971255;78971256;78971285;78971331;78972386;78972470;78972557;78972648;78972769;78972798;78972970;78972970;78972970;78972970;78972970;78972970;78972970;78972970;78972975;78973000;78973188;78974631;78974632;78974688;78974688;78974688;78974688;78974688;78974688;78974688;78974688;78974688;78974688;78974688;78974688;78974688;78974798;78975953;78975965;78975965;78975965;78975965;78975965;789…	78972704;78972704;78972704;78972704;78972704;78972704;78972704;78972704;78973343;78973215;78973222;78973222;78973222;78973222;78973222;78973343;78973125;78973175;78973222;78973222;78973222;78973222;78974819;78974819;78974819;78974819;78974819;78974819;78974819;78974796;78974819;78974819;78974819;78974997;78974772;78974819;78974819;78974819;78976156;78976156;78976156;78976156;78976156;78976156;789…	-;-;-;-;-;-;-;-;-;-;-;-;-;-;-;-;-;-;-;-;-;-;-;-;-;-;-;-;-;-;-;-;-;-;-;-;-;-;-;-;-;-;-;-;-;-;-;-;-;-;-;-;-;-;-;-;-;-;-;-;-;-;-;-;-;-;-;-;-;-;-;-;-;-;-;-;-;-;-;-;-;-;-;-;-;-;-	3422	chr17:78971238-78979947	1250.72	1036.86	2547.59	2001.9	2401.16	1965.12	2419.18	2869.06	2132.66	1635.3	2025.96	-0.457151	0.129208	-3.53809	0.000403032	0.142655
119	ENSG00000261221.3	ZNF865	zinc finger protein 865 [Source:HGNC Symbol;Acc:HGNC:38705]	chr19;chr19;chr19;chr19	55605405;55613593;55615972;55616415	55605732;55617269;55616016;55616468	+;+;+;+	4005	chr19:55605405-55617269	965.617	689.466	1003.58	846.548	896.713	910.692	901.306	1092.49	717.024	624.862	864.83	-0.507007	0.143345	-3.53697	0.000404746	0.142655
120	ENSG00000161813.22	LARP4	La ribonucleoprotein 4 [Source:HGNC Symbol;Acc:HGNC:24320]	chr12;chr12;chr12;chr12;chr12;chr12;chr12;chr12;chr12;chr12;chr12;chr12;chr12;chr12;chr12;chr12;chr12;chr12;chr12;chr12;chr12;chr12;chr12;chr12;chr12;chr12;chr12;chr12;chr12;chr12;chr12;chr12;chr12;chr12;chr12;chr12;chr12;chr12;chr12;chr12;chr12;chr12;chr12;chr12;chr12;chr12;chr12;chr12;chr12;chr12;chr12;chr12;chr12;chr12;chr12;chr12;chr12;chr12;chr12;chr12;chr12;chr12;chr12;chr12;chr12;chr12;chr…	50392383;50400809;50400857;50400885;50400889;50400895;50400896;50400907;50400908;50400929;50400929;50400932;50400950;50400956;50400985;50401001;50401108;50401193;50402675;50402675;50412405;50412405;50412405;50412405;50415712;50416346;50416346;50420788;50427762;50427762;50427762;50427762;50427762;50427762;50427762;50427762;50427762;50427762;50427762;50427762;50427762;50427762;50427762;50427765;504…	50392588;50401028;50401028;50401028;50401028;50401028;50401028;50401028;50401028;50401028;50401028;50401028;50401028;50401028;50401028;50401028;50401221;50401281;50402813;50402813;50412453;50412453;50412453;50412457;50415831;50416434;50416434;50420887;50427909;50427909;50427909;50427909;50427909;50427909;50427909;50427909;50427909;50427909;50427909;50427909;50427909;50427909;50427909;50427909;504…	+;+;+;+;+;+;+;+;+;+;+;+;+;+;+;+;+;+;+;+;+;+;+;+;+;+;+;+;+;+;+;+;+;+;+;+;+;+;+;+;+;+;+;+;+;+;+;+;+;+;+;+;+;+;+;+;+;+;+;+;+;+;+;+;+;+;+;+;+;+;+;+;+;+;+;+;+;+;+;+;+;+;+;+;+;+;+;+;+;+;+;+;+;+;+;+;+;+;+;+;+;+;+;+;+;+;+;+;+;+;+;+;+;+;+;+;+;+;+;+;+;+;+;+;+;+;+;+;+;+;+;+;+;+;+;+;+;+;+;+;+;+;+;+;+;+;+;+;+;+;+;+;+;+;+;+;+;+;+;+;+;+;+;+;+;+;+;+;+;+;+;+;+;+;+;+;+;+;+;+;+;+;+;+;+;+;+	8112	chr12:50392383-50480004	4248.51	4865.57	3433.5	3770.76	3671.78	4203.11	3397.41	3426.23	4084.44	4617.86	3971.92	0.330933	0.093956	3.52221	0.00042796	0.147518
121	ENSG00000243709.1	LEFTY1	left-right determination factor 1 [Source:HGNC Symbol;Acc:HGNC:6552]	chr1;chr1;chr1;chr1;chr1;chr1	225886282;225887399;225887785;225887786;225888817;225911119	225887090;225887638;225888032;225888032;225889146;225911382	-;-;-;-;-;-	1891	chr1:225886282-225911382	1355.82	1316.25	0.6841	1.64698	72.7959	194.266	5.7408	15.1269	128.891	134.952	322.618	0.743517	0.211738	3.5115	0.00044559	0.150748
122	ENSG00000168243.11	GNG4	G protein subunit gamma 4 [Source:HGNC Symbol;Acc:HGNC:4407]	chr1;chr1;chr1;chr1;chr1;chr1;chr1;chr1;chr1;chr1;chr1;chr1;chr1;chr1;chr1;chr1;chr1	235547685;235547687;235550832;235550832;235551754;235583740;235583740;235583740;235583740;235583740;235588869;235595400;235595400;235595400;235649662;235650549;235650549	235552237;235552237;235552237;235552237;235552237;235583848;235583848;235583848;235583848;235583848;235588959;235595479;235595511;235595511;235649784;235650754;235650754	-;-;-;-;-;-;-;-;-;-;-;-;-;-;-;-;-	5194	chr1:235547685-235650754	1924.99	1946.23	2493.54	2260.48	2086.82	2084.15	2095.39	2305.16	1819.64	1430.04	2044.64	-0.407334	0.116265	-3.50349	0.000459198	0.150748
123	ENSG00000151914.20	DST	dystonin [Source:HGNC Symbol;Acc:HGNC:1090]	chr6;chr6;chr6;chr6;chr6;chr6;chr6;chr6;chr6;chr6;chr6;chr6;chr6;chr6;chr6;chr6;chr6;chr6;chr6;chr6;chr6;chr6;chr6;chr6;chr6;chr6;chr6;chr6;chr6;chr6;chr6;chr6;chr6;chr6;chr6;chr6;chr6;chr6;chr6;chr6;chr6;chr6;chr6;chr6;chr6;chr6;chr6;chr6;chr6;chr6;chr6;chr6;chr6;chr6;chr6;chr6;chr6;chr6;chr6;chr6;chr6;chr6;chr6;chr6;chr6;chr6;chr6;chr6;chr6;chr6;chr6;chr6;chr6;chr6;chr6;chr6;chr6;chr6;chr6;chr6…	56457987;56457989;56457989;56457996;56458019;56458033;56458058;56458060;56458237;56458239;56458239;56458245;56458252;56458968;56459264;56460131;56460131;56460131;56460131;56460131;56460131;56460131;56460131;56460131;56460131;56460131;56460131;56460131;56460131;56460131;56463046;56463046;56463046;56463046;56463046;56463046;56463046;56463565;56463565;56463565;56463565;56463565;56463565;56463565;564…	56459267;56459267;56459267;56459267;56459267;56459267;56459267;56459267;56459267;56459267;56459267;56459267;56459267;56459267;56459267;56460254;56460254;56460254;56460254;56460254;56460254;56462068;56460254;56460254;56460254;56460254;56460254;56460254;56460254;56460254;56463156;56463156;56463156;56463156;56463156;56463156;56463156;56463764;56463764;56463764;56463764;56464316;56463764;56463764;564…	-;-;-;-;-;-;-;-;-;-;-;-;-;-;-;-;-;-;-;-;-;-;-;-;-;-;-;-;-;-;-;-;-;-;-;-;-;-;-;-;-;-;-;-;-;-;-;-;-;-;-;-;-;-;-;-;-;-;-;-;-;-;-;-;-;-;-;-;-;-;-;-;-;-;-;-;-;-;-;-;-;-;-;-;-;-;-;-;-;-;-;-;-;-;-;-;-;-;-;-;-;-;-;-;-;-;-;-;-;-;-;-;-;-;-;-;-;-;-;-;-;-;-;-;-;-;-;-;-;-;-;-;-;-;-;-;-;-;-;-;-;-;-;-;-;-;-;-;-;-;-;-;-;-;-;-;-;-;-;-;-;-;-;-;-;-;-;-;-;-;-;-;-;-;-;-;-;-;-;-;-;-;-;-;-;-;-;-;-;-;-;-;-;-;-;-;-;-;-;-…	47883	chr6:56457987-56954649	12840.2	19135.1	8644.29	9298.03	10879.7	11668.3	9025.69	8560.12	11011	13352.3	11441.5	0.422352	0.120412	3.50756	0.000452232	0.150748
124	ENSG00000110076.19	NRXN2	neurexin 2 [Source:HGNC Symbol;Acc:HGNC:8009]	chr11;chr11;chr11;chr11;chr11;chr11;chr11;chr11;chr11;chr11;chr11;chr11;chr11;chr11;chr11;chr11;chr11;chr11;chr11;chr11;chr11;chr11;chr11;chr11;chr11;chr11;chr11;chr11;chr11;chr11;chr11;chr11;chr11;chr11;chr11;chr11;chr11;chr11;chr11;chr11;chr11;chr11;chr11;chr11;chr11;chr11;chr11;chr11;chr11;chr11;chr11;chr11;chr11;chr11;chr11;chr11;chr11;chr11;chr11;chr11;chr11;chr11;chr11;chr11;chr11;chr11;chr…	64606174;64606174;64606174;64606174;64606177;64607044;64620294;64620294;64620294;64620294;64620294;64620294;64622753;64622753;64622753;64622753;64622753;64622753;64622753;64626463;64626463;64626463;64630402;64630402;64630402;64630402;64630402;64630405;64630486;64635271;64635271;64635271;64635271;64635271;64635271;64635271;64637405;64642539;64642539;64642539;64643257;64648219;64648219;64648219;646…	64608082;64608082;64608082;64608082;64608082;64607500;64620372;64620372;64620372;64620372;64620372;64620372;64623078;64622796;64623078;64623078;64623078;64623078;64623996;64626552;64626552;64626552;64630573;64630573;64630573;64630573;64630573;64630573;64630573;64635452;64635452;64635452;64635452;64635452;64635452;64635452;64637445;64642600;64642686;64643315;64643486;64648338;64648338;64648338;646…	-;-;-;-;-;-;-;-;-;-;-;-;-;-;-;-;-;-;-;-;-;-;-;-;-;-;-;-;-;-;-;-;-;-;-;-;-;-;-;-;-;-;-;-;-;-;-;-;-;-;-;-;-;-;-;-;-;-;-;-;-;-;-;-;-;-;-;-;-;-;-;-;-;-;-;-;-;-;-;-;-;-;-;-;-;-;-;-;-;-;-;-;-;-;-;-;-;-;-;-;-;-;-;-;-;-;-;-;-;-;-;-;-;-;-;-;-;-;-	10589	chr11:64606174-64723197	738.78	623.601	856.493	928.897	790.828	569.323	758.934	864.752	582.717	509.189	722.352	-0.504976	0.144057	-3.50538	0.000455948	0.150748
125	ENSG00000063241.8	ISOC2	isochorismatase domain containing 2 [Source:HGNC Symbol;Acc:HGNC:26278]	chr19;chr19;chr19;chr19;chr19;chr19;chr19;chr19;chr19;chr19;chr19;chr19;chr19;chr19;chr19;chr19;chr19;chr19;chr19;chr19;chr19;chr19;chr19;chr19;chr19;chr19;chr19;chr19;chr19;chr19;chr19;chr19;chr19;chr19;chr19	55452985;55452985;55452989;55452989;55453899;55454989;55454989;55454989;55454990;55455002;55455260;55455260;55455260;55455260;55455260;55455332;55455636;55455636;55455636;55455636;55455897;55456349;55456349;55456349;55456349;55456349;55456349;55457092;55459717;55461512;55461512;55461512;55461512;55461512;55461512	55453388;55453388;55453388;55453584;55455585;55455106;55455106;55455106;55455106;55455106;55455330;55455378;55455330;55455330;55455330;55455845;55455845;55455845;55455845;55455845;55456489;55456489;55456489;55456489;55456489;55456489;55456489;55457212;55460031;55461624;55461642;55461626;55462343;55461645;55461642	-;-;-;-;-;-;-;-;-;-;-;-;-;-;-;-;-;-;-;-;-;-;-;-;-;-;-;-;-;-;-;-;-;-;-	4408	chr19:55452985-55462343	986.428	725.586	1169.81	974.189	1108.48	923.044	876.047	1179.06	766.847	585.17	929.466	-0.531865	0.151793	-3.50387	0.000458545	0.150748
126	ENSG00000184076.13	UQCR10	ubiquinol-cytochrome c reductase, complex III subunit X [Source:HGNC Symbol;Acc:HGNC:30863]	chr22;chr22;chr22;chr22	29767369;29767374;29769678;29769678	29767548;29767607;29770413;29770027	+;+;+;+	975	chr22:29767369-29770413	973.941	777.641	1243.69	987.365	1070.98	878.128	1010.38	1369.82	896.821	677.029	988.58	-0.528738	0.150626	-3.51027	0.000447653	0.150748
127	ENSG00000100979.15	PLTP	phospholipid transfer protein [Source:HGNC Symbol;Acc:HGNC:9093]	chr20;chr20;chr20;chr20;chr20;chr20;chr20;chr20;chr20;chr20;chr20;chr20;chr20;chr20;chr20;chr20;chr20;chr20;chr20;chr20;chr20;chr20;chr20;chr20;chr20;chr20;chr20;chr20;chr20;chr20;chr20;chr20;chr20;chr20;chr20;chr20;chr20;chr20;chr20;chr20;chr20;chr20;chr20;chr20;chr20;chr20;chr20;chr20;chr20;chr20;chr20;chr20;chr20;chr20;chr20;chr20;chr20;chr20;chr20;chr20;chr20;chr20;chr20;chr20;chr20;chr20;chr…	45898621;45898622;45898760;45898763;45898806;45899462;45899462;45899462;45899462;45899462;45899622;45899622;45899622;45899622;45899622;45899836;45899836;45899836;45899836;45899836;45902267;45902267;45902267;45902267;45902267;45902440;45902440;45902440;45902440;45902440;45904800;45904800;45904800;45904800;45904800;45904942;45904942;45904942;45904942;45904942;45906268;45906268;45906268;45906268;459…	45899063;45899063;45899063;45899063;45899063;45899538;45899538;45899538;45899538;45899538;45899685;45899685;45899685;45899685;45899685;45899878;45899878;45899878;45899878;45899878;45902334;45902334;45902334;45902334;45902334;45902604;45902604;45902604;45902604;45902604;45904859;45904859;45904859;45904859;45904859;45905118;45905118;45905118;45905118;45905118;45906359;45906359;45906359;45906359;459…	-;-;-;-;-;-;-;-;-;-;-;-;-;-;-;-;-;-;-;-;-;-;-;-;-;-;-;-;-;-;-;-;-;-;-;-;-;-;-;-;-;-;-;-;-;-;-;-;-;-;-;-;-;-;-;-;-;-;-;-;-;-;-;-;-;-;-;-;-;-;-;-;-;-	2541	chr20:45898621-45912155	3994.62	3342.16	6191.79	5488.56	5918.53	5073.38	6082.96	6270.08	5356.02	4146.09	5186.42	-0.366024	0.104601	-3.49926	0.000466554	0.151957
128	ENSG00000007541.17	PIGQ	phosphatidylinositol glycan anchor biosynthesis class Q [Source:HGNC Symbol;Acc:HGNC:14135]	chr16;chr16;chr16;chr16;chr16;chr16;chr16;chr16;chr16;chr16;chr16;chr16;chr16;chr16;chr16;chr16;chr16;chr16;chr16;chr16;chr16;chr16;chr16;chr16;chr16;chr16;chr16;chr16;chr16;chr16;chr16;chr16;chr16;chr16;chr16;chr16;chr16;chr16;chr16;chr16;chr16;chr16;chr16;chr16;chr16;chr16;chr16;chr16;chr16;chr16;chr16;chr16;chr16;chr16;chr16;chr16;chr16;chr16;chr16;chr16;chr16;chr16;chr16;chr16;chr16;chr16;chr…	566995;567009;567471;567496;569968;569968;569976;569981;570018;570062;570301;570648;570648;572506;574066;574066;574066;574066;574066;574066;574066;574066;574066;574332;574528;574707;574751;575839;575839;575839;575839;575839;575839;575839;575839;575839;575839;575946;576134;576134;576134;576134;576134;576134;576134;576134;576134;576134;577901;578060;578291;578379;578379;578379;578379;578379;578379;…	567075;567075;567563;567563;570096;570096;570096;570096;570096;570096;570389;570658;570760;572601;574763;574763;574763;574763;574438;574409;574763;574763;574519;574438;574763;574763;574763;575970;575970;575970;575970;577217;575970;575970;575970;575970;575970;576002;576254;576254;576254;576254;576254;576254;576254;577234;576254;576254;578291;578505;580263;578505;578505;578462;578505;578505;578505;…	+;+;+;+;+;+;+;+;+;+;+;+;+;+;+;+;+;+;+;+;+;+;+;+;+;+;+;+;+;+;+;+;+;+;+;+;+;+;+;+;+;+;+;+;+;+;+;+;+;+;+;+;+;+;+;+;+;+;+;+;+;+;+;+;+;+;+;+;+;+;+;+;+;+;+;+;+;+;+;+;+;+;+;+;+;+;+;+;+;+;+;+;+;+;+;+;+;+;+;+;+;+;+;+;+;+;+;+;+;+;+;+;+;+;+;+;+;+;+;+;+;+;+;+;+;+;+;+;+;+;+;+;+;+;+;+;+;+;+;+;+;+	7856	chr16:566995-584109	734.618	591.73	1146.55	1130.65	1214.37	1033.09	1187.2	1350.49	1010.55	784.763	1018.4	-0.458478	0.131364	-3.49014	0.000482759	0.156007
129	ENSG00000151151.6	IPMK	inositol polyphosphate multikinase [Source:HGNC Symbol;Acc:HGNC:20739]	chr10;chr10;chr10;chr10;chr10;chr10	58191517;58199240;58216145;58227043;58237729;58267422	58196698;58199321;58216317;58227139;58237814;58267894	-;-;-;-;-;-	6093	chr10:58191517-58267894	917.753	1126.09	578.064	715.613	633.104	868.021	598.192	602.553	792.842	898.168	773.04	0.444482	0.127517	3.48566	0.00049093	0.157417
130	ENSG00000275342.5	PRAG1	PEAK1 related, kinase-activating pseudokinase 1 [Source:HGNC Symbol;Acc:HGNC:25438]	chr8;chr8;chr8;chr8;chr8;chr8;chr8;chr8;chr8;chr8;chr8	8317736;8317736;8327710;8327710;8339478;8339478;8376247;8376247;8381418;8381418;8386321	8319302;8319302;8328461;8328461;8339635;8339635;8378078;8378078;8381834;8381747;8386439	-;-;-;-;-;-;-;-;-;-;-	4845	chr8:8317736-8386439	2544.11	1934.54	2573.58	2132.02	2566.61	1990.95	2400.8	2778.3	2178.15	1506.02	2260.51	-0.461975	0.132888	-3.47643	0.000508146	0.158114
131	ENSG00000167889.12	MGAT5B	alpha-1,6-mannosylglycoprotein 6-beta-N-acetylglucosaminyltransferase B [Source:HGNC Symbol;Acc:HGNC:24140]	chr17;chr17;chr17;chr17;chr17;chr17;chr17;chr17;chr17;chr17;chr17;chr17;chr17;chr17;chr17;chr17;chr17;chr17;chr17;chr17;chr17;chr17;chr17;chr17;chr17;chr17;chr17;chr17;chr17;chr17;chr17;chr17;chr17;chr17;chr17;chr17;chr17;chr17;chr17;chr17;chr17;chr17;chr17;chr17;chr17;chr17;chr17;chr17;chr17;chr17;chr17;chr17;chr17;chr17;chr17;chr17;chr17;chr17;chr17;chr17;chr17;chr17;chr17;chr17;chr17;chr17;chr…	76868456;76868456;76868716;76868824;76872647;76872711;76872851;76872851;76872851;76872851;76882151;76882151;76882151;76882151;76882151;76882151;76902555;76902555;76902555;76902555;76902555;76903303;76903303;76903303;76903303;76903303;76904252;76904252;76904252;76904252;76904252;76905169;76905169;76905169;76905169;76905169;76906018;76906018;76906018;76906018;76906018;76913669;76923850;76924966;769…	76869097;76869097;76869097;76869097;76872963;76872963;76872963;76872963;76872963;76872963;76882298;76882298;76882527;76882298;76882298;76882298;76902670;76902670;76902670;76902670;76902670;76903376;76903376;76903376;76903376;76903376;76904422;76904422;76904422;76904422;76904422;76905333;76905333;76905333;76905333;76905333;76906187;76906187;76906187;76906187;76906187;76914098;76924423;76925097;769…	+;+;+;+;+;+;+;+;+;+;+;+;+;+;+;+;+;+;+;+;+;+;+;+;+;+;+;+;+;+;+;+;+;+;+;+;+;+;+;+;+;+;+;+;+;+;+;+;+;+;+;+;+;+;+;+;+;+;+;+;+;+;+;+;+;+;+;+;+;+;+;+;+;+;+;+;+;+;+;+;+;+;+;+;+;+;+	6386	chr17:76868456-76950393	350.661	288.96	632.108	540.21	613.25	499.702	583.266	661.38	446.244	402.588	501.837	-0.493296	0.141752	-3.47999	0.000501432	0.158114
132	ENSG00000172081.14	MOB3A	MOB kinase activator 3A [Source:HGNC Symbol;Acc:HGNC:29802]	chr19;chr19;chr19;chr19;chr19;chr19;chr19;chr19;chr19;chr19;chr19;chr19;chr19;chr19;chr19;chr19;chr19;chr19;chr19;chr19;chr19;chr19;chr19;chr19;chr19;chr19;chr19;chr19	2071036;2073035;2073137;2076811;2076811;2078140;2078140;2078331;2078372;2078374;2078397;2078446;2078511;2085175;2085175;2085175;2085175;2085175;2085175;2085175;2085175;2085477;2090075;2095241;2096226;2096226;2096381;2096381	2073424;2073424;2073424;2077013;2077013;2078719;2078679;2078679;2078679;2078679;2078679;2078679;2078679;2085328;2085328;2085325;2085328;2085328;2085392;2085342;2085328;2085652;2090176;2095323;2096270;2096326;2096673;2096479	-;-;-;-;-;-;-;-;-;-;-;-;-;-;-;-;-;-;-;-;-;-;-;-;-;-;-;-	4145	chr19:2071036-2096673	288.228	250.715	405.671	339.278	373.906	317.788	401.856	433.637	314.104	231.346	335.653	-0.535398	0.153831	-3.48044	0.000500593	0.158114
133	ENSG00000130881.14	LRP3	LDL receptor related protein 3 [Source:HGNC Symbol;Acc:HGNC:6695]	chr19;chr19;chr19;chr19;chr19;chr19;chr19;chr19;chr19;chr19;chr19;chr19;chr19;chr19;chr19;chr19;chr19;chr19	33177603;33194330;33196730;33196730;33196736;33202848;33202848;33202848;33203870;33204638;33204638;33204638;33205246;33205246;33206601;33206601;33206988;33206988	33177729;33194858;33196777;33196777;33196777;33202986;33202986;33202986;33206362;33204852;33205534;33204852;33206362;33205291;33206733;33206733;33207639;33208864	+;+;+;+;+;+;+;+;+;+;+;+;+;+;+;+;+;+	5346	chr19:33177603-33208864	1266.33	976.301	1329.21	1087.01	1334.59	1302.59	1328.42	1512.69	1152.44	841.466	1213.1	-0.469001	0.134914	-3.47629	0.000508394	0.158114
134	ENSG00000121104.8	FAM117A	family with sequence similarity 117 member A [Source:HGNC Symbol;Acc:HGNC:24179]	chr17;chr17;chr17;chr17;chr17;chr17;chr17;chr17;chr17;chr17;chr17;chr17;chr17;chr17;chr17;chr17;chr17;chr17;chr17;chr17;chr17;chr17;chr17;chr17;chr17;chr17;chr17;chr17;chr17;chr17;chr17;chr17;chr17;chr17;chr17;chr17;chr17;chr17;chr17;chr17;chr17;chr17;chr17;chr17;chr17;chr17;chr17;chr17;chr17;chr17;chr17;chr17;chr17;chr17;chr17;chr17;chr17;chr17;chr17;chr17;chr17;chr17;chr17;chr17;chr17;chr17;chr…	49710332;49710995;49711345;49716165;49716165;49716165;49716205;49717513;49717513;49717513;49717513;49717557;49717587;49717606;49717657;49717686;49717968;49719760;49719760;49719760;49719760;49719760;49719760;49719760;49719760;49719760;49720326;49720326;49720326;49720326;49720326;49720326;49720326;49720326;49720332;49720404;49722499;49722499;49722499;49722499;49722499;49722499;49722499;49722499;497…	49711555;49711555;49711555;49716315;49716315;49716315;49716315;49717714;49717714;49717714;49717714;49717714;49717714;49717714;49717714;49717714;49718044;49719894;49719894;49719894;49719894;49719894;49719894;49719894;49719894;49719894;49720436;49720436;49720436;49720436;49720436;49720436;49720436;49720436;49720436;49720436;49722594;49722594;49722594;49722594;49722594;49722594;49722594;49722594;497…	-;-;-;-;-;-;-;-;-;-;-;-;-;-;-;-;-;-;-;-;-;-;-;-;-;-;-;-;-;-;-;-;-;-;-;-;-;-;-;-;-;-;-;-;-;-;-;-;-;-;-;-;-;-;-;-;-;-;-;-;-;-;-;-;-;-;-	3800	chr17:49710332-49789180	1321.48	1028.36	1631.58	1427.11	1395.26	1243.08	1439.79	1596.72	1225.01	983.222	1329.16	-0.428809	0.123635	-3.46835	0.000523657	0.161646
135	ENSG00000085644.14	ZNF213	zinc finger protein 213 [Source:HGNC Symbol;Acc:HGNC:13005]	chr16;chr16;chr16;chr16;chr16;chr16;chr16;chr16;chr16;chr16;chr16;chr16;chr16;chr16;chr16;chr16;chr16;chr16;chr16;chr16;chr16;chr16;chr16;chr16;chr16;chr16;chr16;chr16;chr16;chr16;chr16;chr16;chr16;chr16;chr16;chr16;chr16;chr16;chr16;chr16;chr16;chr16;chr16	3129777;3134923;3135029;3135133;3135138;3135138;3135159;3135318;3137166;3137166;3137166;3137166;3137166;3137166;3137166;3137404;3137650;3138354;3138418;3138418;3138418;3138418;3138418;3138418;3138745;3138745;3138745;3138745;3138745;3138975;3138975;3138975;3138975;3138975;3138975;3140689;3140689;3140689;3140689;3140689;3140689;3140689;3142464	3130056;3135109;3135387;3135445;3135387;3135387;3135387;3135387;3142804;3137679;3137679;3137679;3137679;3137434;3137679;3137679;3137679;3138541;3138541;3138541;3138541;3138541;3138541;3138541;3138818;3138818;3138818;3138818;3138818;3139098;3139098;3139098;3139098;3139098;3139098;3141532;3141355;3142804;3142353;3142804;3141779;3142803;3142708	+;+;+;+;+;+;+;+;+;+;+;+;+;+;+;+;+;+;+;+;+;+;+;+;+;+;+;+;+;+;+;+;+;+;+;+;+;+;+;+;+;+;+	6442	chr16:3129777-3142804	458.876	322.955	456.295	379.629	389.348	324.525	408.745	519.356	329.268	254.028	384.302	-0.567864	0.163958	-3.46346	0.000533266	0.163393
136	ENSG00000134323.12	MYCN	MYCN proto-oncogene, bHLH transcription factor [Source:HGNC Symbol;Acc:HGNC:7559]	chr2;chr2;chr2;chr2;chr2	15940550;15940566;15941948;15945493;15945493	15940743;15940743;15942854;15947004;15947007	+;+;+;+;+	2616	chr2:15940550-15947007	3143.46	2971.4	5459.12	5088.35	4900.49	3995.37	5510.02	4982.62	4468.94	3801.34	4432.11	-0.328224	0.0949413	-3.45713	0.00054597	0.164843
137	ENSG00000207927.1	MIR302A	microRNA 302a [Source:HGNC Symbol;Acc:HGNC:31623]	chr4	112648183	112648251	-	69	chr4:112648183-112648251	45.7836	24.4341	32.1527	26.3517	22.0594	3.36878	57.4081	46.221	19.4961	7.93836	28.5214	-0.730585	0.211231	-3.4587	0.000542794	0.164843
138	ENSG00000075407.18	ZNF37A	zinc finger protein 37A [Source:HGNC Symbol;Acc:HGNC:13102]	chr10;chr10;chr10;chr10;chr10;chr10;chr10;chr10;chr10;chr10;chr10;chr10;chr10;chr10;chr10;chr10;chr10;chr10;chr10;chr10;chr10;chr10;chr10;chr10;chr10;chr10;chr10;chr10;chr10;chr10;chr10;chr10;chr10;chr10;chr10;chr10	38094334;38094336;38094336;38094347;38094351;38094931;38094931;38094931;38094931;38095358;38095358;38095538;38095538;38095538;38095744;38095744;38095744;38095744;38096574;38096574;38096574;38096574;38096574;38114755;38114755;38114755;38114755;38114755;38115195;38115195;38115195;38115195;38115195;38117390;38117390;38146732	38094490;38094490;38094490;38094490;38094490;38095224;38095224;38095224;38095224;38095633;38095633;38095633;38095559;38095629;38095804;38095804;38095804;38095804;38096632;38096632;38096632;38096632;38096632;38114881;38114881;38114881;38114881;38114881;38115693;38115385;38115290;38115290;38115290;38125544;38123348;38150293	+;+;+;+;+;+;+;+;+;+;+;+;+;+;+;+;+;+;+;+;+;+;+;+;+;+;+;+;+;+;+;+;+;+;+;+	13190	chr10:38094334-38150293	710.686	1041.11	692.993	834.196	919.876	1042.08	822.083	832.818	1057.12	1265.6	921.855	0.438563	0.127067	3.45144	0.000557609	0.16614
139	ENSG00000198146.4	ZNF770	zinc finger protein 770 [Source:HGNC Symbol;Acc:HGNC:26061]	chr15;chr15;chr15;chr15;chr15	34978341;34983038;34987557;34988116;34988116	34983490;34983490;34987673;34988225;34988287	-;-;-;-;-	5439	chr15:34978341-34988287	6102.74	6878.73	4923.47	5844.31	5787.28	7062.08	5373.39	6006.2	6866.97	7395.15	6224.03	0.312447	0.090609	3.4483	0.000564137	0.16614
140	ENSG00000070423.18	RNF126	ring finger protein 126 [Source:HGNC Symbol;Acc:HGNC:21151]	chr19;chr19;chr19;chr19;chr19;chr19;chr19;chr19;chr19;chr19;chr19;chr19;chr19;chr19;chr19;chr19;chr19;chr19;chr19;chr19;chr19;chr19;chr19;chr19;chr19;chr19;chr19;chr19;chr19;chr19;chr19;chr19;chr19;chr19;chr19;chr19;chr19;chr19;chr19;chr19;chr19;chr19;chr19;chr19;chr19;chr19	647526;647526;647529;647530;648132;648372;648372;648372;648372;648372;648882;648882;648882;648882;648882;649679;649679;649679;649679;650234;650234;650234;650234;650234;651385;651611;651611;651611;651692;652233;652233;652233;652233;652233;652358;652826;652826;652826;652826;652826;661356;663047;663047;663047;663047;663047	648277;648277;648277;648277;648277;648487;648487;648487;648487;648487;648975;649748;648975;648975;648975;649748;649748;649748;649748;650296;650594;650296;650296;650296;651855;651784;651855;651915;651855;652296;652296;652296;652296;652296;652884;652884;652884;652884;652884;652884;661402;663171;663185;663233;663214;663194	-;-;-;-;-;-;-;-;-;-;-;-;-;-;-;-;-;-;-;-;-;-;-;-;-;-;-;-;-;-;-;-;-;-;-;-;-;-;-;-;-;-;-;-;-;-	3452	chr19:647526-663233	1821.98	1198.33	1636.37	1362.05	1523.2	1345.26	1384.68	1648.83	1137.27	953.737	1401.17	-0.484132	0.14044	-3.44725	0.000566332	0.16614
141	ENSG00000101445.10	PPP1R16B	protein phosphatase 1 regulatory subunit 16B [Source:HGNC Symbol;Acc:HGNC:15850]	chr20;chr20;chr20;chr20;chr20;chr20;chr20;chr20;chr20;chr20;chr20;chr20;chr20;chr20;chr20;chr20;chr20;chr20;chr20;chr20;chr20;chr20;chr20;chr20;chr20;chr20;chr20;chr20	38805697;38805724;38835825;38835825;38836116;38838113;38838448;38889595;38889595;38889595;38889595;38895565;38895565;38895565;38895565;38900581;38900581;38902668;38902668;38905969;38906979;38906979;38907806;38907806;38908028;38908028;38918157;38918157	38805792;38805792;38836175;38836175;38836175;38838198;38838510;38889665;38889665;38889665;38889665;38895698;38895646;38895710;38895710;38900684;38900684;38902792;38902792;38906094;38907054;38907054;38907935;38907935;38908193;38908193;38923024;38923024	+;+;+;+;+;+;+;+;+;+;+;+;+;+;+;+;+;+;+;+;+;+;+;+;+;+;+;+	6408	chr20:38805697-38923024	1274.66	1288.63	317.422	302.221	423.54	565.954	288.188	342.035	462.491	467.229	573.237	0.489074	0.141799	3.44907	0.000562526	0.16614
142	ENSG00000239264.9	TXNDC5	thioredoxin domain containing 5 [Source:HGNC Symbol;Acc:HGNC:21073]	chr6;chr6;chr6;chr6;chr6;chr6;chr6;chr6;chr6;chr6;chr6;chr6;chr6;chr6;chr6;chr6;chr6;chr6;chr6;chr6;chr6;chr6;chr6;chr6;chr6;chr6;chr6;chr6;chr6;chr6	7881517;7881517;7883144;7883155;7884359;7884359;7884359;7884359;7885961;7885961;7885961;7885961;7888705;7888705;7888705;7888705;7889495;7889495;7891621;7891621;7895106;7895106;7895155;7899576;7899576;7899576;7904574;7904574;7909813;7910514	7883266;7883266;7883266;7883266;7884488;7884488;7884488;7884488;7886043;7886043;7886043;7886043;7888961;7888848;7888848;7889445;7889581;7889581;7891736;7891736;7895202;7895202;7895202;7900242;7899681;7899681;7904723;7904723;7910077;7910788	-;-;-;-;-;-;-;-;-;-;-;-;-;-;-;-;-;-;-;-;-;-;-;-;-;-;-;-;-;-	4361	chr6:7881517-7910788	400.606	233.717	476.818	331.043	420.231	307.682	359.374	451.285	305.439	173.51	345.97	-0.619848	0.180155	-3.44064	0.000580332	0.169048
143	ENSG00000204531.19	POU5F1	POU class 5 homeobox 1 [Source:HGNC Symbol;Acc:HGNC:9221]	chr6;chr6;chr6;chr6;chr6;chr6;chr6;chr6;chr6;chr6;chr6;chr6;chr6;chr6;chr6;chr6;chr6;chr6;chr6;chr6;chr6;chr6;chr6;chr6;chr6;chr6;chr6;chr6;chr6;chr6;chr6;chr6	31164337;31164337;31164347;31164348;31164351;31164351;31165128;31165128;31165128;31165128;31165128;31165128;31165571;31165571;31165571;31165571;31165571;31165571;31165700;31165927;31165927;31165927;31165927;31165927;31166534;31166534;31169918;31170216;31170216;31170263;31170309;31180619	31164867;31164867;31164867;31164867;31164867;31164867;31165286;31165286;31165286;31165286;31165286;31165286;31165701;31167170;31165701;31165701;31165701;31165701;31166047;31166047;31166047;31166838;31166047;31166047;31166838;31166838;31169932;31170658;31170682;31170304;31170620;31180731	-;-;-;-;-;-;-;-;-;-;-;-;-;-;-;-;-;-;-;-;-;-;-;-;-;-;-;-;-;-;-;-	2885	chr6:31164337-31180731	42836.8	45993.4	28891.6	38043.6	38049.1	48183.6	36315.2	32326.9	46044.4	46938.4	40362.3	0.400437	0.116559	3.43549	0.00059149	0.16998
144	ENSG00000146232.17	NFKBIE	NFKB inhibitor epsilon [Source:HGNC Symbol;Acc:HGNC:7799]	chr6;chr6;chr6;chr6;chr6;chr6;chr6;chr6;chr6;chr6;chr6;chr6;chr6;chr6;chr6;chr6;chr6;chr6	44258166;44258166;44258693;44259213;44260043;44260043;44260043;44260451;44260451;44260474;44261626;44261626;44261626;44262560;44262560;44264982;44264982;44264982	44259284;44259284;44259079;44259284;44260282;44260144;44260282;44260539;44260539;44260539;44261848;44261848;44261848;44262662;44262662;44265593;44265788;44265551	-;-;-;-;-;-;-;-;-;-;-;-;-;-;-;-;-;-	2581	chr6:44258166-44265788	369.39	304.895	383.78	362.336	345.229	280.731	428.264	420.191	296.774	272.172	346.376	-0.503605	0.146594	-3.43537	0.000591749	0.16998
145	ENSG00000168140.5	VASN	vasorin [Source:HGNC Symbol;Acc:HGNC:18517]	chr16;chr16	4371848;4380869	4371993;4383538	+;+	2816	chr16:4371848-4383538	561.889	365.449	469.293	478.448	433.467	339.123	391.523	463.89	308.688	221.14	403.291	-0.574041	0.167294	-3.43133	0.00060063	0.171341
146	ENSG00000107731.12	UNC5B	unc-5 netrin receptor B [Source:HGNC Symbol;Acc:HGNC:12568]	chr10;chr10;chr10;chr10;chr10;chr10;chr10;chr10;chr10;chr10;chr10;chr10;chr10;chr10;chr10;chr10;chr10;chr10;chr10;chr10;chr10;chr10;chr10;chr10;chr10;chr10;chr10;chr10;chr10;chr10;chr10;chr10;chr10	71212570;71212927;71279821;71279821;71284720;71284720;71285326;71285326;71286689;71286689;71287598;71287598;71288568;71288568;71288958;71290915;71290915;71291432;71291432;71292467;71292467;71293405;71293405;71293700;71293700;71295811;71295811;71296578;71296578;71297909;71297909;71299112;71299112	71213064;71213064;71280045;71280045;71284863;71284863;71285429;71285429;71286869;71286869;71287765;71287765;71288732;71288732;71288990;71291109;71291109;71291821;71291821;71292554;71292554;71293573;71293573;71293933;71293933;71295960;71295960;71296742;71296742;71298090;71298090;71302864;71302864	+;+;+;+;+;+;+;+;+;+;+;+;+;+;+;+;+;+;+;+;+;+;+;+;+;+;+;+;+;+;+;+;+	6841	chr10:71212570-71302864	2363.06	2020.59	2919.05	2967.04	2743.08	2246.97	2830.22	3076.64	2428.35	1980.05	2557.51	-0.396701	0.115816	-3.42526	0.000614203	0.172638
147	ENSG00000213442.5	RPL18AP3	ribosomal protein L18a pseudogene 3 [Source:HGNC Symbol;Acc:HGNC:31387]	chr12	104265309	104265836	+	528	chr12:104265309-104265836	177.932	135.981	333.841	197.638	247.065	168.439	234.225	358.843	160.301	154.231	216.849	-0.669888	0.195654	-3.42384	0.000617422	0.172638
148	ENSG00000100258.18	LMF2	lipase maturation factor 2 [Source:HGNC Symbol;Acc:HGNC:25096]	chr22;chr22;chr22;chr22;chr22;chr22;chr22;chr22;chr22;chr22;chr22;chr22;chr22;chr22;chr22;chr22;chr22;chr22;chr22;chr22;chr22;chr22;chr22;chr22;chr22;chr22;chr22;chr22;chr22;chr22;chr22;chr22;chr22;chr22;chr22;chr22;chr22;chr22;chr22;chr22;chr22;chr22;chr22;chr22;chr22;chr22;chr22	50502949;50502951;50503261;50503808;50503808;50503808;50504340;50504340;50504340;50504559;50504559;50504802;50504802;50504802;50504834;50505057;50505057;50505057;50505057;50505229;50505229;50505229;50505403;50505403;50505674;50505674;50505674;50505696;50506035;50506035;50506035;50506035;50506285;50506285;50506285;50506396;50506638;50506638;50506638;50506638;50506782;50506782;50506782;50506782;505…	50503699;50503699;50503699;50503904;50503904;50503904;50504727;50504451;50504451;50504727;50504727;50504984;50504984;50504984;50504984;50505537;50505153;50505153;50505153;50505257;50505334;50505334;50505537;50505537;50505815;50505815;50505815;50505815;50506213;50506220;50506213;50506213;50506502;50506502;50506502;50506502;50506666;50506666;50506666;50506666;50507250;50507035;50507120;50507035;505…	-;-;-;-;-;-;-;-;-;-;-;-;-;-;-;-;-;-;-;-;-;-;-;-;-;-;-;-;-;-;-;-;-;-;-;-;-;-;-;-;-;-;-;-;-;-;-	3065	chr22:50502949-50507702	920.874	807.387	1207.44	1119.95	1190.1	1090.36	1217.05	1398.39	1079.87	780.227	1081.16	-0.451738	0.131944	-3.42372	0.000617696	0.172638
149	ENSG00000105655.19	ISYNA1	inositol-3-phosphate synthase 1 [Source:HGNC Symbol;Acc:HGNC:29821]	chr19;chr19;chr19;chr19;chr19;chr19;chr19;chr19;chr19;chr19;chr19;chr19;chr19;chr19;chr19;chr19;chr19;chr19;chr19;chr19;chr19;chr19;chr19;chr19;chr19;chr19;chr19;chr19;chr19;chr19;chr19;chr19;chr19;chr19;chr19;chr19;chr19;chr19;chr19;chr19;chr19;chr19;chr19;chr19;chr19;chr19;chr19;chr19;chr19;chr19;chr19;chr19;chr19;chr19;chr19;chr19;chr19;chr19;chr19;chr19;chr19;chr19;chr19;chr19;chr19;chr19;chr…	18434388;18434388;18434809;18434815;18434821;18434821;18434821;18434822;18434861;18435248;18435266;18435266;18435266;18435266;18435266;18435266;18435266;18435266;18435394;18435416;18435563;18435563;18435563;18435563;18435563;18435563;18435563;18435563;18435563;18435563;18435757;18435757;18435757;18435757;18435757;18435757;18435757;18435757;18435757;18435757;18436032;18436032;18436032;18436032;184…	18435117;18435117;18435117;18435117;18435117;18435117;18435117;18435117;18435117;18435483;18435483;18435483;18435483;18435483;18435483;18435483;18435483;18435483;18435483;18435676;18435664;18435676;18435676;18435676;18435676;18435676;18435676;18435737;18435676;18435676;18435921;18435921;18435866;18435921;18435921;18435921;18435902;18435921;18435921;18435921;18436247;18436247;18436247;18436247;184…	-;-;-;-;-;-;-;-;-;-;-;-;-;-;-;-;-;-;-;-;-;-;-;-;-;-;-;-;-;-;-;-;-;-;-;-;-;-;-;-;-;-;-;-;-;-;-;-;-;-;-;-;-;-;-;-;-;-;-;-;-;-;-;-;-;-;-;-;-;-;-;-;-;-;-;-;-;-;-;-;-;-;-;-;-;-;-;-;-;-;-;-	3150	chr19:18434388-18438167	3194.45	2659.07	3980.78	3536.89	3698.25	3449.63	3585.71	4039.71	3225.52	2452.95	3382.3	-0.402078	0.117578	-3.41969	0.000626936	0.1732
150	ENSG00000101443.18	WFDC2	WAP four-disulfide core domain 2 [Source:HGNC Symbol;Acc:HGNC:15939]	chr20;chr20;chr20;chr20;chr20;chr20;chr20;chr20;chr20;chr20;chr20;chr20;chr20;chr20;chr20;chr20;chr20;chr20;chr20;chr20;chr20;chr20;chr20	45469753;45469756;45469756;45469756;45470389;45470389;45470389;45471153;45471273;45479439;45479439;45479642;45479942;45479942;45479942;45479942;45479942;45481371;45481371;45481371;45481371;45481371;45481371	45469860;45469860;45469860;45469860;45470532;45470532;45470532;45471281;45471417;45480094;45479769;45479748;45480094;45480094;45480094;45480094;45480094;45481532;45481532;45481532;45481532;45481531;45481532	+;+;+;+;+;+;+;+;+;+;+;+;+;+;+;+;+;+;+;+;+;+;+	1335	chr20:45469753-45481532	596.227	419.629	840.759	750.2	777.593	652.419	694.637	875.677	629.291	377.639	661.407	-0.55517	0.162369	-3.41919	0.000628081	0.1732
151	ENSG00000108107.15	RPL28	ribosomal protein L28 [Source:HGNC Symbol;Acc:HGNC:10330]	chr19;chr19;chr19;chr19;chr19;chr19;chr19;chr19;chr19;chr19;chr19;chr19;chr19;chr19;chr19;chr19;chr19;chr19;chr19;chr19;chr19;chr19;chr19;chr19;chr19;chr19;chr19;chr19;chr19;chr19;chr19;chr19;chr19;chr19;chr19;chr19;chr19;chr19;chr19;chr19;chr19;chr19;chr19	55385932;55385932;55385932;55385932;55385934;55385936;55385943;55385961;55386350;55386350;55386350;55386350;55386350;55386350;55386350;55386350;55386350;55386357;55386570;55386570;55386570;55386570;55386570;55386570;55386570;55386570;55386570;55386570;55386570;55386767;55387285;55387930;55387930;55387930;55387930;55387930;55387930;55388243;55388243;55388243;55388243;55391554;55402943	55385965;55385965;55385965;55385965;55385965;55385965;55385965;55386438;55386438;55386438;55386438;55386438;55386438;55386438;55386438;55386438;55386438;55386438;55386674;55392100;55386693;55388048;55386693;55386693;55386693;55386693;55386693;55386693;55387036;55387231;55387610;55388048;55388048;55388048;55388048;55388888;55388048;55388373;55388343;55388373;55392085;55391803;55403250	+;+;+;+;+;+;+;+;+;+;+;+;+;+;+;+;+;+;+;+;+;+;+;+;+;+;+;+;+;+;+;+;+;+;+;+;+;+;+;+;+;+;+	6346	chr19:55385932-55403250	12453.1	9657.84	14925	12931.3	13497	12056.9	12126.9	14294	11165.9	8219.6	12132.8	-0.422047	0.12355	-3.41599	0.000635504	0.174086
152	ENSG00000180340.7	FZD2	frizzled class receptor 2 [Source:HGNC Symbol;Acc:HGNC:4040]	chr17	44557484	44561262	+	3779	chr17:44557484-44561262	867.807	933.807	1119.87	842.431	1047.82	592.904	1509.83	1316.88	996.468	892.498	1012.03	-0.504973	0.147934	-3.4135	0.000641346	0.17453
153	ENSG00000166341.8	DCHS1	dachsous cadherin-related 1 [Source:HGNC Symbol;Acc:HGNC:13681]	chr11;chr11;chr11;chr11;chr11;chr11;chr11;chr11;chr11;chr11;chr11;chr11;chr11;chr11;chr11;chr11;chr11;chr11;chr11;chr11;chr11	6621330;6624730;6625198;6625597;6625920;6626169;6626552;6626789;6628621;6629452;6629672;6629999;6631053;6631311;6631616;6632031;6633412;6633789;6634118;6639817;6655563	6624390;6624868;6625481;6625727;6626074;6626380;6626665;6627667;6628830;6629577;6629911;6630863;6631210;6631407;6631809;6633056;6633648;6634020;6634306;6641733;6655809	-;-;-;-;-;-;-;-;-;-;-;-;-;-;-;-;-;-;-;-;-	10713	chr11:6621330-6655809	2343.29	1946.23	3952.05	3548.42	3886.86	3266.59	3754.49	4503.6	3402.07	2644.61	3324.82	-0.421767	0.123627	-3.41159	0.000645842	0.174605
154	ENSG00000184436.12	THAP7	THAP domain containing 7 [Source:HGNC Symbol;Acc:HGNC:23190]	chr22;chr22;chr22;chr22;chr22;chr22;chr22;chr22;chr22;chr22;chr22;chr22;chr22;chr22;chr22;chr22;chr22;chr22;chr22;chr22;chr22;chr22;chr22;chr22;chr22;chr22	20999104;20999104;20999773;20999777;20999802;21000230;21000272;21000647;21000647;21000647;21000647;21000647;21000647;21000647;21001256;21001256;21001256;21001256;21001292;21001832;21001832;21001832;21001832;21002086;21002086;21002086	21000432;21000432;21000432;21000432;21000432;21000432;21000432;21001411;21000729;21000787;21001411;21000787;21001795;21000787;21001518;21001411;21001411;21001742;21001911;21001911;21002106;21001911;21002118;21002118;21002117;21002196	-;-;-;-;-;-;-;-;-;-;-;-;-;-;-;-;-;-;-;-;-;-;-;-;-;-	2879	chr22:20999104-21002196	345.458	249.653	511.023	401.863	476.482	362.705	473.042	545.407	393.172	269.904	402.871	-0.5411	0.158944	-3.40434	0.00066324	0.178144
155	ENSG00000115816.15	CEBPZ	CCAAT enhancer binding protein zeta [Source:HGNC Symbol;Acc:HGNC:24218]	chr2;chr2;chr2;chr2;chr2;chr2;chr2;chr2;chr2;chr2;chr2;chr2;chr2;chr2;chr2;chr2;chr2;chr2;chr2;chr2;chr2;chr2;chr2	37201612;37201784;37202784;37202784;37202950;37202950;37210999;37210999;37211843;37211843;37212335;37213864;37214886;37216140;37216316;37216984;37220385;37222380;37223170;37227544;37228608;37231273;37231412	37201903;37201903;37202865;37202865;37203008;37203008;37211082;37211082;37212108;37212039;37212392;37213961;37214952;37216208;37216418;37217037;37220473;37222563;37223401;37229036;37229036;37231369;37231596	-;-;-;-;-;-;-;-;-;-;-;-;-;-;-;-;-;-;-;-;-;-;-	3512	chr2:37201612-37231596	6515.83	8114.24	4481.54	6016.42	5140.94	5767.34	5245.95	5199.44	6592.94	7137.72	6021.24	0.365756	0.10771	3.39573	0.000684446	0.182654
156	ENSG00000260404.3	AC110079.1	general transcription factor IIi (GTF2I) pseudogene	chr4;chr4;chr4;chr4;chr4;chr4;chr4;chr4;chr4;chr4;chr4	118591773;118595912;118595912;118597094;118605584;118608658;118617996;118621463;118628036;118630289;118630440	118591895;118596049;118596022;118597225;118605819;118608722;118618119;118621527;118628226;118630346;118633729	+;+;+;+;+;+;+;+;+;+;+	4422	chr4:118591773-118633729	279.904	200.785	409.092	340.925	355.156	303.19	307.707	447.923	258.865	190.521	309.407	-0.602158	0.177737	-3.38792	0.000704259	0.186737
157	ENSG00000134686.18	PHC2	polyhomeotic homolog 2 [Source:HGNC Symbol;Acc:HGNC:3183]	chr1;chr1;chr1;chr1;chr1;chr1;chr1;chr1;chr1;chr1;chr1;chr1;chr1;chr1;chr1;chr1;chr1;chr1;chr1;chr1;chr1;chr1;chr1;chr1;chr1;chr1;chr1;chr1;chr1;chr1;chr1;chr1;chr1;chr1;chr1;chr1;chr1;chr1;chr1;chr1;chr1;chr1;chr1;chr1;chr1;chr1;chr1;chr1;chr1;chr1;chr1;chr1;chr1;chr1;chr1;chr1;chr1;chr1;chr1;chr1;chr1;chr1;chr1;chr1;chr1;chr1;chr1;chr1;chr1;chr1;chr1;chr1;chr1;chr1;chr1;chr1;chr1;chr1;chr1;chr1…	33323623;33323626;33323626;33323626;33323626;33324689;33325795;33328870;33328870;33328870;33328870;33328870;33328870;33330071;33330071;33330071;33330071;33330071;33330071;33330071;33330071;33331348;33331348;33331348;33331348;33331348;33331348;33331348;33331348;33331364;33331625;33332275;33332275;33332275;33332275;33332275;33332275;33332275;33332275;33332275;33333844;33334090;33334090;33334090;333…	33325019;33325019;33325019;33325019;33325019;33325019;33325961;33329146;33329146;33329146;33329146;33329146;33329146;33330212;33330212;33330212;33330212;33330212;33330212;33330212;33330212;33331462;33331462;33331462;33331462;33331462;33331462;33331462;33331462;33331462;33331699;33332404;33332404;33332404;33332404;33332404;33332404;33332404;33332404;33332404;33333932;33334292;33334292;33334292;333…	-;-;-;-;-;-;-;-;-;-;-;-;-;-;-;-;-;-;-;-;-;-;-;-;-;-;-;-;-;-;-;-;-;-;-;-;-;-;-;-;-;-;-;-;-;-;-;-;-;-;-;-;-;-;-;-;-;-;-;-;-;-;-;-;-;-;-;-;-;-;-;-;-;-;-;-;-;-;-;-;-;-;-;-;-	4975	chr1:33323623-33431052	352.742	359.075	647.843	584.678	562.514	346.984	900.158	813.489	648.787	519.395	573.567	-0.490184	0.14501	-3.38036	0.000723916	0.187488
158	ENSG00000249152.1	LNCPRESS2	lncRNA p53 regulated and ESC associated 2 [Source:HGNC Symbol;Acc:HGNC:52747]	chr4;chr4	92268767;92277050	92269356;92277075	-;-	616	chr4:92268767-92277075	1086.32	1185.59	883.857	845.725	1141.57	1039.83	926.566	895.006	1078.79	1527.57	1061.08	0.457041	0.135225	3.37986	0.000725224	0.187488
159	ENSG00000148362.11	PAXX	PAXX non-homologous end joining factor [Source:HGNC Symbol;Acc:HGNC:27849]	chr9;chr9;chr9;chr9;chr9;chr9;chr9;chr9;chr9;chr9;chr9;chr9;chr9;chr9;chr9;chr9;chr9;chr9;chr9;chr9;chr9;chr9;chr9;chr9;chr9;chr9;chr9;chr9;chr9;chr9;chr9;chr9;chr9;chr9;chr9;chr9;chr9	136992422;136992442;136992447;136992463;136992491;136992640;136992640;136992640;136992640;136992761;136992925;136992925;136992925;136993053;136993053;136993053;136993053;136993343;136993343;136993343;136993343;136993343;136993343;136993381;136993580;136993580;136993580;136993580;136993580;136993580;136993766;136993766;136993766;136993766;136993766;136993766;136993766	136992562;136992974;136992562;136992562;136992562;136992700;136993243;136992974;136992700;136992974;136993243;136993243;136992974;136993243;136993243;136993243;136993243;136993411;136993411;136993411;136993411;136993411;136993412;136993664;136993664;136993664;136993664;136993664;136993664;136993664;136993976;136993977;136993975;136993971;136993984;136993881;136993976	+;+;+;+;+;+;+;+;+;+;+;+;+;+;+;+;+;+;+;+;+;+;+;+;+;+;+;+;+;+;+;+;+;+;+;+;+	1363	chr9:136992422-136993984	437.025	371.823	465.872	419.157	491.924	430.08	489.117	487.421	393.172	271.038	425.663	-0.492938	0.145767	-3.38169	0.000720408	0.187488
160	ENSG00000167173.19	C15orf39	chromosome 15 open reading frame 39 [Source:HGNC Symbol;Acc:HGNC:24497]	chr15;chr15;chr15;chr15;chr15;chr15;chr15;chr15;chr15;chr15;chr15;chr15;chr15;chr15;chr15;chr15;chr15;chr15	75195643;75198866;75198887;75198892;75201882;75201961;75201961;75202205;75205999;75205999;75205999;75205999;75205999;75206049;75206444;75210749;75210749;75210749	75195735;75199161;75199161;75199161;75202059;75202059;75202059;75202426;75208824;75208824;75206129;75206135;75206112;75208876;75209595;75212169;75212169;75212169	+;+;+;+;+;+;+;+;+;+;+;+;+;+;+;+;+;+	5807	chr15:75195643-75212169	3368.21	2552.83	4096.39	3946.17	3891.27	3127.35	3823.38	4320.4	3372.83	2601.51	3510.03	-0.419589	0.124032	-3.38292	0.000717203	0.187488
161	ENSG00000205363.5	INSYN1	inhibitory synaptic factor 1 [Source:HGNC Symbol;Acc:HGNC:33753]	chr15;chr15;chr15;chr15;chr15;chr15;chr15;chr15;chr15;chr15	73735431;73739802;73739927;73740256;73740568;73750975;73750975;73750975;73752110;73752110	73740642;73740642;73740476;73740642;73740615;73751097;73751475;73751697;73752378;73752747	-;-;-;-;-;-;-;-;-;-	6573	chr15:73735431-73752747	285.107	307.02	387.2	416.686	388.245	294.206	432.857	336.993	259.948	231.346	333.961	-0.537192	0.159126	-3.37589	0.000735772	0.187867
162	ENSG00000159307.19	SCUBE1	signal peptide, CUB domain and EGF like domain containing 1 [Source:HGNC Symbol;Acc:HGNC:13441]	chr22;chr22;chr22;chr22;chr22;chr22;chr22;chr22;chr22;chr22;chr22;chr22;chr22;chr22;chr22;chr22;chr22;chr22;chr22;chr22;chr22;chr22;chr22;chr22;chr22;chr22;chr22;chr22;chr22;chr22;chr22;chr22;chr22;chr22;chr22;chr22;chr22;chr22;chr22;chr22;chr22;chr22;chr22;chr22;chr22;chr22;chr22;chr22;chr22;chr22;chr22;chr22;chr22;chr22	43197280;43203992;43207534;43208072;43210043;43210922;43212425;43214090;43218255;43220450;43221173;43222638;43223097;43227374;43229072;43229116;43231753;43231753;43231756;43237576;43238838;43238838;43238838;43255488;43255488;43258219;43258219;43258219;43258219;43262720;43262720;43262720;43262720;43270132;43270137;43272424;43272509;43291046;43291046;43291046;43316837;43316958;43318223;43319937;433…	43204149;43204048;43207613;43208224;43210240;43211083;43212592;43214251;43218458;43220587;43221289;43222742;43223216;43227496;43229188;43229188;43231875;43231875;43231875;43238954;43238954;43238954;43238954;43255577;43255577;43258335;43258335;43258335;43258335;43262845;43262799;43262845;43262845;43270589;43270589;43272514;43272539;43291180;43291180;43291180;43317110;43317110;43318349;43320065;433…	-;-;-;-;-;-;-;-;-;-;-;-;-;-;-;-;-;-;-;-;-;-;-;-;-;-;-;-;-;-;-;-;-;-;-;-;-;-;-;-;-;-;-;-;-;-;-;-;-;-;-;-;-;-	12122	chr22:43197280-43343372	472.403	521.615	1054.88	1201.47	939.729	572.692	1253.79	1037.03	802.59	703.112	855.932	-0.517545	0.153242	-3.37732	0.000731962	0.187867
163	ENSG00000171798.18	KNDC1	kinase non-catalytic C-lobe domain containing 1 [Source:HGNC Symbol;Acc:HGNC:29374]	chr10;chr10;chr10;chr10;chr10;chr10;chr10;chr10;chr10;chr10;chr10;chr10;chr10;chr10;chr10;chr10;chr10;chr10;chr10;chr10;chr10;chr10;chr10;chr10;chr10;chr10;chr10;chr10;chr10;chr10;chr10;chr10;chr10;chr10;chr10;chr10;chr10;chr10;chr10;chr10;chr10;chr10;chr10;chr10;chr10;chr10;chr10;chr10;chr10;chr10;chr10;chr10;chr10;chr10;chr10;chr10;chr10;chr10;chr10;chr10	133160219;133160503;133160503;133164187;133167184;133167381;133167381;133167381;133167381;133168254;133168254;133168254;133168254;133168254;133173931;133178835;133179262;133183344;133183344;133183872;133183872;133185974;133185974;133188539;133188539;133189598;133189598;133189752;133189752;133195663;133195663;133197058;133197058;133197675;133197675;133198337;133198337;133198578;133198578;133199458…	133160569;133160569;133160569;133164256;133167579;133167579;133167579;133167579;133167579;133168312;133168312;133168312;133168312;133168312;133174244;133179149;133179374;133183490;133183490;133183989;133183989;133186674;133186674;133188653;133188653;133189669;133189669;133189813;133189813;133195821;133195821;133197135;133197135;133197768;133197768;133198499;133198499;133199266;133199266;133199602…	+;+;+;+;+;+;+;+;+;+;+;+;+;+;+;+;+;+;+;+;+;+;+;+;+;+;+;+;+;+;+;+;+;+;+;+;+;+;+;+;+;+;+;+;+;+;+;+;+;+;+;+;+;+;+;+;+;+;+;+	8213	chr10:133160219-133226412	706.524	635.286	1368.88	1307.7	1335.69	1229.6	1567.24	1597.57	1324.65	1061.47	1213.46	-0.383631	0.113717	-3.37356	0.000742023	0.188301
164	ENSG00000276410.4	H2BC3	H2B clustered histone 3 [Source:HGNC Symbol;Acc:HGNC:4751]	chr6	26043227	26043713	-	487	chr6:26043227-26043713	1251.76	1055.98	1875.12	1772.15	1451.51	1311.58	1450.13	1992.54	1301.91	1104.57	1456.72	-0.463157	0.137554	-3.3671	0.000759632	0.190433
165	ENSG00000178531.6	CTXN1	cortexin 1 [Source:HGNC Symbol;Acc:HGNC:31108]	chr19;chr19	7924491;7925967	7925558;7926135	-;-	1237	chr19:7924491-7926135	1424.49	1061.29	1362.73	1205.59	1315.84	1382.32	1322.68	1408.48	1086.37	881.158	1245.09	-0.433473	0.128724	-3.36746	0.000758648	0.190433
166	ENSG00000103647.13	CORO2B	coronin 2B [Source:HGNC Symbol;Acc:HGNC:2256]	chr15;chr15;chr15;chr15;chr15;chr15;chr15;chr15;chr15;chr15;chr15;chr15;chr15;chr15;chr15;chr15;chr15;chr15;chr15;chr15;chr15;chr15;chr15;chr15;chr15;chr15;chr15;chr15;chr15;chr15;chr15;chr15;chr15;chr15;chr15;chr15	68578993;68616539;68631988;68645160;68645160;68645160;68695140;68695140;68695140;68710732;68710732;68710732;68711542;68711542;68711542;68713925;68713925;68713925;68714559;68714559;68714559;68715215;68715215;68715215;68718698;68718698;68718698;68719144;68719144;68719144;68719413;68719413;68719413;68725843;68725843;68725843	68579277;68616614;68632341;68645360;68645360;68645360;68695256;68695256;68695256;68710881;68710881;68710881;68711706;68711706;68711706;68714041;68714041;68714041;68714663;68714663;68714663;68715311;68715311;68715311;68718810;68718810;68718810;68719234;68719234;68719234;68719552;68719552;68719552;68726077;68727751;68727806	+;+;+;+;+;+;+;+;+;+;+;+;+;+;+;+;+;+;+;+;+;+;+;+;+;+;+;+;+;+;+;+;+;+;+;+	3975	chr15:68578993-68727806	180.013	188.036	333.841	289.045	268.021	221.216	326.078	322.706	240.452	171.242	254.065	-0.550851	0.163775	-3.36346	0.000769718	0.191799
167	ENSG00000116544.12	DLGAP3	DLG associated protein 3 [Source:HGNC Symbol;Acc:HGNC:30368]	chr1;chr1;chr1;chr1;chr1;chr1;chr1;chr1;chr1;chr1;chr1;chr1;chr1;chr1;chr1;chr1;chr1;chr1;chr1;chr1;chr1;chr1;chr1;chr1;chr1	34865436;34865436;34867048;34867048;34867536;34867536;34868605;34868605;34884978;34884978;34885478;34885478;34886072;34886072;34899669;34899669;34900068;34900068;34904277;34904277;34905165;34907355;34907355;34925374;34929451	34866301;34866301;34867191;34867191;34867627;34867627;34869089;34869089;34885063;34885063;34885791;34885791;34886285;34886285;34899741;34899741;34900273;34900273;34905434;34905383;34905434;34907437;34907437;34925494;34929650	-;-;-;-;-;-;-;-;-;-;-;-;-;-;-;-;-;-;-;-;-;-;-;-;-	4042	chr1:34865436-34929650	852.199	731.96	956.372	965.131	884.581	744.499	818.639	874.837	691.029	512.591	803.184	-0.448108	0.133368	-3.35993	0.000779628	0.191955
168	ENSG00000136051.15	WASHC4	WASH complex subunit 4 [Source:HGNC Symbol;Acc:HGNC:29174]	chr12;chr12;chr12;chr12;chr12;chr12;chr12;chr12;chr12;chr12;chr12;chr12;chr12;chr12;chr12;chr12;chr12;chr12;chr12;chr12;chr12;chr12;chr12;chr12;chr12;chr12;chr12;chr12;chr12;chr12;chr12;chr12;chr12;chr12;chr12;chr12;chr12;chr12;chr12;chr12;chr12;chr12;chr12;chr12;chr12;chr12;chr12;chr12;chr12;chr12;chr12;chr12;chr12;chr12;chr12;chr12;chr12;chr12;chr12;chr12;chr12;chr12;chr12;chr12;chr12;chr12;chr…	105107324;105107714;105107715;105107731;105107772;105107786;105111125;105111125;105111125;105111125;105111125;105114216;105114216;105114216;105114216;105114216;105114216;105114362;105114362;105114362;105114362;105114362;105114362;105115184;105115184;105115184;105115184;105115184;105115184;105115661;105115661;105115661;105115661;105115661;105115661;105118446;105118446;105118446;105118446;105118446…	105107454;105107861;105107861;105107861;105107861;105107861;105111264;105111264;105111264;105111264;105111264;105114269;105114269;105114269;105114269;105114269;105114269;105114427;105114427;105114427;105114427;105114427;105114427;105115229;105115229;105115229;105115229;105115229;105115229;105115728;105115728;105115728;105115728;105115728;105115728;105118528;105118528;105118528;105118528;105118528…	+;+;+;+;+;+;+;+;+;+;+;+;+;+;+;+;+;+;+;+;+;+;+;+;+;+;+;+;+;+;+;+;+;+;+;+;+;+;+;+;+;+;+;+;+;+;+;+;+;+;+;+;+;+;+;+;+;+;+;+;+;+;+;+;+;+;+;+;+;+;+;+;+;+;+;+;+;+;+;+;+;+;+;+;+;+;+;+;+;+;+;+;+;+;+;+;+;+;+;+;+;+;+;+;+;+;+;+;+;+;+;+;+;+;+;+;+;+;+;+;+;+;+;+;+;+;+;+;+;+;+;+;+;+;+;+;+;+;+;+;+;+;+;+;+;+;+;+;+;+;+;+;+;+;+;+;+;+;+;+;+;+;+;+;+;+;+	7694	chr12:105107324-105169130	2026.96	2620.82	1851.86	2172.37	2081.3	2674.81	2077.02	2163.98	2524.75	3005.24	2319.91	0.35382	0.105274	3.36093	0.000776794	0.191955
169	ENSG00000175602.4	CCDC85B	coiled-coil domain containing 85B [Source:HGNC Symbol;Acc:HGNC:24926]	chr11	65890673	65891635	+	963	chr11:65890673-65891635	1174.77	908.311	1093.19	967.601	1022.45	1124.05	1166.53	1139.56	804.756	852.807	1025.4	-0.429804	0.127985	-3.35824	0.000784398	0.191987
170	ENSG00000148400.12	NOTCH1	notch receptor 1 [Source:HGNC Symbol;Acc:HGNC:7881]	chr9;chr9;chr9;chr9;chr9;chr9;chr9;chr9;chr9;chr9;chr9;chr9;chr9;chr9;chr9;chr9;chr9;chr9;chr9;chr9;chr9;chr9;chr9;chr9;chr9;chr9;chr9;chr9;chr9;chr9;chr9;chr9;chr9;chr9;chr9;chr9;chr9;chr9;chr9;chr9;chr9;chr9;chr9;chr9;chr9;chr9;chr9;chr9;chr9;chr9;chr9;chr9;chr9;chr9;chr9;chr9	136494433;136498899;136499112;136500552;136501748;136502001;136502272;136502437;136502446;136503182;136503182;136504673;136504673;136504673;136505310;136505310;136506527;136506527;136506716;136506716;136507305;136507305;136507955;136507955;136508232;136508232;136508870;136508870;136509733;136509733;136510511;136510653;136510653;136511152;136511152;136511152;136513021;136513021;136513021;136513392…	136497558;136498996;136499259;136500847;136501913;136502088;136502488;136503330;136502775;136503330;136503330;136504845;136505104;136505104;136505881;136505881;136506639;136506639;136506973;136506973;136507437;136507437;136508139;136508139;136508385;136508385;136509071;136509071;136509961;136509961;136510805;136510805;136510805;136511271;136511271;136511271;136513110;136513134;136513134;136513551…	-;-;-;-;-;-;-;-;-;-;-;-;-;-;-;-;-;-;-;-;-;-;-;-;-;-;-;-;-;-;-;-;-;-;-;-;-;-;-;-;-;-;-;-;-;-;-;-;-;-;-;-;-;-;-;-	10639	chr9:136494433-136546048	8135.95	6364.55	7536.73	6867.09	7513.42	5986.31	7436.64	8630.71	6588.6	5383.34	7044.33	-0.400757	0.119399	-3.35646	0.00078948	0.192094
171	ENSG00000159840.16	ZYX	zyxin [Source:HGNC Symbol;Acc:HGNC:13200]	chr7;chr7;chr7;chr7;chr7;chr7;chr7;chr7;chr7;chr7;chr7;chr7;chr7;chr7;chr7;chr7;chr7;chr7;chr7;chr7;chr7;chr7;chr7;chr7;chr7;chr7;chr7;chr7;chr7;chr7;chr7;chr7;chr7;chr7;chr7;chr7;chr7;chr7;chr7;chr7;chr7;chr7;chr7;chr7;chr7;chr7;chr7;chr7;chr7;chr7;chr7;chr7	143381295;143381345;143381360;143381361;143381557;143381557;143381575;143381907;143382028;143382248;143382248;143382248;143382248;143382248;143382248;143382593;143382593;143382593;143382593;143382801;143382801;143382801;143382801;143382801;143382801;143382850;143383000;143384090;143387762;143387762;143387889;143388219;143388219;143388219;143388219;143388219;143388489;143388489;143388489;143388489…	143381409;143381409;143381409;143381779;143381779;143381779;143381779;143382091;143382091;143382447;143382685;143382447;143382447;143382447;143382447;143382685;143382676;143382685;143382685;143383322;143383240;143383235;143383322;143383322;143382925;143383322;143383322;143384245;143387787;143387787;143388339;143388339;143388339;143388339;143388339;143388339;143388597;143388658;143388500;143388658…	+;+;+;+;+;+;+;+;+;+;+;+;+;+;+;+;+;+;+;+;+;+;+;+;+;+;+;+;+;+;+;+;+;+;+;+;+;+;+;+;+;+;+;+;+;+;+;+;+;+;+;+	3267	chr7:143381295-143391111	7713.49	5907.74	9002.07	7669.99	7794.68	7321.47	7745.49	9570.26	7398.78	4820.85	7494.48	-0.464569	0.138668	-3.35022	0.00080747	0.195323
172	ENSG00000182796.14	TMEM198B	transmembrane protein 198B (pseudogene) [Source:HGNC Symbol;Acc:HGNC:43629]	chr12;chr12;chr12;chr12;chr12;chr12;chr12;chr12;chr12;chr12;chr12;chr12;chr12;chr12;chr12;chr12;chr12;chr12;chr12;chr12;chr12;chr12;chr12;chr12;chr12;chr12;chr12;chr12;chr12;chr12;chr12;chr12;chr12;chr12;chr12;chr12;chr12;chr12;chr12;chr12;chr12;chr12;chr12;chr12;chr12;chr12;chr12;chr12;chr12;chr12;chr12;chr12;chr12;chr12;chr12;chr12;chr12;chr12;chr12	55829608;55829960;55830769;55830828;55830833;55830839;55830839;55830841;55830841;55830841;55830841;55830841;55830843;55830854;55831257;55831257;55831257;55831257;55831257;55831257;55831257;55831257;55831257;55832159;55832847;55832871;55832959;55832959;55832959;55832959;55832959;55832959;55832959;55832959;55832959;55832959;55832959;55833447;55833447;55833447;55833447;55833447;55833447;55833447;558…	55829825;55831083;55831083;55831083;55831083;55831083;55831083;55831083;55831083;55831083;55831349;55831083;55831083;55831083;55831349;55831349;55831349;55831349;55831573;55831349;55831349;55831349;55831349;55832333;55833541;55833014;55833541;55833541;55833014;55833038;55833125;55833014;55833021;55833541;55833038;55833014;55833014;55833588;55833541;55833541;55833521;55833541;55833541;55833541;558…	+;+;+;+;+;+;+;+;+;+;+;+;+;+;+;+;+;+;+;+;+;+;+;+;+;+;+;+;+;+;+;+;+;+;+;+;+;+;+;+;+;+;+;+;+;+;+;+;+;+;+;+;+;+;+;+;+;+;+	4377	chr12:55829608-55836246	421.417	308.082	567.119	492.447	498.542	454.785	476.487	537.004	373.676	310.73	444.029	-0.49721	0.148722	-3.34323	0.000828107	0.19915
173	ENSG00000105329.10	TGFB1	transforming growth factor beta 1 [Source:HGNC Symbol;Acc:HGNC:11766]	chr19;chr19;chr19;chr19;chr19;chr19;chr19;chr19;chr19;chr19;chr19;chr19;chr19;chr19;chr19;chr19;chr19	41301587;41302624;41330323;41332055;41332128;41332128;41341883;41341883;41342021;41342170;41342170;41344747;41344747;41344747;41348295;41348295;41352690	41301746;41302720;41331210;41332281;41332281;41332281;41342030;41342030;41342247;41342247;41342247;41344864;41344840;41344864;41348341;41348455;41353922	-;-;-;-;-;-;-;-;-;-;-;-;-;-;-;-;-	3249	chr19:41301587-41353922	456.795	385.634	324.263	335.984	294.493	250.412	280.151	372.289	231.787	171.242	310.305	-0.565953	0.169461	-3.33972	0.00083863	0.200515
174	ENSG00000227733.10	AC239809.3	novel transcript	chr1;chr1;chr1;chr1;chr1;chr1;chr1;chr1;chr1;chr1;chr1;chr1;chr1;chr1;chr1;chr1;chr1;chr1;chr1;chr1;chr1;chr1;chr1;chr1;chr1;chr1;chr1;chr1;chr1;chr1;chr1;chr1;chr1;chr1;chr1;chr1;chr1;chr1;chr1;chr1;chr1;chr1;chr1;chr1;chr1;chr1;chr1;chr1;chr1;chr1;chr1;chr1;chr1;chr1;chr1;chr1;chr1;chr1;chr1;chr1;chr1;chr1;chr1;chr1;chr1;chr1;chr1;chr1;chr1;chr1;chr1;chr1;chr1;chr1;chr1;chr1;chr1;chr1;chr1;chr1…	148159213;148163572;148164397;148164397;148168354;148172944;148173626;148174288;148174288;148176298;148195959;148195959;148196098;148196250;148199995;148199995;148199995;148199995;148200000;148200531;148200531;148200531;148201408;148205624;148205624;148205624;148205624;148205624;148205761;148206002;148206495;148206596;148206602;148206602;148207839;148207843;148207934;148207934;148207934;148208088…	148162859;148163672;148164463;148164463;148168550;148173010;148173739;148174393;148174393;148176331;148196281;148196281;148196281;148196281;148200094;148200094;148200094;148200094;148200094;148200633;148200633;148200633;148201478;148205692;148205752;148205749;148205692;148205692;148206633;148206633;148206633;148206633;148206633;148206633;148208654;148207884;148207963;148207963;148207963;148208654…	-;-;-;-;-;-;-;-;-;-;-;-;-;-;-;-;-;-;-;-;-;-;-;-;-;-;-;-;-;-;-;-;-;-;-;-;-;-;-;-;-;-;-;-;-;-;-;-;-;-;-;-;-;-;-;-;-;-;-;-;-;-;-;-;-;-;-;-;-;-;-;-;-;-;-;-;-;-;-;-;-;-;-;-;-;-;-;-;-;-;-;-;-;-;-;-;-;-;-;-;-;-;-;-;-;-;-;-;-;-;-;-;-;-;-;-;-;-;-;-;-;-;-;-;-;-;-;-;-;-;-;-;-;-;-;-;-;-;-;-;-;-;-	16052	chr1:148159213-148255012	59.3105	49.9305	86.8807	62.5853	62.8692	55.0233	68.8897	43.6998	22.7455	17.0108	52.8945	-0.715386	0.215887	-3.31371	0.00092066	0.205623
175	ENSG00000175105.7	ZNF654	zinc finger protein 654 [Source:HGNC Symbol;Acc:HGNC:25612]	chr3;chr3;chr3;chr3;chr3;chr3;chr3;chr3;chr3;chr3;chr3;chr3;chr3;chr3;chr3;chr3;chr3;chr3;chr3;chr3;chr3;chr3	88059255;88059274;88086257;88086257;88086320;88113115;88113115;88113115;88126134;88126134;88126134;88128809;88128809;88128809;88129687;88129687;88135061;88135061;88138705;88139112;88141645;88141645	88059505;88059505;88086402;88086402;88086402;88113196;88113196;88113196;88126269;88126269;88126269;88129055;88129011;88129011;88129826;88129826;88135498;88135202;88141048;88141048;88144664;88144660	+;+;+;+;+;+;+;+;+;+;+;+;+;+;+;+;+;+;+;+;+;+	6804	chr3:88059255-88144664	375.633	430.252	264.747	325.279	293.39	318.911	266.373	262.199	341.182	454.755	333.272	0.502356	0.151121	3.3242	0.00088673	0.205623
176	ENSG00000122545.20	SEPTIN7	septin 7 [Source:HGNC Symbol;Acc:HGNC:1717]	chr7;chr7;chr7;chr7;chr7;chr7;chr7;chr7;chr7;chr7;chr7;chr7;chr7;chr7;chr7;chr7;chr7;chr7;chr7;chr7;chr7;chr7;chr7;chr7;chr7;chr7;chr7;chr7;chr7;chr7;chr7;chr7;chr7;chr7;chr7;chr7;chr7;chr7;chr7;chr7;chr7;chr7;chr7;chr7;chr7;chr7;chr7;chr7;chr7;chr7;chr7;chr7;chr7;chr7;chr7;chr7;chr7;chr7;chr7;chr7;chr7;chr7;chr7;chr7;chr7;chr7;chr7;chr7;chr7;chr7;chr7;chr7;chr7;chr7;chr7;chr7;chr7;chr7;chr7;chr7…	35800932;35800932;35800986;35801039;35801186;35801216;35801218;35801219;35801219;35801219;35801219;35801232;35831353;35831353;35831425;35831492;35831492;35831492;35831492;35832669;35832793;35832798;35832798;35832798;35832798;35832798;35832798;35832798;35832798;35832798;35832798;35832798;35832804;35838564;35846760;35846814;35846845;35847915;35847915;35863552;35863552;35863552;35863552;35863552;358…	35801270;35801270;35801270;35801270;35801270;35801270;35801270;35801270;35801270;35801270;35801270;35801270;35831496;35831496;35831496;35831496;35832034;35831496;35831496;35832674;35832900;35832900;35832900;35832900;35832900;35832900;35832845;35832893;35832900;35832900;35832900;35832900;35832900;35838657;35847047;35846911;35847047;35848004;35848004;35863658;35863658;35863658;35863658;35863658;358…	+;+;+;+;+;+;+;+;+;+;+;+;+;+;+;+;+;+;+;+;+;+;+;+;+;+;+;+;+;+;+;+;+;+;+;+;+;+;+;+;+;+;+;+;+;+;+;+;+;+;+;+;+;+;+;+;+;+;+;+;+;+;+;+;+;+;+;+;+;+;+;+;+;+;+;+;+;+;+;+;+;+;+;+;+;+;+;+;+;+;+;+;+;+;+;+;+;+;+;+;+;+;+;+;+;+;+;+;+;+;+;+;+;+;+;+;+;+;+;+;+;+;+;+;+;+;+;+;+;+;+;+;+;+;+;+;+;+;+;+;+;+;+;+;+;+	17138	chr7:35800932-35907105	4056.01	4774.21	3194.06	3957.7	3541.63	4433.31	3915.23	3395.14	4745.14	5098.69	4111.11	0.3903	0.117758	3.31443	0.000918298	0.205623
177	ENSG00000122786.20	CALD1	caldesmon 1 [Source:HGNC Symbol;Acc:HGNC:1441]	chr7;chr7;chr7;chr7;chr7;chr7;chr7;chr7;chr7;chr7;chr7;chr7;chr7;chr7;chr7;chr7;chr7;chr7;chr7;chr7;chr7;chr7;chr7;chr7;chr7;chr7;chr7;chr7;chr7;chr7;chr7;chr7;chr7;chr7;chr7;chr7;chr7;chr7;chr7;chr7;chr7;chr7;chr7;chr7;chr7;chr7;chr7;chr7;chr7;chr7;chr7;chr7;chr7;chr7;chr7;chr7;chr7;chr7;chr7;chr7;chr7;chr7;chr7;chr7;chr7;chr7;chr7;chr7;chr7;chr7;chr7;chr7;chr7;chr7;chr7;chr7;chr7;chr7;chr7;chr7…	134744252;134745467;134779420;134779625;134779634;134779634;134779637;134779639;134779650;134779678;134779715;134809591;134821985;134843884;134843884;134843884;134843884;134843884;134843884;134843884;134843884;134843884;134843884;134843884;134843884;134844251;134866841;134867693;134867693;134867693;134867693;134867693;134867693;134867693;134867693;134867693;134867693;134867693;134867693;134867693…	134744363;134745572;134779749;134779749;134779749;134779749;134779749;134779749;134779749;134779749;134779749;134809627;134822061;134843971;134843971;134843971;134843971;134843971;134843971;134843971;134843971;134843971;134843971;134843971;134843971;134844336;134867039;134867804;134867804;134867975;134867804;134867804;134867804;134867804;134868241;134867804;134867804;134867804;134867804;134867804…	+;+;+;+;+;+;+;+;+;+;+;+;+;+;+;+;+;+;+;+;+;+;+;+;+;+;+;+;+;+;+;+;+;+;+;+;+;+;+;+;+;+;+;+;+;+;+;+;+;+;+;+;+;+;+;+;+;+;+;+;+;+;+;+;+;+;+;+;+;+;+;+;+;+;+;+;+;+;+;+;+;+;+;+;+;+;+;+;+;+;+;+;+;+;+;+;+;+;+;+;+;+;+;+;+;+;+;+;+;+;+;+;+;+;+;+;+;+;+;+;+;+;+;+;+;+;+;+;+;+;+;+;+;+;+;+;+;+;+;+;+;+;+;+;+;+;+;+;+;+;+;+;+;+;+;+;+;+;+;+;+;+;+;+;+;+;+;+;+;+;+;+;+;+;+;+;+;+;+;+;+;+;+;+;+;+;+;+	9844	chr7:134744252-134970729	8842.47	10362.2	3822.75	4154.51	4896.08	5847.07	4028.9	3913.66	4866.45	5248.39	5598.24	0.327488	0.0985109	3.32439	0.000886138	0.205623
178	ENSG00000137040.10	RANBP6	RAN binding protein 6 [Source:HGNC Symbol;Acc:HGNC:9851]	chr9;chr9;chr9;chr9;chr9	6011025;6013498;6013866;6015413;6015472	6015624;6014356;6014356;6015625;6015612	-;-;-;-;-	4601	chr9:6011025-6015625	1618.03	1846.37	1201.96	1341.47	1287.16	1540.65	1212.46	1077.37	1440.55	1637.57	1420.36	0.389675	0.117537	3.31534	0.000915302	0.205623
179	ENSG00000107679.14	PLEKHA1	pleckstrin homology domain containing A1 [Source:HGNC Symbol;Acc:HGNC:14335]	chr10;chr10;chr10;chr10;chr10;chr10;chr10;chr10;chr10;chr10;chr10;chr10;chr10;chr10;chr10;chr10;chr10;chr10;chr10;chr10;chr10;chr10;chr10;chr10;chr10;chr10;chr10;chr10;chr10;chr10;chr10;chr10;chr10;chr10;chr10;chr10;chr10;chr10;chr10;chr10;chr10;chr10;chr10;chr10;chr10;chr10;chr10;chr10;chr10;chr10;chr10;chr10;chr10;chr10;chr10;chr10;chr10;chr10;chr10;chr10;chr10;chr10;chr10;chr10;chr10;chr10;chr…	122374696;122374696;122374760;122374834;122386609;122392303;122392303;122393105;122393128;122393181;122393181;122393181;122393181;122393181;122397918;122397918;122397918;122397918;122397918;122397918;122397918;122400343;122400343;122400343;122400343;122400343;122400343;122406576;122406576;122406576;122406576;122406576;122406576;122411771;122412920;122412920;122412920;122412920;122412920;122412920…	122374806;122374806;122374847;122374961;122387983;122392372;122392372;122393341;122393341;122393341;122393341;122393341;122393341;122393341;122397974;122397974;122397974;122397974;122397974;122397974;122397974;122400388;122400388;122400388;122400388;122400388;122400388;122406673;122406673;122406673;122406673;122406673;122406673;122413045;122413045;122413045;122413045;122412976;122413045;122413045…	+;+;+;+;+;+;+;+;+;+;+;+;+;+;+;+;+;+;+;+;+;+;+;+;+;+;+;+;+;+;+;+;+;+;+;+;+;+;+;+;+;+;+;+;+;+;+;+;+;+;+;+;+;+;+;+;+;+;+;+;+;+;+;+;+;+;+;+;+;+;+;+;+;+;+;+;+	23986	chr10:122374696-122442602	1126.9	1355.56	1087.72	1204.77	1299.3	1466.54	1264.12	1279.06	1509.87	1829.22	1342.31	0.362139	0.109178	3.31696	0.000910037	0.205623
180	ENSG00000166477.13	LEO1	LEO1 homolog, Paf1/RNA polymerase II complex component [Source:HGNC Symbol;Acc:HGNC:30401]	chr15;chr15;chr15;chr15;chr15;chr15;chr15;chr15;chr15;chr15;chr15;chr15;chr15;chr15;chr15;chr15;chr15;chr15;chr15;chr15;chr15;chr15;chr15;chr15	51938025;51938027;51947292;51947292;51949808;51949808;51951844;51951844;51953129;51953129;51953215;51954481;51954481;51958742;51959899;51959899;51960639;51960639;51962389;51962389;51965749;51965749;51971688;51971688	51938260;51938260;51947389;51947389;51949994;51949994;51951979;51951979;51953263;51953263;51953263;51955061;51954575;51958826;51960044;51960044;51960733;51960733;51962493;51962493;51966504;51966504;51971776;51971778	-;-;-;-;-;-;-;-;-;-;-;-;-;-;-;-;-;-;-;-;-;-;-;-	2651	chr15:51938025-51971778	1798.05	2025.9	1368.2	1615.69	1658.87	1914.59	1548.87	1430.33	1947.44	1982.32	1729.03	0.370697	0.111908	3.31251	0.000924616	0.205623
181	ENSG00000259803.7	SLC22A31	solute carrier family 22 member 31 [Source:HGNC Symbol;Acc:HGNC:27091]	chr16;chr16;chr16;chr16;chr16;chr16;chr16;chr16;chr16;chr16;chr16;chr16;chr16;chr16;chr16;chr16;chr16;chr16;chr16;chr16;chr16;chr16;chr16;chr16;chr16;chr16;chr16;chr16;chr16;chr16;chr16;chr16	89195761;89195761;89196151;89196347;89197298;89197298;89197298;89197298;89198122;89198122;89198122;89198122;89198442;89198442;89198442;89198442;89198652;89198652;89198652;89198652;89199023;89199023;89199105;89199412;89199413;89199413;89199413;89199713;89199713;89199713;89199772;89201262	89196305;89196305;89196305;89196386;89197409;89197409;89197409;89197409;89198336;89198336;89198336;89198336;89198550;89198550;89198550;89198550;89198867;89198797;89198840;89198797;89199191;89199191;89199191;89199655;89199567;89199567;89199567;89200121;89199816;89200121;89200318;89201651	-;-;-;-;-;-;-;-;-;-;-;-;-;-;-;-;-;-;-;-;-;-;-;-;-;-;-;-;-;-;-;-	2646	chr16:89195761-89201651	164.405	154.041	241.487	251.988	264.712	220.093	251.447	273.964	165.717	163.303	215.116	-0.554499	0.167379	-3.31284	0.000923551	0.205623
182	ENSG00000101665.9	SMAD7	SMAD family member 7 [Source:HGNC Symbol;Acc:HGNC:6773]	chr18;chr18;chr18;chr18;chr18;chr18;chr18;chr18;chr18;chr18;chr18;chr18;chr18;chr18;chr18;chr18;chr18;chr18;chr18;chr18;chr18;chr18;chr18;chr18	48919853;48920027;48920993;48921372;48921411;48921501;48921534;48921641;48930134;48933592;48942481;48942481;48942481;48942481;48942481;48942481;48942655;48948384;48948384;48948384;48948384;48949229;48949812;48949812	48921910;48921910;48921910;48921910;48921910;48921910;48921910;48921910;48930182;48933722;48942555;48942555;48942555;48942552;48942555;48942807;48942732;48948505;48948437;48948437;48948437;48949333;48950424;48952052	-;-;-;-;-;-;-;-;-;-;-;-;-;-;-;-;-;-;-;-;-;-;-;-	5033	chr18:48919853-48952052	3610.66	3622.62	612.953	698.32	1032.38	1924.69	651.007	986.607	1507.7	1602.41	1624.94	0.654711	0.196983	3.32369	0.000888349	0.205623
183	ENSG00000099624.8	ATP5F1D	ATP synthase F1 subunit delta [Source:HGNC Symbol;Acc:HGNC:837]	chr19;chr19;chr19;chr19;chr19;chr19;chr19;chr19;chr19;chr19;chr19;chr19;chr19;chr19;chr19;chr19;chr19;chr19;chr19;chr19;chr19;chr19;chr19;chr19;chr19;chr19;chr19;chr19;chr19;chr19;chr19	1241746;1241751;1241768;1241770;1241817;1241820;1242456;1242456;1242456;1242505;1244057;1244058;1244097;1244097;1244097;1244097;1244097;1244097;1244315;1244315;1244315;1244315;1244315;1244315;1244315;1244319;1244691;1244737;1244737;1244737;1244737	1241991;1241991;1243354;1242609;1242609;1241991;1242609;1242609;1242609;1242609;1244185;1244185;1244185;1244185;1244185;1244185;1244185;1244185;1244825;1244440;1244440;1244825;1244440;1244825;1244440;1244440;1244786;1244825;1244825;1244825;1244825	+;+;+;+;+;+;+;+;+;+;+;+;+;+;+;+;+;+;+;+;+;+;+;+;+;+;+;+;+;+;+	2249	chr19:1241746-1244825	1625.32	1111.22	1656.89	1385.93	1564.01	1472.15	1354.83	1748.83	1156.77	977.552	1405.35	-0.48082	0.144942	-3.31732	0.000908871	0.205623
184	ENSG00000196961.12	AP2A1	adaptor related protein complex 2 subunit alpha 1 [Source:HGNC Symbol;Acc:HGNC:561]	chr19;chr19;chr19;chr19;chr19;chr19;chr19;chr19;chr19;chr19;chr19;chr19;chr19;chr19;chr19;chr19;chr19;chr19;chr19;chr19;chr19;chr19;chr19;chr19;chr19;chr19;chr19;chr19;chr19;chr19;chr19;chr19;chr19;chr19;chr19;chr19;chr19;chr19;chr19;chr19;chr19;chr19;chr19;chr19;chr19;chr19;chr19;chr19;chr19;chr19;chr19;chr19;chr19;chr19;chr19;chr19;chr19;chr19;chr19;chr19;chr19;chr19;chr19;chr19;chr19;chr19;chr…	49766968;49767007;49767134;49767136;49781757;49781757;49781757;49781757;49781947;49781947;49781947;49781947;49782531;49782531;49782531;49791935;49791935;49791935;49792991;49792991;49792991;49793036;49795630;49795630;49795630;49795630;49796103;49798802;49798802;49798802;49799327;49799327;49799327;49799629;49799629;49799629;49799968;49799968;49799968;49800097;49800692;49800961;49800961;49800961;498…	49767200;49767200;49767200;49767200;49781825;49781825;49781825;49781825;49781970;49782089;49782089;49782089;49782724;49782724;49782724;49792064;49792064;49792064;49793092;49793092;49793092;49793092;49795738;49795738;49795718;49795738;49797562;49798952;49798952;49798952;49799495;49799495;49799495;49799766;49799766;49799766;49800017;49800150;49800150;49800150;49801058;49800999;49801058;49801058;498…	+;+;+;+;+;+;+;+;+;+;+;+;+;+;+;+;+;+;+;+;+;+;+;+;+;+;+;+;+;+;+;+;+;+;+;+;+;+;+;+;+;+;+;+;+;+;+;+;+;+;+;+;+;+;+;+;+;+;+;+;+;+;+;+;+;+;+;+;+;+;+;+;+;+;+;+;+;+;+;+;+;+;+;+;+;+;+;+;+;+	8746	chr19:49766968-49807113	4171.51	3471.76	5120.49	4687.31	4967.77	4469.24	4931.35	5433.9	4522.02	3279.68	4505.5	-0.39006	0.117671	-3.31484	0.000916958	0.205623
185	ENSG00000128340.15	RAC2	Rac family small GTPase 2 [Source:HGNC Symbol;Acc:HGNC:9802]	chr22;chr22;chr22;chr22;chr22;chr22;chr22;chr22;chr22;chr22;chr22;chr22;chr22;chr22;chr22;chr22;chr22;chr22;chr22;chr22;chr22;chr22;chr22;chr22;chr22;chr22;chr22;chr22;chr22;chr22;chr22;chr22;chr22;chr22;chr22;chr22	37225270;37225852;37225966;37226671;37226671;37226671;37226673;37226753;37231231;37231231;37231231;37231231;37231231;37231932;37231932;37231932;37231932;37232404;37232801;37232801;37232801;37232801;37240805;37241587;37241587;37241587;37241587;37241587;37241587;37244114;37244114;37244114;37244114;37244135;37244290;37244290	37226039;37226039;37226039;37226803;37226803;37226803;37226803;37226803;37231390;37231390;37231503;37231390;37231390;37231994;37231994;37231994;37231994;37232918;37232918;37232918;37232918;37232918;37241166;37241658;37241658;37241658;37241658;37241658;37241658;37244248;37244278;37244202;37244269;37244432;37244441;37244448	-;-;-;-;-;-;-;-;-;-;-;-;-;-;-;-;-;-;-;-;-;-;-;-;-;-;-;-;-;-;-;-;-;-;-;-	2523	chr22:37225270-37244448	180.013	141.293	153.923	142.464	142.283	113.415	160.743	151.269	101.813	72.5793	135.979	-0.623853	0.18746	-3.32792	0.000874969	0.205623
186	ENSG00000186462.9	NAP1L2	nucleosome assembly protein 1 like 2 [Source:HGNC Symbol;Acc:HGNC:7638]	chrX	73212299	73214851	-	2553	chrX:73212299-73214851	994.752	1284.38	885.225	1091.12	995.981	1276.77	1016.12	811.808	1291.08	1351.79	1099.9	0.466058	0.140131	3.32588	0.000881397	0.205623
187	ENSG00000124839.13	RAB17	RAB17, member RAS oncogene family [Source:HGNC Symbol;Acc:HGNC:16523]	chr2;chr2;chr2;chr2;chr2;chr2;chr2;chr2;chr2;chr2;chr2;chr2;chr2;chr2;chr2;chr2;chr2;chr2;chr2;chr2;chr2;chr2;chr2;chr2;chr2;chr2;chr2;chr2;chr2;chr2;chr2;chr2;chr2;chr2;chr2;chr2;chr2;chr2;chr2;chr2;chr2;chr2;chr2;chr2	237574322;237574326;237574326;237574327;237574355;237574690;237574738;237575387;237575387;237575387;237575387;237575387;237575387;237575458;237576584;237577257;237577257;237577257;237577257;237577257;237577257;237577257;237578004;237578004;237578004;237578004;237578004;237585403;237585998;237585998;237585998;237586042;237586064;237586064;237586146;237590467;237590467;237590467;237590467;237590467…	237575128;237575128;237575128;237574586;237575128;237575128;237575128;237575884;237575480;237575480;237575480;237575480;237575480;237575480;237576690;237577382;237577382;237577382;237577382;237577382;237579570;237577382;237578155;237578155;237578155;237578155;237578155;237585564;237586157;237586157;237586157;237586157;237586157;237586099;237586157;237590731;237590734;237590780;237590715;237590660…	-;-;-;-;-;-;-;-;-;-;-;-;-;-;-;-;-;-;-;-;-;-;-;-;-;-;-;-;-;-;-;-;-;-;-;-;-;-;-;-;-;-;-;-	4761	chr2:237574322-237601614	6170.38	5361.69	2141.23	2191.31	2554.47	2043.72	2078.17	1862.29	1673.42	1349.52	2742.62	-0.358505	0.108402	-3.30717	0.000942425	0.205983
188	ENSG00000168214.20	RBPJ	recombination signal binding protein for immunoglobulin kappa J region [Source:HGNC Symbol;Acc:HGNC:5724]	chr4;chr4;chr4;chr4;chr4;chr4;chr4;chr4;chr4;chr4;chr4;chr4;chr4;chr4;chr4;chr4;chr4;chr4;chr4;chr4;chr4;chr4;chr4;chr4;chr4;chr4;chr4;chr4;chr4;chr4;chr4;chr4;chr4;chr4;chr4;chr4;chr4;chr4;chr4;chr4;chr4;chr4;chr4;chr4;chr4;chr4;chr4;chr4;chr4;chr4;chr4;chr4;chr4;chr4;chr4;chr4;chr4;chr4;chr4;chr4;chr4;chr4;chr4;chr4;chr4;chr4;chr4;chr4;chr4;chr4;chr4;chr4;chr4;chr4;chr4;chr4;chr4;chr4;chr4;chr4…	26163455;26272607;26319662;26319686;26319710;26319710;26320563;26320700;26320700;26320725;26320787;26320800;26320807;26320807;26321007;26321014;26321020;26321365;26321602;26322164;26322209;26322870;26343140;26359691;26362436;26362436;26362446;26362446;26362446;26362446;26362446;26362446;26362446;26362446;26362446;26362446;26362446;26362476;26362530;26367874;26383885;26384529;26386353;26386353;263…	26163614;26272761;26319770;26319888;26319888;26319888;26320815;26320815;26320815;26320815;26320815;26321048;26321048;26321048;26321048;26321048;26321048;26321871;26321670;26322227;26322297;26322950;26343223;26359775;26362628;26362628;26362628;26362628;26362628;26362628;26362628;26362628;26362628;26362628;26362628;26362628;26362628;26362628;26362628;26368145;26383960;26384608;26386391;26386391;263…	+;+;+;+;+;+;+;+;+;+;+;+;+;+;+;+;+;+;+;+;+;+;+;+;+;+;+;+;+;+;+;+;+;+;+;+;+;+;+;+;+;+;+;+;+;+;+;+;+;+;+;+;+;+;+;+;+;+;+;+;+;+;+;+;+;+;+;+;+;+;+;+;+;+;+;+;+;+;+;+;+;+;+;+;+;+;+;+;+;+;+;+;+;+;+;+;+;+;+;+;+;+;+;+;+;+;+;+;+;+;+;+;+;+;+;+;+;+;+;+;+;+;+;+;+;+;+;+;+;+;+;+;+;+;+;+;+;+;+;+;+;+;+;+;+;+;+;+;+;+;+;+;+;+;+;+;+;+;+;+;+;+;+;+;+;+;+;+;+;+;+;+;+;+;+;+;+;+;+;+;+;+;+;+;+;+;+;+;+;+;+;+;+;+;+;+;+;+;+;+…	9253	chr4:26163455-26435131	7863.33	8733.59	4812.64	5427.63	5426.6	6907.11	5069.13	4865.81	6143.44	6644.41	6189.37	0.33965	0.102729	3.30628	0.000945428	0.205983
189	ENSG00000196557.13	CACNA1H	calcium voltage-gated channel subunit alpha1 H [Source:HGNC Symbol;Acc:HGNC:1395]	chr16;chr16;chr16;chr16;chr16;chr16;chr16;chr16;chr16;chr16;chr16;chr16;chr16;chr16;chr16;chr16;chr16;chr16;chr16;chr16;chr16;chr16;chr16;chr16;chr16;chr16;chr16;chr16;chr16;chr16;chr16;chr16;chr16;chr16;chr16;chr16;chr16;chr16;chr16;chr16;chr16;chr16;chr16;chr16;chr16;chr16;chr16;chr16;chr16;chr16;chr16;chr16;chr16;chr16;chr16;chr16;chr16;chr16;chr16;chr16;chr16;chr16;chr16;chr16;chr16;chr16;chr…	1153106;1153241;1153241;1153241;1153241;1153720;1153720;1153720;1153720;1153720;1153738;1194971;1194971;1194972;1194972;1194972;1194972;1195029;1195432;1195432;1195432;1195432;1195432;1195432;1195471;1195926;1195926;1195926;1195926;1195926;1195926;1195926;1198615;1198615;1198615;1198615;1198615;1198615;1198615;1200256;1200256;1200256;1200256;1200256;1200256;1200716;1200716;1200716;1200716;1200716…	1153470;1153470;1153470;1153470;1153470;1154036;1154035;1154036;1154035;1154036;1154036;1195083;1195083;1195083;1195083;1195083;1195083;1195083;1195565;1195565;1195565;1195565;1195565;1195565;1195565;1196023;1196023;1196023;1196023;1196023;1196023;1196023;1198934;1198774;1198774;1198774;1198774;1198774;1198774;1200571;1200571;1200571;1200571;1200571;1200571;1200808;1200808;1200808;1200808;1200808…	+;+;+;+;+;+;+;+;+;+;+;+;+;+;+;+;+;+;+;+;+;+;+;+;+;+;+;+;+;+;+;+;+;+;+;+;+;+;+;+;+;+;+;+;+;+;+;+;+;+;+;+;+;+;+;+;+;+;+;+;+;+;+;+;+;+;+;+;+;+;+;+;+;+;+;+;+;+;+;+;+;+;+;+;+;+;+;+;+;+;+;+;+;+;+;+;+;+;+;+;+;+;+;+;+;+;+;+;+;+;+;+;+;+;+;+;+;+;+;+;+;+;+;+;+;+;+;+;+;+;+;+;+;+;+;+;+;+;+;+;+;+;+;+;+;+;+;+;+;+;+;+;+;+;+;+;+;+;+;+;+;+;+;+;+;+;+;+;+;+;+;+;+;+;+;+;+;+;+;+;+;+;+;+;+;+;+;+;+;+;+;+;+;+;+;+;+;+;+;+…	8620	chr16:1153106-1221771	2469.19	1935.61	4069.71	3889.34	3980.61	3628.17	4108.12	4412	3542.88	2985.96	3502.16	-0.364188	0.110157	-3.30607	0.000946154	0.205983
190	ENSG00000203950.6	RTL8A	retrotransposon Gag like 8A [Source:HGNC Symbol;Acc:HGNC:24514]	chrX;chrX;chrX;chrX;chrX;chrX;chrX	135050932;135050932;135050940;135051058;135051917;135051917;135051917	135051519;135052175;135051476;135051368;135052141;135052196;135052090	-;-;-;-;-;-;-	1265	chrX:135050932-135052196	649.294	529.051	657.42	532.798	651.854	565.954	611.97	700.878	548.058	332.277	577.955	-0.510423	0.154337	-3.30719	0.000942357	0.205983
191	ENSG00000188060.7	RAB42	RAB42, member RAS oncogene family [Source:HGNC Symbol;Acc:HGNC:28702]	chr1;chr1;chr1;chr1	28592200;28592495;28593694;28593694	28592399;28592744;28594300;28595443	+;+;+;+	2200	chr1:28592200-28595443	174.81	164.665	241.487	245.4	237.138	186.406	293.929	257.157	165.717	178.046	214.475	-0.554748	0.167904	-3.30397	0.000953264	0.206444
192	ENSG00000116962.15	NID1	nidogen 1 [Source:HGNC Symbol;Acc:HGNC:7821]	chr1;chr1;chr1;chr1;chr1;chr1;chr1;chr1;chr1;chr1;chr1;chr1;chr1;chr1;chr1;chr1;chr1;chr1;chr1;chr1;chr1;chr1;chr1;chr1;chr1;chr1;chr1;chr1;chr1;chr1;chr1;chr1;chr1;chr1;chr1;chr1;chr1	235975830;235975830;235978995;235978995;235979822;235979822;235980496;235980496;235981611;235981611;235985379;235985379;235990886;235990886;235993645;235993645;236011921;236013411;236017148;236024070;236024070;236025896;236025896;236029550;236029550;236032401;236032401;236038104;236038104;236041910;236041910;236045457;236045457;236048690;236048690;236064855;236064855	235977988;235977988;235979107;235979107;235979945;235979945;235980653;235980653;235981782;235981782;235985505;235985505;235991058;235991058;235993872;235993872;236012043;236013560;236017273;236024213;236024213;236026141;236026141;236029750;236029750;236032652;236032652;236038253;236038253;236042292;236042292;236045683;236045683;236048989;236048989;236065109;236065090	-;-;-;-;-;-;-;-;-;-;-;-;-;-;-;-;-;-;-;-;-;-;-;-;-;-;-;-;-;-;-;-;-;-;-;-;-	5811	chr1:235975830-236065109	2513.93	2369.04	3680.46	3634.89	3442.36	3289.05	3493.85	3647.25	2995.9	2672.96	3173.97	-0.317707	0.096574	-3.28978	0.00100266	0.210014
193	ENSG00000197858.11	GPAA1	glycosylphosphatidylinositol anchor attachment 1 [Source:HGNC Symbol;Acc:HGNC:4446]	chr8;chr8;chr8;chr8;chr8;chr8;chr8;chr8;chr8;chr8;chr8;chr8;chr8;chr8;chr8;chr8;chr8;chr8;chr8;chr8;chr8;chr8;chr8;chr8;chr8;chr8;chr8;chr8;chr8;chr8;chr8;chr8;chr8;chr8;chr8;chr8;chr8;chr8;chr8;chr8;chr8;chr8;chr8;chr8;chr8;chr8;chr8;chr8;chr8;chr8;chr8;chr8;chr8;chr8;chr8;chr8;chr8;chr8;chr8;chr8;chr8;chr8;chr8;chr8;chr8;chr8;chr8;chr8;chr8;chr8;chr8;chr8;chr8;chr8;chr8;chr8;chr8;chr8;chr8;chr8…	144082590;144082592;144082614;144082622;144082626;144082634;144082668;144082686;144082688;144082905;144083124;144083124;144083124;144083124;144083124;144083124;144083124;144083215;144083253;144083389;144083389;144083389;144083389;144083389;144083389;144083389;144083389;144083389;144083389;144083714;144083714;144083714;144083714;144083714;144083714;144083714;144083714;144083714;144083818;144083939…	144082804;144082804;144082804;144082804;144082804;144082804;144082804;144082804;144082804;144083303;144083303;144083303;144083303;144083303;144083303;144083303;144083303;144083303;144083861;144083500;144083500;144083500;144083500;144083500;144083500;144083424;144083861;144083516;144083424;144083737;144083861;144083861;144083861;144083861;144083861;144083861;144083749;144083861;144083861;144084040…	+;+;+;+;+;+;+;+;+;+;+;+;+;+;+;+;+;+;+;+;+;+;+;+;+;+;+;+;+;+;+;+;+;+;+;+;+;+;+;+;+;+;+;+;+;+;+;+;+;+;+;+;+;+;+;+;+;+;+;+;+;+;+;+;+;+;+;+;+;+;+;+;+;+;+;+;+;+;+;+;+;+;+;+;+;+;+;+;+;+;+;+;+;+;+;+;+	3268	chr8:144082590-144086216	1580.57	1196.21	1950.37	1767.21	1870.63	1614.77	1708.46	2121.12	1574.85	1135.18	1651.94	-0.456407	0.138863	-3.28675	0.00101349	0.210014
194	ENSG00000149257.15	SERPINH1	serpin family H member 1 [Source:HGNC Symbol;Acc:HGNC:1546]	chr11;chr11;chr11;chr11;chr11;chr11;chr11;chr11;chr11;chr11;chr11;chr11;chr11;chr11;chr11;chr11;chr11;chr11;chr11;chr11;chr11;chr11;chr11;chr11;chr11;chr11;chr11;chr11;chr11;chr11;chr11;chr11;chr11;chr11;chr11;chr11;chr11;chr11;chr11;chr11;chr11;chr11;chr11;chr11;chr11;chr11;chr11;chr11;chr11;chr11;chr11;chr11;chr11;chr11;chr11;chr11;chr11;chr11;chr11;chr11;chr11;chr11	75562056;75562137;75562217;75562243;75562253;75562253;75562253;75562253;75562346;75562370;75562827;75562833;75562864;75563422;75563727;75563727;75563727;75563727;75563727;75563727;75563727;75566316;75566316;75566316;75566316;75566316;75566316;75566316;75566316;75566316;75566316;75566316;75566316;75566316;75566316;75566467;75566608;75567782;75568731;75568731;75568731;75568731;75568731;75568731;755…	75562319;75562319;75562319;75562341;75562319;75562319;75562378;75562319;75562378;75563770;75562884;75562884;75563016;75563506;75563770;75563770;75563770;75563770;75563770;75563770;75563770;75566959;75566801;75566844;75566971;75566971;75566971;75566971;75566971;75566849;75566971;75566466;75566391;75566971;75566971;75566681;75566918;75568829;75568829;75568829;75568829;75568829;75568829;75568829;755…	+;+;+;+;+;+;+;+;+;+;+;+;+;+;+;+;+;+;+;+;+;+;+;+;+;+;+;+;+;+;+;+;+;+;+;+;+;+;+;+;+;+;+;+;+;+;+;+;+;+;+;+;+;+;+;+;+;+;+;+;+;+	6281	chr11:75562056-75572783	12844.4	11638.1	13976.2	12733.6	12651	11474	12331.2	14089	11292.6	9105.3	12213.5	-0.355504	0.10818	-3.28621	0.00101544	0.210014
195	ENSG00000102935.11	ZNF423	zinc finger protein 423 [Source:HGNC Symbol;Acc:HGNC:16762]	chr16;chr16;chr16;chr16;chr16;chr16;chr16;chr16;chr16;chr16;chr16;chr16;chr16;chr16;chr16;chr16;chr16;chr16;chr16;chr16;chr16;chr16;chr16;chr16;chr16;chr16;chr16;chr16;chr16;chr16;chr16;chr16;chr16;chr16;chr16;chr16;chr16;chr16;chr16;chr16;chr16;chr16;chr16;chr16;chr16;chr16;chr16;chr16;chr16;chr16;chr16;chr16;chr16;chr16	49487524;49490604;49490605;49490605;49490787;49490951;49491275;49523624;49523624;49523624;49523624;49523624;49523624;49523624;49525363;49525363;49525363;49525363;49525363;49525363;49525363;49626170;49626170;49626170;49626170;49626170;49626170;49626170;49635660;49635660;49635660;49635660;49635660;49635660;49635660;49640738;49664091;49730576;49730771;49730771;49730771;49730771;49730771;49780545;497…	49491304;49491304;49491304;49491304;49491304;49491304;49491304;49523739;49523739;49523739;49523739;49523739;49523739;49523739;49525494;49525494;49525494;49525494;49525494;49525494;49525494;49626254;49626254;49626254;49626254;49626254;49626254;49626254;49638874;49638874;49638874;49638874;49638874;49638874;49638874;49640852;49664225;49730971;49730971;49730971;49730971;49730971;49730971;49780609;497…	-;-;-;-;-;-;-;-;-;-;-;-;-;-;-;-;-;-;-;-;-;-;-;-;-;-;-;-;-;-;-;-;-;-;-;-;-;-;-;-;-;-;-;-;-;-;-;-;-;-;-;-;-;-	8997	chr16:49487524-49857919	3663.73	3262.48	5196.42	4953.3	4676.59	4242.41	5295.32	5112.88	4428.87	3963.51	4479.55	-0.298428	0.0905093	-3.29721	0.000976496	0.210014
196	ENSG00000141349.8	G6PC3	glucose-6-phosphatase catalytic subunit 3 [Source:HGNC Symbol;Acc:HGNC:24861]	chr17;chr17;chr17;chr17;chr17;chr17;chr17;chr17;chr17;chr17;chr17;chr17;chr17;chr17;chr17;chr17;chr17;chr17;chr17;chr17;chr17;chr17;chr17;chr17;chr17;chr17;chr17;chr17;chr17;chr17;chr17;chr17;chr17;chr17;chr17;chr17;chr17	44070735;44070745;44070750;44070751;44070892;44070913;44071167;44071628;44071628;44074160;44074160;44074160;44074160;44074160;44074160;44074680;44074680;44074680;44074680;44074734;44074751;44074969;44074969;44074969;44074969;44074969;44075310;44075310;44075310;44075310;44075310;44075680;44075680;44075680;44075680;44075680;44075680	44071183;44071242;44071183;44071242;44071183;44073939;44071183;44071811;44071821;44074266;44074266;44074229;44074187;44074266;44074266;44074770;44074770;44074770;44074770;44074770;44074770;44075087;44075451;44075087;44075087;44075087;44075451;44075451;44075451;44075451;44075451;44075832;44076344;44075841;44076310;44076300;44076304	+;+;+;+;+;+;+;+;+;+;+;+;+;+;+;+;+;+;+;+;+;+;+;+;+;+;+;+;+;+;+;+;+;+;+;+;+	4551	chr17:44070735-44076344	2503.53	2217.13	2928.63	2648.34	2723.23	2284.03	2459.36	3037.14	2318.95	1630.77	2475.11	-0.439818	0.133736	-3.28869	0.00100654	0.210014
197	ENSG00000133243.10	BTBD2	BTB domain containing 2 [Source:HGNC Symbol;Acc:HGNC:15504]	chr19;chr19;chr19;chr19;chr19;chr19;chr19;chr19;chr19;chr19;chr19;chr19;chr19;chr19;chr19;chr19;chr19;chr19;chr19;chr19;chr19;chr19;chr19;chr19;chr19;chr19;chr19;chr19;chr19;chr19;chr19;chr19;chr19;chr19;chr19;chr19;chr19;chr19;chr19;chr19;chr19;chr19;chr19;chr19;chr19;chr19;chr19;chr19;chr19;chr19	1985438;1985438;1985448;1986830;1986830;1986830;1986964;1987166;1987166;1987166;1987166;1987208;1987500;1987500;1987500;1987500;1989420;1989690;1990004;1990004;1990004;1990092;1990717;1990717;1990717;1990717;1991877;1993019;1993020;1993020;1993101;1993155;1997344;1997344;1997344;1997344;1997344;1997352;2013547;2015297;2015297;2017045;2017183;2017183;2017183;2028708;2028708;2034751;2034751;2034751	1986649;1986649;1986649;1986976;1986976;1986976;1986976;1987253;1987253;1987253;1988569;1987253;1987692;1987692;1987692;1987692;1990370;1990201;1990201;1990201;1990201;1990146;1991274;1990822;1990822;1991300;1992056;1993176;1993176;1993176;1993176;1993176;1997463;1997463;1997463;1997424;1997463;1997463;2013880;2015542;2015714;2017094;2017300;2017300;2017300;2028834;2028834;2034872;2034872;2034881	-;-;-;-;-;-;-;-;-;-;-;-;-;-;-;-;-;-;-;-;-;-;-;-;-;-;-;-;-;-;-;-;-;-;-;-;-;-;-;-;-;-;-;-;-;-;-;-;-;-	5934	chr19:1985438-2034881	3190.28	2655.88	3943.15	3259.38	3680.61	3366.53	3439.89	3875	3093.38	2432.54	3293.66	-0.383881	0.116752	-3.28802	0.00100895	0.210014
198	ENSG00000125648.15	SLC25A23	solute carrier family 25 member 23 [Source:HGNC Symbol;Acc:HGNC:19375]	chr19;chr19;chr19;chr19;chr19;chr19;chr19;chr19;chr19;chr19;chr19;chr19;chr19;chr19;chr19;chr19;chr19;chr19;chr19;chr19;chr19;chr19;chr19;chr19;chr19;chr19;chr19;chr19;chr19;chr19;chr19;chr19;chr19;chr19;chr19;chr19;chr19;chr19;chr19;chr19;chr19;chr19;chr19;chr19;chr19;chr19;chr19;chr19;chr19;chr19;chr19;chr19;chr19;chr19;chr19;chr19;chr19;chr19;chr19;chr19;chr19;chr19;chr19;chr19;chr19;chr19;chr…	6436079;6436079;6436081;6436081;6436192;6436421;6438191;6438447;6438447;6438724;6438724;6438724;6440064;6441342;6441474;6441930;6441979;6443562;6444151;6444151;6444151;6444151;6444151;6444151;6444151;6444151;6444151;6444151;6444151;6452312;6452312;6452312;6452312;6452312;6452312;6452312;6453981;6453981;6453981;6453981;6453981;6453981;6454323;6454323;6454323;6454323;6454323;6454323;6454323;6454559…	6436464;6436464;6436464;6436464;6436464;6436464;6438312;6438534;6438534;6438771;6438821;6438821;6442159;6441484;6442159;6442159;6442159;6443656;6444301;6444301;6444301;6444301;6444301;6444301;6444279;6444301;6444301;6444301;6444301;6452479;6452601;6452479;6452479;6452479;6452479;6452388;6454088;6454088;6454088;6454088;6454088;6454009;6454475;6454475;6454405;6454475;6454376;6454475;6454475;6454717…	-;-;-;-;-;-;-;-;-;-;-;-;-;-;-;-;-;-;-;-;-;-;-;-;-;-;-;-;-;-;-;-;-;-;-;-;-;-;-;-;-;-;-;-;-;-;-;-;-;-;-;-;-;-;-;-;-;-;-;-;-;-;-;-;-;-;-;-;-;-;-;-;-;-;-;-	4881	chr19:6436079-6465203	1698.15	1346	2419.66	2241.54	2303	2100.99	2201.03	2560.64	1999.43	1489.01	2035.95	-0.418148	0.127224	-3.28672	0.00101362	0.210014
199	ENSG00000105464.3	GRIN2D	glutamate ionotropic receptor NMDA type subunit 2D [Source:HGNC Symbol;Acc:HGNC:4588]	chr19;chr19;chr19;chr19;chr19;chr19;chr19;chr19;chr19;chr19;chr19;chr19;chr19	48394875;48398367;48404734;48413991;48414373;48414864;48416002;48419234;48419585;48421785;48441769;48442150;48442600	48394936;48398857;48405353;48414105;48414584;48415032;48416155;48419359;48419814;48421945;48441956;48442382;48444931	+;+;+;+;+;+;+;+;+;+;+;+;+	5093	chr19:48394875-48444931	1255.93	1320.5	868.123	755.141	875.757	850.054	777.305	751.301	611.961	509.189	857.526	-0.406513	0.123643	-3.2878	0.00100975	0.210014
200	ENSG00000269404.7	SPIB	Spi-B transcription factor [Source:HGNC Symbol;Acc:HGNC:11242]	chr19;chr19;chr19;chr19;chr19;chr19;chr19;chr19;chr19;chr19;chr19;chr19;chr19;chr19;chr19;chr19;chr19;chr19;chr19;chr19;chr19;chr19;chr19;chr19;chr19;chr19;chr19;chr19;chr19;chr19;chr19;chr19;chr19;chr19;chr19;chr19;chr19;chr19;chr19	50418938;50418938;50418939;50418941;50418941;50418941;50418954;50418958;50419893;50419946;50419946;50419946;50419946;50419946;50419946;50419946;50422473;50422473;50422473;50422473;50422473;50422473;50422473;50422473;50422823;50422823;50422823;50422823;50422823;50423605;50423605;50423605;50423605;50423640;50428038;50428038;50428038;50428038;50428038	50418985;50418985;50418985;50418985;50418985;50418985;50418985;50418985;50419973;50419973;50419973;50419973;50419973;50419973;50419973;50419973;50422545;50422545;50422545;50422545;50422975;50422545;50422545;50422545;50423027;50423037;50423037;50423197;50423037;50423751;50423755;50423755;50423755;50423755;50428989;50428587;50428124;50431314;50431048	+;+;+;+;+;+;+;+;+;+;+;+;+;+;+;+;+;+;+;+;+;+;+;+;+;+;+;+;+;+;+;+;+;+;+;+;+;+;+	4282	chr19:50418938-50431314	348.579	260.276	549.332	616.794	430.158	369.442	417.931	622.722	380.174	244.955	424.036	-0.585555	0.178173	-3.28645	0.0010146	0.210014
201	ENSG00000163041.12	H3-3A	H3.3 histone A [Source:HGNC Symbol;Acc:HGNC:4764]	chr1;chr1;chr1;chr1;chr1;chr1;chr1;chr1;chr1;chr1;chr1;chr1;chr1;chr1;chr1;chr1;chr1;chr1;chr1;chr1;chr1;chr1;chr1;chr1;chr1;chr1;chr1;chr1;chr1;chr1;chr1;chr1;chr1;chr1;chr1;chr1	226061851;226062714;226062716;226062726;226062735;226062750;226062758;226062783;226063466;226063494;226063977;226064329;226064329;226064329;226064329;226064329;226064329;226064329;226064329;226065656;226065656;226065656;226065656;226065656;226065656;226065656;226065656;226065735;226071351;226071351;226071351;226071351;226071351;226071351;226071351;226071351	226062094;226062811;226062811;226062811;226062811;226062948;226062811;226062811;226063596;226063681;226064479;226064479;226064479;226064479;226064824;226064479;226064479;226064479;226064479;226065809;226065809;226065809;226065809;226065817;226065809;226067269;226065809;226065809;226071752;226072001;226071542;226071846;226071521;226071997;226073212;226071523	+;+;+;+;+;+;+;+;+;+;+;+;+;+;+;+;+;+;+;+;+;+;+;+;+;+;+;+;+;+;+;+;+;+;+;+	5019	chr1:226061851-226073212	1731.45	1598.84	1396.93	1391.7	1390.84	1575.46	1352.53	1221.91	1675.58	1697.67	1503.29	0.363921	0.110847	3.28309	0.00102675	0.211297
202	ENSG00000108175.17	ZMIZ1	zinc finger MIZ-type containing 1 [Source:HGNC Symbol;Acc:HGNC:16493]	chr10;chr10;chr10;chr10;chr10;chr10;chr10;chr10;chr10;chr10;chr10;chr10;chr10;chr10;chr10;chr10;chr10;chr10;chr10;chr10;chr10;chr10;chr10;chr10;chr10;chr10;chr10;chr10;chr10;chr10;chr10;chr10;chr10;chr10;chr10;chr10;chr10;chr10;chr10;chr10;chr10;chr10;chr10;chr10;chr10;chr10;chr10;chr10;chr10;chr10;chr10;chr10;chr10;chr10;chr10;chr10;chr10;chr10;chr10;chr10	79068966;79118915;79139682;79162053;79201584;79201595;79208336;79208336;79216169;79216169;79243669;79277179;79277181;79277181;79277181;79285453;79289775;79289775;79289775;79289775;79289777;79290745;79290959;79290959;79290959;79290959;79292158;79292158;79292234;79292781;79293363;79293381;79293461;79296471;79296471;79297613;79297613;79298406;79298406;79299050;79299053;79300732;79300732;79302107;793…	79069270;79119024;79139777;79162133;79201692;79201692;79208449;79208449;79216274;79216274;79243738;79277325;79277325;79277325;79277325;79285621;79289889;79289889;79289807;79289889;79289889;79290796;79291176;79291085;79291176;79291176;79292356;79292356;79292356;79292863;79296935;79293653;79293653;79296653;79296653;79297690;79297690;79298580;79298580;79299191;79299188;79300942;79300942;79302212;793…	+;+;+;+;+;+;+;+;+;+;+;+;+;+;+;+;+;+;+;+;+;+;+;+;+;+;+;+;+;+;+;+;+;+;+;+;+;+;+;+;+;+;+;+;+;+;+;+;+;+;+;+;+;+;+;+;+;+;+;+	11117	chr10:79068966-79316528	3852.06	3120.13	4299.57	4092.75	4017.01	3522.62	4364.16	4444.78	3743.25	3158.33	3861.47	-0.336952	0.102837	-3.27658	0.00105074	0.215161
203	ENSG00000108588.14	CCDC47	coiled-coil domain containing 47 [Source:HGNC Symbol;Acc:HGNC:24856]	chr17;chr17;chr17;chr17;chr17;chr17;chr17;chr17;chr17;chr17;chr17;chr17;chr17;chr17;chr17;chr17;chr17;chr17;chr17;chr17;chr17;chr17;chr17;chr17;chr17;chr17;chr17;chr17;chr17;chr17;chr17;chr17;chr17;chr17;chr17;chr17;chr17;chr17;chr17;chr17;chr17;chr17;chr17;chr17;chr17;chr17;chr17;chr17;chr17;chr17;chr17;chr17;chr17;chr17;chr17;chr17;chr17;chr17;chr17;chr17;chr17;chr17	63745255;63746403;63746427;63751770;63751940;63751940;63751940;63752320;63752320;63752320;63752320;63752741;63752741;63752741;63752741;63752780;63754433;63754433;63754433;63754433;63754433;63756240;63756240;63756240;63756240;63756240;63756269;63756469;63756469;63756469;63756469;63756469;63760914;63760914;63760914;63760914;63760914;63761230;63761230;63761230;63761230;63761230;63764016;63764016;637…	63746961;63746961;63746961;63752107;63752107;63752107;63752107;63752429;63752429;63752429;63752429;63752799;63752799;63752799;63752799;63752799;63754518;63754518;63754518;63754518;63754518;63756350;63756350;63756266;63756350;63756350;63756350;63756570;63756570;63756570;63756570;63756570;63760979;63760979;63760979;63760979;63760979;63761537;63761351;63761351;63761351;63761351;63764190;63764190;637…	-;-;-;-;-;-;-;-;-;-;-;-;-;-;-;-;-;-;-;-;-;-;-;-;-;-;-;-;-;-;-;-;-;-;-;-;-;-;-;-;-;-;-;-;-;-;-;-;-;-;-;-;-;-;-;-;-;-;-;-;-;-	4354	chr17:63745255-63776351	3691.82	4094.3	2972.41	4032.63	3854.88	4169.42	4016.27	3704.4	4975.84	5263.13	4077.51	0.374416	0.114404	3.27276	0.00106501	0.21701
204	ENSG00000261716.2	H2BC20P	H2B clustered histone 20, pseudogene [Source:HGNC Symbol;Acc:HGNC:20516]	chr1;chr1	149844498;149850193	149850937;149850772	-;-	6440	chr1:149844498-149850937	772.077	649.097	504.182	578.914	1287.16	941.011	592.451	630.286	765.764	1110.24	783.118	0.518373	0.158656	3.26728	0.00108586	0.220174
205	ENSG00000134375.11	TIMM17A	translocase of inner mitochondrial membrane 17A [Source:HGNC Symbol;Acc:HGNC:17315]	chr1;chr1;chr1;chr1;chr1;chr1;chr1;chr1;chr1;chr1;chr1;chr1;chr1;chr1;chr1;chr1;chr1;chr1;chr1	201955503;201955506;201955510;201957281;201957281;201957281;201957511;201957511;201957511;201962216;201962804;201963616;201963616;201965433;201965433;201965433;201969469;201969469;201969469	201955552;201955552;201955552;201957380;201957380;201957380;201958028;201957574;201957574;201963744;201962924;201963744;201963744;201965543;201965543;201965543;201969717;201970351;201970664	+;+;+;+;+;+;+;+;+;+;+;+;+;+;+;+;+;+;+	3504	chr1:201955503-201970664	1600.34	1683.83	1226.59	1399.11	1354.44	1597.92	1334.16	1178.21	1713.49	1638.7	1472.68	0.383783	0.117874	3.25588	0.00113041	0.227513
206	ENSG00000131899.11	LLGL1	LLGL scribble cell polarity complex component 1 [Source:HGNC Symbol;Acc:HGNC:6628]	chr17;chr17;chr17;chr17;chr17;chr17;chr17;chr17;chr17;chr17;chr17;chr17;chr17;chr17;chr17;chr17;chr17;chr17;chr17;chr17;chr17;chr17;chr17;chr17;chr17;chr17;chr17;chr17;chr17;chr17;chr17;chr17;chr17;chr17;chr17;chr17;chr17;chr17;chr17;chr17;chr17;chr17;chr17;chr17;chr17;chr17;chr17;chr17;chr17;chr17;chr17;chr17;chr17;chr17;chr17;chr17;chr17;chr17;chr17;chr17;chr17;chr17	18225635;18225677;18229941;18229941;18232495;18232495;18232672;18232672;18233778;18233778;18233902;18234013;18234013;18234013;18234273;18234273;18234273;18234649;18234649;18234649;18234839;18234839;18234839;18235089;18235089;18235089;18235470;18235470;18235470;18236607;18236607;18236835;18236835;18236835;18237481;18237481;18238045;18238062;18238067;18238067;18238456;18238456;18238456;18240578;182…	18225763;18225763;18230038;18230038;18232576;18232576;18232802;18232802;18233936;18233936;18233936;18234175;18234175;18234175;18234408;18234408;18234408;18234703;18234703;18234703;18234993;18234993;18234993;18235312;18235312;18235312;18236760;18235537;18235537;18236760;18236760;18237773;18236939;18236939;18237737;18237773;18238060;18238214;18238214;18238214;18238609;18238609;18238609;18241999;182…	+;+;+;+;+;+;+;+;+;+;+;+;+;+;+;+;+;+;+;+;+;+;+;+;+;+;+;+;+;+;+;+;+;+;+;+;+;+;+;+;+;+;+;+;+;+;+;+;+;+;+;+;+;+;+;+;+;+;+;+;+;+	6590	chr17:18225635-18244875	4002.94	3284.79	5002.14	4643.66	4853.06	4315.4	4501.94	5469.2	4227.41	3106.17	4340.67	-0.413559	0.127095	-3.25392	0.00113824	0.227513
207	ENSG00000064666.15	CNN2	calponin 2 [Source:HGNC Symbol;Acc:HGNC:2156]	chr19;chr19;chr19;chr19;chr19;chr19;chr19;chr19;chr19;chr19;chr19;chr19;chr19;chr19;chr19;chr19;chr19;chr19;chr19;chr19;chr19;chr19;chr19;chr19;chr19;chr19;chr19;chr19;chr19;chr19;chr19;chr19;chr19;chr19;chr19;chr19;chr19;chr19;chr19;chr19;chr19;chr19;chr19;chr19;chr19;chr19;chr19;chr19;chr19;chr19;chr19;chr19;chr19;chr19;chr19;chr19;chr19;chr19;chr19;chr19;chr19;chr19;chr19;chr19;chr19	1026586;1026608;1026610;1026618;1026629;1026629;1026631;1026662;1026691;1026691;1026977;1030943;1031071;1031071;1031071;1031071;1031071;1031071;1031071;1031071;1031071;1032392;1032392;1032392;1032392;1032392;1032392;1032392;1032392;1032392;1032392;1032559;1032559;1032559;1032559;1032559;1032559;1032559;1032559;1032559;1032559;1036067;1036130;1036130;1036130;1036130;1036130;1036416;1036416;1036416…	1026724;1026724;1026724;1026724;1026724;1026724;1026724;1026724;1026724;1026724;1027074;1031192;1031192;1031192;1031192;1031192;1031192;1031192;1031192;1031192;1031192;1032458;1032458;1032458;1032458;1032458;1032458;1032458;1032458;1032458;1032458;1032696;1032696;1032669;1032696;1032696;1032921;1032696;1032663;1032696;1032695;1036246;1036246;1036246;1036246;1036246;1036246;1036562;1036677;1036688…	+;+;+;+;+;+;+;+;+;+;+;+;+;+;+;+;+;+;+;+;+;+;+;+;+;+;+;+;+;+;+;+;+;+;+;+;+;+;+;+;+;+;+;+;+;+;+;+;+;+;+;+;+;+;+;+;+;+;+;+;+;+;+;+;+	3640	chr19:1026586-1039068	20557.9	17888.9	17017	15542.6	15339	14526.2	14912.3	16237	13485.9	10976.5	15648.3	-0.334414	0.102775	-3.25384	0.00113856	0.227513
208	ENSG00000152952.12	PLOD2	procollagen-lysine,2-oxoglutarate 5-dioxygenase 2 [Source:HGNC Symbol;Acc:HGNC:9082]	chr3;chr3;chr3;chr3;chr3;chr3;chr3;chr3;chr3;chr3;chr3;chr3;chr3;chr3;chr3;chr3;chr3;chr3;chr3;chr3;chr3;chr3;chr3;chr3;chr3;chr3;chr3;chr3;chr3;chr3;chr3;chr3;chr3;chr3;chr3;chr3;chr3;chr3;chr3;chr3;chr3;chr3;chr3;chr3;chr3;chr3;chr3;chr3;chr3;chr3;chr3;chr3;chr3;chr3;chr3;chr3;chr3;chr3;chr3;chr3;chr3;chr3;chr3;chr3;chr3;chr3;chr3;chr3;chr3;chr3;chr3;chr3;chr3;chr3;chr3;chr3;chr3;chr3;chr3;chr3…	146069440;146069440;146069444;146070181;146070241;146071042;146071042;146071042;146071042;146071042;146071277;146071277;146071277;146071277;146072557;146072561;146072561;146072561;146072561;146073287;146073287;146073287;146073287;146073287;146075925;146076782;146076782;146076782;146076782;146077862;146077862;146077862;146079116;146079116;146079116;146079116;146079116;146081738;146081738;146081738…	146070872;146070872;146070872;146070872;146070872;146071170;146071167;146071167;146071167;146071167;146071423;146071423;146071423;146071423;146072665;146072665;146072665;146072665;146072665;146073657;146073352;146073352;146073352;146073352;146077924;146076895;146076895;146076895;146076895;146077924;146077924;146077924;146079257;146079257;146079257;146079257;146079257;146081863;146081863;146081863…	-;-;-;-;-;-;-;-;-;-;-;-;-;-;-;-;-;-;-;-;-;-;-;-;-;-;-;-;-;-;-;-;-;-;-;-;-;-;-;-;-;-;-;-;-;-;-;-;-;-;-;-;-;-;-;-;-;-;-;-;-;-;-;-;-;-;-;-;-;-;-;-;-;-;-;-;-;-;-;-;-;-;-;-;-;-;-;-;-;-;-;-;-	7663	chr3:146069440-146163653	1113.37	1455.42	708.043	886.899	945.244	1124.05	896.714	878.198	1087.45	1312.1	1040.75	0.392468	0.120894	3.24637	0.00116886	0.22806
209	ENSG00000274997.2	H2AC12	H2A clustered histone 12 [Source:HGNC Symbol;Acc:HGNC:13671]	chr6	27147106	27147562	+	457	chr6:27147106-27147562	4089.3	2994.77	5054.81	4675.78	4344.59	3905.53	4363.01	5357.43	3816.91	3311.43	4191.36	-0.412857	0.127005	-3.25071	0.00115118	0.22806
210	ENSG00000135333.14	EPHA7	EPH receptor A7 [Source:HGNC Symbol;Acc:HGNC:3390]	chr6;chr6;chr6;chr6;chr6;chr6;chr6;chr6;chr6;chr6;chr6;chr6;chr6;chr6;chr6;chr6;chr6;chr6;chr6;chr6	93240020;93245298;93246792;93254647;93255828;93257462;93258099;93259354;93263860;93264594;93269477;93272298;93356717;93358256;93409654;93410501;93414703;93414703;93419245;93419245	93243540;93245453;93246985;93254796;93256037;93257523;93258284;93259479;93263915;93264702;93269660;93272422;93357052;93358411;93411170;93411170;93414767;93414767;93419547;93419559	-;-;-;-;-;-;-;-;-;-;-;-;-;-;-;-;-;-;-;-	7468	chr6:93240020-93419559	771.037	1012.42	438.508	536.916	551.484	678.247	552.265	452.125	711.608	751.876	645.649	0.471817	0.14526	3.2481	0.0011618	0.22806
211	ENSG00000257727.6	CNPY2	canopy FGF signaling regulator 2 [Source:HGNC Symbol;Acc:HGNC:13529]	chr12;chr12;chr12;chr12;chr12;chr12;chr12;chr12;chr12;chr12;chr12;chr12;chr12;chr12;chr12;chr12;chr12;chr12;chr12;chr12;chr12;chr12;chr12;chr12;chr12;chr12;chr12;chr12;chr12;chr12;chr12;chr12;chr12;chr12;chr12;chr12;chr12;chr12;chr12;chr12;chr12;chr12;chr12;chr12	56309842;56309844;56310310;56310428;56310433;56310958;56310958;56310958;56310958;56310958;56311001;56311211;56311211;56311211;56311211;56311211;56311211;56311338;56312523;56314490;56314490;56314508;56314650;56314851;56314851;56314851;56314851;56314851;56314851;56315130;56315130;56315130;56315130;56315130;56315130;56315130;56315717;56315821;56315821;56315821;56315821;56315821;56315907;56315907	56310029;56310595;56310595;56310595;56310595;56311054;56311054;56311054;56311054;56311054;56311054;56311414;56311414;56311453;56311929;56311414;56311312;56311395;56312885;56314966;56314966;56314966;56315242;56314966;56314966;56314966;56314966;56314968;56314966;56315242;56315242;56315206;56315242;56315242;56315242;56315242;56315750;56315897;56316047;56316119;56315930;56315988;56316000;56316050	-;-;-;-;-;-;-;-;-;-;-;-;-;-;-;-;-;-;-;-;-;-;-;-;-;-;-;-;-;-;-;-;-;-;-;-;-;-;-;-;-;-;-;-	3019	chr12:56309842-56316119	1182.05	1286.51	1067.88	1245.12	1192.31	1325.05	1234.27	1073.17	1510.95	1568.39	1268.57	0.383211	0.118002	3.24751	0.00116421	0.22806
212	ENSG00000123200.16	ZC3H13	zinc finger CCCH-type containing 13 [Source:HGNC Symbol;Acc:HGNC:20368]	chr13;chr13;chr13;chr13;chr13;chr13;chr13;chr13;chr13;chr13;chr13;chr13;chr13;chr13;chr13;chr13;chr13;chr13;chr13;chr13;chr13;chr13;chr13;chr13;chr13;chr13;chr13;chr13;chr13;chr13;chr13;chr13;chr13;chr13;chr13;chr13;chr13;chr13;chr13;chr13;chr13;chr13;chr13;chr13;chr13;chr13;chr13;chr13	45954465;45959483;45962176;45963842;45965280;45965280;45967504;45967504;45968748;45968748;45970362;45970362;45975283;45975283;45979813;45979813;45985297;45985297;45988787;45988787;46001163;46003139;46003139;46003139;46010150;46010348;46010348;46010348;46011415;46011415;46011415;46011415;46020449;46020449;46020449;46042157;46042164;46042164;46044955;46044955;46044955;46045391;46045391;46045391;460…	45957297;45959646;45964042;45964042;45965432;45965429;45968028;45968028;45969971;45969971;45970465;45970465;45975838;45975838;45980004;45980004;45985761;45985761;45989097;45989097;46001460;46003336;46003336;46003336;46010505;46010505;46010505;46010505;46011554;46011555;46011554;46011554;46020487;46020557;46020557;46042275;46042275;46042275;46045064;46045064;46045064;46045516;46045516;46045513;460…	-;-;-;-;-;-;-;-;-;-;-;-;-;-;-;-;-;-;-;-;-;-;-;-;-;-;-;-;-;-;-;-;-;-;-;-;-;-;-;-;-;-;-;-;-;-;-;-	10265	chr13:45954465-46052759	6780.13	9203.15	5327.77	6639.8	6999.44	8118.75	6492.85	5575.93	7788.7	8591.57	7151.81	0.3956	0.121806	3.24779	0.00116303	0.22806
213	ENSG00000160963.14	COL26A1	collagen type XXVI alpha 1 chain [Source:HGNC Symbol;Acc:HGNC:18038]	chr7;chr7;chr7;chr7;chr7;chr7;chr7;chr7;chr7;chr7;chr7;chr7;chr7;chr7;chr7;chr7;chr7;chr7;chr7;chr7;chr7;chr7;chr7;chr7;chr7;chr7;chr7;chr7;chr7	101362875;101362877;101419977;101419977;101447684;101447690;101533082;101533082;101539893;101539893;101543998;101543998;101545338;101545338;101547156;101547156;101549171;101549171;101551108;101551108;101553203;101553326;101553326;101555787;101555787;101555787;101557370;101557370;101557370	101363190;101363190;101420099;101420099;101447787;101447787;101533143;101533143;101540049;101540049;101544096;101544096;101545490;101545490;101547239;101547239;101549223;101549223;101551143;101551143;101553376;101553376;101553376;101555871;101555871;101555871;101557633;101559024;101559024	+;+;+;+;+;+;+;+;+;+;+;+;+;+;+;+;+;+;+;+;+;+;+;+;+;+;+;+;+	3101	chr7:101362875-101559024	2652.32	2439.16	2751.45	2526.47	2960.37	2567.01	2776.25	2764.85	2418.6	1931.29	2578.78	-0.334586	0.103292	-3.23923	0.00119851	0.230942
214	ENSG00000167700.9	MFSD3	major facilitator superfamily domain containing 3 [Source:HGNC Symbol;Acc:HGNC:25157]	chr8;chr8;chr8;chr8;chr8;chr8;chr8;chr8;chr8;chr8;chr8;chr8	144509070;144509080;144509619;144510246;144510360;144510360;144510598;144510598;144510794;144510991;144510991;144510991	144510015;144510015;144510015;144510903;144510814;144510507;144510903;144510722;144510903;144511181;144511181;144511213	+;+;+;+;+;+;+;+;+;+;+;+	1827	chr8:144509070-144511213	1618.03	1324.75	1820.39	1596.75	1816.59	1652.95	1716.5	1750.51	1423.22	1255.39	1597.51	-0.351806	0.108613	-3.23909	0.00119913	0.230942
215	ENSG00000130731.16	METTL26	methyltransferase like 26 [Source:HGNC Symbol;Acc:HGNC:14141]	chr16;chr16;chr16;chr16;chr16;chr16;chr16;chr16;chr16;chr16;chr16;chr16;chr16;chr16;chr16;chr16;chr16;chr16;chr16;chr16;chr16;chr16;chr16;chr16;chr16;chr16;chr16;chr16;chr16;chr16;chr16;chr16;chr16;chr16;chr16;chr16;chr16;chr16;chr16;chr16;chr16;chr16;chr16;chr16;chr16;chr16;chr16;chr16;chr16;chr16;chr16;chr16;chr16;chr16;chr16;chr16;chr16;chr16;chr16	634427;634429;634430;634430;634436;634438;634502;634513;634526;634626;634664;634719;634719;634719;634719;634719;634719;634719;634719;634719;634719;634737;634889;634889;634889;634889;634889;634889;634949;635281;635281;635281;635281;635281;635281;635281;635281;635281;635518;635518;635612;635612;635612;635612;635612;635612;635612;636094;636094;636094;636094;636094;636094;636094;636094;636094;636094;…	634644;634644;634644;634644;634644;634644;634644;634644;634644;634644;634797;634797;634797;634797;634797;634797;634797;634797;634797;634797;634797;634797;635063;635063;634956;634956;636310;634956;634956;635340;635340;635340;635340;635340;635340;635340;635340;635340;635774;635774;636267;635774;635774;635774;635774;635774;635774;636358;636260;636235;636290;636278;636239;636331;636351;636305;636342;…	-;-;-;-;-;-;-;-;-;-;-;-;-;-;-;-;-;-;-;-;-;-;-;-;-;-;-;-;-;-;-;-;-;-;-;-;-;-;-;-;-;-;-;-;-;-;-;-;-;-;-;-;-;-;-;-;-;-;-	1830	chr16:634427-636366	825.145	606.603	973.474	790.551	912.155	869.144	780.75	1027.79	705.11	514.859	800.558	-0.497827	0.153771	-3.23747	0.00120596	0.230942
216	ENSG00000100300.18	TSPO	translocator protein [Source:HGNC Symbol;Acc:HGNC:1158]	chr22;chr22;chr22;chr22;chr22;chr22;chr22;chr22;chr22;chr22;chr22;chr22;chr22;chr22;chr22;chr22;chr22;chr22;chr22;chr22	43151547;43151559;43151573;43151899;43151931;43151935;43159210;43159210;43159210;43159210;43159210;43161052;43161052;43161052;43161052;43161052;43162803;43162803;43162803;43162803	43151604;43151604;43151604;43152220;43152127;43152220;43159420;43159420;43159672;43159420;43159420;43161190;43161190;43161190;43161190;43161190;43163210;43163241;43163241;43163242	+;+;+;+;+;+;+;+;+;+;+;+;+;+;+;+;+;+;+;+	1422	chr22:43151547-43163242	246.607	186.974	243.54	225.636	209.564	170.685	194.039	236.147	147.304	108.869	196.936	-0.583772	0.180265	-3.23842	0.00120195	0.230942
217	ENSG00000161091.13	MFSD12	major facilitator superfamily domain containing 12 [Source:HGNC Symbol;Acc:HGNC:28299]	chr19;chr19;chr19;chr19;chr19;chr19;chr19;chr19;chr19;chr19;chr19;chr19;chr19;chr19;chr19;chr19;chr19;chr19;chr19;chr19;chr19;chr19;chr19;chr19;chr19;chr19;chr19;chr19;chr19;chr19;chr19;chr19;chr19;chr19;chr19;chr19;chr19;chr19;chr19;chr19;chr19;chr19;chr19;chr19;chr19;chr19;chr19;chr19;chr19;chr19;chr19;chr19;chr19;chr19;chr19;chr19;chr19;chr19;chr19;chr19;chr19;chr19;chr19;chr19;chr19;chr19;chr…	3538261;3538275;3538275;3538650;3539354;3542776;3542776;3544199;3544199;3544200;3544355;3544357;3544676;3544809;3544809;3544809;3544809;3544809;3544834;3546074;3546074;3546074;3546074;3546074;3546074;3546074;3546255;3546255;3546255;3546255;3546255;3546255;3547272;3547272;3547272;3547272;3547272;3547272;3547291;3547327;3547455;3547455;3547455;3547455;3547455;3547455;3547848;3547848;3547848;3547848…	3538756;3540043;3538756;3538756;3540041;3542977;3543382;3544732;3544307;3544309;3544732;3544732;3544939;3544939;3544939;3544939;3544939;3544939;3544939;3546168;3546168;3546168;3546168;3546168;3546168;3546168;3546425;3546425;3546425;3546425;3546358;3546425;3547364;3547364;3547331;3547364;3547364;3547364;3547364;3547364;3547547;3547547;3547547;3547547;3547547;3547547;3548030;3548030;3548030;3548030…	-;-;-;-;-;-;-;-;-;-;-;-;-;-;-;-;-;-;-;-;-;-;-;-;-;-;-;-;-;-;-;-;-;-;-;-;-;-;-;-;-;-;-;-;-;-;-;-;-;-;-;-;-;-;-;-;-;-;-;-;-;-;-;-;-;-;-;-;-;-;-;-;-;-;-;-;-;-;-	5290	chr19:3538261-3574290	1339.17	1031.54	1588.48	1469.11	1632.39	1400.29	1476.54	1679.08	1255.33	1080.75	1395.27	-0.402465	0.124372	-3.23597	0.00121232	0.231089
218	ENSG00000163319.11	MRPS18C	mitochondrial ribosomal protein S18C [Source:HGNC Symbol;Acc:HGNC:16633]	chr4;chr4;chr4;chr4;chr4;chr4;chr4;chr4;chr4;chr4;chr4;chr4;chr4;chr4;chr4;chr4;chr4;chr4;chr4;chr4;chr4;chr4;chr4;chr4;chr4;chr4;chr4;chr4;chr4;chr4;chr4;chr4;chr4;chr4;chr4	83455932;83455983;83456055;83456058;83456083;83456090;83456909;83456909;83456909;83456909;83456909;83456909;83458346;83458346;83459620;83459672;83459740;83459740;83459740;83460973;83460973;83460973;83460973;83460973;83460973;83460973;83461121;83461121;83461121;83461121;83461121;83461121;83461193;83467026;83469335	83456177;83456177;83456177;83456177;83456177;83456177;83456958;83456958;83456958;83456958;83459144;83456958;83458429;83458429;83459797;83459797;83459797;83459797;83459797;83461032;83461236;83461032;83461032;83461032;83461032;83461032;83461235;83461328;83461233;83462298;83461423;83461237;83461233;83467504;83469735	+;+;+;+;+;+;+;+;+;+;+;+;+;+;+;+;+;+;+;+;+;+;+;+;+;+;+;+;+;+;+;+;+;+;+	4866	chr4:83455932-83469735	1212.22	1333.25	948.163	1194.88	1076.5	1207.14	1051.72	863.071	1281.33	1361.99	1153.03	0.418298	0.129499	3.23013	0.00123733	0.234774
219	ENSG00000173546.7	CSPG4	chondroitin sulfate proteoglycan 4 [Source:HGNC Symbol;Acc:HGNC:2466]	chr15;chr15;chr15;chr15;chr15;chr15;chr15;chr15;chr15;chr15	75674322;75677703;75682293;75682607;75682843;75684736;75685219;75687276;75693070;75712668	75677384;75677886;75682459;75682741;75683041;75684912;75685701;75690812;75693233;75712848	-;-;-;-;-;-;-;-;-;-	8290	chr15:75674322-75712848	677.389	658.658	1211.54	1129.83	1180.18	865.775	1129.79	1153.84	927.149	747.34	968.149	-0.412099	0.127677	-3.22767	0.00124804	0.235149
220	ENSG00000188021.8	UBQLN2	ubiquilin 2 [Source:HGNC Symbol;Acc:HGNC:12509]	chrX	56563639	56567868	+	4230	chrX:56563639-56567868	1686.71	1514.91	1825.18	1480.64	1616.95	1381.2	1416.83	1887.5	1298.66	1041.06	1514.96	-0.44951	0.139294	-3.22706	0.00125067	0.235149
221	ENSG00000115457.10	IGFBP2	insulin like growth factor binding protein 2 [Source:HGNC Symbol;Acc:HGNC:5471]	chr2;chr2;chr2;chr2;chr2;chr2;chr2;chr2;chr2;chr2;chr2;chr2;chr2;chr2;chr2;chr2	216632828;216633420;216633429;216659618;216660557;216660557;216660557;216660557;216660733;216661772;216661858;216661858;216661858;216663940;216663940;216663940	216633014;216633965;216633965;216659746;216664433;216660786;216660786;216660786;216660786;216661998;216661998;216661998;216661917;216664409;216664285;216664436	+;+;+;+;+;+;+;+;+;+;+;+;+;+;+;+	4742	chr2:216632828-216664436	7955.94	6665.19	7204.94	6215.71	6702.74	6219.88	6998.04	6206.22	5846.67	4883.22	6489.85	-0.288347	0.089468	-3.2229	0.00126898	0.237513
222	ENSG00000038219.13	BOD1L1	biorientation of chromosomes in cell division 1 like 1 [Source:HGNC Symbol;Acc:HGNC:31792]	chr4;chr4;chr4;chr4;chr4;chr4;chr4;chr4;chr4;chr4;chr4;chr4;chr4;chr4;chr4;chr4;chr4;chr4;chr4;chr4;chr4;chr4;chr4;chr4;chr4;chr4;chr4;chr4;chr4;chr4;chr4;chr4;chr4;chr4;chr4;chr4;chr4;chr4;chr4;chr4;chr4;chr4;chr4;chr4;chr4;chr4;chr4;chr4;chr4;chr4;chr4;chr4	13568738;13569506;13569786;13572702;13576838;13576838;13576838;13577403;13577403;13577403;13577581;13577582;13577582;13577582;13579928;13579928;13579928;13581020;13581020;13581132;13582230;13582237;13582652;13582652;13586396;13586396;13587699;13587699;13588722;13588722;13590386;13590386;13591923;13591923;13595860;13597104;13598946;13607117;13608530;13609295;13610934;13613506;13613512;13614196;136…	13570128;13570128;13570128;13572842;13576991;13576991;13576991;13577487;13577487;13577487;13577631;13578201;13577631;13577631;13580066;13579973;13579973;13581048;13581054;13581207;13582310;13582310;13582736;13582736;13586475;13586475;13587771;13587771;13588792;13588792;13590446;13590446;13593520;13591966;13595944;13597168;13605084;13607189;13608668;13609406;13611100;13613661;13613661;13614810;136…	-;-;-;-;-;-;-;-;-;-;-;-;-;-;-;-;-;-;-;-;-;-;-;-;-;-;-;-;-;-;-;-;-;-;-;-;-;-;-;-;-;-;-;-;-;-;-;-;-;-;-;-	15862	chr4:13568738-13627725	5195.4	7783.85	4462.38	5439.15	5988.02	6419.76	5267.76	4559.91	6435.89	7169.47	5872.16	0.416198	0.129229	3.22062	0.00127914	0.238336
223	ENSG00000047410.14	TPR	translocated promoter region, nuclear basket protein [Source:HGNC Symbol;Acc:HGNC:12017]	chr1;chr1;chr1;chr1;chr1;chr1;chr1;chr1;chr1;chr1;chr1;chr1;chr1;chr1;chr1;chr1;chr1;chr1;chr1;chr1;chr1;chr1;chr1;chr1;chr1;chr1;chr1;chr1;chr1;chr1;chr1;chr1;chr1;chr1;chr1;chr1;chr1;chr1;chr1;chr1;chr1;chr1;chr1;chr1;chr1;chr1;chr1;chr1;chr1;chr1;chr1;chr1;chr1;chr1;chr1;chr1;chr1;chr1;chr1;chr1;chr1;chr1;chr1;chr1;chr1;chr1;chr1;chr1;chr1;chr1;chr1;chr1;chr1;chr1;chr1;chr1;chr1;chr1;chr1;chr1…	186311652;186314629;186317482;186318447;186318505;186318733;186318733;186320312;186320312;186322318;186322318;186322518;186322518;186323686;186325519;186325764;186326104;186326104;186327460;186331498;186332195;186333122;186334325;186335068;186335338;186336496;186337013;186338033;186338187;186339642;186339642;186341028;186341028;186341252;186341252;186343326;186343906;186343906;186344375;186345580…	186314026;186314724;186317600;186318603;186318603;186318828;186318828;186320418;186320418;186322412;186322412;186322701;186322586;186323870;186325854;186325854;186326220;186326235;186327660;186331581;186332343;186333394;186334533;186335129;186335543;186336694;186337156;186338243;186338243;186339772;186339772;186341159;186341159;186343473;186341389;186343473;186344090;186344090;186344578;186345696…	-;-;-;-;-;-;-;-;-;-;-;-;-;-;-;-;-;-;-;-;-;-;-;-;-;-;-;-;-;-;-;-;-;-;-;-;-;-;-;-;-;-;-;-;-;-;-;-;-;-;-;-;-;-;-;-;-;-;-;-;-;-;-;-;-;-;-;-;-;-;-;-;-;-;-;-;-;-;-;-;-;-;-;-;-;-;-;-;-;-;-;-;-;-;-;-;-;-;-;-;-;-;-;-;-;-;-;-;-;-;-	12350	chr1:186311652-186375693	7128.71	10873.2	6530.42	7879.98	8909.78	9996.28	8224.28	7143.24	9800.05	11466.4	8795.23	0.413206	0.128703	3.21054	0.00132486	0.245746
224	ENSG00000147027.4	TMEM47	transmembrane protein 47 [Source:HGNC Symbol;Acc:HGNC:18515]	chrX;chrX;chrX	34627075;34639247;34656804	34630491;34639387;34657285	-;-;-	4040	chrX:34627075-34657285	883.415	1055.98	857.177	1038.42	780.902	775.941	919.677	907.612	687.78	649.811	855.671	-0.405687	0.126541	-3.20598	0.00134605	0.248562
225	ENSG00000132424.16	PNISR	PNN interacting serine and arginine rich protein [Source:HGNC Symbol;Acc:HGNC:21222]	chr6;chr6;chr6;chr6;chr6;chr6;chr6;chr6;chr6;chr6;chr6;chr6;chr6;chr6;chr6;chr6;chr6;chr6;chr6;chr6;chr6;chr6;chr6;chr6;chr6;chr6;chr6;chr6;chr6;chr6;chr6;chr6;chr6;chr6;chr6;chr6;chr6;chr6;chr6;chr6;chr6;chr6;chr6;chr6;chr6;chr6;chr6;chr6;chr6;chr6;chr6;chr6;chr6;chr6;chr6;chr6;chr6;chr6;chr6;chr6;chr6;chr6;chr6;chr6;chr6;chr6;chr6;chr6;chr6;chr6;chr6	99398050;99398051;99399964;99399975;99401460;99401461;99401462;99402540;99402540;99402540;99402540;99402540;99402540;99402540;99403829;99403829;99403829;99403829;99404603;99404603;99404603;99404603;99406031;99406031;99406031;99406031;99406031;99408081;99408081;99408081;99408081;99408153;99409173;99409173;99409173;99409173;99409173;99410741;99410741;99410741;99410741;99410941;99411736;99411791;994…	99401630;99401630;99401630;99400311;99401630;99401630;99401630;99402710;99402710;99402710;99402597;99404546;99402710;99402710;99404702;99403882;99403882;99403882;99404702;99404702;99404702;99404702;99406127;99406168;99406168;99406168;99406168;99408271;99408271;99408271;99408271;99408271;99410992;99409344;99409344;99409344;99409344;99410964;99410964;99410964;99410964;99410964;99412318;99412739;994…	-;-;-;-;-;-;-;-;-;-;-;-;-;-;-;-;-;-;-;-;-;-;-;-;-;-;-;-;-;-;-;-;-;-;-;-;-;-;-;-;-;-;-;-;-;-;-;-;-;-;-;-;-;-;-;-;-;-;-;-;-;-;-;-;-;-;-;-;-;-;-	10871	chr6:99398050-99425331	6844.64	7850.78	5660.93	6237.94	6989.51	7293.4	6698.37	5445.67	7477.84	8508.79	6900.79	0.364368	0.113702	3.2046	0.0013525	0.248644
226	ENSG00000135968.21	GCC2	GRIP and coiled-coil domain containing 2 [Source:HGNC Symbol;Acc:HGNC:23218]	chr2;chr2;chr2;chr2;chr2;chr2;chr2;chr2;chr2;chr2;chr2;chr2;chr2;chr2;chr2;chr2;chr2;chr2;chr2;chr2;chr2;chr2;chr2;chr2;chr2;chr2;chr2;chr2;chr2;chr2;chr2;chr2;chr2;chr2;chr2;chr2;chr2;chr2;chr2;chr2;chr2;chr2;chr2;chr2;chr2;chr2;chr2;chr2;chr2;chr2;chr2;chr2;chr2;chr2;chr2;chr2;chr2;chr2;chr2;chr2;chr2;chr2;chr2;chr2;chr2;chr2;chr2;chr2;chr2;chr2;chr2;chr2;chr2;chr2;chr2;chr2;chr2;chr2;chr2;chr2…	108449191;108449206;108449223;108449231;108449240;108449633;108449633;108449633;108449633;108449633;108449884;108451028;108451028;108451028;108452399;108452399;108452399;108452399;108452399;108462588;108468980;108468980;108468980;108468980;108468980;108469300;108469300;108469651;108469651;108469651;108469651;108469651;108471814;108471845;108472827;108472827;108472827;108472827;108472827;108474789…	108449280;108449280;108449280;108449289;108449280;108449689;108449689;108449689;108449689;108450019;108449994;108451112;108451112;108451112;108452466;108452466;108452466;108452466;108452466;108462685;108469084;108469084;108469084;108469084;108469084;108469332;108469456;108472116;108470227;108472116;108470062;108472116;108472116;108472116;108472899;108473328;108472899;108472899;108472899;108475394…	+;+;+;+;+;+;+;+;+;+;+;+;+;+;+;+;+;+;+;+;+;+;+;+;+;+;+;+;+;+;+;+;+;+;+;+;+;+;+;+;+;+;+;+;+;+;+;+;+;+;+;+;+;+;+;+;+;+;+;+;+;+;+;+;+;+;+;+;+;+;+;+;+;+;+;+;+;+;+;+;+;+;+;+;+;+;+;+;+;+;+	12652	chr2:108449191-108509415	2099.8	3558.88	1707.51	2006.85	2521.39	2909.5	2121.8	1919.43	2704.55	3051.73	2460.14	0.444058	0.139072	3.19301	0.001408	0.256247
227	ENSG00000204121.2	ECEL1P1	endothelin converting enzyme like 1 pseudogene 1 [Source:HGNC Symbol;Acc:HGNC:14017]	chr2;chr2;chr2;chr2;chr2;chr2;chr2;chr2;chr2	232415818;232416044;232416295;232416594;232417163;232417979;232418206;232418399;232419035	232415875;232416147;232416362;232416691;232417467;232418150;232418291;232418467;232419816	-;-;-;-;-;-;-;-;-	1742	chr2:232415818-232419816	5.20268	2.1247	107.404	85.643	112.503	44.917	168.78	85.7189	59.5715	57.8366	72.97	-0.683146	0.214045	-3.1916	0.00141488	0.256247
228	ENSG00000227097.5	RPS28P7	ribosomal protein S28 pseudogene 7 [Source:HGNC Symbol;Acc:HGNC:35787]	chr11	82689559	82689768	+	210	chr11:82689559-82689768	783.523	690.529	994.681	740.318	920.979	838.825	868.01	1082.41	773.346	588.572	828.119	-0.463981	0.145411	-3.19083	0.00141864	0.256247
229	ENSG00000064102.15	INTS13	integrator complex subunit 13 [Source:HGNC Symbol;Acc:HGNC:20174]	chr12;chr12;chr12;chr12;chr12;chr12;chr12;chr12;chr12;chr12;chr12;chr12;chr12;chr12;chr12;chr12;chr12;chr12;chr12;chr12;chr12;chr12;chr12;chr12;chr12;chr12;chr12;chr12;chr12;chr12;chr12;chr12;chr12;chr12;chr12;chr12;chr12;chr12;chr12;chr12;chr12;chr12;chr12;chr12;chr12;chr12;chr12;chr12;chr12;chr12;chr12;chr12;chr12;chr12;chr12	26905181;26905181;26905185;26906302;26906302;26906302;26911178;26911178;26913457;26913457;26913974;26913974;26914020;26914046;26914408;26914408;26914408;26916002;26916002;26916002;26917352;26917352;26917352;26917352;26917644;26917644;26917644;26919041;26922616;26922616;26924355;26924355;26925761;26925761;26925761;26928205;26928205;26928205;26928254;26928703;26928703;26928703;26928703;26928716;269…	26905536;26905536;26905536;26906484;26906437;26906437;26911317;26911317;26913687;26913687;26914128;26914128;26914128;26914128;26914532;26914578;26914578;26916180;26916180;26916180;26917441;26917441;26917441;26917441;26917733;26917733;26917734;26919069;26922700;26922700;26924431;26924483;26925851;26925851;26925851;26928285;26928285;26928285;26928285;26928905;26929056;26928905;26928905;26928905;269…	-;-;-;-;-;-;-;-;-;-;-;-;-;-;-;-;-;-;-;-;-;-;-;-;-;-;-;-;-;-;-;-;-;-;-;-;-;-;-;-;-;-;-;-;-;-;-;-;-;-;-;-;-;-;-	3059	chr12:26905181-26938326	2850.03	3316.66	1583.69	1931.91	1870.63	2314.35	1808.35	1542.1	2118.58	2398.52	2173.48	0.388274	0.121648	3.19179	0.00141395	0.256247
230	ENSG00000131591.17	C1orf159	chromosome 1 open reading frame 159 [Source:HGNC Symbol;Acc:HGNC:26062]	chr1;chr1;chr1;chr1;chr1;chr1;chr1;chr1;chr1;chr1;chr1;chr1;chr1;chr1;chr1;chr1;chr1;chr1;chr1;chr1;chr1;chr1;chr1;chr1;chr1;chr1;chr1;chr1;chr1;chr1;chr1;chr1;chr1;chr1;chr1;chr1;chr1;chr1;chr1;chr1;chr1;chr1;chr1;chr1;chr1;chr1;chr1;chr1;chr1;chr1;chr1;chr1;chr1;chr1;chr1;chr1;chr1;chr1;chr1;chr1;chr1;chr1;chr1;chr1;chr1;chr1;chr1;chr1;chr1;chr1;chr1;chr1;chr1;chr1;chr1;chr1;chr1;chr1;chr1;chr1…	1081818;1081823;1081823;1081823;1081825;1081825;1081825;1082146;1082235;1082604;1082700;1082916;1083915;1083915;1083915;1083915;1083915;1083915;1083915;1083926;1084353;1084353;1084353;1084353;1084353;1084353;1084353;1084481;1084481;1084481;1084481;1084481;1084481;1084481;1084481;1084481;1085251;1085878;1085878;1085878;1085878;1085878;1085878;1085878;1085878;1085878;1085878;1085878;1087139;1087139…	1082987;1082987;1082987;1082987;1082987;1082987;1084506;1082253;1082987;1082987;1082987;1082987;1084011;1084383;1084086;1084072;1084383;1084086;1084383;1084086;1084383;1084383;1084383;1084383;1084383;1084383;1084506;1084506;1084506;1084506;1084506;1084506;1084506;1084506;1084506;1084506;1085310;1086012;1086012;1086012;1086012;1086012;1086012;1086012;1086012;1086012;1086012;1086012;1087204;1087204…	-;-;-;-;-;-;-;-;-;-;-;-;-;-;-;-;-;-;-;-;-;-;-;-;-;-;-;-;-;-;-;-;-;-;-;-;-;-;-;-;-;-;-;-;-;-;-;-;-;-;-;-;-;-;-;-;-;-;-;-;-;-;-;-;-;-;-;-;-;-;-;-;-;-;-;-;-;-;-;-;-;-;-;-;-;-;-;-;-;-;-;-;-;-;-;-;-;-;-;-;-;-;-;-;-;-;-;-;-;-;-;-;-;-;-;-;-;-;-;-;-;-;-;-;-;-;-;-;-;-;-;-;-;-;-;-;-;-;-;-;-;-;-;-;-;-	6322	chr1:1081818-1116361	373.552	299.583	465.872	359.042	454.423	378.426	440.894	476.496	331.434	298.255	387.798	-0.475533	0.149204	-3.18713	0.0014369	0.25742
231	ENSG00000134590.14	RTL8C	retrotransposon Gag like 8C [Source:HGNC Symbol;Acc:HGNC:2569]	chrX;chrX;chrX;chrX;chrX	135032355;135032382;135032382;135033017;135033125	135033546;135032575;135032575;135033400;135033546	+;+;+;+;+	1192	chrX:135032355-135033546	1168.52	880.69	1222.49	1017.01	1165.84	1016.25	1027.6	1199.22	929.315	665.688	1029.26	-0.441992	0.138686	-3.187	0.00143758	0.25742
232	ENSG00000118007.13	STAG1	stromal antigen 1 [Source:HGNC Symbol;Acc:HGNC:11354]	chr3;chr3;chr3;chr3;chr3;chr3;chr3;chr3;chr3;chr3;chr3;chr3;chr3;chr3;chr3;chr3;chr3;chr3;chr3;chr3;chr3;chr3;chr3;chr3;chr3;chr3;chr3;chr3;chr3;chr3;chr3;chr3;chr3;chr3;chr3;chr3;chr3;chr3;chr3;chr3;chr3;chr3;chr3;chr3;chr3;chr3;chr3;chr3;chr3;chr3;chr3;chr3;chr3;chr3;chr3;chr3;chr3;chr3;chr3;chr3;chr3;chr3;chr3;chr3;chr3;chr3;chr3;chr3;chr3;chr3;chr3;chr3;chr3;chr3;chr3;chr3;chr3;chr3;chr3;chr3…	136336236;136336236;136337157;136337388;136338095;136338370;136338370;136338370;136338370;136338370;136340491;136340491;136340491;136340491;136340491;136341441;136341441;136341441;136341441;136343832;136343832;136343832;136343832;136343832;136348789;136349158;136349158;136349158;136349158;136349158;136357720;136357720;136357720;136357720;136357720;136357720;136359148;136359148;136359148;136359148…	136338277;136338277;136338277;136338277;136338277;136338450;136338450;136338450;136338450;136338450;136340605;136340605;136340605;136340605;136340605;136341551;136341551;136341551;136341551;136344006;136344006;136344006;136344006;136344006;136349363;136349363;136349363;136349363;136349363;136349363;136357848;136357848;136357848;136357848;136357848;136357848;136359296;136359189;136359296;136359296…	-;-;-;-;-;-;-;-;-;-;-;-;-;-;-;-;-;-;-;-;-;-;-;-;-;-;-;-;-;-;-;-;-;-;-;-;-;-;-;-;-;-;-;-;-;-;-;-;-;-;-;-;-;-;-;-;-;-;-;-;-;-;-;-;-;-;-;-;-;-;-;-;-;-;-;-;-;-;-;-;-;-;-;-;-;-;-;-;-;-;-;-;-;-;-;-;-;-;-;-;-;-;-;-;-;-;-;-;-;-;-;-;-;-;-;-;-;-;-;-;-;-;-;-;-;-;-;-;-;-;-;-;-;-;-;-;-;-;-;-;-;-;-;-;-;-;-;-;-;-;-;-;-;-;-;-;-;-;-;-;-;-;-;-;-;-;-;-;-;-;-;-;-;-;-;-;-;-;-;-;-;-;-;-;-;-;-;-;-;-;-;-;-;-;-;-;-;-;-;-…	7843	chr3:136336236-136752403	1845.91	1928.17	1780.71	2135.31	1941.22	2407.55	1807.2	1900.1	2230.14	2514.19	2049.05	0.332336	0.104373	3.18412	0.00145196	0.258875
233	ENSG00000128242.13	GAL3ST1	galactose-3-O-sulfotransferase 1 [Source:HGNC Symbol;Acc:HGNC:24240]	chr22;chr22;chr22;chr22;chr22;chr22;chr22;chr22;chr22;chr22;chr22;chr22;chr22;chr22;chr22;chr22;chr22;chr22;chr22;chr22;chr22;chr22;chr22;chr22;chr22;chr22;chr22;chr22;chr22;chr22;chr22;chr22;chr22;chr22;chr22;chr22;chr22;chr22;chr22;chr22;chr22;chr22;chr22;chr22;chr22;chr22;chr22;chr22;chr22;chr22;chr22;chr22;chr22;chr22;chr22;chr22;chr22;chr22;chr22;chr22;chr22;chr22;chr22;chr22;chr22;chr22;chr…	30554635;30554635;30554635;30554635;30554637;30554637;30555388;30555432;30555498;30555627;30555714;30555737;30555778;30555794;30555890;30555917;30555924;30555929;30555938;30555970;30555998;30556010;30557262;30557262;30557262;30557262;30557262;30557262;30557262;30557262;30557262;30557262;30557262;30557262;30557262;30557262;30557262;30557262;30557262;30557262;30557262;30557262;30557262;30557262;305…	30556093;30556093;30556093;30556093;30556093;30556093;30556093;30556096;30556093;30556093;30556093;30556096;30556093;30556093;30556096;30556093;30556093;30556093;30556093;30556093;30556093;30556093;30557401;30557401;30557401;30557401;30557730;30557401;30557401;30557401;30557401;30557401;30557401;30557401;30557401;30557401;30557401;30557401;30557401;30557401;30557586;30557401;30557401;30557401;305…	-;-;-;-;-;-;-;-;-;-;-;-;-;-;-;-;-;-;-;-;-;-;-;-;-;-;-;-;-;-;-;-;-;-;-;-;-;-;-;-;-;-;-;-;-;-;-;-;-;-;-;-;-;-;-;-;-;-;-;-;-;-;-;-;-;-;-;-;-;-;-;-;-;-;-;-;-;-;-;-;-	3095	chr22:30554635-30574665	375.633	226.281	375.571	228.107	251.477	232.446	218.151	297.495	171.133	122.478	249.877	-0.605595	0.190569	-3.17782	0.00148387	0.263428
234	ENSG00000163605.15	PPP4R2	protein phosphatase 4 regulatory subunit 2 [Source:HGNC Symbol;Acc:HGNC:18296]	chr3;chr3;chr3;chr3;chr3;chr3;chr3;chr3;chr3;chr3;chr3;chr3;chr3;chr3;chr3;chr3;chr3;chr3;chr3;chr3;chr3;chr3;chr3;chr3;chr3;chr3;chr3;chr3;chr3;chr3;chr3;chr3;chr3;chr3;chr3;chr3;chr3;chr3	72996803;72996811;72996818;72996839;72996977;72997358;72998077;72998077;72998077;72998077;72998077;72998077;73014915;73015822;73047186;73047186;73047186;73047186;73059037;73059037;73059037;73059037;73059037;73061023;73061023;73061023;73061023;73063673;73063673;73064003;73064003;73064014;73064065;73064852;73064852;73064852;73064852;73065397	72997071;72997071;72997071;72997071;72997071;72997412;72998158;72998158;72998158;72998158;72998158;72998158;73014983;73016134;73047356;73047356;73047356;73047356;73059051;73059130;73059130;73059130;73059130;73061454;73061060;73061060;73061060;73063747;73063747;73064146;73064146;73064146;73064146;73064966;73065290;73064982;73065141;73069198	+;+;+;+;+;+;+;+;+;+;+;+;+;+;+;+;+;+;+;+;+;+;+;+;+;+;+;+;+;+;+;+;+;+;+;+;+;+	5945	chr3:72996803-73069198	3802.12	4551.11	2991.57	3880.29	3450.09	4051.51	3488.11	3095.96	4177.59	4541.88	3803.02	0.368963	0.116219	3.17473	0.00149976	0.264863
235	ENSG00000051128.19	HOMER3	homer scaffold protein 3 [Source:HGNC Symbol;Acc:HGNC:17514]	chr19;chr19;chr19;chr19;chr19;chr19;chr19;chr19;chr19;chr19;chr19;chr19;chr19;chr19;chr19;chr19;chr19;chr19;chr19;chr19;chr19;chr19;chr19;chr19;chr19;chr19;chr19;chr19;chr19;chr19;chr19;chr19;chr19;chr19;chr19;chr19;chr19;chr19;chr19;chr19;chr19;chr19;chr19;chr19;chr19;chr19;chr19;chr19;chr19;chr19;chr19;chr19;chr19;chr19;chr19;chr19;chr19;chr19;chr19;chr19;chr19;chr19;chr19;chr19;chr19;chr19;chr…	18929201;18929203;18929203;18929203;18929206;18929439;18929443;18931240;18931325;18931325;18931325;18931325;18931325;18931325;18931325;18931509;18931509;18931509;18931509;18931509;18931509;18931509;18931509;18931586;18931976;18931976;18931976;18931976;18931976;18931976;18931976;18931976;18931976;18932924;18932924;18932924;18932924;18932924;18932924;18932924;18932924;18933005;18934303;18934303;189…	18929625;18929634;18929634;18929625;18929634;18929634;18929634;18931411;18931411;18931411;18931411;18931411;18931411;18931411;18931411;18931625;18931625;18931625;18931625;18931625;18931625;18931625;18931625;18931625;18932132;18932132;18932132;18932132;18932024;18932132;18932132;18932132;18932132;18933045;18933045;18933047;18933045;18933045;18933045;18933045;18933045;18933045;18934410;18934410;189…	-;-;-;-;-;-;-;-;-;-;-;-;-;-;-;-;-;-;-;-;-;-;-;-;-;-;-;-;-;-;-;-;-;-;-;-;-;-;-;-;-;-;-;-;-;-;-;-;-;-;-;-;-;-;-;-;-;-;-;-;-;-;-;-;-;-;-;-;-;-;-;-;-;-;-;-;-;-;-;-;-;-;-;-;-;-;-	3422	chr19:18929201-18941261	356.904	291.084	866.755	727.966	691.561	654.665	957.566	906.771	676.948	698.576	682.88	-0.399273	0.125804	-3.17376	0.00150476	0.264863
236	ENSG00000273213.3	H3-2	H3.2 histone (putative) [Source:HGNC Symbol;Acc:HGNC:32060]	chr1;chr1;chr1;chr1;chr1;chr1	143894544;143902387;143904227;143905510;143905555;143905555	143895841;143904590;143904590;143905966;143905966;143905793	-;-;-;-;-;-	3959	chr1:143894544-143905966	63.4727	45.6811	124.506	102.936	106.988	78.6048	87.2602	117.653	51.9896	46.4961	82.5588	-0.663157	0.20911	-3.17133	0.00151741	0.265075
237	ENSG00000110697.13	PITPNM1	phosphatidylinositol transfer protein membrane associated 1 [Source:HGNC Symbol;Acc:HGNC:9003]	chr11;chr11;chr11;chr11;chr11;chr11;chr11;chr11;chr11;chr11;chr11;chr11;chr11;chr11;chr11;chr11;chr11;chr11;chr11;chr11;chr11;chr11;chr11;chr11;chr11;chr11;chr11;chr11;chr11;chr11;chr11;chr11;chr11;chr11;chr11;chr11;chr11;chr11;chr11;chr11;chr11;chr11;chr11;chr11;chr11;chr11;chr11;chr11;chr11;chr11;chr11;chr11;chr11;chr11;chr11;chr11;chr11;chr11;chr11;chr11;chr11;chr11;chr11;chr11;chr11;chr11;chr…	67491768;67491768;67491768;67491769;67492934;67492934;67492934;67492934;67493410;67493410;67493410;67493410;67493444;67493688;67493688;67493688;67493688;67493688;67493922;67493922;67493922;67493922;67494244;67494244;67494244;67494244;67494244;67494296;67494846;67494846;67494846;67494846;67494846;67494846;67495077;67495077;67495077;67495077;67495077;67495140;67495438;67495438;67495438;67495438;674…	67492296;67492296;67492296;67492296;67493062;67493062;67493062;67493062;67493593;67493593;67493593;67493593;67493593;67494070;67493837;67493837;67493837;67493837;67494070;67494070;67494070;67494070;67494360;67494360;67494360;67494360;67494360;67494360;67494956;67494945;67494956;67494956;67494956;67494956;67495279;67495225;67495225;67495225;67495225;67495225;67495602;67495602;67495602;67495602;674…	-;-;-;-;-;-;-;-;-;-;-;-;-;-;-;-;-;-;-;-;-;-;-;-;-;-;-;-;-;-;-;-;-;-;-;-;-;-;-;-;-;-;-;-;-;-;-;-;-;-;-;-;-;-;-;-;-;-;-;-;-;-;-;-;-;-;-;-;-;-;-;-;-;-;-;-;-;-;-;-;-;-;-;-;-;-;-;-;-;-;-;-;-;-;-;-;-;-;-;-;-;-;-;-;-;-;-;-;-;-;-;-;-;-;-;-;-;-;-;-;-;-;-	6442	chr11:67491768-67506263	1692.95	1343.88	1841.6	1960.73	1814.38	1675.4	1768.17	2075.74	1568.35	1249.72	1699.09	-0.409873	0.129254	-3.17107	0.00151878	0.265075
238	ENSG00000162551.14	ALPL	alkaline phosphatase, biomineralization associated [Source:HGNC Symbol;Acc:HGNC:438]	chr1;chr1;chr1;chr1;chr1;chr1;chr1;chr1;chr1;chr1;chr1;chr1;chr1;chr1;chr1;chr1;chr1;chr1;chr1;chr1;chr1;chr1;chr1;chr1;chr1;chr1;chr1;chr1;chr1;chr1;chr1;chr1;chr1;chr1;chr1;chr1;chr1;chr1;chr1;chr1;chr1;chr1;chr1;chr1;chr1;chr1;chr1;chr1;chr1;chr1;chr1;chr1;chr1;chr1;chr1;chr1;chr1;chr1	21509397;21509423;21509426;21509428;21551279;21553978;21553978;21560626;21560626;21560626;21560626;21560626;21561097;21561097;21561097;21561097;21563110;21563110;21563110;21563110;21563110;21564041;21564041;21564041;21564041;21564041;21568104;21568104;21568104;21568104;21570303;21570305;21570305;21570305;21570305;21573665;21573665;21573665;21573665;21574478;21575733;21575733;21575733;21575733;215…	21509517;21509517;21509517;21509517;21551428;21554142;21554142;21560745;21560745;21560745;21560745;21560745;21561212;21561212;21561212;21561212;21563284;21563284;21563284;21563284;21563284;21564216;21564216;21564216;21564216;21564211;21568247;21568247;21568247;21568247;21570374;21570374;21570374;21570374;21570374;21573799;21573799;21573799;21573799;21574743;21575924;21575924;21575924;21575924;215…	+;+;+;+;+;+;+;+;+;+;+;+;+;+;+;+;+;+;+;+;+;+;+;+;+;+;+;+;+;+;+;+;+;+;+;+;+;+;+;+;+;+;+;+;+;+;+;+;+;+;+;+;+;+;+;+;+;+	2980	chr1:21509397-21578410	4786.46	3890.33	6795.16	6212.41	6781.05	5469.77	6224.18	6925.58	5776.27	4227.74	5708.9	-0.377445	0.119126	-3.16845	0.00153252	0.265235
239	ENSG00000105821.15	DNAJC2	DnaJ heat shock protein family (Hsp40) member C2 [Source:HGNC Symbol;Acc:HGNC:13192]	chr7;chr7;chr7;chr7;chr7;chr7;chr7;chr7;chr7;chr7;chr7;chr7;chr7;chr7;chr7;chr7;chr7;chr7;chr7;chr7;chr7;chr7;chr7;chr7;chr7;chr7;chr7;chr7;chr7;chr7;chr7;chr7;chr7;chr7;chr7;chr7;chr7;chr7;chr7;chr7;chr7;chr7;chr7;chr7;chr7;chr7;chr7;chr7;chr7;chr7;chr7;chr7;chr7;chr7;chr7;chr7;chr7;chr7;chr7;chr7;chr7;chr7;chr7;chr7;chr7;chr7;chr7;chr7;chr7;chr7;chr7;chr7;chr7;chr7;chr7;chr7;chr7;chr7;chr7;chr7…	103312289;103312474;103312519;103312522;103312569;103312947;103312947;103312947;103312947;103315764;103315764;103315764;103315764;103315764;103315988;103315988;103315988;103315988;103316703;103316830;103316830;103316830;103316830;103319609;103319609;103319609;103319609;103319756;103319756;103319756;103321932;103321932;103321932;103321932;103322511;103322511;103322511;103322511;103322600;103322703…	103312643;103312643;103312643;103313101;103312643;103313101;103313101;103313101;103313101;103315871;103315871;103317350;103315871;103315871;103316088;103316088;103316088;103316088;103317014;103317014;103317014;103317014;103317014;103319776;103319678;103319678;103319678;103319844;103319844;103319844;103322081;103322081;103322081;103322081;103322794;103322794;103322632;103322632;103322632;103322794…	-;-;-;-;-;-;-;-;-;-;-;-;-;-;-;-;-;-;-;-;-;-;-;-;-;-;-;-;-;-;-;-;-;-;-;-;-;-;-;-;-;-;-;-;-;-;-;-;-;-;-;-;-;-;-;-;-;-;-;-;-;-;-;-;-;-;-;-;-;-;-;-;-;-;-;-;-;-;-;-;-;-;-;-;-;-;-;-;-;-;-;-;-;-;-;-;-;-	6706	chr7:103312289-103344830	2380.75	2463.59	1826.55	2056.26	2268.81	2625.4	2164.28	1916.07	2521.5	2772.76	2299.6	0.348225	0.109873	3.16935	0.00152781	0.265235
240	ENSG00000177283.7	FZD8	frizzled class receptor 8 [Source:HGNC Symbol;Acc:HGNC:4046]	chr10	35638249	35642278	-	4030	chr10:35638249-35642278	283.026	248.59	749.089	680.203	667.296	558.094	656.748	740.376	544.808	459.291	558.752	-0.432113	0.136676	-3.16158	0.00156914	0.26932
241	ENSG00000137776.17	SLTM	SAFB like transcription modulator [Source:HGNC Symbol;Acc:HGNC:20709]	chr15;chr15;chr15;chr15;chr15;chr15;chr15;chr15;chr15;chr15;chr15;chr15;chr15;chr15;chr15;chr15;chr15;chr15;chr15;chr15;chr15;chr15;chr15;chr15;chr15;chr15;chr15;chr15;chr15;chr15;chr15;chr15;chr15;chr15;chr15;chr15;chr15;chr15;chr15;chr15;chr15;chr15;chr15;chr15;chr15;chr15;chr15;chr15;chr15;chr15;chr15;chr15;chr15;chr15;chr15;chr15;chr15;chr15;chr15;chr15;chr15;chr15;chr15;chr15;chr15;chr15;chr…	58879050;58879419;58879425;58879429;58879432;58879560;58879980;58883479;58883626;58883626;58883626;58883626;58883626;58883626;58886975;58886975;58886975;58886975;58886975;58886975;58886975;58887226;58887226;58887226;58887226;58887226;58887292;58887457;58888385;58888385;58888385;58888385;58888385;58888385;58888385;58889144;58889430;58889430;58889430;58889430;58889430;58890281;58890281;58890281;588…	58880107;58880107;58879776;58880107;58880107;58880107;58880107;58883786;58883786;58883786;58883786;58883786;58883786;58883786;58887119;58887119;58887119;58887124;58887007;58887119;58887119;58887540;58887540;58887540;58887540;58887540;58887540;58887540;58888729;58888573;58888555;58888422;58888555;58888555;58888555;58889554;58889490;58889554;58889554;58889554;58889554;58890461;58890461;58890461;588…	-;-;-;-;-;-;-;-;-;-;-;-;-;-;-;-;-;-;-;-;-;-;-;-;-;-;-;-;-;-;-;-;-;-;-;-;-;-;-;-;-;-;-;-;-;-;-;-;-;-;-;-;-;-;-;-;-;-;-;-;-;-;-;-;-;-;-;-;-;-;-;-;-;-;-;-;-;-;-;-;-;-;-;-;-;-;-;-;-;-;-;-;-;-;-;-;-;-;-;-;-;-;-;-;-;-;-;-;-;-;-;-;-;-;-;-;-;-;-;-;-;-;-;-;-;-;-;-;-;-;-;-;-;-;-;-;-;-;-;-;-;-;-;-;-;-;-;-;-;-;-;-;-;-;-;-;-;-;-;-;-;-;-;-;-;-;-;-;-;-;-;-;-;-;-;-;-;-;-	8178	chr15:58879050-58933679	6708.33	7198.49	6073.44	8218.43	7679.97	9000.25	7087.6	6336.47	8387.66	9344.58	7603.52	0.365318	0.11553	3.16211	0.00156629	0.26932
242	ENSG00000134186.12	PRPF38B	pre-mRNA processing factor 38B [Source:HGNC Symbol;Acc:HGNC:25512]	chr1;chr1;chr1;chr1;chr1;chr1;chr1;chr1;chr1;chr1;chr1;chr1;chr1;chr1;chr1;chr1;chr1;chr1;chr1;chr1;chr1;chr1;chr1;chr1;chr1	108692310;108692324;108692327;108692341;108693590;108693590;108695702;108695702;108695702;108695702;108696043;108696043;108696043;108696043;108696277;108696277;108696277;108696277;108696740;108697700;108698604;108698604;108699162;108699162;108699162	108692867;108692867;108692867;108692867;108693642;108693642;108695770;108695770;108695770;108695770;108696194;108696194;108696194;108696194;108696337;108697504;108696337;108696337;108697504;108698827;108698827;108698827;108701803;108699385;108702928	+;+;+;+;+;+;+;+;+;+;+;+;+;+;+;+;+;+;+;+;+;+;+;+;+	6955	chr1:108692310-108702928	4781.26	5279.89	3692.09	4435.32	4447.17	5231.71	4475.53	3553.97	5258.54	5500.15	4665.56	0.38342	0.121381	3.15881	0.00158415	0.270771
243	ENSG00000142089.16	IFITM3	interferon induced transmembrane protein 3 [Source:HGNC Symbol;Acc:HGNC:5414]	chr11;chr11;chr11;chr11;chr11;chr11;chr11;chr11;chr11;chr11;chr11	319676;319746;319773;319773;320113;320565;320565;320565;320565;321224;327251	319990;319990;319990;319990;320248;320860;320772;320683;320772;321340;327537	-;-;-;-;-;-;-;-;-;-;-	1151	chr11:319676-327537	1621.15	1233.39	1570.69	1402.4	1655.56	1435.1	1313.5	1534.54	1246.67	764.351	1377.73	-0.458354	0.145237	-3.1559	0.00160006	0.271822
244	ENSG00000162105.19	SHANK2	SH3 and multiple ankyrin repeat domains 2 [Source:HGNC Symbol;Acc:HGNC:14295]	chr11;chr11;chr11;chr11;chr11;chr11;chr11;chr11;chr11;chr11;chr11;chr11;chr11;chr11;chr11;chr11;chr11;chr11;chr11;chr11;chr11;chr11;chr11;chr11;chr11;chr11;chr11;chr11;chr11;chr11;chr11;chr11;chr11;chr11;chr11;chr11;chr11;chr11;chr11;chr11;chr11;chr11;chr11;chr11;chr11;chr11;chr11;chr11;chr11;chr11;chr11;chr11;chr11;chr11;chr11;chr11;chr11;chr11;chr11;chr11;chr11;chr11;chr11;chr11;chr11;chr11;chr…	70467856;70467856;70469433;70469435;70469435;70469435;70469435;70469435;70469435;70472819;70472819;70477152;70485314;70485314;70485314;70485314;70485314;70485314;70485314;70485314;70489013;70489328;70489328;70489328;70489328;70489328;70489328;70489328;70490167;70490276;70490276;70490276;70490276;70490276;70490276;70490276;70490303;70490303;70492335;70492335;70492335;70492335;70492335;70492335;704…	70473439;70473439;70475170;70473439;70473439;70473439;70473439;70473439;70473439;70473439;70473439;70477232;70487720;70487720;70487720;70487720;70487720;70487720;70487720;70487720;70490387;70489348;70489348;70489348;70489348;70489348;70489348;70489348;70490387;70490387;70490387;70490387;70490387;70490387;70490387;70490387;70490387;70490387;70492465;70492465;70492465;70492465;70492465;70492465;704…	-;-;-;-;-;-;-;-;-;-;-;-;-;-;-;-;-;-;-;-;-;-;-;-;-;-;-;-;-;-;-;-;-;-;-;-;-;-;-;-;-;-;-;-;-;-;-;-;-;-;-;-;-;-;-;-;-;-;-;-;-;-;-;-;-;-;-;-;-;-;-;-;-;-;-;-;-;-;-;-;-;-;-;-;-;-;-;-;-;-;-;-;-;-;-;-;-;-;-;-;-;-;-;-;-;-;-;-;-;-;-;-;-;-;-;-;-;-;-;-;-;-;-;-;-;-;-;-;-;-;-;-;-;-;-;-;-;-;-;-;-;-;-;-;-;-;-;-;-;-;-;-;-;-;-;-;-;-;-;-;-;-;-;-;-;-;-;-;-;-;-;-;-;-;-;-;-;-;-;-;-;-;-;-;-;-;-;-	19336	chr11:70467856-71252577	5377.49	4633.98	6304.66	5479.51	5489.47	4792.65	5970.44	5858.3	5129.65	4467.03	5350.32	-0.291609	0.0924194	-3.15528	0.00160344	0.271822
245	ENSG00000105137.13	SYDE1	synapse defective Rho GTPase homolog 1 [Source:HGNC Symbol;Acc:HGNC:25824]	chr19;chr19;chr19;chr19;chr19;chr19;chr19;chr19;chr19;chr19;chr19;chr19;chr19;chr19;chr19;chr19;chr19;chr19;chr19;chr19;chr19;chr19;chr19;chr19;chr19;chr19;chr19	15107401;15107405;15107405;15108833;15109056;15109056;15109257;15109704;15109704;15110521;15110521;15110581;15111313;15111313;15111313;15111313;15111632;15111632;15111632;15112346;15112346;15112346;15112346;15113560;15113560;15113560;15113560	15107521;15107521;15107521;15110735;15109477;15109397;15109397;15110348;15110348;15110735;15110735;15110735;15111439;15111439;15111439;15111439;15111792;15111792;15111792;15112571;15112571;15112571;15112571;15114974;15113622;15114985;15114974	+;+;+;+;+;+;+;+;+;+;+;+;+;+;+;+;+;+;+;+;+;+;+;+;+;+;+	3964	chr19:15107401-15114985	781.442	612.977	361.889	331.043	352.95	297.575	290.485	358.843	238.286	190.521	381.601	-0.503344	0.159613	-3.15353	0.00161309	0.272343
246	ENSG00000170412.18	GPRC5C	G protein-coupled receptor class C group 5 member C [Source:HGNC Symbol;Acc:HGNC:13309]	chr17;chr17;chr17;chr17;chr17;chr17;chr17;chr17;chr17;chr17;chr17;chr17;chr17;chr17;chr17;chr17;chr17;chr17;chr17;chr17;chr17;chr17;chr17;chr17;chr17;chr17;chr17;chr17;chr17;chr17;chr17;chr17;chr17;chr17;chr17;chr17;chr17;chr17;chr17;chr17;chr17;chr17;chr17	74424851;74431384;74431528;74431528;74432088;74432116;74432133;74433697;74433697;74439745;74439745;74439745;74439745;74439745;74439745;74439745;74439745;74439896;74440683;74443077;74443085;74443818;74443818;74443818;74443818;74443818;74443818;74443818;74443818;74445204;74446849;74446849;74446849;74446849;74446849;74446849;74446849;74446849;74446849;74448823;74449335;74449335;74450887	74424932;74431835;74432141;74432141;74432141;74432141;74432523;74433757;74433757;74440827;74439937;74440827;74440827;74440827;74440046;74440827;74440212;74440682;74440827;74443134;74443912;74443912;74443912;74443912;74443912;74443912;74443912;74443912;74443912;74447427;74446998;74447088;74447427;74447028;74447429;74446998;74447427;74447429;74447429;74448915;74450580;74449509;74451653	+;+;+;+;+;+;+;+;+;+;+;+;+;+;+;+;+;+;+;+;+;+;+;+;+;+;+;+;+;+;+;+;+;+;+;+;+;+;+;+;+;+;+	7534	chr17:74424851-74451653	302.796	288.96	341.366	291.516	260.301	205.495	315.744	273.124	211.208	180.314	267.082	-0.49389	0.156735	-3.15112	0.00162645	0.273482
247	ENSG00000083642.19	PDS5B	PDS5 cohesin associated factor B [Source:HGNC Symbol;Acc:HGNC:20418]	chr13;chr13;chr13;chr13;chr13;chr13;chr13;chr13;chr13;chr13;chr13;chr13;chr13;chr13;chr13;chr13;chr13;chr13;chr13;chr13;chr13;chr13;chr13;chr13;chr13;chr13;chr13;chr13;chr13;chr13;chr13;chr13;chr13;chr13;chr13;chr13;chr13;chr13;chr13;chr13;chr13;chr13;chr13;chr13;chr13;chr13;chr13;chr13;chr13;chr13;chr13;chr13;chr13;chr13;chr13;chr13;chr13;chr13;chr13;chr13;chr13;chr13;chr13;chr13;chr13;chr13;chr…	32586452;32586455;32586543;32586548;32586551;32586569;32648754;32648754;32648754;32648754;32648754;32648754;32651804;32651804;32651804;32651804;32651804;32658239;32658239;32658239;32658239;32658434;32658434;32658434;32659154;32659154;32659154;32667764;32667764;32667764;32673216;32673216;32673216;32675844;32675844;32675844;32678835;32678835;32678835;32683878;32683878;32683878;32687134;32687134;326…	32586593;32586593;32586593;32586593;32586593;32586593;32648880;32650617;32648880;32648880;32648880;32648880;32652605;32652007;32652007;32652007;32652007;32658325;32658349;32658325;32658325;32658531;32658531;32658531;32659280;32659280;32659280;32667844;32667844;32667844;32673356;32673356;32673356;32675959;32675959;32675959;32678929;32678929;32678929;32684023;32684023;32684023;32687285;32687285;326…	+;+;+;+;+;+;+;+;+;+;+;+;+;+;+;+;+;+;+;+;+;+;+;+;+;+;+;+;+;+;+;+;+;+;+;+;+;+;+;+;+;+;+;+;+;+;+;+;+;+;+;+;+;+;+;+;+;+;+;+;+;+;+;+;+;+;+;+;+;+;+;+;+;+;+;+;+;+;+;+;+;+;+;+;+;+;+;+;+;+;+;+;+;+;+;+;+;+;+;+;+;+	13187	chr13:32586452-32778019	3037.32	3945.57	2933.42	3497.36	3324.35	3866.23	3337.7	3369.93	3998.87	4538.47	3584.92	0.323514	0.102726	3.14928	0.00163672	0.273914
248	ENSG00000079313.15	REXO1	RNA exonuclease 1 homolog [Source:HGNC Symbol;Acc:HGNC:24616]	chr19;chr19;chr19;chr19;chr19;chr19;chr19;chr19;chr19;chr19;chr19;chr19;chr19;chr19;chr19;chr19;chr19;chr19;chr19;chr19;chr19;chr19;chr19;chr19;chr19;chr19;chr19;chr19;chr19;chr19;chr19;chr19;chr19;chr19;chr19;chr19;chr19;chr19;chr19;chr19;chr19;chr19;chr19;chr19;chr19;chr19;chr19;chr19;chr19;chr19;chr19;chr19;chr19;chr19;chr19	1815248;1815970;1815970;1816039;1816094;1816225;1816225;1816225;1816225;1816431;1816431;1816431;1816698;1816698;1816698;1816698;1817179;1817219;1817219;1817219;1817707;1817707;1817707;1817707;1818482;1818482;1818482;1818482;1818558;1818706;1818706;1818706;1818706;1818706;1819018;1819018;1819018;1819018;1819934;1819934;1819934;1819934;1820264;1820264;1820264;1821519;1821519;1821519;1823572;1825839…	1816154;1816154;1816154;1816154;1816569;1816345;1816387;1816345;1816345;1816569;1816569;1816569;1816813;1816765;1816813;1816813;1817329;1817329;1817458;1817329;1817780;1817780;1817780;1817780;1818595;1818595;1818595;1818595;1818595;1818843;1818735;1818843;1818843;1818843;1819131;1819131;1819131;1819131;1820180;1820057;1819963;1820057;1820395;1820395;1820395;1821567;1822044;1821682;1823785;1825943…	-;-;-;-;-;-;-;-;-;-;-;-;-;-;-;-;-;-;-;-;-;-;-;-;-;-;-;-;-;-;-;-;-;-;-;-;-;-;-;-;-;-;-;-;-;-;-;-;-;-;-;-;-;-;-	5579	chr19:1815248-1848483	3008.19	2477.4	2630.36	2402.95	2707.79	2364.88	2594.84	2702.67	2281.05	1862.11	2503.22	-0.338987	0.107673	-3.14829	0.00164227	0.273914
249	ENSG00000121753.12	ADGRB2	adhesion G protein-coupled receptor B2 [Source:HGNC Symbol;Acc:HGNC:944]	chr1;chr1;chr1;chr1;chr1;chr1;chr1;chr1;chr1;chr1;chr1;chr1;chr1;chr1;chr1;chr1;chr1;chr1;chr1;chr1;chr1;chr1;chr1;chr1;chr1;chr1;chr1;chr1;chr1;chr1;chr1;chr1;chr1;chr1;chr1;chr1;chr1;chr1;chr1;chr1;chr1;chr1;chr1;chr1;chr1;chr1;chr1;chr1;chr1;chr1;chr1;chr1;chr1;chr1;chr1;chr1;chr1;chr1;chr1;chr1;chr1;chr1;chr1;chr1;chr1;chr1;chr1;chr1;chr1;chr1;chr1;chr1;chr1;chr1;chr1;chr1;chr1;chr1;chr1;chr1…	31727117;31727117;31727117;31727117;31727118;31727118;31727170;31727195;31727411;31728025;31728025;31728025;31728025;31728025;31728182;31728182;31728182;31728182;31728182;31728182;31728182;31728182;31728182;31728598;31728598;31728598;31728598;31728598;31728598;31728598;31728598;31728598;31730800;31730800;31730800;31730800;31730800;31730800;31730800;31730800;31730800;31732115;31732115;31732115;317…	31727605;31727605;31727605;31727605;31727605;31728081;31727605;31727605;31727605;31728081;31728081;31728081;31728081;31728081;31728280;31728277;31728277;31728280;31728280;31728280;31728277;31728280;31728280;31728633;31728633;31728633;31728633;31728633;31728633;31728633;31728633;31728633;31731419;31731419;31731419;31731419;31731419;31731419;31731419;31731419;31731419;31732154;31732154;31732154;317…	-;-;-;-;-;-;-;-;-;-;-;-;-;-;-;-;-;-;-;-;-;-;-;-;-;-;-;-;-;-;-;-;-;-;-;-;-;-;-;-;-;-;-;-;-;-;-;-;-;-;-;-;-;-;-;-;-;-;-;-;-;-;-;-;-;-;-;-;-;-;-;-;-;-;-;-;-;-;-;-;-;-;-;-;-;-;-;-;-;-;-;-;-;-;-;-;-;-;-;-;-;-;-;-;-;-;-;-;-;-;-;-;-;-;-;-;-;-;-;-;-;-;-;-;-;-;-;-;-;-;-;-;-;-;-;-;-;-;-;-;-;-;-;-;-;-;-;-;-;-;-;-;-;-;-;-;-;-;-;-;-;-;-;-;-;-;-;-;-;-;-;-;-;-;-;-;-;-;-;-;-;-;-;-;-;-;-;-;-;-;-;-;-;-;-;-;-;-;-;-…	7756	chr1:31727117-31764893	1164.36	1009.23	1209.49	1202.3	1130.54	953.364	993.159	1184.1	891.406	690.637	1042.86	-0.419386	0.133685	-3.13712	0.00170615	0.276637
250	ENSG00000079308.19	TNS1	tensin 1 [Source:HGNC Symbol;Acc:HGNC:11973]	chr2;chr2;chr2;chr2;chr2;chr2;chr2;chr2;chr2;chr2;chr2;chr2;chr2;chr2;chr2;chr2;chr2;chr2;chr2;chr2;chr2;chr2;chr2;chr2;chr2;chr2;chr2;chr2;chr2;chr2;chr2;chr2;chr2;chr2;chr2;chr2;chr2;chr2;chr2;chr2;chr2;chr2;chr2;chr2;chr2;chr2;chr2;chr2;chr2;chr2;chr2;chr2;chr2;chr2;chr2;chr2;chr2;chr2;chr2;chr2;chr2;chr2;chr2;chr2;chr2;chr2;chr2;chr2;chr2;chr2;chr2;chr2;chr2;chr2;chr2;chr2;chr2;chr2;chr2;chr2…	217799588;217799789;217799795;217802789;217803446;217803446;217803798;217803866;217803866;217808075;217808075;217808075;217808075;217808075;217808075;217808075;217808075;217808075;217808603;217808603;217808603;217808603;217808603;217808603;217808603;217808603;217808603;217809714;217809823;217809823;217809823;217809823;217809823;217809823;217809823;217809823;217809823;217810248;217810248;217810248…	217804603;217804603;217804603;217804603;217804603;217804603;217804603;217804603;217804603;217808107;217808107;217808107;217808107;217808107;217808107;217808107;217808107;217808107;217808671;217808671;217808671;217808671;217808671;217808671;217808671;217808671;217808671;217809991;217809991;217809991;217809991;217809991;217809991;217809991;217809991;217809991;217809991;217810304;217810319;217810319…	-;-;-;-;-;-;-;-;-;-;-;-;-;-;-;-;-;-;-;-;-;-;-;-;-;-;-;-;-;-;-;-;-;-;-;-;-;-;-;-;-;-;-;-;-;-;-;-;-;-;-;-;-;-;-;-;-;-;-;-;-;-;-;-;-;-;-;-;-;-;-;-;-;-;-;-;-;-;-;-;-;-;-;-;-;-;-;-;-;-;-;-;-;-;-;-;-;-;-;-;-;-;-;-;-;-;-;-;-;-;-;-;-;-;-;-;-;-;-;-;-;-;-;-;-;-;-;-;-;-;-;-;-;-;-;-;-;-;-;-;-;-;-;-;-;-;-;-;-;-;-;-;-;-;-;-;-;-;-;-;-;-;-;-;-;-;-;-;-;-;-;-;-;-;-;-;-;-;-;-;-;-;-;-;-;-;-;-;-;-;-;-;-;-;-;-;-;-;-;-…	16281	chr2:217799588-218033982	658.659	656.533	760.719	761.729	689.355	483.981	698.082	694.995	530.728	460.425	639.521	-0.43622	0.139096	-3.1361	0.00171209	0.276637
251	ENSG00000132182.12	NUP210	nucleoporin 210 [Source:HGNC Symbol;Acc:HGNC:30052]	chr3;chr3;chr3;chr3;chr3;chr3;chr3;chr3;chr3;chr3;chr3;chr3;chr3;chr3;chr3;chr3;chr3;chr3;chr3;chr3;chr3;chr3;chr3;chr3;chr3;chr3;chr3;chr3;chr3;chr3;chr3;chr3;chr3;chr3;chr3;chr3;chr3;chr3;chr3;chr3;chr3;chr3;chr3;chr3;chr3;chr3;chr3;chr3;chr3;chr3;chr3;chr3;chr3;chr3;chr3;chr3;chr3;chr3;chr3;chr3;chr3;chr3;chr3;chr3;chr3;chr3;chr3	13316235;13319072;13319230;13319763;13321585;13322193;13323309;13325795;13327217;13328771;13330460;13332293;13335454;13336787;13336809;13337837;13339854;13339854;13340236;13341069;13341748;13341996;13343175;13351661;13351663;13351879;13352080;13352080;13352080;13353554;13353554;13353554;13353915;13353915;13353915;13358222;13358222;13360270;13360270;13365946;13365946;13371834;13371834;13373718;133…	13317781;13319155;13319325;13319979;13321835;13322339;13323432;13325931;13327437;13328946;13330634;13332384;13335612;13336918;13337029;13337917;13340033;13340033;13340298;13341141;13341883;13342123;13343303;13351980;13351980;13351980;13352184;13352184;13352184;13353660;13353660;13353660;13354107;13354694;13354107;13358395;13358395;13360491;13360491;13366091;13366091;13372032;13372032;13373873;133…	-;-;-;-;-;-;-;-;-;-;-;-;-;-;-;-;-;-;-;-;-;-;-;-;-;-;-;-;-;-;-;-;-;-;-;-;-;-;-;-;-;-;-;-;-;-;-;-;-;-;-;-;-;-;-;-;-;-;-;-;-;-;-;-;-;-;-	8195	chr3:13316235-13420322	5010.18	4851.76	8077.85	6659.57	7603.86	6442.22	7978.57	8523.99	7084.67	5881.19	6811.39	-0.333244	0.106118	-3.14031	0.0016877	0.276637
252	ENSG00000147601.14	TERF1	telomeric repeat binding factor 1 [Source:HGNC Symbol;Acc:HGNC:11728]	chr8;chr8;chr8;chr8;chr8;chr8;chr8;chr8;chr8;chr8;chr8;chr8;chr8;chr8;chr8;chr8;chr8;chr8;chr8;chr8;chr8;chr8;chr8;chr8;chr8;chr8;chr8;chr8;chr8;chr8;chr8;chr8;chr8;chr8;chr8;chr8;chr8;chr8;chr8	73008864;73008864;73008877;73008908;73012857;73013895;73013895;73013895;73020684;73020684;73020684;73020684;73022216;73022216;73022216;73022216;73022233;73024822;73024822;73024822;73024822;73026940;73026940;73026940;73026940;73029953;73030336;73031613;73032042;73032042;73032042;73038706;73038706;73039116;73039116;73039116;73045961;73045961;73045961	73009205;73009205;73009205;73012505;73012931;73013990;73013990;73013990;73020805;73020805;73020805;73020805;73022280;73022302;73022302;73022302;73022302;73024971;73024971;73024971;73024971;73027036;73027052;73027052;73027052;73032133;73030395;73032133;73032133;73032133;73032133;73038804;73038798;73039219;73039219;73039219;73046975;73048123;73048122	+;+;+;+;+;+;+;+;+;+;+;+;+;+;+;+;+;+;+;+;+;+;+;+;+;+;+;+;+;+;+;+;+;+;+;+;+;+;+	8832	chr8:73008864-73048123	16277.1	15167.2	17034.1	18998.8	18639.1	20664.1	16217.8	17230.3	19526.4	22011.9	18176.7	0.295952	0.0943174	3.13783	0.00170204	0.276637
253	ENSG00000151176.8	PLBD2	phospholipase B domain containing 2 [Source:HGNC Symbol;Acc:HGNC:27283]	chr12;chr12;chr12;chr12;chr12;chr12;chr12;chr12;chr12;chr12;chr12;chr12;chr12;chr12;chr12;chr12;chr12;chr12;chr12;chr12;chr12;chr12;chr12;chr12;chr12;chr12;chr12;chr12;chr12	113358566;113358587;113358754;113369116;113369116;113372649;113372649;113372649;113374474;113374474;113374474;113374793;113374793;113374793;113374866;113376789;113380745;113380745;113384105;113384105;113384851;113385212;113385212;113386937;113386937;113387744;113387744;113388459;113388459	113358890;113358890;113358890;113369209;113369209;113372807;113372807;113372807;113374574;113374574;113374574;113374860;113375007;113375007;113375165;113377086;113380842;113380842;113384265;113384265;113384946;113385283;113385283;113387089;113387089;113387906;113387906;113391629;113389238	+;+;+;+;+;+;+;+;+;+;+;+;+;+;+;+;+;+;+;+;+;+;+;+;+;+;+;+;+	5264	chr12:113358566-113391629	2897.89	2286.18	3449.92	3379.61	3486.48	2887.04	3300.96	3573.3	2967.74	2260.16	3048.93	-0.373935	0.119207	-3.13687	0.00170764	0.276637
254	ENSG00000166426.8	CRABP1	cellular retinoic acid binding protein 1 [Source:HGNC Symbol;Acc:HGNC:2338]	chr15;chr15;chr15;chr15;chr15;chr15;chr15;chr15;chr15	78340353;78340476;78341043;78341043;78343499;78343499;78347821;78347927;78347927	78340498;78340498;78341221;78341336;78343612;78343612;78348221;78348078;78348225	+;+;+;+;+;+;+;+;+	959	chr15:78340353-78348225	2314.15	2160.82	4975.46	4646.96	4345.7	4534.37	6792.52	7587.8	5951.73	5493.34	4880.29	-0.312608	0.0994642	-3.14292	0.00167272	0.276637
255	ENSG00000132005.9	RFX1	regulatory factor X1 [Source:HGNC Symbol;Acc:HGNC:9982]	chr19;chr19;chr19;chr19;chr19;chr19;chr19;chr19;chr19;chr19;chr19;chr19;chr19;chr19;chr19;chr19;chr19;chr19;chr19;chr19;chr19;chr19;chr19;chr19;chr19;chr19;chr19;chr19;chr19;chr19;chr19;chr19;chr19;chr19;chr19;chr19;chr19;chr19;chr19;chr19;chr19;chr19;chr19;chr19;chr19;chr19;chr19	13961530;13962994;13963122;13963538;13963704;13963858;13963858;13965449;13965626;13966421;13966633;13968565;13968775;13969640;13969994;13972743;13972743;13977992;13977992;13979447;13979447;13980573;13980573;13982121;13982121;13983028;13983069;13983187;13983187;13983313;13983486;13983486;13983486;13983486;13983486;13993525;13993525;13993525;13993525;13998118;13998168;14006103;14006103;14006103;140…	13962864;13963039;13963275;13963746;13963746;13964055;13964007;13965546;13965777;13966530;13966751;13968680;13968894;13970175;13970175;13973127;13973127;13978086;13978086;13979542;13979542;13980689;13980689;13982228;13982228;13983270;13983270;13983270;13983270;13983357;13983595;13983595;13983595;13983595;13983595;13993895;13993895;13993895;13993895;13998317;13998317;14006267;14006262;14006289;140…	-;-;-;-;-;-;-;-;-;-;-;-;-;-;-;-;-;-;-;-;-;-;-;-;-;-;-;-;-;-;-;-;-;-;-;-;-;-;-;-;-;-;-;-;-;-;-	5473	chr19:13961530-14007039	786.645	676.718	1182.12	936.309	1159.22	1018.49	1016.12	1263.93	898.988	740.535	967.909	-0.432246	0.13769	-3.13926	0.00169373	0.276637
256	ENSG00000156273.16	BACH1	BTB domain and CNC homolog 1 [Source:HGNC Symbol;Acc:HGNC:935]	chr21;chr21;chr21;chr21;chr21;chr21;chr21;chr21;chr21;chr21;chr21;chr21;chr21;chr21;chr21;chr21;chr21;chr21;chr21;chr21;chr21;chr21;chr21;chr21;chr21;chr21;chr21;chr21;chr21;chr21;chr21;chr21;chr21;chr21;chr21;chr21;chr21;chr21;chr21;chr21;chr21;chr21;chr21;chr21;chr21	29194071;29194147;29194147;29194147;29218861;29270357;29287984;29298922;29299416;29299683;29300133;29300802;29305199;29305203;29321221;29321221;29321221;29321221;29321221;29321221;29321221;29321221;29321221;29321221;29326059;29326059;29326059;29326059;29326059;29327129;29327276;29329487;29329487;29329487;29329487;29342399;29342399;29582312;29596040;29597570;29597570;29597570;29630539;29630539;296…	29194260;29194260;29194260;29194260;29218926;29270456;29288095;29298953;29299598;29299764;29300175;29300832;29305322;29305322;29321514;29321514;29321355;29321514;29321514;29321514;29321355;29321355;29321355;29321355;29326336;29326498;29326484;29327393;29327393;29327393;29327393;29329693;29329693;29329693;29329693;29346148;29346148;29582351;29596778;29597694;29597694;29597694;29630747;29630751;296…	+;+;+;+;+;+;+;+;+;+;+;+;+;+;+;+;+;+;+;+;+;+;+;+;+;+;+;+;+;+;+;+;+;+;+;+;+;+;+;+;+;+;+;+;+	7666	chr21:29194071-29630751	2557.64	3107.38	1907.95	2164.13	2171.74	2377.23	2068.99	2082.46	2560.49	2695.64	2369.37	0.320061	0.102018	3.1373	0.00170513	0.276637
257	ENSG00000164086.10	DUSP7	dual specificity phosphatase 7 [Source:HGNC Symbol;Acc:HGNC:3073]	chr3;chr3;chr3;chr3;chr3	52048919;52051632;52053940;52055850;52055850	52051122;52054374;52054374;52056165;52056571	-;-;-;-;-	5669	chr3:52048919-52056571	920.874	729.836	952.951	806.197	920.979	800.646	903.603	1117.71	808.006	635.069	859.587	-0.440545	0.140571	-3.13398	0.00172452	0.277561
258	ENSG00000174021.11	GNG5	G protein subunit gamma 5 [Source:HGNC Symbol;Acc:HGNC:4408]	chr1;chr1;chr1;chr1;chr1;chr1;chr1;chr1;chr1;chr1	84498325;84498325;84498329;84501826;84501826;84501826;84503646;84506011;84506011;84506436	84498548;84498548;84498548;84501970;84501970;84501970;84503833;84506565;84506301;84506581	-;-;-;-;-;-;-;-;-;-	1128	chr1:84498325-84506581	646.173	496.118	1011.1	657.969	961.788	743.376	714.156	909.292	672.616	412.795	722.538	-0.510369	0.163297	-3.1254	0.00177562	0.280004
259	ENSG00000180596.7	H2BC4	H2B clustered histone 4 [Source:HGNC Symbol;Acc:HGNC:4757]	chr6;chr6;chr6	26114873;26123356;26123515	26115135;26123926;26123910	-;-;-	834	chr6:26114873-26123926	3838.54	3209.36	4914.57	4529.2	4543.13	4086.32	4097.79	5604.5	3732.42	3396.48	4195.23	-0.40444	0.129278	-3.12844	0.00175737	0.280004
260	ENSG00000211455.8	STK38L	serine/threonine kinase 38 like [Source:HGNC Symbol;Acc:HGNC:17848]	chr12;chr12;chr12;chr12;chr12;chr12;chr12;chr12;chr12;chr12;chr12;chr12;chr12;chr12;chr12;chr12;chr12;chr12;chr12;chr12;chr12;chr12;chr12;chr12;chr12;chr12;chr12;chr12;chr12;chr12;chr12;chr12;chr12;chr12;chr12;chr12;chr12;chr12;chr12;chr12;chr12;chr12;chr12;chr12;chr12;chr12;chr12;chr12;chr12;chr12;chr12;chr12;chr12;chr12;chr12;chr12;chr12;chr12;chr12;chr12;chr12;chr12;chr12;chr12;chr12;chr12;chr…	27243968;27244233;27244255;27244267;27244286;27244286;27244293;27244308;27245657;27293628;27297030;27297710;27297710;27297710;27297710;27297710;27297710;27297710;27297710;27297710;27297710;27300554;27302136;27302137;27302137;27302137;27302137;27302137;27302137;27302137;27302137;27302137;27308339;27308339;27308339;27308339;27308339;27308339;27308339;27308339;27309114;27309114;27309114;27309114;273…	27244108;27244332;27244332;27244332;27244332;27244332;27244332;27244332;27245800;27293749;27297158;27297854;27297854;27297854;27297854;27297854;27297854;27298419;27297854;27297854;27297854;27300601;27302188;27302188;27302188;27302188;27302188;27302188;27302506;27302255;27302188;27302188;27308461;27308461;27308461;27308461;27308435;27308461;27308461;27308461;27309197;27309197;27309197;27309197;273…	+;+;+;+;+;+;+;+;+;+;+;+;+;+;+;+;+;+;+;+;+;+;+;+;+;+;+;+;+;+;+;+;+;+;+;+;+;+;+;+;+;+;+;+;+;+;+;+;+;+;+;+;+;+;+;+;+;+;+;+;+;+;+;+;+;+;+;+;+;+;+;+;+;+;+;+	6863	chr12:27243968-27325959	2878.12	3295.41	1920.95	2444.94	2268.81	2818.54	2074.73	2099.27	2553.99	2793.17	2514.79	0.332516	0.10628	3.12867	0.00175601	0.280004
261	ENSG00000166963.13	MAP1A	microtubule associated protein 1A [Source:HGNC Symbol;Acc:HGNC:6835]	chr15;chr15;chr15;chr15;chr15;chr15;chr15;chr15;chr15;chr15;chr15;chr15;chr15	43510958;43512190;43517608;43520641;43520641;43520972;43520972;43521324;43521324;43529650;43529650;43530069;43530069	43511226;43512291;43517700;43520723;43520723;43521112;43521112;43529508;43529508;43529870;43529870;43531611;43531620	+;+;+;+;+;+;+;+;+;+;+;+;+	10646	chr15:43510958-43531620	581.659	402.631	660.156	672.792	644.134	464.891	637.229	791.639	527.478	432.074	581.468	-0.495024	0.158483	-3.12351	0.00178709	0.280004
262	ENSG00000140848.17	CPNE2	copine 2 [Source:HGNC Symbol;Acc:HGNC:2315]	chr16;chr16;chr16;chr16;chr16;chr16;chr16;chr16;chr16;chr16;chr16;chr16;chr16;chr16;chr16;chr16;chr16;chr16;chr16;chr16;chr16;chr16;chr16;chr16;chr16;chr16;chr16;chr16;chr16;chr16;chr16;chr16;chr16;chr16;chr16;chr16;chr16;chr16;chr16;chr16;chr16;chr16;chr16;chr16;chr16;chr16;chr16;chr16;chr16;chr16;chr16;chr16;chr16;chr16;chr16;chr16;chr16;chr16;chr16;chr16;chr16;chr16;chr16;chr16;chr16;chr16;chr…	57092583;57092607;57093950;57106051;57110551;57110708;57110708;57110708;57112842;57113288;57113288;57113288;57113288;57115476;57115476;57115476;57115476;57117496;57117496;57117496;57117496;57119195;57119195;57119195;57119195;57119199;57119561;57119561;57119561;57119561;57119561;57121093;57121093;57121093;57121093;57121674;57121674;57121674;57121674;57123306;57123414;57123414;57123414;57123414;571…	57092790;57092790;57094091;57106174;57110922;57110922;57110922;57110922;57113467;57113352;57113467;57113467;57113467;57115550;57115550;57115550;57115550;57117567;57117567;57117567;57117567;57119278;57119278;57119278;57119278;57119278;57119650;57119639;57119650;57119650;57119650;57121191;57121191;57121191;57121191;57121760;57121760;57121760;57121760;57125993;57123473;57123473;57123473;57123473;571…	+;+;+;+;+;+;+;+;+;+;+;+;+;+;+;+;+;+;+;+;+;+;+;+;+;+;+;+;+;+;+;+;+;+;+;+;+;+;+;+;+;+;+;+;+;+;+;+;+;+;+;+;+;+;+;+;+;+;+;+;+;+;+;+;+;+;+;+;+;+;+;+;+;+;+;+;+;+;+;+;+;+	7737	chr16:57092583-57148369	565.011	569.42	966.633	816.079	691.561	577.183	886.38	785.756	686.697	560.221	710.494	-0.38748	0.124022	-3.12428	0.00178241	0.280004
263	ENSG00000125505.17	MBOAT7	membrane bound O-acyltransferase domain containing 7 [Source:HGNC Symbol;Acc:HGNC:15505]	chr19;chr19;chr19;chr19;chr19;chr19;chr19;chr19;chr19;chr19;chr19;chr19;chr19;chr19;chr19;chr19;chr19;chr19;chr19;chr19;chr19;chr19;chr19;chr19;chr19;chr19;chr19;chr19;chr19;chr19;chr19;chr19;chr19;chr19;chr19;chr19;chr19;chr19;chr19;chr19;chr19;chr19;chr19;chr19;chr19;chr19;chr19;chr19;chr19;chr19;chr19;chr19;chr19;chr19;chr19;chr19;chr19;chr19;chr19;chr19;chr19;chr19;chr19;chr19;chr19;chr19;chr…	54173412;54173413;54173415;54173415;54173419;54174074;54178337;54178765;54178765;54178765;54178765;54178765;54179663;54180773;54180773;54180773;54180773;54180773;54180859;54181116;54181124;54183521;54183521;54183521;54183521;54183521;54183521;54183521;54183521;54183521;54183521;54183521;54186956;54187161;54187161;54187161;54187161;54187161;54187161;54187161;54187286;54188217;54188217;54188217;541…	54174431;54174431;54174431;54174431;54174431;54174431;54178941;54178941;54180790;54178941;54178941;54178941;54181133;54181133;54181133;54181133;54181133;54181133;54181133;54181133;54181133;54183680;54183680;54183680;54183680;54183634;54183680;54183680;54183680;54183680;54183680;54183680;54187287;54187287;54187287;54187287;54187287;54187287;54187287;54187287;54187309;54188346;54188346;54188346;541…	-;-;-;-;-;-;-;-;-;-;-;-;-;-;-;-;-;-;-;-;-;-;-;-;-;-;-;-;-;-;-;-;-;-;-;-;-;-;-;-;-;-;-;-;-;-;-;-;-;-;-;-;-;-;-;-;-;-;-;-;-;-;-;-;-;-;-;-;-;-;-	5292	chr19:54173412-54189882	2535.78	2016.34	2714.51	2457.3	2906.32	2254.83	2438.69	3087.56	2303.79	1695.41	2441.05	-0.429693	0.137531	-3.12433	0.00178211	0.280004
264	ENSG00000161179.14	YDJC	YdjC chitooligosaccharide deacetylase homolog [Source:HGNC Symbol;Acc:HGNC:27158]	chr22;chr22;chr22;chr22;chr22;chr22;chr22;chr22;chr22;chr22;chr22;chr22;chr22;chr22;chr22;chr22;chr22;chr22;chr22;chr22;chr22;chr22;chr22;chr22;chr22;chr22;chr22	21628089;21628089;21628089;21628089;21628114;21628122;21628167;21629010;21629010;21629010;21629010;21629010;21629308;21629308;21629308;21629308;21629308;21629543;21629602;21629602;21629602;21629851;21629851;21629851;21629851;21629851;21629851	21628787;21628787;21628787;21628787;21628787;21628787;21628787;21629407;21629187;21629187;21629187;21629761;21629407;21629761;21629407;21630031;21629407;21629761;21629761;21629761;21629761;21630035;21630014;21630038;21630064;21630022;21630012	-;-;-;-;-;-;-;-;-;-;-;-;-;-;-;-;-;-;-;-;-;-;-;-;-;-;-	1754	chr22:21628089-21630064	572.295	397.32	636.897	546.798	632.001	644.559	587.859	663.901	486.32	377.639	554.559	-0.469442	0.150203	-3.12539	0.00177569	0.280004
265	ENSG00000157833.13	GAREM2	GRB2 associated regulator of MAPK1 subtype 2 [Source:HGNC Symbol;Acc:HGNC:27172]	chr2;chr2;chr2;chr2;chr2;chr2;chr2;chr2;chr2;chr2;chr2;chr2;chr2;chr2	26173088;26176344;26180716;26182967;26182967;26184233;26184233;26185232;26186189;26186189;26187231;26187231;26187231;26187715	26173332;26176484;26182493;26183097;26183097;26185276;26185276;26185276;26186358;26186358;26187458;26187315;26189663;26189644	+;+;+;+;+;+;+;+;+;+;+;+;+;+	5942	chr2:26173088-26189663	1080.08	934.87	1424.98	1270.65	1321.36	1167.84	1378.94	1468.15	1204.43	975.284	1222.66	-0.363254	0.11655	-3.11673	0.00182867	0.28017
266	ENSG00000186340.15	THBS2	thrombospondin 2 [Source:HGNC Symbol;Acc:HGNC:11786]	chr6;chr6;chr6;chr6;chr6;chr6;chr6;chr6;chr6;chr6;chr6;chr6;chr6;chr6;chr6;chr6;chr6;chr6;chr6;chr6;chr6;chr6;chr6;chr6;chr6;chr6;chr6;chr6;chr6;chr6;chr6;chr6;chr6;chr6;chr6;chr6;chr6;chr6;chr6;chr6;chr6;chr6;chr6;chr6;chr6;chr6;chr6;chr6;chr6;chr6;chr6;chr6;chr6;chr6;chr6;chr6;chr6;chr6;chr6;chr6;chr6;chr6;chr6;chr6;chr6;chr6;chr6;chr6;chr6;chr6;chr6;chr6;chr6;chr6;chr6;chr6;chr6;chr6;chr6	169215780;169215794;169216192;169217454;169220198;169220198;169220198;169220198;169221430;169221430;169221430;169221430;169222197;169222197;169222197;169222197;169223248;169223248;169223248;169223248;169225145;169225145;169225145;169226180;169226180;169226180;169228122;169228122;169228122;169229572;169229572;169229572;169231980;169231980;169231980;169232664;169232664;169232664;169232890;169232890…	169217829;169217829;169217829;169217625;169220337;169220337;169220337;169220337;169221527;169221527;169221527;169221527;169222468;169222468;169222468;169222468;169223440;169223475;169223475;169223475;169225379;169225379;169225379;169226298;169226298;169226298;169228281;169228281;169228281;169229679;169229679;169229679;169232198;169232198;169232198;169232816;169232816;169232816;169233017;169233017…	-;-;-;-;-;-;-;-;-;-;-;-;-;-;-;-;-;-;-;-;-;-;-;-;-;-;-;-;-;-;-;-;-;-;-;-;-;-;-;-;-;-;-;-;-;-;-;-;-;-;-;-;-;-;-;-;-;-;-;-;-;-;-;-;-;-;-;-;-;-;-;-;-;-;-;-;-;-;-	6412	chr6:169215780-169254044	1109.21	959.304	517.179	573.149	862.521	1060.04	446.635	682.389	892.489	766.619	786.954	0.477529	0.153362	3.11374	0.00184733	0.28017
267	ENSG00000185585.20	OLFML2A	olfactomedin like 2A [Source:HGNC Symbol;Acc:HGNC:27270]	chr9;chr9;chr9;chr9;chr9;chr9;chr9;chr9;chr9;chr9;chr9;chr9;chr9;chr9;chr9;chr9;chr9;chr9	124777133;124777158;124786975;124786975;124795024;124799285;124799285;124800874;124801414;124801414;124801414;124804094;124804094;124804094;124807781;124807781;124809808;124809808	124777360;124777360;124787238;124787238;124795131;124799491;124799491;124801074;124801663;124801663;124801663;124804236;124804342;124804342;124807966;124807966;124814885;124814882	+;+;+;+;+;+;+;+;+;+;+;+;+;+;+;+;+;+	6771	chr9:124777133-124814885	725.253	720.274	1659.63	1468.28	1466.95	1238.59	1696.98	1720.26	1417.8	1231.58	1334.56	-0.346156	0.110889	-3.12164	0.00179848	0.28017
268	ENSG00000198604.11	BAZ1A	bromodomain adjacent to zinc finger domain 1A [Source:HGNC Symbol;Acc:HGNC:960]	chr14;chr14;chr14;chr14;chr14;chr14;chr14;chr14;chr14;chr14;chr14;chr14;chr14;chr14;chr14;chr14;chr14;chr14;chr14;chr14;chr14;chr14;chr14;chr14;chr14;chr14;chr14;chr14;chr14;chr14;chr14;chr14;chr14;chr14;chr14;chr14;chr14;chr14;chr14;chr14;chr14;chr14;chr14;chr14;chr14;chr14;chr14;chr14;chr14;chr14;chr14;chr14;chr14;chr14;chr14;chr14;chr14;chr14;chr14;chr14;chr14;chr14;chr14;chr14;chr14;chr14;chr…	34752731;34752731;34752732;34753234;34754827;34754827;34754827;34754827;34758566;34758704;34758704;34758704;34761757;34761757;34761757;34761757;34761757;34764707;34764707;34764707;34764882;34765021;34765021;34765021;34765021;34768690;34771175;34771511;34771511;34771511;34771511;34773572;34773572;34773572;34773572;34774327;34774327;34774327;34775919;34775919;34775919;34780116;34780177;34780186;347…	34753704;34753704;34753704;34753704;34754914;34754914;34754914;34754914;34758846;34758846;34758846;34758846;34761776;34762223;34761936;34762223;34762223;34764933;34764933;34764933;34764933;34765268;34765268;34765268;34765268;34768780;34771659;34771659;34771659;34771659;34771659;34773726;34773726;34773726;34773726;34774490;34774490;34774490;34776515;34776515;34776515;34780310;34780310;34780310;347…	-;-;-;-;-;-;-;-;-;-;-;-;-;-;-;-;-;-;-;-;-;-;-;-;-;-;-;-;-;-;-;-;-;-;-;-;-;-;-;-;-;-;-;-;-;-;-;-;-;-;-;-;-;-;-;-;-;-;-;-;-;-;-;-;-;-;-;-;-;-;-;-;-;-;-;-;-;-;-;-;-;-;-;-;-;-;-;-;-;-;-;-;-;-;-;-;-;-;-;-;-;-;-;-;-;-;-	7698	chr14:34752731-34875647	2242.35	2876.85	1615.84	1912.14	2011.81	2702.88	2004.69	1808.5	2461.93	2655.95	2229.3	0.382884	0.12287	3.11617	0.00183217	0.28017
269	ENSG00000140464.20	PML	promyelocytic leukemia [Source:HGNC Symbol;Acc:HGNC:9113]	chr15;chr15;chr15;chr15;chr15;chr15;chr15;chr15;chr15;chr15;chr15;chr15;chr15;chr15;chr15;chr15;chr15;chr15;chr15;chr15;chr15;chr15;chr15;chr15;chr15;chr15;chr15;chr15;chr15;chr15;chr15;chr15;chr15;chr15;chr15;chr15;chr15;chr15;chr15;chr15;chr15;chr15;chr15;chr15;chr15;chr15;chr15;chr15;chr15;chr15;chr15;chr15;chr15;chr15;chr15;chr15;chr15;chr15;chr15;chr15;chr15;chr15;chr15;chr15;chr15;chr15;chr…	73994673;73994716;73994717;73994717;73994717;73994729;73994731;73994733;73994744;73994744;73994744;73994744;73994744;73994803;73998004;73998004;73998004;73998004;73998004;73998004;73998004;73998004;73998004;73998004;73998004;73998004;73998004;73998004;73998024;74022828;74022828;74022828;74022828;74022828;74022828;74022828;74022828;74022828;74022828;74022828;74022828;74022828;74022828;74022828;740…	73994941;73994941;73994941;73994941;73994941;73994941;73994941;73994941;73994941;73994941;73994941;73994941;73994941;73994941;73998476;73998476;73998476;73998476;73998476;73998476;73998476;73998476;73998476;73998476;73998476;73998476;73998476;73998476;73998476;74023408;74023408;74023408;74023408;74023408;74023408;74023408;74023408;74023408;74023408;74023408;74023408;74023408;74023408;74023408;740…	+;+;+;+;+;+;+;+;+;+;+;+;+;+;+;+;+;+;+;+;+;+;+;+;+;+;+;+;+;+;+;+;+;+;+;+;+;+;+;+;+;+;+;+;+;+;+;+;+;+;+;+;+;+;+;+;+;+;+;+;+;+;+;+;+;+;+;+;+;+;+;+;+;+;+;+;+;+;+;+;+;+;+;+;+;+;+;+;+;+;+;+;+;+;+;+;+;+;+;+;+;+;+;+;+;+;+;+;+;+;+;+;+;+;+;+;+;+;+;+;+;+;+;+;+;+;+	12672	chr15:73994673-74047827	1809.49	1644.52	1834.07	1591.81	1677.62	1372.21	1667.13	1762.28	1475.21	1157.87	1599.22	-0.361223	0.11597	-3.11481	0.00184064	0.28017
270	ENSG00000183153.7	GJD3	gap junction protein delta 3 [Source:HGNC Symbol;Acc:HGNC:19147]	chr17	40360652	40364737	-	4086	chr17:40360652-40364737	125.905	128.545	175.13	234.695	162.136	126.891	186.002	179.842	120.226	87.3219	152.669	-0.595928	0.191363	-3.11413	0.00184488	0.28017
271	ENSG00000105258.9	POLR2I	RNA polymerase II subunit I [Source:HGNC Symbol;Acc:HGNC:9196]	chr19;chr19;chr19;chr19;chr19;chr19;chr19;chr19;chr19;chr19;chr19;chr19;chr19;chr19;chr19;chr19;chr19;chr19;chr19;chr19;chr19;chr19;chr19;chr19;chr19;chr19;chr19;chr19;chr19;chr19;chr19;chr19;chr19;chr19;chr19	36113709;36113710;36113714;36113716;36113723;36113724;36114015;36114015;36114015;36114015;36114015;36114015;36114151;36114177;36114177;36114177;36114177;36114177;36114191;36114339;36114339;36114339;36114339;36114339;36114339;36114339;36114659;36114659;36114659;36114659;36114798;36114798;36114798;36114798;36114820	36113817;36113817;36113817;36113817;36113817;36113817;36114066;36114066;36114066;36114066;36114066;36114066;36114251;36114251;36114251;36114251;36114251;36114251;36114251;36114859;36114412;36114412;36114713;36114412;36114412;36114412;36114713;36114713;36114891;36114713;36115193;36114906;36114860;36114875;36115213	-;-;-;-;-;-;-;-;-;-;-;-;-;-;-;-;-;-;-;-;-;-;-;-;-;-;-;-;-;-;-;-;-;-;-	1137	chr19:36113709-36115213	911.509	708.589	1014.52	778.198	915.464	799.523	839.306	1131.15	751.684	608.986	845.893	-0.471371	0.151162	-3.11831	0.00181892	0.28017
272	ENSG00000147145.12	LPAR4	lysophosphatidic acid receptor 4 [Source:HGNC Symbol;Acc:HGNC:4478]	chrX;chrX;chrX;chrX;chrX;chrX;chrX;chrX;chrX;chrX;chrX;chrX;chrX;chrX;chrX;chrX;chrX;chrX;chrX;chrX;chrX	78747709;78747709;78747728;78747731;78747734;78748963;78750174;78750174;78750174;78750174;78750730;78750730;78750730;78751210;78751210;78751210;78751210;78754791;78754791;78754791;78754791	78748034;78748034;78748034;78748034;78748034;78749230;78750223;78750223;78750223;78750223;78750792;78750792;78750792;78751311;78751311;78751311;78751294;78755006;78754827;78756404;78757094	+;+;+;+;+;+;+;+;+;+;+;+;+;+;+;+;+;+;+;+;+	3113	chrX:78747709-78757094	338.174	444.063	350.259	452.92	406.995	528.898	369.708	342.875	499.317	533.004	426.621	0.46277	0.148377	3.11888	0.00181542	0.28017
273	ENSG00000182492.16	BGN	biglycan [Source:HGNC Symbol;Acc:HGNC:1044]	chrX;chrX;chrX;chrX;chrX;chrX;chrX;chrX;chrX;chrX;chrX;chrX;chrX;chrX;chrX;chrX;chrX;chrX;chrX;chrX;chrX;chrX;chrX;chrX;chrX;chrX;chrX;chrX;chrX;chrX;chrX;chrX	153494980;153494981;153494983;153494993;153504621;153504621;153504621;153504621;153505238;153505238;153505238;153505259;153505863;153505863;153505863;153505869;153505929;153506529;153506529;153506529;153506529;153506529;153506830;153506830;153506830;153507047;153507047;153507047;153508248;153508248;153508248;153508680	153495113;153495113;153495113;153495113;153504869;153504869;153504818;153504869;153505401;153505289;153505350;153505350;153506076;153506076;153506076;153506076;153506076;153506614;153506639;153506626;153506639;153506639;153506923;153506923;153506923;153507185;153507185;153507185;153509546;153509546;153509546;153508805	+;+;+;+;+;+;+;+;+;+;+;+;+;+;+;+;+;+;+;+;+;+;+;+;+;+;+;+;+;+;+;+	2404	chrX:153494980-153509546	185.215	185.911	290.058	256.106	191.917	152.718	233.077	223.541	173.299	110.003	200.184	-0.548103	0.176043	-3.11346	0.0018491	0.28017
274	ENSG00000187140.6	FOXD3	forkhead box D3 [Source:HGNC Symbol;Acc:HGNC:3804]	chr1	63322567	63325128	+	2562	chr1:63322567-63325128	921.915	599.166	1839.55	1682.39	1629.08	1698.99	1803.76	2088.35	1466.54	1322.3	1505.2	-0.431621	0.138763	-3.1105	0.00186774	0.28196
275	ENSG00000120756.13	PLS1	plastin 1 [Source:HGNC Symbol;Acc:HGNC:9090]	chr3;chr3;chr3;chr3;chr3;chr3;chr3;chr3;chr3;chr3;chr3;chr3;chr3;chr3;chr3;chr3;chr3;chr3;chr3;chr3;chr3;chr3;chr3;chr3;chr3;chr3;chr3;chr3;chr3;chr3;chr3;chr3;chr3;chr3;chr3;chr3;chr3;chr3;chr3;chr3;chr3;chr3;chr3;chr3;chr3;chr3;chr3;chr3;chr3;chr3;chr3;chr3;chr3;chr3;chr3;chr3;chr3;chr3;chr3;chr3;chr3;chr3;chr3;chr3;chr3;chr3;chr3;chr3;chr3;chr3;chr3;chr3;chr3;chr3;chr3;chr3;chr3;chr3;chr3;chr3…	142596393;142596416;142596418;142596432;142596438;142596440;142596455;142597237;142597237;142619453;142623386;142623407;142627816;142627816;142645296;142645296;142645296;142656897;142664122;142664202;142664202;142664202;142664202;142664202;142664202;142664202;142664202;142664202;142669390;142669390;142669390;142669390;142669390;142669390;142669390;142669390;142669390;142669390;142669390;142670993…	142596509;142596509;142596509;142596509;142596509;142596509;142596509;142597348;142597348;142619638;142623562;142623562;142627908;142627908;142645580;142645580;142645580;142657180;142664307;142664307;142664307;142664307;142664307;142664307;142664307;142664307;142664307;142664307;142669553;142669477;142669553;142669553;142669553;142669482;142669494;142669553;142669553;142669419;142669553;142671045…	+;+;+;+;+;+;+;+;+;+;+;+;+;+;+;+;+;+;+;+;+;+;+;+;+;+;+;+;+;+;+;+;+;+;+;+;+;+;+;+;+;+;+;+;+;+;+;+;+;+;+;+;+;+;+;+;+;+;+;+;+;+;+;+;+;+;+;+;+;+;+;+;+;+;+;+;+;+;+;+;+;+;+;+;+;+;+;+;+;+;+	5288	chr3:142596393-142713664	1207.02	1436.3	1030.94	1406.52	1247.46	1485.63	1244.61	1191.66	1504.45	1740.77	1349.54	0.374171	0.120356	3.10887	0.00187804	0.282485
276	ENSG00000254665.1	AC091053.1	novel transcript	chr11;chr11	8693357;8696468	8693960;8696607	+;+	744	chr11:8693357-8696607	127.986	142.355	73.1987	87.29	43.0158	53.9004	75.7786	71.4324	37.9091	28.3513	74.1217	-0.65373	0.210697	-3.10271	0.0019176	0.286352
277	ENSG00000109832.14	DDX25	DEAD-box helicase 25 [Source:HGNC Symbol;Acc:HGNC:18698]	chr11;chr11;chr11;chr11;chr11;chr11;chr11;chr11;chr11;chr11;chr11;chr11;chr11;chr11;chr11;chr11;chr11;chr11;chr11;chr11;chr11;chr11;chr11;chr11;chr11;chr11;chr11;chr11;chr11;chr11;chr11;chr11;chr11;chr11;chr11;chr11;chr11;chr11;chr11;chr11;chr11;chr11;chr11;chr11;chr11;chr11;chr11;chr11;chr11;chr11;chr11;chr11;chr11;chr11;chr11;chr11;chr11;chr11;chr11;chr11;chr11;chr11;chr11;chr11;chr11;chr11;chr…	125903348;125903376;125904508;125904509;125904669;125905212;125905212;125905212;125905212;125905553;125905553;125905553;125905553;125905553;125906069;125906074;125906074;125906074;125906074;125906074;125908196;125908196;125908196;125908196;125908196;125908196;125908401;125908401;125908401;125908401;125908401;125908401;125910364;125910364;125910364;125910364;125910364;125910364;125911311;125911311…	125903430;125903430;125904580;125904580;125904767;125905278;125905278;125905278;125905278;125905597;125905597;125905597;125905597;125905597;125906209;125906209;125906209;125906209;125906209;125906209;125908288;125908288;125908288;125908288;125908288;125908288;125908503;125908503;125908503;125908503;125908503;125908503;125910394;125910478;125910478;125910478;125910478;125910478;125911488;125911488…	+;+;+;+;+;+;+;+;+;+;+;+;+;+;+;+;+;+;+;+;+;+;+;+;+;+;+;+;+;+;+;+;+;+;+;+;+;+;+;+;+;+;+;+;+;+;+;+;+;+;+;+;+;+;+;+;+;+;+;+;+;+;+;+;+;+;+;+;+;+;+;+	11036	chr11:125903348-125943702	519.227	577.919	471.345	508.094	493.027	565.954	482.228	431.115	649.871	613.522	531.23	0.419855	0.135288	3.10343	0.00191294	0.286352
278	ENSG00000125656.11	CLPP	caseinolytic mitochondrial matrix peptidase proteolytic subunit [Source:HGNC Symbol;Acc:HGNC:2084]	chr19;chr19;chr19;chr19;chr19;chr19;chr19;chr19;chr19;chr19;chr19;chr19;chr19;chr19;chr19;chr19;chr19;chr19;chr19;chr19;chr19;chr19;chr19;chr19;chr19;chr19;chr19;chr19;chr19;chr19;chr19;chr19	6361531;6361565;6361674;6361747;6361804;6361869;6361869;6361869;6361869;6361888;6362446;6362446;6362446;6362446;6362446;6364452;6364452;6364452;6364452;6364452;6364568;6366258;6366258;6366258;6366258;6366258;6368538;6368538;6368538;6368538;6368538;6368538	6361772;6361772;6361772;6361772;6361940;6361940;6362542;6361940;6361940;6361940;6362542;6362525;6362542;6362542;6362542;6364639;6364639;6364639;6365190;6364639;6364639;6366363;6366363;6366363;6366363;6366363;6368902;6368754;6368906;6368545;6368707;6370242	+;+;+;+;+;+;+;+;+;+;+;+;+;+;+;+;+;+;+;+;+;+;+;+;+;+;+;+;+;+;+;+	3531	chr19:6361531-6370242	1113.37	945.493	1104.82	973.366	1046.72	989.297	1074.68	1190.82	948.811	745.072	1013.24	-0.389243	0.125542	-3.10051	0.00193191	0.287451
279	ENSG00000102265.12	TIMP1	TIMP metallopeptidase inhibitor 1 [Source:HGNC Symbol;Acc:HGNC:11820]	chrX;chrX;chrX;chrX;chrX;chrX;chrX;chrX;chrX;chrX;chrX;chrX;chrX;chrX;chrX;chrX;chrX;chrX;chrX;chrX;chrX	47582408;47582436;47582450;47582509;47583408;47583408;47583408;47584936;47584936;47584936;47584936;47585205;47585205;47585205;47585205;47585342;47585543;47585543;47586521;47586521;47586521	47582474;47582474;47582474;47582590;47583536;47583536;47583536;47585015;47585015;47585015;47585015;47585331;47585254;47586023;47585331;47585667;47585667;47585667;47586789;47586789;47586789	+;+;+;+;+;+;+;+;+;+;+;+;+;+;+;+;+;+;+;+;+	1446	chrX:47582408-47586789	754.388	636.349	1002.21	866.312	875.757	747.868	839.306	954.673	749.517	559.087	798.546	-0.418041	0.134895	-3.099	0.00194173	0.287878
280	ENSG00000160113.5	NR2F6	nuclear receptor subfamily 2 group F member 6 [Source:HGNC Symbol;Acc:HGNC:7977]	chr19;chr19;chr19;chr19;chr19;chr19;chr19	17231883;17235499;17235702;17240671;17240671;17244233;17244943	17232626;17236065;17236065;17240765;17240765;17244504;17245940	-;-;-;-;-;-;-	2676	chr19:17231883-17245940	3665.81	3061.7	3653.09	3227.26	3519.57	3962.8	3566.19	3859.03	2947.16	2779.56	3424.22	-0.348906	0.112836	-3.09216	0.00198707	0.293547
281	ENSG00000200913.1	SNORD46	small nucleolar RNA, C/D box 46 [Source:HGNC Symbol;Acc:HGNC:10186]	chr1	44776490	44776593	+	104	chr1:44776490-44776593	421.417	444.063	259.274	356.571	320.964	394.147	329.522	235.307	437.579	435.476	363.432	0.517302	0.167356	3.09103	0.0019946	0.293611
282	ENSG00000065518.8	NDUFB4	NADH:ubiquinone oxidoreductase subunit B4 [Source:HGNC Symbol;Acc:HGNC:7699]	chr3;chr3;chr3;chr3;chr3;chr3;chr3;chr3;chr3;chr3;chr3;chr3;chr3;chr3	120596328;120596336;120596347;120596355;120596357;120600950;120601111;120601111;120601111;120601111;120602208;120602208;120602208;120602208	120596539;120596539;120596539;120596646;120596646;120601257;120602324;120601257;120601639;120601257;120602328;120602324;120602507;120602323	+;+;+;+;+;+;+;+;+;+;+;+;+;+	1877	chr3:120596328-120602507	2179.92	1787.94	2670.73	2127.08	2691.24	2399.69	2584.51	2991.76	2355.78	1862.11	2365.08	-0.379706	0.123122	-3.08398	0.00204251	0.29885
283	ENSG00000008056.14	SYN1	synapsin I [Source:HGNC Symbol;Acc:HGNC:11494]	chrX;chrX;chrX;chrX;chrX;chrX;chrX;chrX;chrX;chrX;chrX;chrX;chrX;chrX;chrX;chrX;chrX;chrX;chrX;chrX;chrX;chrX;chrX;chrX;chrX;chrX;chrX;chrX;chrX;chrX;chrX;chrX;chrX;chrX;chrX;chrX;chrX	47571901;47571901;47572307;47574002;47574002;47574688;47574688;47574688;47575128;47575128;47576131;47576131;47576332;47576332;47576498;47576498;47577439;47577439;47589955;47604710;47604978;47604978;47604978;47605223;47605223;47605223;47605223;47606945;47606945;47606945;47606945;47607141;47607141;47607141;47619352;47619352;47619352	47572961;47572999;47572961;47574590;47574590;47574775;47574757;47574775;47575274;47575274;47576233;47576233;47576406;47576406;47576640;47576640;47577501;47577501;47590209;47605067;47605067;47605067;47605067;47605379;47605379;47605379;47605379;47607036;47607014;47607036;47607036;47607198;47607198;47607198;47619387;47619857;47619857	-;-;-;-;-;-;-;-;-;-;-;-;-;-;-;-;-;-;-;-;-;-;-;-;-;-;-;-;-;-;-;-;-;-;-;-;-	3733	chrX:47571901-47619857	403.728	318.705	467.924	409.275	314.346	368.32	328.374	388.256	278.361	179.18	345.647	-0.526407	0.170708	-3.08367	0.00204464	0.29885
284	ENSG00000163510.14	CWC22	CWC22 spliceosome associated protein homolog [Source:HGNC Symbol;Acc:HGNC:29322]	chr2;chr2;chr2;chr2;chr2;chr2;chr2;chr2;chr2;chr2;chr2;chr2;chr2;chr2;chr2;chr2;chr2;chr2;chr2;chr2;chr2;chr2;chr2;chr2;chr2;chr2;chr2;chr2;chr2;chr2;chr2;chr2;chr2;chr2;chr2;chr2;chr2;chr2;chr2;chr2	179944876;179945621;179950512;179950512;179950825;179950825;179952471;179952471;179954205;179954205;179954957;179954957;179959022;179959022;179964547;179964547;179965878;179965878;179970501;179970501;179970650;179970650;179970941;179970941;179973193;179973193;179973634;179973634;179978190;179978190;179981752;179981752;179986695;179986695;179988577;179988577;179993315;179993315;180006867;180007070	179945715;179945715;179950732;179950732;179950926;179950926;179952598;179952598;179954357;179954357;179955034;179955034;179959082;179959082;179964628;179964628;179965982;179965982;179970563;179970563;179970856;179970856;179971076;179971076;179973246;179973246;179973802;179973802;179978318;179978318;179981997;179981997;179986805;179986805;179988644;179988644;179993454;179993454;180007297;180007113	-;-;-;-;-;-;-;-;-;-;-;-;-;-;-;-;-;-;-;-;-;-;-;-;-;-;-;-;-;-;-;-;-;-;-;-;-;-;-;-	3524	chr2:179944876-180007297	1636.76	2157.64	1340.84	1543.22	1437.17	1727.06	1444.39	1330.32	1817.47	1866.65	1630.15	0.372966	0.121183	3.07771	0.00208596	0.299042
285	ENSG00000064933.18	PMS1	PMS1 homolog 1, mismatch repair system component [Source:HGNC Symbol;Acc:HGNC:9121]	chr2;chr2;chr2;chr2;chr2;chr2;chr2;chr2;chr2;chr2;chr2;chr2;chr2;chr2;chr2;chr2;chr2;chr2;chr2;chr2;chr2;chr2;chr2;chr2;chr2;chr2;chr2;chr2;chr2;chr2;chr2;chr2;chr2;chr2;chr2;chr2;chr2;chr2;chr2;chr2;chr2;chr2;chr2;chr2;chr2;chr2;chr2;chr2;chr2;chr2;chr2;chr2;chr2;chr2;chr2;chr2;chr2;chr2;chr2;chr2;chr2;chr2;chr2;chr2;chr2;chr2;chr2;chr2;chr2;chr2;chr2;chr2;chr2;chr2;chr2;chr2;chr2;chr2;chr2;chr2…	189784085;189784085;189784085;189784085;189784085;189784450;189784450;189784489;189784489;189784501;189784508;189784513;189784528;189784543;189784544;189784565;189785346;189785346;189791700;189791790;189791790;189791790;189791790;189791790;189791790;189791790;189791790;189791790;189791790;189791790;189791790;189791790;189791790;189791790;189791790;189791790;189791810;189795769;189795769;189795769…	189784593;189784593;189784593;189784593;189784593;189784593;189784593;189784593;189784770;189784593;189784593;189784564;189784593;189784770;189784593;189784593;189785471;189785471;189791941;189791941;189791941;189791941;189791941;189791941;189791941;189791941;189791941;189791941;189791941;189791941;189791941;189791941;189791941;189791941;189791941;189791941;189791941;189795951;189795857;189795951…	+;+;+;+;+;+;+;+;+;+;+;+;+;+;+;+;+;+;+;+;+;+;+;+;+;+;+;+;+;+;+;+;+;+;+;+;+;+;+;+;+;+;+;+;+;+;+;+;+;+;+;+;+;+;+;+;+;+;+;+;+;+;+;+;+;+;+;+;+;+;+;+;+;+;+;+;+;+;+;+;+;+;+;+;+;+;+;+;+;+;+;+;+;+;+;+;+;+;+;+;+;+;+;+;+;+;+;+;+;+;+;+;+;+;+;+;+;+;+;+;+;+;+;+;+;+;+;+;+;+;+;+;+;+;+;+;+;+;+;+;+;+;+;+;+;+;+;+;+;+;+;+;+;+;+;+;+;+;+;+;+;+;+;+;+;+;+;+;+;+;+;+;+;+;+;+;+	5454	chr2:189784085-189877629	1532.71	1899.48	1487.23	1542.4	1605.92	1868.55	1568.39	1422.77	1805.56	2132.02	1686.5	0.360759	0.117313	3.07517	0.00210379	0.299042
286	ENSG00000082684.16	SEMA5B	semaphorin 5B [Source:HGNC Symbol;Acc:HGNC:10737]	chr3;chr3;chr3;chr3;chr3;chr3;chr3;chr3;chr3;chr3;chr3;chr3;chr3;chr3;chr3;chr3;chr3;chr3;chr3;chr3;chr3;chr3;chr3;chr3;chr3;chr3;chr3;chr3;chr3;chr3;chr3;chr3;chr3;chr3;chr3;chr3;chr3;chr3;chr3;chr3;chr3;chr3;chr3;chr3;chr3;chr3;chr3;chr3;chr3;chr3;chr3;chr3;chr3;chr3;chr3;chr3;chr3;chr3;chr3;chr3;chr3;chr3;chr3;chr3;chr3;chr3;chr3;chr3;chr3;chr3;chr3;chr3;chr3;chr3;chr3;chr3;chr3;chr3;chr3;chr3…	122909082;122909082;122909193;122909193;122909193;122909194;122909194;122909210;122910840;122910840;122910840;122910840;122910840;122910840;122910840;122910840;122910873;122911360;122911491;122911491;122911491;122911491;122911491;122911491;122911491;122911491;122911920;122911920;122911920;122911920;122911920;122911920;122911920;122911920;122911920;122912172;122912172;122912172;122912172;122912172…	122910301;122910301;122910301;122910301;122910301;122910301;122910301;122910301;122911045;122911045;122911045;122911045;122911045;122911045;122911045;122911045;122911045;122911535;122911535;122911535;122911535;122911535;122911535;122911535;122911535;122911535;122912069;122912069;122912069;122912069;122912069;122912069;122912069;122912069;122912069;122912342;122912342;122912342;122912234;122912342…	-;-;-;-;-;-;-;-;-;-;-;-;-;-;-;-;-;-;-;-;-;-;-;-;-;-;-;-;-;-;-;-;-;-;-;-;-;-;-;-;-;-;-;-;-;-;-;-;-;-;-;-;-;-;-;-;-;-;-;-;-;-;-;-;-;-;-;-;-;-;-;-;-;-;-;-;-;-;-;-;-;-;-;-;-;-;-;-;-;-;-;-;-;-;-;-;-;-;-;-;-;-;-;-;-;-;-;-;-;-;-;-;-;-;-;-;-;-;-;-;-;-;-;-;-;-;-;-;-;-;-;-;-;-;-;-;-;-;-;-;-;-;-;-;-;-;-;-;-;-;-;-;-;-;-;-;-;-;-;-;-;-;-;-;-;-;-;-;-;-;-;-;-;-;-;-;-;-;-;-;-;-;-;-;-;-;-;-;-;-;-;-;-;-;-;-;-;-;-;-…	8517	chr3:122909082-123028605	715.889	695.84	1476.97	1330.76	1315.84	963.47	1554.61	1453.02	1240.17	1054.67	1180.12	-0.363088	0.117925	-3.07897	0.00207717	0.299042
287	ENSG00000138829.12	FBN2	fibrillin 2 [Source:HGNC Symbol;Acc:HGNC:3604]	chr5;chr5;chr5;chr5;chr5;chr5;chr5;chr5;chr5;chr5;chr5;chr5;chr5;chr5;chr5;chr5;chr5;chr5;chr5;chr5;chr5;chr5;chr5;chr5;chr5;chr5;chr5;chr5;chr5;chr5;chr5;chr5;chr5;chr5;chr5;chr5;chr5;chr5;chr5;chr5;chr5;chr5;chr5;chr5;chr5;chr5;chr5;chr5;chr5;chr5;chr5;chr5;chr5;chr5;chr5;chr5;chr5;chr5;chr5;chr5;chr5;chr5;chr5;chr5;chr5;chr5;chr5;chr5;chr5;chr5;chr5;chr5;chr5;chr5;chr5;chr5;chr5;chr5;chr5;chr5…	128257909;128258037;128261736;128261736;128263425;128263425;128271999;128271999;128273840;128273840;128274567;128274567;128276038;128276038;128277880;128277880;128278635;128278635;128280192;128280192;128286718;128286718;128287308;128287308;128288438;128288438;128289127;128289127;128289882;128289882;128290732;128290732;128291529;128291529;128300817;128300817;128301382;128301382;128302973;128302973…	128259829;128259829;128261907;128261907;128263656;128263656;128272118;128272118;128273968;128273968;128274683;128274683;128276160;128276160;128278005;128278005;128278841;128278841;128280317;128280317;128286849;128286849;128287430;128287430;128288557;128288557;128289252;128289252;128289947;128289947;128290884;128290884;128291654;128291654;128300936;128300936;128301510;128301510;128303089;128303089…	-;-;-;-;-;-;-;-;-;-;-;-;-;-;-;-;-;-;-;-;-;-;-;-;-;-;-;-;-;-;-;-;-;-;-;-;-;-;-;-;-;-;-;-;-;-;-;-;-;-;-;-;-;-;-;-;-;-;-;-;-;-;-;-;-;-;-;-;-;-;-;-;-;-;-;-;-;-;-;-;-;-;-;-;-;-;-;-;-;-;-;-;-;-;-;-;-;-;-;-;-;-;-;-;-;-;-;-;-;-;-;-;-;-;-;-;-;-;-;-;-;-;-;-;-;-;-;-;-;-;-;-;-;-;-;-;-;-;-;-;-;-;-;-;-;-;-;-;-;-;-;-;-;-;-;-;-;-;-;-;-;-;-;-;-;-;-;-;-;-;-;-;-;-;-;-;-;-;-;-;-;-;-;-;-;-;-;-;-;-;-;-;-;-;-;-;-;-;-	13218	chr5:128257909-128659185	2455.66	2539.02	1464.66	1703.8	2243.44	2682.67	2188.39	2606.86	2786.86	3207.1	2387.85	0.305095	0.0991502	3.0771	0.00209027	0.299042
288	ENSG00000214975.4	PPIAP29	peptidylprolyl isomerase A pseudogene 29 [Source:HGNC Symbol;Acc:HGNC:43021]	chr6;chr6	24976419;24976554	24976488;24976982	+;+	499	chr6:24976419-24976982	222.675	145.542	320.159	234.695	259.198	209.987	194.039	327.749	183.047	104.333	220.142	-0.613476	0.199484	-3.07531	0.0021028	0.299042
289	ENSG00000048540.15	LMO3	LIM domain only 3 [Source:HGNC Symbol;Acc:HGNC:6643]	chr12;chr12;chr12;chr12;chr12;chr12;chr12;chr12;chr12;chr12;chr12;chr12;chr12;chr12;chr12;chr12;chr12;chr12;chr12;chr12;chr12;chr12;chr12;chr12;chr12;chr12;chr12;chr12;chr12;chr12;chr12;chr12;chr12;chr12;chr12;chr12;chr12;chr12;chr12;chr12;chr12;chr12;chr12;chr12;chr12;chr12;chr12;chr12;chr12;chr12;chr12;chr12;chr12;chr12;chr12;chr12;chr12;chr12;chr12;chr12;chr12;chr12;chr12;chr12;chr12;chr12;chr…	16548372;16548373;16548373;16548373;16548373;16548420;16548421;16548424;16548424;16549375;16550199;16550202;16550383;16550810;16550875;16550968;16551045;16551182;16551228;16551232;16551304;16551304;16551304;16551318;16560413;16560413;16560413;16560413;16560413;16560413;16560413;16560413;16560413;16560413;16560413;16560413;16560413;16560413;16560413;16560413;16560413;16560413;16560413;16560413;165…	16551327;16551327;16551327;16551327;16551327;16551327;16551327;16551327;16551327;16551327;16551327;16551327;16551327;16551327;16551327;16551327;16551327;16551327;16551327;16551327;16551327;16551327;16551327;16551327;16560538;16560538;16560538;16560538;16560538;16560538;16560538;16560538;16560538;16560538;16560538;16560538;16560538;16560538;16560538;16560538;16560538;16560538;16560538;16560538;165…	-;-;-;-;-;-;-;-;-;-;-;-;-;-;-;-;-;-;-;-;-;-;-;-;-;-;-;-;-;-;-;-;-;-;-;-;-;-;-;-;-;-;-;-;-;-;-;-;-;-;-;-;-;-;-;-;-;-;-;-;-;-;-;-;-;-;-;-;-;-;-;-;-;-;-;-;-;-;-;-;-;-;-;-;-;-;-;-;-;-;-;-;-;-;-;-;-;-;-;-;-;-;-;-;-;-;-;-;-;-;-;-;-;-;-;-;-;-;-;-;-;-;-;-;-;-;-;-;-;-;-;-;-;-;-;-;-;-;-;-;-;-;-;-;-	10002	chr12:16548372-16610594	498.417	621.476	501.445	464.449	550.381	543.496	620.007	773.991	892.489	1021.78	648.793	0.410849	0.133531	3.07681	0.00209228	0.299042
290	ENSG00000186111.10	PIP5K1C	phosphatidylinositol-4-phosphate 5-kinase type 1 gamma [Source:HGNC Symbol;Acc:HGNC:8996]	chr19;chr19;chr19;chr19;chr19;chr19;chr19;chr19;chr19;chr19;chr19;chr19;chr19;chr19;chr19;chr19;chr19;chr19;chr19;chr19;chr19;chr19;chr19;chr19;chr19;chr19;chr19;chr19;chr19;chr19;chr19;chr19;chr19;chr19;chr19;chr19;chr19;chr19;chr19;chr19;chr19;chr19;chr19;chr19;chr19;chr19;chr19;chr19;chr19;chr19;chr19;chr19;chr19;chr19;chr19;chr19;chr19;chr19;chr19;chr19;chr19;chr19;chr19;chr19;chr19;chr19;chr…	3630183;3632876;3633437;3636601;3636601;3638884;3638884;3638884;3638884;3641705;3641705;3641705;3641705;3642907;3642907;3642907;3642907;3643243;3643243;3643243;3643243;3644087;3644087;3644087;3644087;3644089;3645974;3645974;3645974;3645974;3645974;3647338;3647338;3647338;3647338;3647338;3648625;3648625;3648625;3648625;3648625;3649355;3649891;3651826;3651826;3651826;3651826;3651826;3653290;3653290…	3633169;3633169;3633520;3638006;3637613;3639016;3639016;3639016;3639016;3641809;3641809;3641809;3641809;3642939;3642939;3642939;3642939;3643381;3643381;3643381;3643381;3644251;3644251;3644251;3644251;3644251;3646058;3646058;3646058;3646058;3646058;3647386;3647386;3647386;3647386;3647386;3648708;3648708;3648708;3648708;3648708;3649429;3650023;3652031;3652031;3652031;3652031;3652031;3653589;3653589…	-;-;-;-;-;-;-;-;-;-;-;-;-;-;-;-;-;-;-;-;-;-;-;-;-;-;-;-;-;-;-;-;-;-;-;-;-;-;-;-;-;-;-;-;-;-;-;-;-;-;-;-;-;-;-;-;-;-;-;-;-;-;-;-;-;-;-;-;-;-;-;-;-;-;-;-;-;-;-;-;-;-;-;-;-;-;-;-;-	6952	chr19:3630183-3700468	2540.99	1941.98	3119.5	2870.69	3062.94	2455.84	2945.03	3403.54	2731.62	2017.48	2708.96	-0.39429	0.12809	-3.07823	0.00208234	0.299042
291	ENSG00000079432.7	CIC	capicua transcriptional repressor [Source:HGNC Symbol;Acc:HGNC:14214]	chr19;chr19;chr19;chr19;chr19;chr19;chr19;chr19;chr19;chr19;chr19;chr19;chr19;chr19;chr19;chr19;chr19;chr19;chr19;chr19;chr19;chr19;chr19;chr19;chr19;chr19;chr19;chr19;chr19;chr19;chr19;chr19;chr19;chr19;chr19;chr19;chr19;chr19;chr19;chr19;chr19;chr19;chr19;chr19;chr19;chr19;chr19;chr19;chr19;chr19;chr19;chr19;chr19;chr19;chr19;chr19;chr19;chr19;chr19;chr19;chr19;chr19;chr19;chr19;chr19;chr19;chr…	42268537;42269224;42271774;42271774;42279992;42284020;42284665;42286771;42286771;42286771;42286771;42287006;42287006;42287006;42287320;42287320;42287320;42287545;42287545;42287545;42287810;42287810;42287810;42288888;42288888;42288888;42289181;42289181;42289181;42289848;42289848;42289848;42290233;42290233;42290233;42291558;42291558;42291558;42292086;42292086;42292086;42292300;42292300;42292300;422…	42268594;42269381;42272216;42274577;42280203;42284771;42284771;42286920;42286893;42286920;42286920;42287240;42287240;42287240;42287449;42287449;42287449;42287727;42287727;42287727;42287975;42287975;42287975;42289090;42289090;42289090;42289406;42289406;42289406;42289951;42289951;42289951;42291466;42291466;42291466;42291745;42291745;42291745;42292207;42292207;42292207;42292466;42292466;42292466;422…	+;+;+;+;+;+;+;+;+;+;+;+;+;+;+;+;+;+;+;+;+;+;+;+;+;+;+;+;+;+;+;+;+;+;+;+;+;+;+;+;+;+;+;+;+;+;+;+;+;+;+;+;+;+;+;+;+;+;+;+;+;+;+;+;+;+;+;+;+;+;+;+;+;+;+;+;+;+;+;+;+;+	9494	chr19:42268537-42295797	2714.76	2311.68	4219.53	3826.76	4196.8	3796.61	4191.94	4441.41	3813.66	2982.55	3649.57	-0.331669	0.10777	-3.07756	0.00208703	0.299042
292	ENSG00000151458.12	ANKRD50	ankyrin repeat domain 50 [Source:HGNC Symbol;Acc:HGNC:29223]	chr4;chr4;chr4;chr4;chr4;chr4;chr4;chr4;chr4	124664048;124667359;124668984;124668984;124678676;124678676;124710000;124712458;124712458	124667514;124667514;124672534;124672534;124678905;124678905;124711274;124712732;124712732	-;-;-;-;-;-;-;-;-	8798	chr4:124664048-124712732	2894.77	3427.15	2271.21	2549.53	2588.67	2878.06	2460.51	2240.46	2813.94	3212.77	2733.71	0.330889	0.107668	3.07324	0.0021175	0.29996
293	ENSG00000177679.16	SRRM3	serine/arginine repetitive matrix 3 [Source:HGNC Symbol;Acc:HGNC:26729]	chr7;chr7;chr7;chr7;chr7;chr7;chr7;chr7;chr7;chr7;chr7;chr7;chr7;chr7;chr7;chr7;chr7;chr7;chr7;chr7;chr7;chr7;chr7;chr7;chr7;chr7	76201896;76234982;76235028;76248188;76248188;76259906;76259906;76260117;76260874;76261352;76261546;76264765;76265364;76265407;76267258;76267258;76273053;76281441;76281441;76282614;76282648;76282964;76282964;76283524;76285615;76285615	76202067;76235299;76235299;76248289;76248289;76260034;76260034;76260197;76260903;76261414;76261581;76264815;76265468;76265468;76269992;76267435;76273595;76281486;76281802;76282872;76282872;76283101;76283101;76283602;76287288;76287287	+;+;+;+;+;+;+;+;+;+;+;+;+;+;+;+;+;+;+;+;+;+;+;+;+;+	6877	chr7:76201896-76287288	653.456	555.61	1190.33	1150.42	1112.89	850.054	1178.01	1127.79	939.063	811.981	956.961	-0.368129	0.119901	-3.07028	0.0021386	0.301915
294	ENSG00000167797.8	CDK2AP2	cyclin dependent kinase 2 associated protein 2 [Source:HGNC Symbol;Acc:HGNC:30833]	chr11;chr11;chr11;chr11;chr11;chr11;chr11;chr11;chr11;chr11;chr11;chr11;chr11;chr11;chr11;chr11	67506497;67506512;67506620;67507053;67507211;67507365;67507365;67507365;67507592;67507592;67507592;67507592;67507592;67507860;67508001;67508001	67507012;67507012;67507012;67507497;67507497;67507497;67507497;67507497;67508076;67507689;67507689;67508649;67507689;67508158;67508091;67508162	-;-;-;-;-;-;-;-;-;-;-;-;-;-;-;-	2019	chr11:67506497-67508649	814.739	609.79	881.805	805.374	854.801	824.227	792.231	957.194	734.354	479.704	775.422	-0.466165	0.151947	-3.06795	0.00215535	0.303244
295	ENSG00000143761.16	ARF1	ADP ribosylation factor 1 [Source:HGNC Symbol;Acc:HGNC:652]	chr1;chr1;chr1;chr1;chr1;chr1;chr1;chr1;chr1;chr1;chr1;chr1;chr1;chr1;chr1;chr1;chr1;chr1;chr1;chr1;chr1;chr1;chr1;chr1;chr1;chr1;chr1;chr1;chr1;chr1;chr1;chr1;chr1;chr1;chr1;chr1;chr1;chr1;chr1;chr1;chr1;chr1;chr1;chr1;chr1;chr1;chr1;chr1;chr1;chr1;chr1;chr1;chr1;chr1;chr1;chr1;chr1;chr1;chr1;chr1;chr1;chr1;chr1;chr1	228082660;228082708;228082730;228082741;228082789;228082791;228083085;228083137;228083150;228083150;228083184;228083222;228088116;228090488;228096451;228097078;228097078;228097078;228097078;228097078;228097078;228097078;228097078;228097078;228097078;228097078;228097078;228097078;228097078;228097342;228097342;228097342;228097342;228097342;228097342;228097342;228097342;228097342;228097342;228097342…	228082850;228082765;228082765;228082850;228082850;228082850;228083512;228083374;228083374;228083309;228083352;228083352;228088277;228091071;228096504;228097262;228097262;228097262;228097199;228097262;228097262;228097262;228097262;228097262;228097262;228097452;228097262;228097262;228097262;228097452;228097453;228097452;228097452;228097452;228097452;228097452;228097452;228097452;228097452;228097452…	+;+;+;+;+;+;+;+;+;+;+;+;+;+;+;+;+;+;+;+;+;+;+;+;+;+;+;+;+;+;+;+;+;+;+;+;+;+;+;+;+;+;+;+;+;+;+;+;+;+;+;+;+;+;+;+;+;+;+;+;+;+;+;+	3281	chr1:228082660-228099212	7012.17	6081.96	6905.99	6339.23	6752.37	6188.44	6451.52	7412.16	6044.88	4705.18	6389.39	-0.348551	0.11379	-3.0631	0.00219056	0.306116
296	ENSG00000126453.9	BCL2L12	BCL2 like 12 [Source:HGNC Symbol;Acc:HGNC:13787]	chr19;chr19;chr19;chr19;chr19;chr19;chr19;chr19;chr19;chr19;chr19;chr19;chr19;chr19;chr19;chr19;chr19;chr19;chr19;chr19;chr19;chr19;chr19;chr19;chr19;chr19;chr19;chr19;chr19;chr19;chr19;chr19;chr19;chr19;chr19;chr19;chr19;chr19;chr19;chr19;chr19;chr19;chr19;chr19;chr19;chr19;chr19;chr19;chr19;chr19;chr19;chr19;chr19;chr19;chr19;chr19;chr19;chr19;chr19;chr19;chr19;chr19;chr19;chr19;chr19;chr19	49665142;49665142;49665142;49665142;49665566;49665566;49665961;49665961;49665998;49665999;49666007;49666013;49666685;49666685;49666685;49666685;49666685;49666685;49666685;49666685;49666685;49666685;49666685;49666685;49667019;49667019;49667019;49667019;49667019;49667019;49667019;49667022;49668851;49668851;49668851;49668851;49668851;49668851;49668851;49668851;49669024;49669024;49669024;49669024;496…	49666067;49666067;49666067;49666067;49666067;49666067;49666067;49666067;49666067;49666067;49666067;49666067;49666799;49666799;49667030;49666799;49666799;49666799;49666799;49666799;49666799;49666799;49666799;49666799;49667087;49667161;49667161;49667161;49667161;49667161;49667161;49667161;49668937;49668937;49668937;49668937;49668937;49668937;49668937;49668937;49669115;49669115;49669115;49669115;496…	+;+;+;+;+;+;+;+;+;+;+;+;+;+;+;+;+;+;+;+;+;+;+;+;+;+;+;+;+;+;+;+;+;+;+;+;+;+;+;+;+;+;+;+;+;+;+;+;+;+;+;+;+;+;+;+;+;+;+;+;+;+;+;+;+;+	2216	chr19:49665142-49673916	2164.31	1697.64	2407.35	2274.48	2237.92	2025.76	2124.1	2447.19	1936.61	1510.56	2082.59	-0.380412	0.124166	-3.06375	0.00218581	0.306116
297	ENSG00000097096.9	SYDE2	synapse defective Rho GTPase homolog 2 [Source:HGNC Symbol;Acc:HGNC:25841]	chr1;chr1;chr1;chr1;chr1;chr1;chr1;chr1;chr1;chr1	85156889;85164526;85169044;85178146;85181159;85182098;85190057;85190057;85200252;85200252	85159249;85164757;85169225;85178272;85183200;85183200;85190752;85190752;85200513;85201016	-;-;-;-;-;-;-;-;-;-	6405	chr1:85156889-85201016	1060.31	1136.72	196.337	197.638	248.168	314.419	174.52	202.532	270.779	276.709	407.812	0.456949	0.149329	3.06001	0.00221327	0.306187
298	ENSG00000149091.15	DGKZ	diacylglycerol kinase zeta [Source:HGNC Symbol;Acc:HGNC:2857]	chr11;chr11;chr11;chr11;chr11;chr11;chr11;chr11;chr11;chr11;chr11;chr11;chr11;chr11;chr11;chr11;chr11;chr11;chr11;chr11;chr11;chr11;chr11;chr11;chr11;chr11;chr11;chr11;chr11;chr11;chr11;chr11;chr11;chr11;chr11;chr11;chr11;chr11;chr11;chr11;chr11;chr11;chr11;chr11;chr11;chr11;chr11;chr11;chr11;chr11;chr11;chr11;chr11;chr11;chr11;chr11;chr11;chr11;chr11;chr11;chr11;chr11;chr11;chr11;chr11;chr11;chr…	46332905;46338598;46345267;46345403;46345432;46345434;46345437;46347463;46347523;46347572;46347588;46347588;46361522;46361595;46361607;46366244;46366244;46367291;46367291;46367291;46367291;46367291;46367291;46367291;46367291;46367291;46367291;46367291;46367291;46367291;46367315;46367652;46367652;46367652;46367652;46367652;46367652;46367652;46367652;46367652;46367652;46367652;46367652;46367652;463…	46333487;46338890;46345585;46345585;46345585;46345585;46345585;46347820;46347820;46347820;46347820;46347820;46361706;46361706;46361963;46366984;46366526;46367399;46367399;46367399;46367399;46367399;46367399;46367399;46367399;46367399;46367399;46367399;46367399;46367399;46367399;46367747;46367747;46367747;46367747;46367656;46367747;46367747;46367747;46367747;46367747;46369175;46367747;46367747;463…	+;+;+;+;+;+;+;+;+;+;+;+;+;+;+;+;+;+;+;+;+;+;+;+;+;+;+;+;+;+;+;+;+;+;+;+;+;+;+;+;+;+;+;+;+;+;+;+;+;+;+;+;+;+;+;+;+;+;+;+;+;+;+;+;+;+;+;+;+;+;+;+;+;+;+;+;+;+;+;+;+;+;+;+;+;+;+;+;+;+;+;+;+;+;+;+;+;+;+;+;+;+;+;+;+;+;+;+;+;+;+;+;+;+;+;+;+;+;+;+;+;+;+;+;+;+;+;+;+;+;+;+;+;+;+;+;+;+;+;+;+;+;+;+;+;+;+;+;+;+;+;+;+;+;+;+;+;+;+;+;+;+;+;+;+;+;+;+;+;+;+;+;+;+;+;+;+;+;+;+;+;+;+;+;+;+;+;+;+;+;+;+;+;+;+;+;+;+;+;+…	10787	chr11:46332905-46380554	3085.19	2591.08	3254.95	3144.91	3223.98	2700.64	3216	3665.74	2900.59	2400.79	3018.39	-0.35507	0.116016	-3.06054	0.00220941	0.306187
299	ENSG00000156587.16	UBE2L6	ubiquitin conjugating enzyme E2 L6 [Source:HGNC Symbol;Acc:HGNC:12490]	chr11;chr11;chr11;chr11;chr11;chr11;chr11;chr11;chr11;chr11;chr11;chr11;chr11;chr11;chr11;chr11;chr11;chr11;chr11	57551656;57551662;57552272;57552425;57552459;57554437;57554437;57554437;57554437;57554437;57560337;57560337;57560337;57560337;57560337;57567010;57567027;57567585;57567849	57552509;57552509;57552509;57552509;57552509;57554623;57554623;57554623;57554623;57554623;57560432;57560432;57560516;57560432;57560432;57567303;57567326;57567672;57568284	-;-;-;-;-;-;-;-;-;-;-;-;-;-;-;-;-;-;-	2062	chr11:57551656-57568284	1446.35	1359.81	1851.86	1725.21	1526.51	1432.85	1581.02	1850.52	1430.8	1189.62	1539.45	-0.362274	0.118377	-3.06034	0.00221083	0.306187
300	ENSG00000039123.16	MTREX	Mtr4 exosome RNA helicase [Source:HGNC Symbol;Acc:HGNC:18734]	chr5;chr5;chr5;chr5;chr5;chr5;chr5;chr5;chr5;chr5;chr5;chr5;chr5;chr5;chr5;chr5;chr5;chr5;chr5;chr5;chr5;chr5;chr5;chr5;chr5;chr5;chr5;chr5;chr5;chr5;chr5;chr5;chr5;chr5;chr5;chr5;chr5;chr5;chr5;chr5;chr5;chr5;chr5;chr5;chr5;chr5;chr5;chr5;chr5;chr5;chr5;chr5;chr5;chr5;chr5;chr5;chr5;chr5;chr5;chr5;chr5;chr5;chr5;chr5;chr5;chr5;chr5;chr5;chr5;chr5;chr5;chr5;chr5;chr5;chr5;chr5;chr5;chr5;chr5;chr5…	55307989;55308001;55308001;55308010;55308069;55322327;55322327;55322327;55322327;55322327;55324132;55324132;55324132;55324132;55324132;55324468;55327530;55327716;55327716;55327716;55328699;55328699;55328699;55329356;55340010;55340010;55340010;55340010;55341681;55341681;55341681;55341681;55343331;55343331;55343331;55343331;55344522;55344522;55344522;55344586;55345094;55345094;55345094;55347013;553…	55308147;55308147;55308147;55308147;55308147;55322464;55322464;55322464;55322464;55322464;55324198;55324159;55324198;55324198;55324198;55324705;55327778;55327778;55327778;55327778;55328811;55328811;55328811;55329407;55340184;55340184;55340184;55340184;55341771;55341771;55341771;55341771;55343372;55343455;55343455;55343455;55344620;55344620;55344620;55344620;55345196;55345196;55345196;55347129;553…	+;+;+;+;+;+;+;+;+;+;+;+;+;+;+;+;+;+;+;+;+;+;+;+;+;+;+;+;+;+;+;+;+;+;+;+;+;+;+;+;+;+;+;+;+;+;+;+;+;+;+;+;+;+;+;+;+;+;+;+;+;+;+;+;+;+;+;+;+;+;+;+;+;+;+;+;+;+;+;+;+;+;+;+	6347	chr5:55307989-55425579	6502.31	8243.85	5294.25	6891.79	6252.73	7622.42	6448.07	5495.25	7821.19	8131.15	6870.3	0.375856	0.122966	3.05658	0.00223878	0.308683
301	ENSG00000185133.14	INPP5J	inositol polyphosphate-5-phosphatase J [Source:HGNC Symbol;Acc:HGNC:8956]	chr22;chr22;chr22;chr22;chr22;chr22;chr22;chr22;chr22;chr22;chr22;chr22;chr22;chr22;chr22;chr22;chr22;chr22;chr22;chr22;chr22;chr22;chr22;chr22;chr22;chr22;chr22;chr22;chr22;chr22;chr22;chr22;chr22;chr22;chr22;chr22;chr22;chr22;chr22;chr22;chr22;chr22;chr22;chr22;chr22;chr22;chr22;chr22;chr22;chr22;chr22;chr22;chr22;chr22;chr22;chr22;chr22;chr22;chr22;chr22;chr22;chr22;chr22;chr22;chr22;chr22;chr…	31122731;31122923;31122923;31122923;31122966;31122966;31122975;31122984;31122994;31122994;31122994;31123896;31124142;31124142;31124142;31124142;31124845;31124845;31124845;31124845;31124845;31124845;31124845;31125833;31125833;31126294;31126294;31126376;31126376;31126376;31126376;31126376;31126376;31126613;31126613;31126613;31126613;31126613;31126613;31126613;31126613;31126921;31126921;31126921;311…	31122790;31123119;31123119;31123119;31123119;31123119;31123119;31123119;31123119;31123119;31123119;31124005;31124263;31124263;31124263;31124263;31124906;31124906;31124906;31125373;31126010;31126010;31124881;31126010;31126010;31126489;31126489;31126489;31126489;31126489;31126489;31126489;31126489;31126721;31126721;31126721;31126721;31127532;31126721;31126721;31126721;31127037;31127037;31127037;311…	+;+;+;+;+;+;+;+;+;+;+;+;+;+;+;+;+;+;+;+;+;+;+;+;+;+;+;+;+;+;+;+;+;+;+;+;+;+;+;+;+;+;+;+;+;+;+;+;+;+;+;+;+;+;+;+;+;+;+;+;+;+;+;+;+;+;+;+;+;+;+;+;+;+;+;+;+;+;+;+;+;+;+;+;+;+;+;+;+;+;+;+;+;+;+;+;+;+;+;+;+;+;+;+;+;+;+;+;+;+;+;+;+;+;+;+;+;+;+;+	4823	chr22:31122731-31134697	346.498	302.77	641.002	553.386	518.395	518.791	562.599	626.924	468.99	384.443	492.38	-0.428904	0.140426	-3.0543	0.00225584	0.310002
302	ENSG00000100941.9	PNN	pinin, desmosome associated protein [Source:HGNC Symbol;Acc:HGNC:9162]	chr14;chr14;chr14;chr14;chr14;chr14;chr14;chr14;chr14;chr14;chr14;chr14;chr14;chr14;chr14;chr14;chr14;chr14;chr14;chr14;chr14;chr14;chr14;chr14;chr14;chr14;chr14;chr14	39175183;39175230;39175254;39175282;39176078;39176078;39176078;39176078;39176527;39176527;39176527;39177412;39177412;39177412;39177593;39177841;39177841;39179002;39179090;39179091;39179091;39179324;39179324;39179324;39180503;39180503;39180503;39182309	39175392;39175392;39175392;39175392;39176590;39176149;39176149;39176149;39176595;39176595;39176595;39177708;39177484;39177484;39177687;39177916;39177916;39179246;39179246;39179246;39179246;39179462;39179462;39179462;39180676;39180701;39183220;39182750	+;+;+;+;+;+;+;+;+;+;+;+;+;+;+;+;+;+;+;+;+;+;+;+;+;+;+;+	4203	chr14:39175183-39183220	13082.7	13187	8913.82	10878.3	10972.3	12747.5	11210.6	8065.14	12501.3	13748.1	11530.7	0.398446	0.130706	3.04841	0.00230059	0.311797
303	ENSG00000137868.19	STRA6	signaling receptor and transporter of retinol STRA6 [Source:HGNC Symbol;Acc:HGNC:30650]	chr15;chr15;chr15;chr15;chr15;chr15;chr15;chr15;chr15;chr15;chr15;chr15;chr15;chr15;chr15;chr15;chr15;chr15;chr15;chr15;chr15;chr15;chr15;chr15;chr15;chr15;chr15;chr15;chr15;chr15;chr15;chr15;chr15;chr15;chr15;chr15;chr15;chr15;chr15;chr15;chr15;chr15;chr15;chr15;chr15;chr15;chr15;chr15;chr15;chr15;chr15;chr15;chr15;chr15;chr15;chr15;chr15;chr15;chr15;chr15;chr15;chr15;chr15;chr15;chr15;chr15;chr…	74179466;74179466;74179466;74179466;74179466;74179469;74179469;74179469;74179815;74179975;74180002;74180142;74180782;74180782;74180782;74180782;74180782;74180782;74180782;74180782;74180782;74180782;74180782;74180782;74181295;74181295;74181295;74181295;74181295;74181295;74181295;74181295;74181295;74181295;74181295;74181295;74182161;74182161;74182161;74182161;74182161;74182161;74182161;74182161;741…	74180243;74180243;74180243;74180243;74180243;74180243;74180243;74180243;74180243;74180243;74180243;74180243;74180937;74180937;74180937;74180937;74180937;74180937;74180937;74180937;74180937;74180937;74180937;74180937;74181458;74181458;74181458;74181458;74181458;74181458;74181458;74181458;74181458;74181458;74181458;74181458;74182222;74182262;74182262;74182262;74182262;74182262;74182262;74182262;741…	-;-;-;-;-;-;-;-;-;-;-;-;-;-;-;-;-;-;-;-;-;-;-;-;-;-;-;-;-;-;-;-;-;-;-;-;-;-;-;-;-;-;-;-;-;-;-;-;-;-;-;-;-;-;-;-;-;-;-;-;-;-;-;-;-;-;-;-;-;-;-;-;-;-;-;-;-;-;-;-;-;-;-;-;-;-;-;-;-;-;-;-;-;-;-;-;-;-;-;-;-;-;-;-;-;-;-;-;-;-;-;-;-;-;-;-;-;-;-;-;-;-;-;-;-;-;-;-;-;-;-;-;-;-;-;-;-;-;-;-;-;-;-;-;-;-;-;-;-;-;-;-;-;-;-;-;-;-;-;-;-;-;-;-;-;-;-;-;-;-;-;-;-;-;-;-;-;-;-;-;-;-;-;-;-;-;-;-;-;-;-;-;-;-;-;-;-;-;-;-…	7669	chr15:74179466-74212267	358.985	352.701	903.012	881.135	787.519	547.987	1047.12	790.799	710.525	615.79	699.558	-0.414398	0.135942	-3.04834	0.00230113	0.311797
304	ENSG00000161996.19	WDR90	WD repeat domain 90 [Source:HGNC Symbol;Acc:HGNC:26960]	chr16;chr16;chr16;chr16;chr16;chr16;chr16;chr16;chr16;chr16;chr16;chr16;chr16;chr16;chr16;chr16;chr16;chr16;chr16;chr16;chr16;chr16;chr16;chr16;chr16;chr16;chr16;chr16;chr16;chr16;chr16;chr16;chr16;chr16;chr16;chr16;chr16;chr16;chr16;chr16;chr16;chr16;chr16;chr16;chr16;chr16;chr16;chr16;chr16;chr16;chr16;chr16;chr16;chr16;chr16;chr16;chr16;chr16;chr16;chr16;chr16;chr16;chr16;chr16;chr16;chr16;chr…	649311;649325;649353;649353;649365;649763;649763;649763;649763;649991;649991;649991;649991;649991;650254;650254;650254;650254;650254;650539;650539;650539;650539;650539;650995;650995;650995;650995;650995;651199;651199;651199;651199;651199;651644;651644;651644;651644;651644;651824;651824;651827;651827;651827;652122;652467;652467;652467;652467;652467;653341;653341;653341;653341;653341;653341;653525;…	649854;649426;649426;649426;649426;649854;649854;649854;649854;650167;650167;650167;650167;650167;650362;650362;650362;650362;650362;650709;650709;650709;650709;650709;651103;651103;651103;651103;651103;651266;651266;651266;651266;651266;651747;651747;651747;651747;651747;652039;652039;652039;652039;652039;652535;652535;652535;652535;652535;652535;653470;653451;653451;653451;653451;653451;653670;…	+;+;+;+;+;+;+;+;+;+;+;+;+;+;+;+;+;+;+;+;+;+;+;+;+;+;+;+;+;+;+;+;+;+;+;+;+;+;+;+;+;+;+;+;+;+;+;+;+;+;+;+;+;+;+;+;+;+;+;+;+;+;+;+;+;+;+;+;+;+;+;+;+;+;+;+;+;+;+;+;+;+;+;+;+;+;+;+;+;+;+;+;+;+;+;+;+;+;+;+;+;+;+;+;+;+;+;+;+;+;+;+;+;+;+;+;+;+;+;+;+;+;+;+;+;+;+;+;+;+;+;+;+;+;+;+;+;+;+;+;+;+;+;+;+;+;+;+;+;+;+;+;+;+;+;+;+;+;+;+;+;+;+;+;+;+;+;+;+;+;+;+;+;+;+;+;+;+;+;+;+;+;+;+;+;+;+;+;+;+;+;+;+;+;+;+;+;+;+;+…	10534	chr16:649311-667833	908.388	719.212	1250.54	1055.71	1126.13	1222.87	1198.68	1253.85	1027.88	780.227	1054.35	-0.402633	0.131957	-3.05124	0.00227901	0.311797
305	ENSG00000011451.21	WIZ	WIZ zinc finger [Source:HGNC Symbol;Acc:HGNC:30917]	chr19;chr19;chr19;chr19;chr19;chr19;chr19;chr19;chr19;chr19;chr19;chr19;chr19;chr19;chr19;chr19;chr19;chr19;chr19;chr19;chr19;chr19;chr19;chr19;chr19;chr19;chr19;chr19;chr19;chr19;chr19;chr19;chr19;chr19;chr19;chr19;chr19;chr19;chr19;chr19;chr19;chr19;chr19;chr19;chr19;chr19;chr19;chr19;chr19;chr19;chr19;chr19;chr19;chr19;chr19;chr19;chr19;chr19;chr19;chr19;chr19;chr19;chr19;chr19;chr19;chr19;chr…	15419978;15419978;15419978;15419978;15421508;15421508;15421523;15422091;15422094;15424060;15424183;15424183;15424183;15424183;15424183;15424183;15424183;15424183;15424183;15424613;15424613;15424613;15424613;15424613;15424613;15424613;15424613;15424613;15424613;15425241;15425241;15425241;15425241;15425241;15425241;15425241;15425241;15425241;15426982;15426982;15426982;15426982;15426982;15426982;154…	15423235;15423235;15423235;15423235;15423235;15423235;15423235;15423235;15423235;15424378;15424378;15424378;15424378;15424378;15424378;15424378;15424378;15424378;15424378;15424839;15425032;15425032;15425032;15425032;15425032;15425032;15425032;15425032;15425032;15425768;15425768;15425768;15425768;15425768;15425768;15425768;15425768;15425768;15427533;15427533;15427533;15427533;15427533;15427533;154…	-;-;-;-;-;-;-;-;-;-;-;-;-;-;-;-;-;-;-;-;-;-;-;-;-;-;-;-;-;-;-;-;-;-;-;-;-;-;-;-;-;-;-;-;-;-;-;-;-;-;-;-;-;-;-;-;-;-;-;-;-;-;-;-;-;-;-;-;-;-;-;-;-;-;-;-;-;-;-;-;-;-;-;-;-;-;-;-;-;-;-	10037	chr19:15419978-15449956	2565.96	1779.44	2819.18	2436.71	2661.46	2371.62	2597.14	2975.79	2352.53	1797.47	2435.73	-0.397362	0.130384	-3.04762	0.00230659	0.311797
306	ENSG00000105223.20	PLD3	phospholipase D family member 3 [Source:HGNC Symbol;Acc:HGNC:17158]	chr19;chr19;chr19;chr19;chr19;chr19;chr19;chr19;chr19;chr19;chr19;chr19;chr19;chr19;chr19;chr19;chr19;chr19;chr19;chr19;chr19;chr19;chr19;chr19;chr19;chr19;chr19;chr19;chr19;chr19;chr19;chr19;chr19;chr19;chr19;chr19;chr19;chr19;chr19;chr19;chr19;chr19;chr19;chr19;chr19;chr19;chr19;chr19;chr19;chr19;chr19;chr19;chr19;chr19;chr19;chr19;chr19;chr19;chr19;chr19;chr19;chr19;chr19;chr19;chr19;chr19;chr…	40348456;40348507;40348584;40348672;40348678;40348685;40348690;40348690;40348695;40348700;40348700;40348704;40348704;40359642;40365553;40365553;40365553;40365553;40365553;40365553;40365662;40365718;40365718;40365718;40365718;40365718;40365895;40365994;40366293;40366384;40366384;40366384;40366384;40366419;40366419;40366419;40366419;40366419;40366419;40366419;40366419;40366419;40366419;40366419;403…	40348724;40348724;40348724;40348724;40348768;40348768;40348768;40348768;40348768;40348724;40348768;40348768;40348768;40359695;40365585;40365585;40365585;40365930;40365930;40365585;40365930;40365930;40365930;40365930;40365930;40365930;40365930;40366140;40366510;40366510;40366510;40366510;40366510;40366510;40366510;40366510;40366510;40366510;40366510;40366510;40366510;40366464;40366510;40366510;403…	+;+;+;+;+;+;+;+;+;+;+;+;+;+;+;+;+;+;+;+;+;+;+;+;+;+;+;+;+;+;+;+;+;+;+;+;+;+;+;+;+;+;+;+;+;+;+;+;+;+;+;+;+;+;+;+;+;+;+;+;+;+;+;+;+;+;+;+;+;+;+;+;+;+;+;+;+;+;+;+;+;+;+;+;+;+;+;+;+;+;+;+;+;+;+;+;+;+;+;+;+;+;+;+;+;+;+;+;+;+;+;+;+;+;+;+;+;+;+;+;+;+;+;+;+;+;+;+;+;+;+;+;+;+;+;+;+;+;+;+	5186	chr19:40348456-40380439	5281.76	4508.62	6021.45	5596.44	6139.12	5164.33	5498.54	6686.91	5267.2	3917.01	5408.14	-0.38262	0.125469	-3.04952	0.0022921	0.311797
307	ENSG00000106236.4	NPTX2	neuronal pentraxin 2 [Source:HGNC Symbol;Acc:HGNC:7953]	chr7;chr7;chr7;chr7;chr7;chr7;chr7;chr7	98617285;98619643;98619667;98624922;98624922;98627165;98627165;98628402	98617887;98619859;98620175;98625166;98625166;98627344;98627253;98629869	+;+;+;+;+;+;+;+	3029	chr7:98617285-98629869	480.728	421.754	711.464	801.256	671.708	513.177	731.379	789.958	589.216	497.848	620.849	-0.431077	0.141922	-3.03742	0.00238612	0.320453
308	ENSG00000108592.17	FTSJ3	FtsJ RNA 2'-O-methyltransferase 3 [Source:HGNC Symbol;Acc:HGNC:17136]	chr17;chr17;chr17;chr17;chr17;chr17;chr17;chr17;chr17;chr17;chr17;chr17;chr17;chr17;chr17;chr17;chr17;chr17;chr17;chr17;chr17;chr17;chr17;chr17;chr17;chr17;chr17;chr17;chr17;chr17;chr17;chr17;chr17;chr17;chr17;chr17;chr17;chr17;chr17;chr17;chr17;chr17;chr17;chr17;chr17;chr17;chr17;chr17;chr17;chr17;chr17;chr17;chr17;chr17;chr17;chr17;chr17;chr17;chr17;chr17;chr17;chr17;chr17;chr17;chr17;chr17;chr…	63819433;63820079;63820255;63820259;63820839;63820839;63820915;63821030;63821030;63821354;63821354;63821354;63821429;63821723;63821723;63821723;63821723;63821984;63821984;63823590;63823817;63823817;63824084;63824084;63824084;63824331;63824331;63824331;63824637;63824825;63825048;63825242;63825343;63825343;63825384;63825536;63825536;63825536;63825536;63825591;63825831;63825927;63826056;63826056;638…	63819994;63820173;63820438;63820438;63821115;63820938;63820938;63821115;63821115;63821643;63821643;63821643;63821643;63821843;63821843;63822189;63821843;63822023;63822168;63823952;63823891;63823952;63824239;63824239;63824239;63824595;63824386;63824411;63824737;63824929;63825163;63825436;63825436;63825436;63825436;63825635;63825635;63825635;63825635;63825635;63826135;63826135;63826135;63826135;638…	-;-;-;-;-;-;-;-;-;-;-;-;-;-;-;-;-;-;-;-;-;-;-;-;-;-;-;-;-;-;-;-;-;-;-;-;-;-;-;-;-;-;-;-;-;-;-;-;-;-;-;-;-;-;-;-;-;-;-;-;-;-;-;-;-;-;-;-;-;-;-;-;-;-;-;-;-;-;-;-;-;-;-;-;-;-	5204	chr17:63819433-63830012	3792.75	3542.94	2752.13	3504.78	3426.92	3860.62	3563.89	3447.24	4567.51	4480.64	3693.94	0.341786	0.112493	3.03829	0.00237926	0.320453
309	ENSG00000170385.10	SLC30A1	solute carrier family 30 member 1 [Source:HGNC Symbol;Acc:HGNC:11012]	chr1;chr1	211571568;211577991	211576289;211579161	-;-	5893	chr1:211571568-211579161	2086.27	1865.49	1623.37	1847.91	1414.01	2127.94	1344.5	1253.01	1657.17	1953.97	1717.36	0.41668	0.137498	3.03044	0.002442	0.32067
310	ENSG00000124766.7	SOX4	SRY-box transcription factor 4 [Source:HGNC Symbol;Acc:HGNC:11200]	chr6	21593751	21598619	+	4869	chr6:21593751-21598619	26419.2	29065.9	15328.6	16907.9	18457.1	23523	17821.8	15235.3	20794.8	21959.8	20551.3	0.340757	0.11227	3.03517	0.00240398	0.32067
311	ENSG00000204435.14	CSNK2B	casein kinase 2 beta [Source:HGNC Symbol;Acc:HGNC:2460]	chr6;chr6;chr6;chr6;chr6;chr6;chr6;chr6;chr6;chr6;chr6;chr6;chr6;chr6;chr6;chr6;chr6;chr6;chr6;chr6;chr6;chr6;chr6;chr6;chr6;chr6;chr6;chr6;chr6;chr6;chr6;chr6;chr6;chr6;chr6;chr6;chr6;chr6;chr6;chr6;chr6;chr6;chr6	31665236;31666080;31666081;31666087;31666094;31666101;31666292;31666355;31666821;31666821;31666821;31666821;31666821;31666821;31666821;31666821;31667868;31667868;31667868;31667868;31667868;31667868;31667868;31668539;31668539;31668539;31668539;31668539;31668539;31669097;31669097;31669097;31669097;31669097;31669319;31669319;31669319;31669319;31669836;31669836;31669836;31669836;31669836	31665493;31666208;31666208;31666208;31666208;31666208;31666396;31666487;31666903;31667302;31666903;31666903;31666903;31666903;31666903;31666903;31667970;31667970;31668241;31667970;31667970;31667970;31667970;31668654;31668654;31668654;31669508;31668654;31668654;31669172;31669172;31669464;31669172;31669172;31669508;31669508;31669508;31669508;31670070;31670070;31670067;31670343;31670070	+;+;+;+;+;+;+;+;+;+;+;+;+;+;+;+;+;+;+;+;+;+;+;+;+;+;+;+;+;+;+;+;+;+;+;+;+;+;+;+;+;+;+	2917	chr6:31665236-31670343	656.578	443.001	848.284	717.26	757.739	606.38	636.081	947.11	566.471	478.57	665.747	-0.504295	0.166284	-3.03273	0.0024235	0.32067
312	ENSG00000111684.11	LPCAT3	lysophosphatidylcholine acyltransferase 3 [Source:HGNC Symbol;Acc:HGNC:30244]	chr12;chr12;chr12;chr12;chr12;chr12;chr12;chr12;chr12;chr12;chr12;chr12;chr12;chr12;chr12;chr12;chr12;chr12;chr12;chr12;chr12;chr12;chr12;chr12;chr12;chr12;chr12;chr12;chr12;chr12;chr12;chr12;chr12;chr12;chr12;chr12;chr12;chr12;chr12;chr12;chr12;chr12;chr12;chr12;chr12;chr12;chr12;chr12;chr12;chr12;chr12;chr12;chr12;chr12;chr12;chr12;chr12;chr12;chr12;chr12;chr12;chr12;chr12;chr12;chr12;chr12;chr…	6976185;6976186;6976806;6977134;6977134;6977134;6977367;6977367;6977367;6977598;6977647;6977699;6977840;6978041;6978341;6978341;6978341;6978421;6978603;6978603;6978603;6978603;6978603;6978603;6978603;6979471;6979471;6979471;6979471;6979471;6979471;6979595;6980707;6981004;6981004;6981004;6981004;6981004;6981004;6981294;6981542;6981560;6981595;6981595;6981595;6981595;6981595;6981809;6981811;6981811…	6976891;6976891;6976891;6977262;6977262;6977262;6978507;6977525;6977525;6977745;6977745;6977745;6978507;6978507;6978507;6978507;6978507;6978507;6978689;6979270;6978689;6978689;6978689;6978689;6978689;6979579;6979579;6979579;6979579;6979579;6979579;6979967;6981182;6981157;6981182;6981182;6981148;6981182;6981182;6981632;6981904;6981904;6981632;6981632;6981632;6981632;6981632;6981904;6981904;6981858…	-;-;-;-;-;-;-;-;-;-;-;-;-;-;-;-;-;-;-;-;-;-;-;-;-;-;-;-;-;-;-;-;-;-;-;-;-;-;-;-;-;-;-;-;-;-;-;-;-;-;-;-;-;-;-;-;-;-;-;-;-;-;-;-;-;-;-;-;-;-;-;-;-;-;-;-	4693	chr12:6976185-7018477	1485.88	1304.57	1691.1	1642.86	1579.45	1380.08	1432.9	1855.56	1312.74	1120.44	1480.56	-0.395703	0.130548	-3.03109	0.00243669	0.32067
313	ENSG00000102753.10	KPNA3	karyopherin subunit alpha 3 [Source:HGNC Symbol;Acc:HGNC:6396]	chr13;chr13;chr13;chr13;chr13;chr13;chr13;chr13;chr13;chr13;chr13;chr13;chr13;chr13;chr13;chr13;chr13;chr13;chr13;chr13;chr13	49699320;49701210;49701856;49702386;49702386;49705621;49705621;49706098;49706268;49709572;49710891;49719775;49721955;49722477;49725416;49732371;49732605;49732747;49732957;49746949;49792438	49701898;49701527;49701898;49702480;49702480;49705752;49705783;49706169;49706372;49709700;49711022;49719819;49722124;49722563;49725501;49732466;49732657;49732776;49733046;49746993;49792682	-;-;-;-;-;-;-;-;-;-;-;-;-;-;-;-;-;-;-;-;-	4222	chr13:49699320-49792682	3784.43	4453.38	3252.89	3622.53	3505.23	4141.35	3561.6	3653.14	4424.53	4528.27	3892.74	0.29536	0.0974639	3.03045	0.00244186	0.32067
314	ENSG00000197696.10	NMB	neuromedin B [Source:HGNC Symbol;Acc:HGNC:7842]	chr15;chr15;chr15;chr15;chr15;chr15	84655129;84655132;84657176;84657176;84657996;84657996	84655404;84655409;84657348;84657348;84658199;84658563	-;-;-;-;-;-	1022	chr15:84655129-84658563	228.918	148.729	212.755	191.05	202.946	195.389	205.521	226.062	152.72	111.137	187.523	-0.552066	0.182014	-3.0331	0.00242056	0.32067
315	ENSG00000104969.10	SGTA	small glutamine rich tetratricopeptide repeat containing alpha [Source:HGNC Symbol;Acc:HGNC:10819]	chr19;chr19;chr19;chr19;chr19;chr19;chr19;chr19;chr19;chr19;chr19;chr19;chr19;chr19;chr19;chr19;chr19;chr19;chr19;chr19;chr19;chr19;chr19;chr19;chr19;chr19;chr19;chr19	2754715;2755549;2757337;2757337;2757693;2757693;2759257;2759257;2761460;2762506;2763653;2763663;2765186;2765186;2767136;2767136;2767580;2767580;2767582;2768969;2768969;2768969;2770169;2777493;2782570;2783233;2783233;2783233	2755933;2755933;2757457;2757457;2757782;2757782;2759542;2759294;2761522;2762644;2763757;2763757;2765285;2765285;2767220;2767220;2767686;2767686;2767686;2769091;2769091;2769091;2770781;2778013;2782658;2783282;2783270;2783273	-;-;-;-;-;-;-;-;-;-;-;-;-;-;-;-;-;-;-;-;-;-;-;-;-;-;-;-	3711	chr19:2754715-2783282	2933.27	2250.06	3477.28	3160.56	3240.52	2993.72	3092	3809.45	2945	2156.97	3005.88	-0.403377	0.132915	-3.03485	0.00240653	0.32067
316	ENSG00000273142.1	LINC02604	long intergenic non-protein coding RNA 2604 [Source:HGNC Symbol;Acc:HGNC:53972]	chr7	66902857	66906297	+	3441	chr7:66902857-66906297	173.769	71.1776	201.125	143.287	152.21	131.382	151.557	215.138	102.896	86.1879	142.873	-0.626967	0.207309	-3.02431	0.00249202	0.325173
317	ENSG00000178719.17	GRINA	glutamate ionotropic receptor NMDA type subunit associated protein 1 [Source:HGNC Symbol;Acc:HGNC:4589]	chr8;chr8;chr8;chr8;chr8;chr8;chr8;chr8;chr8;chr8;chr8;chr8;chr8;chr8;chr8;chr8;chr8;chr8;chr8;chr8;chr8;chr8;chr8;chr8;chr8;chr8;chr8;chr8;chr8;chr8;chr8;chr8;chr8;chr8;chr8;chr8;chr8;chr8;chr8;chr8;chr8;chr8;chr8;chr8	143990056;143990058;143990083;143990677;143991200;143991200;143991200;143991200;143991294;143991454;143991533;143991556;143991692;143991692;143991692;143991692;143991692;143991692;143991747;143991878;143991878;143991878;143991878;143991878;143991878;143992174;143992245;143992245;143992245;143992245;143992245;143992465;143992465;143992465;143992465;143992465;143992465;143992465;143992692;143992692…	143990199;143990311;143990311;143990907;143991526;143991602;143991602;143991602;143991804;143991602;143991602;143991602;143992373;143991804;143991804;143991804;143991804;143991804;143991804;143991949;143992373;143992078;143991963;143992078;143992078;143992373;143992373;143992373;143992373;143992373;143992373;143992608;143992608;143992508;143992608;143992608;143992608;143992608;143992974;143993094…	+;+;+;+;+;+;+;+;+;+;+;+;+;+;+;+;+;+;+;+;+;+;+;+;+;+;+;+;+;+;+;+;+;+;+;+;+;+;+;+;+;+;+;+	2529	chr8:143990056-143993415	1417.21	1203.64	1765.66	1609.92	1754.82	1451.94	1637.28	1974.9	1577.02	1054.67	1544.71	-0.420799	0.139103	-3.0251	0.00248555	0.325173
318	ENSG00000229544.9	NKX1-2	NK1 homeobox 2 [Source:HGNC Symbol;Acc:HGNC:31652]	chr10;chr10	124445243;124449730	124448147;124450035	-;-	3211	chr10:124445243-124450035	657.619	631.037	1018.62	1121.59	890.096	778.187	954.122	958.034	732.188	718.988	846.049	-0.364766	0.120732	-3.02127	0.00251714	0.327419
319	ENSG00000112739.17	PRPF4B	pre-mRNA processing factor 4B [Source:HGNC Symbol;Acc:HGNC:17346]	chr6;chr6;chr6;chr6;chr6;chr6;chr6;chr6;chr6;chr6;chr6;chr6;chr6;chr6;chr6;chr6;chr6;chr6;chr6;chr6;chr6;chr6;chr6;chr6;chr6;chr6;chr6;chr6;chr6;chr6;chr6;chr6;chr6;chr6;chr6;chr6;chr6;chr6;chr6;chr6;chr6;chr6;chr6;chr6;chr6;chr6;chr6;chr6;chr6;chr6;chr6;chr6;chr6;chr6;chr6;chr6;chr6;chr6;chr6;chr6;chr6;chr6;chr6;chr6;chr6;chr6;chr6;chr6;chr6;chr6;chr6;chr6;chr6;chr6;chr6;chr6;chr6;chr6;chr6;chr6…	4021267;4021300;4031559;4031559;4037397;4037397;4037419;4040772;4040772;4040772;4040848;4040849;4042487;4042487;4042487;4042487;4042487;4043813;4043813;4043813;4043813;4043813;4047175;4047175;4047175;4047175;4049016;4049016;4049016;4049016;4049732;4049732;4049732;4049732;4051957;4051957;4051957;4051957;4051982;4052720;4052720;4052720;4052720;4052720;4056321;4056321;4056321;4056321;4056321;4056527…	4021466;4021466;4032755;4032755;4037570;4037570;4037570;4040927;4040927;4040927;4040927;4040927;4042568;4042568;4042568;4042568;4042568;4044023;4044226;4044023;4044023;4044023;4047248;4047248;4047248;4047248;4049106;4049106;4049106;4049106;4049879;4049879;4049879;4049879;4052094;4052094;4052094;4052094;4052094;4052873;4052873;4052873;4052873;4052873;4057187;4056435;4056435;4056435;4056435;4056688…	+;+;+;+;+;+;+;+;+;+;+;+;+;+;+;+;+;+;+;+;+;+;+;+;+;+;+;+;+;+;+;+;+;+;+;+;+;+;+;+;+;+;+;+;+;+;+;+;+;+;+;+;+;+;+;+;+;+;+;+;+;+;+;+;+;+;+;+;+;+;+;+;+;+;+;+;+;+;+;+;+;+;+;+;+;+;+	8429	chr6:4021267-4064983	5508.6	6453.79	4967.25	5311.51	5893.16	6226.62	5663.88	4967.49	6514.95	6906.37	5841.36	0.314111	0.104111	3.0171	0.00255209	0.328559
320	ENSG00000231925.12	TAPBP	TAP binding protein [Source:HGNC Symbol;Acc:HGNC:11566]	chr6;chr6;chr6;chr6;chr6;chr6;chr6;chr6;chr6;chr6;chr6;chr6;chr6;chr6;chr6;chr6;chr6;chr6;chr6;chr6;chr6;chr6;chr6;chr6;chr6;chr6;chr6;chr6;chr6;chr6;chr6;chr6;chr6;chr6;chr6;chr6;chr6;chr6;chr6;chr6;chr6;chr6;chr6;chr6;chr6;chr6;chr6;chr6;chr6	33299694;33301685;33301760;33303573;33303663;33303955;33303955;33303955;33304128;33304128;33304128;33304128;33304268;33304297;33304297;33304297;33304297;33304300;33304989;33304989;33304989;33304989;33304989;33305109;33308105;33313014;33313217;33313217;33313217;33313217;33313217;33313217;33313297;33313694;33313694;33313694;33313694;33313694;33313694;33313694;33313694;33314005;33314005;33314005;333…	33301771;33301771;33301771;33303989;33305387;33303989;33303989;33303989;33304217;33304217;33304217;33304217;33304638;33304638;33304638;33304638;33304638;33304381;33305387;33305387;33305387;33305387;33305387;33305387;33308158;33313477;33313477;33313477;33313477;33313477;33313477;33313477;33313477;33313955;33313864;33313864;33313864;33313864;33313864;33313864;33313864;33314215;33314041;33314387;333…	-;-;-;-;-;-;-;-;-;-;-;-;-;-;-;-;-;-;-;-;-;-;-;-;-;-;-;-;-;-;-;-;-;-;-;-;-;-;-;-;-;-;-;-;-;-;-;-;-	5056	chr6:33299694-33314387	1857.36	1767.75	2431.29	2076.84	2299.69	2068.43	2338.8	2374.08	2063.34	1664.79	2094.24	-0.32271	0.107022	-3.01537	0.0025667	0.328559
321	ENSG00000103855.18	CD276	CD276 molecule [Source:HGNC Symbol;Acc:HGNC:19137]	chr15;chr15;chr15;chr15;chr15;chr15;chr15;chr15;chr15;chr15;chr15;chr15;chr15;chr15;chr15;chr15;chr15;chr15;chr15;chr15;chr15;chr15;chr15;chr15;chr15;chr15;chr15;chr15;chr15;chr15;chr15;chr15;chr15;chr15;chr15;chr15;chr15;chr15;chr15;chr15;chr15;chr15;chr15;chr15;chr15;chr15;chr15;chr15;chr15;chr15;chr15;chr15;chr15;chr15;chr15;chr15;chr15;chr15;chr15;chr15;chr15;chr15;chr15;chr15;chr15;chr15;chr…	73683966;73684269;73684281;73684383;73684383;73684383;73684391;73684438;73684438;73684502;73684731;73684772;73685006;73690671;73697596;73699586;73699586;73699586;73699586;73699586;73699586;73699586;73699586;73699586;73699586;73699586;73699586;73699640;73702255;73702255;73702255;73702255;73702255;73702255;73702255;73702255;73702255;73702255;73702255;73702255;73702380;73702380;73702772;73702772;737…	73684063;73684460;73684460;73684407;73684460;73684460;73684460;73684460;73684460;73684799;73684899;73684799;73685083;73690776;73697702;73699718;73699718;73699718;73699718;73699718;73699718;73699718;73699718;73699718;73699718;73699718;73699718;73699718;73702593;73702593;73702330;73702573;73702497;73702593;73702593;73702585;73702593;73702593;73702593;73702573;73702593;73702593;73702849;73702952;737…	+;+;+;+;+;+;+;+;+;+;+;+;+;+;+;+;+;+;+;+;+;+;+;+;+;+;+;+;+;+;+;+;+;+;+;+;+;+;+;+;+;+;+;+;+;+;+;+;+;+;+;+;+;+;+;+;+;+;+;+;+;+;+;+;+;+;+;+;+;+;+;+;+;+;+;+;+;+;+;+;+;+;+;+;+;+;+;+;+;+;+;+;+;+;+;+;+;+;+;+;+;+;+	5482	chr15:73683966-73714514	4536.74	4069.87	5437.23	4850.36	5411.16	4566.94	5259.73	5524.66	4796.05	3797.94	4825.07	-0.316322	0.104791	-3.01859	0.00253954	0.328559
322	ENSG00000127564.17	PKMYT1	protein kinase, membrane associated tyrosine/threonine 1 [Source:HGNC Symbol;Acc:HGNC:29650]	chr16;chr16;chr16;chr16;chr16;chr16;chr16;chr16;chr16;chr16;chr16;chr16;chr16;chr16;chr16;chr16;chr16;chr16;chr16;chr16;chr16;chr16;chr16;chr16;chr16;chr16;chr16;chr16;chr16;chr16;chr16;chr16;chr16;chr16;chr16;chr16;chr16;chr16;chr16;chr16;chr16;chr16;chr16;chr16;chr16;chr16;chr16;chr16;chr16;chr16;chr16;chr16;chr16;chr16;chr16;chr16;chr16;chr16;chr16;chr16;chr16;chr16;chr16;chr16;chr16;chr16;chr…	2968024;2968102;2968353;2968908;2969888;2971690;2972635;2972791;2972793;2972808;2972810;2972813;2972819;2972849;2972851;2972995;2973138;2973138;2973138;2973138;2973138;2973138;2973138;2973138;2973138;2973418;2974000;2974000;2974000;2974000;2974000;2974000;2974000;2974000;2974000;2974245;2974245;2974245;2974245;2974245;2974245;2974245;2974245;2974245;2974550;2974550;2974550;2974550;2974550;2974550…	2968515;2968515;2968515;2969104;2970241;2972103;2972754;2973064;2973215;2973064;2973064;2973064;2973064;2973064;2973064;2973064;2973445;2973215;2973215;2973215;2973215;2973602;2973215;2973253;2973215;2973482;2974157;2974157;2974157;2974157;2974157;2974157;2974157;2974157;2974157;2974417;2974417;2974417;2974417;2974417;2974417;2974417;2974268;2974417;2974656;2974656;2974656;2974656;2974795;2974656…	-;-;-;-;-;-;-;-;-;-;-;-;-;-;-;-;-;-;-;-;-;-;-;-;-;-;-;-;-;-;-;-;-;-;-;-;-;-;-;-;-;-;-;-;-;-;-;-;-;-;-;-;-;-;-;-;-;-;-;-;-;-;-;-;-;-;-;-;-;-;-;-;-;-;-;-;-;-;-;-;-;-;-;-;-;-;-;-;-;-;-;-;-;-;-;-;-;-;-;-;-;-;-	4974	chr16:2968024-2980479	2022.8	1609.46	2439.5	2197.07	2327.26	2160.51	2161.99	2407.69	1982.11	1508.29	2081.67	-0.366377	0.121388	-3.01824	0.0025425	0.328559
323	ENSG00000179820.16	MYADM	myeloid associated differentiation marker [Source:HGNC Symbol;Acc:HGNC:7544]	chr19;chr19;chr19;chr19;chr19;chr19;chr19;chr19;chr19;chr19;chr19;chr19;chr19;chr19;chr19;chr19;chr19;chr19;chr19;chr19;chr19;chr19;chr19;chr19;chr19;chr19;chr19;chr19;chr19;chr19;chr19	53864763;53865510;53865584;53865934;53866153;53866158;53867883;53867883;53867883;53867883;53869406;53869439;53869690;53869690;53869690;53869754;53869754;53869754;53869754;53869765;53872712;53873528;53873528;53873528;53873528;53873528;53873528;53873528;53873528;53873528;53873528	53864891;53865728;53865728;53866140;53866417;53866417;53867943;53867943;53867943;53867943;53869598;53869838;53869838;53869838;53869838;53869838;53869838;53869838;53869838;53869838;53872787;53876435;53874619;53873969;53874307;53876435;53876428;53873896;53874756;53874140;53874094	+;+;+;+;+;+;+;+;+;+;+;+;+;+;+;+;+;+;+;+;+;+;+;+;+;+;+;+;+;+;+	4298	chr19:53864763-53876435	3869.75	3127.56	1985.94	1925.32	1900.41	2023.51	1818.69	2184.15	1658.25	1327.97	2182.16	-0.385959	0.128032	-3.01455	0.00257357	0.328559
324	ENSG00000130055.13	GDPD2	glycerophosphodiester phosphodiesterase domain containing 2 [Source:HGNC Symbol;Acc:HGNC:25974]	chrX;chrX;chrX;chrX;chrX;chrX;chrX;chrX;chrX;chrX;chrX;chrX;chrX;chrX;chrX;chrX;chrX;chrX;chrX;chrX;chrX;chrX;chrX;chrX;chrX;chrX;chrX;chrX;chrX;chrX;chrX;chrX;chrX;chrX;chrX;chrX;chrX;chrX;chrX;chrX;chrX;chrX;chrX;chrX;chrX;chrX;chrX;chrX;chrX;chrX;chrX;chrX;chrX;chrX;chrX;chrX;chrX;chrX;chrX;chrX;chrX;chrX;chrX;chrX;chrX;chrX;chrX;chrX;chrX;chrX;chrX;chrX;chrX	70423031;70423031;70423031;70423141;70424976;70424976;70425354;70425354;70425354;70425763;70425763;70425763;70425763;70425821;70426052;70426052;70426052;70426052;70426052;70426371;70426371;70426371;70426371;70426371;70426648;70426648;70426648;70426648;70426866;70426866;70426866;70426866;70426866;70427137;70427137;70427137;70427137;70427137;70427313;70427313;70427313;70427313;70427313;70429493;704…	70423382;70423382;70423382;70423382;70425089;70425089;70425457;70425457;70425457;70425856;70425856;70425856;70425856;70425856;70426111;70426111;70426111;70426111;70426111;70426469;70426469;70426469;70426469;70426469;70426741;70426741;70426741;70426741;70427011;70427011;70427011;70427011;70427011;70427219;70427219;70427219;70427219;70427219;70427463;70427463;70427463;70427463;70427463;70430063;704…	+;+;+;+;+;+;+;+;+;+;+;+;+;+;+;+;+;+;+;+;+;+;+;+;+;+;+;+;+;+;+;+;+;+;+;+;+;+;+;+;+;+;+;+;+;+;+;+;+;+;+;+;+;+;+;+;+;+;+;+;+;+;+;+;+;+;+;+;+;+;+;+;+	2638	chrX:70423031-70433390	451.592	404.756	1261.48	1118.3	1062.16	834.333	1192.94	1078.21	894.655	850.538	914.896	-0.35035	0.116187	-3.01539	0.0025665	0.328559
325	ENSG00000198722.14	UNC13B	unc-13 homolog B [Source:HGNC Symbol;Acc:HGNC:12566]	chr9;chr9;chr9;chr9;chr9;chr9;chr9;chr9;chr9;chr9;chr9;chr9;chr9;chr9;chr9;chr9;chr9;chr9;chr9;chr9;chr9;chr9;chr9;chr9;chr9;chr9;chr9;chr9;chr9;chr9;chr9;chr9;chr9;chr9;chr9;chr9;chr9;chr9;chr9;chr9;chr9;chr9;chr9;chr9;chr9;chr9;chr9;chr9;chr9;chr9;chr9;chr9;chr9;chr9;chr9;chr9;chr9;chr9;chr9;chr9;chr9;chr9;chr9;chr9;chr9;chr9;chr9;chr9;chr9;chr9;chr9;chr9;chr9;chr9;chr9;chr9;chr9;chr9;chr9;chr9…	35161992;35161992;35162002;35162062;35162062;35162104;35162104;35227798;35228015;35228015;35228015;35228015;35228015;35228015;35228015;35228015;35231120;35231120;35231120;35231120;35231120;35231120;35231120;35231120;35236469;35236469;35236469;35236469;35236469;35236469;35236469;35236469;35237703;35237703;35237703;35237703;35237703;35237703;35237703;35237703;35243291;35243291;35243291;35243291;352…	35162305;35162305;35162305;35162305;35162305;35162305;35162305;35227933;35228044;35228044;35228044;35228044;35228044;35228044;35228044;35228044;35231219;35231219;35231219;35231219;35231219;35231219;35231219;35231219;35236586;35236586;35236586;35236586;35236586;35236586;35236586;35236586;35237826;35237826;35237826;35237826;35237826;35237826;35237826;35237826;35243350;35243364;35243364;35243364;352…	+;+;+;+;+;+;+;+;+;+;+;+;+;+;+;+;+;+;+;+;+;+;+;+;+;+;+;+;+;+;+;+;+;+;+;+;+;+;+;+;+;+;+;+;+;+;+;+;+;+;+;+;+;+;+;+;+;+;+;+;+;+;+;+;+;+;+;+;+;+;+;+;+;+;+;+;+;+;+;+;+;+;+;+;+;+;+;+;+;+;+;+;+;+;+;+;+;+;+;+;+;+;+;+;+;+;+;+;+;+;+;+;+;+;+;+;+;+;+;+;+;+;+;+;+;+;+;+;+;+;+;+;+;+;+;+;+;+;+;+;+;+;+;+;+;+;+;+;+;+;+;+;+;+;+;+;+;+;+;+;+;+;+;+;+;+;+;+;+;+;+;+;+;+;+;+;+;+;+;+;+;+;+;+;+;+;+;+;+;+;+;+;+;+;+;+;+;+;+;+…	17916	chr9:35161992-35405338	4175.67	4337.58	4059.45	4632.13	4561.88	5176.69	4125.34	4254.01	5159.97	5145.19	4562.79	0.284446	0.094472	3.0109	0.00260473	0.329487
326	ENSG00000161642.17	ZNF385A	zinc finger protein 385A [Source:HGNC Symbol;Acc:HGNC:17521]	chr12;chr12;chr12;chr12;chr12;chr12;chr12;chr12;chr12;chr12;chr12;chr12;chr12;chr12;chr12;chr12;chr12;chr12;chr12;chr12;chr12;chr12;chr12;chr12;chr12;chr12;chr12;chr12;chr12;chr12;chr12;chr12;chr12;chr12;chr12;chr12;chr12;chr12;chr12;chr12;chr12;chr12;chr12;chr12;chr12;chr12;chr12;chr12;chr12;chr12;chr12;chr12;chr12;chr12;chr12;chr12;chr12;chr12;chr12;chr12;chr12;chr12;chr12;chr12;chr12;chr12;chr…	54369133;54369135;54369136;54369140;54369140;54369153;54369878;54370162;54370626;54370626;54370626;54370626;54370626;54370626;54370626;54370626;54370927;54370927;54370927;54370927;54370927;54370927;54370927;54370927;54371006;54371024;54371473;54371473;54371473;54371473;54371473;54371473;54371473;54371473;54371491;54371583;54371642;54371684;54372894;54372914;54373973;54373973;54373973;54373973;543…	54370486;54370486;54370486;54370486;54370486;54370486;54370486;54370486;54370721;54370721;54370721;54370721;54370721;54370721;54370721;54370721;54371096;54371096;54371096;54371096;54371096;54371096;54371096;54371096;54371096;54371096;54371715;54371715;54371715;54371715;54371642;54371715;54371715;54371715;54371715;54371715;54371715;54371715;54373031;54373031;54374135;54374135;54374135;54374135;543…	-;-;-;-;-;-;-;-;-;-;-;-;-;-;-;-;-;-;-;-;-;-;-;-;-;-;-;-;-;-;-;-;-;-;-;-;-;-;-;-;-;-;-;-;-;-;-;-;-;-;-;-;-;-;-;-;-;-;-;-;-;-;-;-;-;-;-;-;-;-;-;-;-;-;-;-;-;-;-;-;-;-;-;-;-;-;-;-;-;-;-;-	3179	chr12:54369133-54391298	607.673	444.063	669.05	688.438	678.326	553.602	696.934	689.112	558.889	443.414	602.95	-0.419663	0.139338	-3.01183	0.00259676	0.329487
327	ENSG00000104960.15	PTOV1	PTOV1 extended AT-hook containing adaptor protein [Source:HGNC Symbol;Acc:HGNC:9632]	chr19;chr19;chr19;chr19;chr19;chr19;chr19;chr19;chr19;chr19;chr19;chr19;chr19;chr19;chr19;chr19;chr19;chr19;chr19;chr19;chr19;chr19;chr19;chr19;chr19;chr19;chr19;chr19;chr19;chr19;chr19;chr19;chr19;chr19;chr19;chr19;chr19;chr19;chr19;chr19;chr19;chr19;chr19;chr19;chr19;chr19;chr19;chr19;chr19;chr19;chr19;chr19;chr19;chr19;chr19;chr19;chr19;chr19;chr19;chr19;chr19;chr19;chr19;chr19;chr19;chr19;chr…	49850735;49850735;49850754;49850828;49850837;49850989;49850999;49851020;49851159;49851191;49851225;49851387;49851403;49851953;49852060;49854406;49854406;49854406;49854406;49854406;49854406;49854406;49854406;49854406;49854406;49854406;49854406;49854406;49854406;49854652;49854652;49854652;49854652;49854652;49854652;49854652;49854652;49854652;49854652;49854652;49854652;49854652;49854652;49854831;498…	49850955;49851096;49850955;49850955;49850955;49851096;49851130;49851208;49851499;49851499;49851499;49851499;49851499;49852067;49852696;49854543;49854543;49854543;49854543;49854543;49854543;49854543;49854543;49854543;49854543;49854543;49854543;49854543;49854543;49854734;49854734;49854997;49854734;49854734;49854734;49854734;49854734;49854734;49854734;49854734;49854734;49854734;49854734;49854888;498…	+;+;+;+;+;+;+;+;+;+;+;+;+;+;+;+;+;+;+;+;+;+;+;+;+;+;+;+;+;+;+;+;+;+;+;+;+;+;+;+;+;+;+;+;+;+;+;+;+;+;+;+;+;+;+;+;+;+;+;+;+;+;+;+;+;+;+;+;+;+;+;+;+;+;+;+;+;+;+;+;+;+;+;+;+;+;+;+;+;+;+;+;+;+;+;+;+;+;+;+;+;+;+;+;+;+;+;+;+;+;+;+;+;+;+;+;+;+;+;+;+;+;+;+;+;+;+;+;+;+;+;+;+;+;+;+;+;+;+;+;+;+;+;+;+;+;+;+;+;+;+;+;+;+;+;+;+;+	5962	chr19:49850735-49860744	3895.77	3078.7	4788.02	4335.68	4506.73	4363.69	4334.31	4745.63	3952.3	3095.96	4109.68	-0.34673	0.115154	-3.01101	0.00260377	0.329487
328	ENSG00000272602.6	ZNF595	zinc finger protein 595 [Source:HGNC Symbol;Acc:HGNC:27196]	chr4;chr4;chr4;chr4;chr4;chr4;chr4;chr4;chr4;chr4;chr4;chr4;chr4;chr4;chr4;chr4	53286;53295;53304;53321;53329;59430;59430;59430;59430;60058;60058;60058;67840;85731;85731;85731	53491;53491;53491;53491;53491;59556;59556;59556;59556;60514;60153;60153;68500;88208;87523;87521	+;+;+;+;+;+;+;+;+;+;+;+;+;+;+;+	3929	chr4:53286-88208	70.7564	78.614	63.6213	69.1732	58.4573	67.3755	97.5937	192.447	235.036	261.966	119.504	0.590415	0.196278	3.00805	0.0026293	0.33158
329	ENSG00000111057.11	KRT18	keratin 18 [Source:HGNC Symbol;Acc:HGNC:6430]	chr12;chr12;chr12;chr12;chr12;chr12;chr12;chr12;chr12;chr12;chr12;chr12;chr12;chr12;chr12;chr12;chr12;chr12;chr12;chr12;chr12;chr12;chr12;chr12;chr12;chr12;chr12;chr12;chr12;chr12;chr12;chr12;chr12;chr12	52948871;52948886;52949118;52949127;52949173;52949173;52949805;52950328;52950328;52950328;52950328;52950750;52950750;52950750;52950750;52951481;52951481;52951481;52951481;52951481;52951496;52951731;52951731;52951731;52951731;52951742;52952119;52952119;52952119;52952119;52952119;52952722;52952722;52952722	52948938;52948938;52949590;52949590;52949590;52949590;52950410;52950410;52950906;52950410;52950410;52950906;52950906;52950906;52950906;52951645;52951645;52951645;52951645;52951645;52951856;52951856;52951856;52951856;52951856;52952342;52952278;52952872;52952342;52952812;52952342;52952815;52952906;52952900	+;+;+;+;+;+;+;+;+;+;+;+;+;+;+;+;+;+;+;+;+;+;+;+;+;+;+;+;+;+;+;+;+;+	3069	chr12:52948871-52952906	12666.4	11302.4	12495.8	11752.9	10415.3	10142.3	11426.5	12185.5	10396.9	8642.6	11142.6	-0.298033	0.0991353	-3.00633	0.00264421	0.332447
330	ENSG00000144381.17	HSPD1	heat shock protein family D (Hsp60) member 1 [Source:HGNC Symbol;Acc:HGNC:5261]	chr2;chr2;chr2;chr2;chr2;chr2;chr2;chr2;chr2;chr2;chr2;chr2;chr2;chr2;chr2;chr2;chr2;chr2;chr2;chr2;chr2;chr2;chr2;chr2;chr2;chr2;chr2;chr2;chr2;chr2;chr2;chr2;chr2;chr2;chr2;chr2;chr2;chr2;chr2;chr2;chr2;chr2;chr2;chr2;chr2;chr2;chr2;chr2;chr2;chr2;chr2;chr2;chr2;chr2;chr2;chr2;chr2;chr2;chr2;chr2;chr2;chr2;chr2;chr2;chr2;chr2;chr2;chr2;chr2;chr2;chr2;chr2	197486584;197486586;197487858;197487858;197487974;197488317;197488317;197488317;197489002;197489002;197489002;197490197;197490197;197490197;197493320;197493324;197493324;197494148;197494150;197494157;197494157;197494157;197494194;197494640;197494657;197494657;197494657;197494657;197494663;197495051;197495294;197495294;197495294;197495294;197495294;197495294;197496891;197497140;197497140;197497140…	197487198;197487198;197488036;197488036;197488036;197488491;197488491;197488491;197489247;197489247;197489247;197490572;197490296;197490296;197493492;197493492;197493492;197494250;197494250;197494474;197494250;197494250;197494250;197494752;197494752;197494752;197494752;197494752;197494752;197495376;197495376;197495376;197495376;197495376;197495376;197495376;197497392;197497392;197497392;197497392…	-;-;-;-;-;-;-;-;-;-;-;-;-;-;-;-;-;-;-;-;-;-;-;-;-;-;-;-;-;-;-;-;-;-;-;-;-;-;-;-;-;-;-;-;-;-;-;-;-;-;-;-;-;-;-;-;-;-;-;-;-;-;-;-;-;-;-;-;-;-;-;-	4123	chr2:197486584-197516737	37479.1	43670.1	25735.2	32436.5	30374.7	36263.8	30074.9	27410.7	35770	37490.6	33670.5	0.323076	0.107541	3.0042	0.00266278	0.333767
331	ENSG00000060339.14	CCAR1	cell division cycle and apoptosis regulator 1 [Source:HGNC Symbol;Acc:HGNC:24236]	chr10;chr10;chr10;chr10;chr10;chr10;chr10;chr10;chr10;chr10;chr10;chr10;chr10;chr10;chr10;chr10;chr10;chr10;chr10;chr10;chr10;chr10;chr10;chr10;chr10;chr10;chr10;chr10;chr10;chr10;chr10;chr10;chr10;chr10;chr10;chr10;chr10;chr10;chr10;chr10;chr10;chr10;chr10;chr10;chr10;chr10;chr10;chr10;chr10;chr10;chr10;chr10;chr10;chr10;chr10;chr10;chr10;chr10;chr10;chr10;chr10;chr10;chr10;chr10;chr10;chr10;chr…	68721012;68721144;68721216;68721226;68721227;68721239;68721239;68721239;68721242;68721242;68721252;68721255;68722455;68722455;68722455;68722455;68722455;68722455;68722455;68722455;68722455;68722455;68722455;68736876;68736876;68736876;68736876;68736876;68736876;68736876;68736876;68736876;68736876;68736876;68736876;68737845;68737845;68737845;68737845;68737845;68737845;68740629;68740629;68740629;687…	68721156;68721282;68721406;68721288;68721282;68721282;68721282;68721282;68721282;68721282;68721663;68721288;68722577;68722577;68722577;68722577;68722577;68722577;68722577;68722577;68722577;68722577;68722577;68737048;68736910;68737048;68737048;68737048;68737048;68737048;68737048;68737048;68737048;68737048;68737048;68737889;68737889;68737889;68737889;68737889;68737889;68740661;68740661;68740661;687…	+;+;+;+;+;+;+;+;+;+;+;+;+;+;+;+;+;+;+;+;+;+;+;+;+;+;+;+;+;+;+;+;+;+;+;+;+;+;+;+;+;+;+;+;+;+;+;+;+;+;+;+;+;+;+;+;+;+;+;+;+;+;+;+;+;+;+;+;+;+;+;+;+;+;+;+;+;+;+;+;+;+;+;+;+;+;+;+;+;+;+;+;+;+;+;+;+;+;+;+;+;+;+;+;+;+;+;+;+;+;+;+;+;+;+;+;+;+;+;+;+;+;+;+;+;+;+;+;+;+;+;+;+;+;+;+;+;+;+;+;+;+;+;+;+;+;+;+;+;+;+;+;+;+;+;+;+;+;+;+;+;+;+;+;+;+;+;+;+;+;+;+;+;+;+;+;+;+;+;+;+;+;+;+;+;+;+;+;+;+;+;+;+;+;+;+;+;+;+;+…	6059	chr10:68721012-68792377	5229.73	5350	5434.49	6013.13	6170.01	6861.07	5684.55	5660.81	6885.38	6957.4	6024.66	0.273837	0.0912413	3.00123	0.00268887	0.336019
332	ENSG00000147119.4	CHST7	carbohydrate sulfotransferase 7 [Source:HGNC Symbol;Acc:HGNC:13817]	chrX;chrX	46573765;46597760	46575423;46598496	+;+	2396	chrX:46573765-46598496	557.727	431.315	1134.24	919.839	950.759	784.925	1056.31	1138.72	841.582	797.238	861.265	-0.386868	0.12899	-2.9992	0.00270685	0.337248
333	ENSG00000198646.14	NCOA6	nuclear receptor coactivator 6 [Source:HGNC Symbol;Acc:HGNC:15936]	chr20;chr20;chr20;chr20;chr20;chr20;chr20;chr20;chr20;chr20;chr20;chr20;chr20;chr20;chr20;chr20;chr20;chr20;chr20;chr20;chr20;chr20;chr20;chr20;chr20;chr20;chr20;chr20;chr20;chr20;chr20;chr20;chr20;chr20;chr20;chr20;chr20;chr20;chr20;chr20;chr20;chr20;chr20;chr20;chr20;chr20;chr20;chr20;chr20;chr20;chr20;chr20;chr20;chr20;chr20;chr20;chr20;chr20;chr20;chr20;chr20;chr20;chr20;chr20;chr20;chr20;chr…	34689097;34690095;34696918;34697141;34697141;34698695;34698695;34698695;34714590;34714590;34714774;34714774;34714775;34715067;34727259;34727259;34727259;34727259;34727259;34732559;34732559;34732559;34732559;34732559;34736690;34736690;34736690;34736690;34738898;34740363;34740363;34746807;34746807;34746807;34746807;34746807;34749403;34749403;34749403;34749403;34749403;34754722;34754722;34754722;347…	34689560;34690197;34697243;34697243;34697246;34698848;34698848;34698803;34715156;34714628;34715365;34715365;34715365;34715365;34727407;34727407;34727407;34727407;34727407;34732595;34732968;34732595;34732595;34732595;34736758;34736758;34736758;34736758;34738932;34743341;34743341;34746928;34746928;34746928;34746928;34746928;34750519;34750519;34750519;34750519;34749582;34754868;34754868;34754868;347…	-;-;-;-;-;-;-;-;-;-;-;-;-;-;-;-;-;-;-;-;-;-;-;-;-;-;-;-;-;-;-;-;-;-;-;-;-;-;-;-;-;-;-;-;-;-;-;-;-;-;-;-;-;-;-;-;-;-;-;-;-;-;-;-;-;-;-;-;-;-;-;-;-;-	11133	chr20:34689097-34825651	648.254	575.795	909.853	800.433	877.963	753.483	824.38	1023.58	722.439	630.532	776.672	-0.407511	0.135966	-2.99715	0.00272518	0.338512
334	ENSG00000004399.12	PLXND1	plexin D1 [Source:HGNC Symbol;Acc:HGNC:9107]	chr3;chr3;chr3;chr3;chr3;chr3;chr3;chr3;chr3;chr3;chr3;chr3;chr3;chr3;chr3;chr3;chr3;chr3;chr3;chr3;chr3;chr3;chr3;chr3;chr3;chr3;chr3;chr3;chr3;chr3;chr3;chr3;chr3;chr3;chr3;chr3;chr3;chr3;chr3;chr3;chr3;chr3;chr3;chr3;chr3;chr3;chr3;chr3;chr3;chr3;chr3;chr3;chr3;chr3;chr3;chr3;chr3;chr3;chr3;chr3;chr3;chr3;chr3;chr3;chr3;chr3;chr3;chr3;chr3;chr3;chr3;chr3;chr3;chr3;chr3;chr3;chr3;chr3;chr3;chr3…	129555175;129555214;129555214;129555214;129555218;129556617;129556617;129556617;129556617;129556617;129556617;129557083;129557083;129557083;129557083;129557083;129558428;129558428;129558428;129558428;129558536;129559165;129559613;129559620;129559620;129559620;129560330;129560330;129560330;129560330;129560330;129560689;129560689;129560689;129560689;129561034;129561646;129561646;129561800;129561800…	129556428;129556428;129556428;129555543;129556428;129556691;129556691;129556691;129556691;129557034;129556691;129557223;129557223;129557223;129557223;129557223;129558575;129558575;129558697;129558575;129558575;129559783;129559783;129559783;129559783;129559783;129560414;129560434;129560434;129560434;129560434;129560942;129560723;129560723;129560723;129561056;129561709;129561709;129561903;129561903…	-;-;-;-;-;-;-;-;-;-;-;-;-;-;-;-;-;-;-;-;-;-;-;-;-;-;-;-;-;-;-;-;-;-;-;-;-;-;-;-;-;-;-;-;-;-;-;-;-;-;-;-;-;-;-;-;-;-;-;-;-;-;-;-;-;-;-;-;-;-;-;-;-;-;-;-;-;-;-;-;-;-;-;-;-;-;-;-;-;-;-;-;-;-;-;-;-;-;-;-;-;-;-	9738	chr3:129555175-129606818	2490	2288.31	2637.2	2451.53	2515.87	2002.18	2387.03	2461.48	2065.51	1765.72	2306.48	-0.322594	0.107918	-2.98924	0.00279675	0.346361
335	ENSG00000120949.15	TNFRSF8	TNF receptor superfamily member 8 [Source:HGNC Symbol;Acc:HGNC:11923]	chr1;chr1;chr1;chr1;chr1;chr1;chr1;chr1;chr1;chr1;chr1;chr1;chr1;chr1;chr1;chr1;chr1;chr1;chr1;chr1;chr1;chr1;chr1;chr1;chr1;chr1;chr1;chr1;chr1;chr1;chr1;chr1;chr1;chr1;chr1;chr1;chr1;chr1;chr1;chr1;chr1;chr1;chr1;chr1;chr1;chr1;chr1;chr1;chr1;chr1;chr1;chr1	12063303;12063377;12063470;12084464;12097101;12097101;12097101;12104379;12104379;12104379;12109566;12109566;12109566;12110041;12110041;12110041;12111898;12111898;12111898;12115577;12115577;12115577;12123284;12123284;12123284;12123715;12123715;12123715;12125899;12125934;12125951;12125951;12125951;12126183;12126183;12126183;12126183;12126183;12135588;12135588;12135588;12135588;12135588;12138229;121…	12063661;12063661;12063661;12084551;12097217;12097217;12097217;12104531;12104531;12104531;12109656;12109656;12109656;12110204;12110204;12110204;12112014;12112014;12112014;12115729;12115729;12115729;12123377;12123377;12123377;12123827;12123827;12123827;12126052;12126052;12126052;12126052;12126052;12126236;12126236;12126236;12126236;12126236;12135613;12135613;12135613;12135613;12135613;12138436;121…	+;+;+;+;+;+;+;+;+;+;+;+;+;+;+;+;+;+;+;+;+;+;+;+;+;+;+;+;+;+;+;+;+;+;+;+;+;+;+;+;+;+;+;+;+;+;+;+;+;+;+;+	3812	chr1:12063303-12144207	1484.84	1315.19	1423.61	1245.94	1222.09	1066.78	1242.31	1374.86	1051.71	969.614	1239.7	-0.347962	0.116629	-2.9835	0.00284972	0.350801
336	ENSG00000165934.13	CPSF2	cleavage and polyadenylation specific factor 2 [Source:HGNC Symbol;Acc:HGNC:2325]	chr14;chr14;chr14;chr14;chr14;chr14;chr14;chr14;chr14;chr14;chr14;chr14;chr14;chr14;chr14;chr14;chr14;chr14;chr14;chr14;chr14;chr14;chr14;chr14;chr14;chr14;chr14;chr14;chr14;chr14;chr14	92121969;92121972;92121985;92126122;92126122;92126122;92130951;92130951;92130951;92134011;92134011;92134250;92134250;92135367;92135367;92138232;92142164;92143004;92154021;92154358;92155123;92155123;92155179;92156479;92157659;92157659;92158983;92158983;92161112;92161112;92161652	92122128;92122351;92122128;92126180;92126180;92126180;92131133;92131133;92131133;92134103;92134170;92134355;92134355;92135432;92135496;92138347;92142351;92143294;92154458;92154458;92155153;92155323;92155323;92156631;92157884;92157884;92159282;92159282;92161246;92161246;92172145	+;+;+;+;+;+;+;+;+;+;+;+;+;+;+;+;+;+;+;+;+;+;+;+;+;+;+;+;+;+;+	13563	chr14:92121969-92172145	6293.16	7401.4	5167.01	6568.98	5754.19	6989.09	5953.22	5158.26	7008.85	7472.26	6376.64	0.347429	0.116535	2.98134	0.00286993	0.350801
337	ENSG00000100599.16	RIN3	Ras and Rab interactor 3 [Source:HGNC Symbol;Acc:HGNC:18751]	chr14;chr14;chr14;chr14;chr14;chr14;chr14;chr14;chr14;chr14;chr14;chr14;chr14;chr14;chr14;chr14;chr14;chr14;chr14;chr14;chr14;chr14;chr14;chr14;chr14;chr14;chr14;chr14;chr14;chr14;chr14;chr14;chr14;chr14;chr14;chr14;chr14;chr14;chr14;chr14;chr14;chr14;chr14;chr14;chr14;chr14;chr14;chr14;chr14;chr14;chr14;chr14;chr14;chr14;chr14;chr14;chr14;chr14;chr14;chr14;chr14;chr14	92513781;92513793;92513793;92513804;92515164;92555751;92555751;92555751;92555840;92576234;92576244;92577295;92577360;92577360;92577360;92577360;92577360;92577360;92586447;92586447;92615407;92615407;92615407;92615407;92615473;92641238;92641238;92641238;92641238;92641238;92644425;92650918;92651582;92651582;92651582;92651582;92651582;92652160;92652501;92659161;92659161;92659161;92659161;92659161;926…	92513976;92513976;92513976;92513976;92515507;92555955;92555955;92555955;92555955;92576381;92576381;92577477;92577477;92577477;92577477;92577477;92577477;92577477;92586580;92586580;92615479;92616028;92615479;92615479;92615479;92641329;92641329;92641329;92641329;92641329;92645190;92650960;92652115;92653075;92651943;92653075;92653075;92653075;92653075;92659469;92659469;92659469;92659469;92659469;926…	+;+;+;+;+;+;+;+;+;+;+;+;+;+;+;+;+;+;+;+;+;+;+;+;+;+;+;+;+;+;+;+;+;+;+;+;+;+;+;+;+;+;+;+;+;+;+;+;+;+;+;+;+;+;+;+;+;+;+;+;+;+	8676	chr14:92513781-92688994	101.972	90.2999	181.286	157.287	146.695	115.661	168.78	163.034	113.727	86.1879	132.493	-0.556191	0.186419	-2.98356	0.00284916	0.350801
338	ENSG00000203326.12	ZNF525	zinc finger protein 525 [Source:HGNC Symbol;Acc:HGNC:29423]	chr19;chr19;chr19;chr19;chr19;chr19;chr19;chr19;chr19;chr19;chr19;chr19;chr19;chr19;chr19;chr19;chr19;chr19;chr19;chr19;chr19;chr19;chr19;chr19;chr19;chr19;chr19	53365693;53365704;53365705;53365707;53365713;53365729;53372215;53372215;53372215;53372215;53372215;53372342;53375770;53375770;53375770;53375770;53375770;53375770;53376139;53379381;53380722;53380722;53380722;53383923;53384970;53384970;53391868	53365759;53365759;53365759;53365759;53365759;53365759;53372296;53372296;53372296;53372296;53372296;53372396;53375896;53375896;53375896;53376157;53375896;53375896;53376442;53379474;53381049;53386593;53386590;53384056;53385231;53386581;53392217	+;+;+;+;+;+;+;+;+;+;+;+;+;+;+;+;+;+;+;+;+;+;+;+;+;+;+	7193	chr19:53365693-53392217	2126.86	2895.97	939.269	1116.65	1206.65	1487.88	900.158	1133.67	1180.6	1396.02	1438.37	0.32087	0.107646	2.9808	0.002875	0.350801
339	ENSG00000102241.12	HTATSF1	HIV-1 Tat specific factor 1 [Source:HGNC Symbol;Acc:HGNC:5276]	chrX;chrX;chrX;chrX;chrX;chrX;chrX;chrX;chrX;chrX;chrX;chrX;chrX;chrX;chrX;chrX;chrX;chrX;chrX;chrX;chrX;chrX;chrX;chrX;chrX;chrX;chrX;chrX;chrX;chrX;chrX	136497079;136497221;136497234;136497592;136497624;136497624;136497676;136499598;136499598;136499598;136499598;136500158;136500158;136500158;136500158;136500664;136500664;136500664;136500664;136502778;136502778;136502778;136502778;136504364;136504364;136509091;136509091;136510082;136510082;136510808;136510808	136497439;136497439;136497439;136497870;136497870;136497870;136497870;136499778;136499778;136499778;136499778;136500205;136500205;136500205;136500205;136500818;136500818;136500818;136500818;136502877;136502941;136502941;136502941;136504463;136504463;136509180;136509180;136510219;136510219;136512346;136512342	+;+;+;+;+;+;+;+;+;+;+;+;+;+;+;+;+;+;+;+;+;+;+;+;+;+;+;+;+;+;+	3055	chrX:136497079-136512346	4789.59	5236.33	3834.38	4861.89	4397.53	5425.97	4717.79	3550.61	5515.23	5722.42	4805.18	0.393645	0.132024	2.98162	0.00286729	0.350801
340	ENSG00000171608.16	PIK3CD	phosphatidylinositol-4,5-bisphosphate 3-kinase catalytic subunit delta [Source:HGNC Symbol;Acc:HGNC:8977]	chr1;chr1;chr1;chr1;chr1;chr1;chr1;chr1;chr1;chr1;chr1;chr1;chr1;chr1;chr1;chr1;chr1;chr1;chr1;chr1;chr1;chr1;chr1;chr1;chr1;chr1;chr1;chr1;chr1;chr1;chr1;chr1;chr1;chr1;chr1;chr1;chr1;chr1;chr1;chr1;chr1;chr1;chr1;chr1;chr1;chr1;chr1;chr1;chr1;chr1;chr1;chr1;chr1;chr1;chr1;chr1;chr1;chr1;chr1;chr1;chr1;chr1;chr1;chr1;chr1;chr1;chr1;chr1;chr1;chr1;chr1;chr1;chr1;chr1;chr1;chr1;chr1;chr1;chr1;chr1…	9651731;9651732;9651732;9688176;9691467;9691467;9691467;9691467;9691675;9710198;9710198;9710424;9710424;9710424;9710424;9710424;9715541;9715541;9715541;9715541;9715541;9715699;9715849;9715849;9715849;9715849;9715849;9715849;9716276;9716440;9716440;9716440;9716440;9716440;9716959;9716959;9717064;9717064;9717064;9717064;9717537;9717537;9717537;9717537;9717537;9717537;9718694;9718694;9718694;9718694…	9651802;9651802;9651802;9688313;9691571;9691571;9691571;9691571;9691946;9710280;9710280;9710596;9710596;9710596;9710596;9710596;9715769;9715769;9715769;9715769;9715769;9715769;9716163;9716078;9716078;9716078;9716078;9716078;9716619;9716619;9716619;9716619;9716619;9716619;9717108;9717108;9717108;9717108;9717108;9717108;9717581;9717626;9717626;9717626;9717626;9717626;9718915;9718915;9718915;9718915…	+;+;+;+;+;+;+;+;+;+;+;+;+;+;+;+;+;+;+;+;+;+;+;+;+;+;+;+;+;+;+;+;+;+;+;+;+;+;+;+;+;+;+;+;+;+;+;+;+;+;+;+;+;+;+;+;+;+;+;+;+;+;+;+;+;+;+;+;+;+;+;+;+;+;+;+;+;+;+;+;+;+;+;+;+;+;+;+;+;+;+;+;+;+;+;+;+;+;+;+;+;+;+;+;+;+;+;+;+;+;+;+;+;+;+;+;+;+;+;+;+;+;+;+;+;+;+;+	6333	chr1:9651731-9729114	1047.82	1026.23	1251.22	1254.18	1259.59	1065.66	1267.57	1417.72	1078.79	987.759	1165.65	-0.350475	0.117796	-2.97527	0.00292733	0.351004
341	ENSG00000134369.15	NAV1	neuron navigator 1 [Source:HGNC Symbol;Acc:HGNC:15989]	chr1;chr1;chr1;chr1;chr1;chr1;chr1;chr1;chr1;chr1;chr1;chr1;chr1;chr1;chr1;chr1;chr1;chr1;chr1;chr1;chr1;chr1;chr1;chr1;chr1;chr1;chr1;chr1;chr1;chr1;chr1;chr1;chr1;chr1;chr1;chr1;chr1;chr1;chr1;chr1;chr1;chr1;chr1;chr1;chr1;chr1;chr1;chr1;chr1;chr1;chr1;chr1;chr1;chr1;chr1;chr1;chr1;chr1;chr1;chr1;chr1;chr1;chr1;chr1;chr1;chr1;chr1;chr1;chr1;chr1;chr1;chr1;chr1;chr1;chr1;chr1;chr1;chr1;chr1;chr1…	201622885;201622927;201623283;201629404;201629404;201648249;201648634;201712817;201712817;201718390;201718390;201739317;201739868;201780421;201780421;201780421;201780421;201780523;201781012;201781012;201781012;201781012;201781012;201782176;201782176;201782176;201782176;201782176;201782630;201783406;201783406;201783406;201783406;201783406;201783406;201785310;201785310;201785310;201785310;201785310…	201623610;201623606;201623606;201629540;201629507;201649425;201649425;201712919;201712919;201718755;201718755;201739844;201740076;201780559;201780559;201780559;201780559;201780559;201781309;201781309;201781309;201781309;201781309;201782869;201782869;201782869;201782869;201782869;201782869;201783852;201783852;201783852;201783852;201783852;201783852;201785351;201785351;201785351;201785351;201785351…	+;+;+;+;+;+;+;+;+;+;+;+;+;+;+;+;+;+;+;+;+;+;+;+;+;+;+;+;+;+;+;+;+;+;+;+;+;+;+;+;+;+;+;+;+;+;+;+;+;+;+;+;+;+;+;+;+;+;+;+;+;+;+;+;+;+;+;+;+;+;+;+;+;+;+;+;+;+;+;+;+;+;+;+;+;+;+;+;+;+;+;+;+;+;+;+;+;+;+;+;+;+;+;+;+;+;+;+;+;+;+;+;+;+;+;+;+;+;+;+;+;+;+;+;+;+;+;+;+;+;+;+;+;+;+;+;+;+	22453	chr1:201622885-201826969	6257.78	5274.58	6903.25	6339.23	6553.84	5185.67	6783.34	6731.45	5739.44	5175.81	6094.44	-0.294769	0.0989982	-2.97751	0.00290597	0.351004
342	ENSG00000127399.15	LRRC61	leucine rich repeat containing 61 [Source:HGNC Symbol;Acc:HGNC:21704]	chr7;chr7;chr7;chr7;chr7;chr7;chr7;chr7;chr7	150323263;150323291;150323355;150324358;150325841;150325841;150336718;150336718;150336718	150323560;150323560;150323560;150324418;150326010;150326010;150338156;150337672;150338103	+;+;+;+;+;+;+;+;+	1968	chr7:150323263-150338156	475.525	334.641	424.826	463.625	415.819	395.27	373.152	452.125	321.686	220.006	387.667	-0.500923	0.16822	-2.97779	0.00290331	0.351004
343	ENSG00000166669.13	ATF7IP2	activating transcription factor 7 interacting protein 2 [Source:HGNC Symbol;Acc:HGNC:20397]	chr16;chr16;chr16;chr16;chr16;chr16;chr16;chr16;chr16;chr16;chr16;chr16;chr16;chr16;chr16;chr16;chr16;chr16;chr16;chr16;chr16;chr16;chr16;chr16;chr16;chr16;chr16;chr16;chr16;chr16;chr16;chr16;chr16;chr16;chr16;chr16;chr16;chr16;chr16;chr16;chr16;chr16;chr16;chr16;chr16;chr16;chr16;chr16;chr16;chr16;chr16;chr16;chr16;chr16;chr16;chr16;chr16;chr16;chr16;chr16;chr16;chr16;chr16;chr16;chr16;chr16;chr…	10326434;10344001;10385152;10386055;10386055;10386055;10386058;10386058;10386058;10386059;10386061;10386061;10386061;10386061;10387092;10387144;10387144;10387144;10387144;10387144;10387378;10387378;10387378;10387378;10387378;10387378;10414574;10414574;10414574;10414574;10419581;10419581;10419581;10419581;10419581;10428868;10428868;10428868;10428868;10428868;10428868;10428868;10428901;10430595;104…	10326512;10344190;10385253;10386122;10386122;10386122;10386122;10386122;10386122;10386122;10386122;10387741;10386122;10386122;10387290;10387290;10387290;10387290;10387290;10387290;10387737;10387494;10387494;10387484;10387741;10387494;10414612;10414612;10414612;10414612;10419623;10419623;10419623;10419623;10419620;10429016;10429016;10429016;10429004;10429016;10429016;10429016;10429016;10431455;104…	+;+;+;+;+;+;+;+;+;+;+;+;+;+;+;+;+;+;+;+;+;+;+;+;+;+;+;+;+;+;+;+;+;+;+;+;+;+;+;+;+;+;+;+;+;+;+;+;+;+;+;+;+;+;+;+;+;+;+;+;+;+;+;+;+;+;+;+;+;+;+;+;+;+;+;+;+;+;+;+;+;+;+;+;+;+;+;+;+;+;+;+;+;+;+;+;+;+;+;+;+;+;+;+;+;+;+;+;+;+;+;+;+	6391	chr16:10326434-10483638	459.917	523.739	506.918	472.683	415.819	423.343	407.597	421.031	277.278	315.266	422.359	-0.422555	0.141931	-2.97719	0.00290902	0.351004
344	ENSG00000130702.15	LAMA5	laminin subunit alpha 5 [Source:HGNC Symbol;Acc:HGNC:6485]	chr20;chr20;chr20;chr20;chr20;chr20;chr20;chr20;chr20;chr20;chr20;chr20;chr20;chr20;chr20;chr20;chr20;chr20;chr20;chr20;chr20;chr20;chr20;chr20;chr20;chr20;chr20;chr20;chr20;chr20;chr20;chr20;chr20;chr20;chr20;chr20;chr20;chr20;chr20;chr20;chr20;chr20;chr20;chr20;chr20;chr20;chr20;chr20;chr20;chr20;chr20;chr20;chr20;chr20;chr20;chr20;chr20;chr20;chr20;chr20;chr20;chr20;chr20;chr20;chr20;chr20;chr…	62307955;62308856;62309059;62309065;62309145;62309716;62309716;62309716;62309988;62309988;62309988;62310178;62310178;62310178;62310419;62310665;62310665;62310902;62310902;62311162;62311162;62311257;62311401;62311401;62311401;62311614;62311614;62311614;62311920;62311920;62311920;62311930;62312173;62312173;62312173;62312400;62312400;62312400;62312632;62312632;62312632;62312888;62313088;62313088;623…	62308446;62309257;62309475;62309475;62309475;62309835;62309835;62309835;62310081;62310081;62310081;62310412;62310311;62310311;62310572;62310829;62310829;62311094;62311094;62311307;62311307;62311307;62311536;62311536;62311536;62311784;62311784;62311784;62312146;62312050;62312050;62312050;62312316;62312316;62312316;62312532;62312532;62312532;62312961;62312780;62312780;62313010;62313250;62313250;623…	-;-;-;-;-;-;-;-;-;-;-;-;-;-;-;-;-;-;-;-;-;-;-;-;-;-;-;-;-;-;-;-;-;-;-;-;-;-;-;-;-;-;-;-;-;-;-;-;-;-;-;-;-;-;-;-;-;-;-;-;-;-;-;-;-;-;-;-;-;-;-;-;-;-;-;-;-;-;-;-;-;-;-;-;-;-;-;-;-;-;-;-;-;-;-;-;-;-;-;-;-;-;-;-;-;-;-;-;-;-;-;-;-;-;-;-;-;-;-;-;-;-;-;-;-;-;-;-;-;-;-;-;-;-;-;-;-;-;-;-;-;-;-;-;-;-;-;-	14291	chr20:62307955-62367312	7202.59	5199.15	5860	5559.38	6213.02	5895.36	5644.36	5788.55	4920.6	3990.73	5627.37	-0.339986	0.114272	-2.97524	0.00292758	0.351004
345	ENSG00000128283.7	CDC42EP1	CDC42 effector protein 1 [Source:HGNC Symbol;Acc:HGNC:17014]	chr22;chr22;chr22;chr22;chr22;chr22;chr22;chr22;chr22;chr22	37560480;37560480;37563654;37564406;37565600;37566072;37566072;37566072;37566072;37568108	37560588;37560588;37563782;37564545;37565722;37566495;37566559;37566530;37566812;37569405	+;+;+;+;+;+;+;+;+;+	2540	chr22:37560480-37569405	332.971	293.209	460.399	493.271	450.011	450.293	559.154	541.205	459.242	308.462	434.822	-0.451782	0.151835	-2.97548	0.00292534	0.351004
346	ENSG00000221968.9	FADS3	fatty acid desaturase 3 [Source:HGNC Symbol;Acc:HGNC:3576]	chr11;chr11;chr11;chr11;chr11;chr11;chr11;chr11;chr11;chr11;chr11;chr11;chr11;chr11;chr11;chr11;chr11;chr11;chr11;chr11;chr11;chr11;chr11;chr11;chr11;chr11;chr11;chr11;chr11;chr11;chr11;chr11;chr11;chr11;chr11;chr11;chr11;chr11;chr11;chr11;chr11;chr11;chr11;chr11;chr11;chr11;chr11;chr11;chr11;chr11;chr11;chr11;chr11;chr11;chr11;chr11;chr11;chr11;chr11;chr11;chr11;chr11;chr11;chr11;chr11;chr11;chr…	61873519;61873524;61873526;61873527;61873735;61873760;61873814;61875851;61875851;61875851;61875851;61875851;61875851;61875851;61876105;61876111;61876111;61876111;61876111;61876111;61876111;61876359;61876359;61876359;61876359;61876359;61876359;61876371;61876866;61876866;61876866;61876866;61876866;61876878;61876912;61877446;61877511;61877511;61877511;61877511;61877511;61877511;61877511;61877584;618…	61873865;61873865;61873865;61873865;61873865;61873865;61873865;61875976;61875976;61876003;61875976;61875976;61875976;61876003;61876190;61876190;61876190;61876190;61876190;61876190;61876190;61876455;61876455;61876963;61876455;61878215;61876455;61876455;61876963;61876963;61876871;61876963;61876963;61876963;61876963;61877587;61877587;61877587;61877587;61877587;61877587;61877587;61877587;61878215;618…	-;-;-;-;-;-;-;-;-;-;-;-;-;-;-;-;-;-;-;-;-;-;-;-;-;-;-;-;-;-;-;-;-;-;-;-;-;-;-;-;-;-;-;-;-;-;-;-;-;-;-;-;-;-;-;-;-;-;-;-;-;-;-;-;-;-;-;-;-;-;-;-;-;-;-;-;-;-;-;-;-;-;-;-;-;-;-;-;-;-;-;-;-;-;-;-;-;-;-	6294	chr11:61873519-61892051	603.511	504.617	809.29	721.378	761.048	573.815	624.6	760.545	554.556	432.074	634.543	-0.436644	0.146806	-2.97429	0.00293669	0.351078
347	ENSG00000125430.9	HS3ST3B1	heparan sulfate-glucosamine 3-sulfotransferase 3B1 [Source:HGNC Symbol;Acc:HGNC:5198]	chr17;chr17;chr17;chr17;chr17	14301081;14301083;14345028;14345028;14348002	14302072;14302072;14345702;14349404;14349144	+;+;+;+;+	5369	chr17:14301081-14349404	204.986	216.72	327.684	279.163	333.096	156.087	262.929	284.889	186.296	139.488	239.134	-0.562529	0.189273	-2.97205	0.00295818	0.351337
348	ENSG00000171345.13	KRT19	keratin 19 [Source:HGNC Symbol;Acc:HGNC:6436]	chr17;chr17;chr17;chr17;chr17;chr17;chr17;chr17;chr17;chr17;chr17;chr17;chr17;chr17;chr17;chr17;chr17;chr17;chr17;chr17;chr17;chr17;chr17;chr17;chr17	41523617;41523714;41523875;41523988;41524143;41524143;41524379;41524379;41524379;41524379;41524493;41524519;41524843;41524843;41524843;41524843;41524843;41524978;41525191;41525191;41525191;41525191;41525369;41527828;41527921	41523997;41524268;41523997;41524268;41524268;41524268;41524540;41524751;41524540;41524540;41524540;41524540;41524999;41524999;41525221;41524993;41524999;41524999;41525672;41525273;41525273;41525273;41525445;41528308;41528299	-;-;-;-;-;-;-;-;-;-;-;-;-;-;-;-;-;-;-;-;-;-;-;-;-	2336	chr17:41523617-41528308	3120.57	2906.59	3532.69	3378.78	3109.27	2789.35	3292.93	3269.92	2858.35	2481.3	3073.97	-0.285163	0.0959687	-2.97141	0.00296433	0.351337
349	ENSG00000254858.10	MPV17L2	MPV17 mitochondrial inner membrane protein like 2 [Source:HGNC Symbol;Acc:HGNC:28177]	chr19;chr19;chr19;chr19;chr19;chr19;chr19;chr19;chr19;chr19;chr19;chr19;chr19;chr19	18193218;18193218;18193232;18193250;18193864;18193864;18194777;18194777;18194958;18194958;18194958;18195999;18195999;18195999	18193468;18193468;18194034;18194034;18194034;18194160;18194853;18194853;18195086;18195086;18195086;18196742;18196948;18196948	+;+;+;+;+;+;+;+;+;+;+;+;+;+	2099	chr19:18193218-18196948	517.146	414.317	620.479	526.21	628.692	543.496	522.413	697.516	473.322	370.835	531.443	-0.462006	0.155461	-2.97185	0.00296011	0.351337
350	ENSG00000163888.4	CAMK2N2	calcium/calmodulin dependent protein kinase II inhibitor 2 [Source:HGNC Symbol;Acc:HGNC:24197]	chr3;chr3	184259213;184261117	184260227;184261553	-;-	1452	chr3:184259213-184261553	229.958	192.286	559.594	449.626	496.336	506.439	554.562	596.671	487.403	309.596	438.247	-0.465102	0.156772	-2.96674	0.00300975	0.354978
351	ENSG00000184009.12	ACTG1	actin gamma 1 [Source:HGNC Symbol;Acc:HGNC:144]	chr17;chr17;chr17;chr17;chr17;chr17;chr17;chr17;chr17;chr17;chr17;chr17;chr17;chr17;chr17;chr17;chr17;chr17;chr17;chr17;chr17;chr17;chr17;chr17;chr17;chr17;chr17;chr17;chr17;chr17;chr17;chr17;chr17;chr17;chr17;chr17;chr17;chr17;chr17;chr17;chr17;chr17;chr17;chr17;chr17;chr17;chr17;chr17;chr17;chr17;chr17;chr17;chr17;chr17;chr17;chr17;chr17;chr17;chr17;chr17;chr17;chr17;chr17;chr17;chr17;chr17;chr…	81509971;81509973;81509989;81509992;81509999;81510005;81510008;81510013;81510479;81510480;81510489;81510745;81510927;81510927;81510927;81510927;81510927;81510927;81510927;81510927;81510927;81510927;81511085;81511188;81511188;81511188;81511188;81511188;81511188;81511188;81511188;81511188;81511188;81511238;81511346;81511348;81511498;81511519;81511763;81511903;81511903;81511903;81511903;81511903;815…	81510833;81510329;81510833;81510833;81510833;81510833;81510833;81510329;81510833;81510833;81510833;81510833;81511108;81511108;81511108;81511108;81511108;81511626;81511108;81511108;81511108;81511108;81511108;81511803;81511626;81511626;81511626;81511626;81511848;81511626;81511626;81511626;81511626;81511626;81511626;81511626;81511626;81511578;81511803;81512142;81512142;81512142;81512115;81512142;815…	-;-;-;-;-;-;-;-;-;-;-;-;-;-;-;-;-;-;-;-;-;-;-;-;-;-;-;-;-;-;-;-;-;-;-;-;-;-;-;-;-;-;-;-;-;-;-;-;-;-;-;-;-;-;-;-;-;-;-;-;-;-;-;-;-;-;-;-;-;-;-;-;-;-;-;-;-;-;-;-;-	2920	chr17:81509971-81523847	61857.8	54778	64356.7	52469.5	53303.2	50871.9	52364.2	66149.8	50307.6	39966.2	54642.5	-0.36629	0.123476	-2.96649	0.00301222	0.354978
352	ENSG00000122435.10	TRMT13	tRNA methyltransferase 13 homolog [Source:HGNC Symbol;Acc:HGNC:25502]	chr1;chr1;chr1;chr1;chr1;chr1;chr1;chr1;chr1;chr1;chr1;chr1;chr1;chr1;chr1;chr1;chr1;chr1;chr1;chr1;chr1;chr1;chr1;chr1;chr1;chr1;chr1;chr1;chr1;chr1;chr1;chr1	100133150;100133163;100133165;100133215;100136882;100136882;100136882;100136882;100137019;100137019;100137019;100137019;100139649;100139649;100139649;100139649;100140182;100140182;100140182;100140408;100140408;100140408;100140450;100140852;100142907;100143137;100143137;100144069;100144069;100144069;100147894;100148625	100133315;100133315;100133315;100133315;100136928;100136928;100136928;100136928;100137085;100137085;100137085;100137085;100139711;100139711;100139711;100139711;100140251;100140251;100140251;100141019;100140540;100140514;100140812;100141019;100143209;100143209;100143209;100144351;100144567;100144143;100148326;100150498	+;+;+;+;+;+;+;+;+;+;+;+;+;+;+;+;+;+;+;+;+;+;+;+;+;+;+;+;+;+;+;+	4134	chr1:100133150-100150498	439.106	516.303	486.395	536.092	571.338	611.994	551.117	451.285	660.702	720.122	554.445	0.410895	0.138679	2.96293	0.00304728	0.356067
353	ENSG00000136824.19	SMC2	structural maintenance of chromosomes 2 [Source:HGNC Symbol;Acc:HGNC:14011]	chr9;chr9;chr9;chr9;chr9;chr9;chr9;chr9;chr9;chr9;chr9;chr9;chr9;chr9;chr9;chr9;chr9;chr9;chr9;chr9;chr9;chr9;chr9;chr9;chr9;chr9;chr9;chr9;chr9;chr9;chr9;chr9;chr9;chr9;chr9;chr9;chr9;chr9;chr9;chr9;chr9;chr9;chr9;chr9;chr9;chr9;chr9;chr9;chr9;chr9;chr9;chr9;chr9;chr9;chr9;chr9;chr9;chr9;chr9;chr9;chr9;chr9;chr9;chr9;chr9;chr9;chr9;chr9;chr9;chr9;chr9;chr9;chr9;chr9;chr9;chr9;chr9;chr9;chr9;chr9…	104094260;104094296;104094309;104094564;104095299;104095324;104095324;104096148;104096148;104096148;104098446;104098446;104098446;104098446;104099644;104099644;104099644;104099644;104100093;104100093;104100093;104100093;104100389;104100389;104100389;104100389;104101960;104101960;104101960;104101960;104102424;104102424;104102424;104111581;104111581;104111581;104113316;104113316;104113316;104113964…	104094477;104094448;104094477;104094838;104095552;104095552;104095552;104096297;104096297;104096297;104098568;104098568;104098568;104098568;104099682;104099682;104099682;104099682;104100203;104100203;104100203;104100203;104100433;104100433;104100433;104100433;104102193;104102193;104102193;104102193;104102573;104102573;104102573;104111814;104111814;104111814;104113475;104113475;104113475;104114081…	+;+;+;+;+;+;+;+;+;+;+;+;+;+;+;+;+;+;+;+;+;+;+;+;+;+;+;+;+;+;+;+;+;+;+;+;+;+;+;+;+;+;+;+;+;+;+;+;+;+;+;+;+;+;+;+;+;+;+;+;+;+;+;+;+;+;+;+;+;+;+;+;+;+;+;+;+;+;+;+;+;+;+;+;+;+;+;+	6470	chr9:104094260-104141419	2815.69	3590.75	2481.91	3010.68	2989.05	3481.07	2959.96	2798.47	3430.23	3926.09	3148.39	0.323753	0.109245	2.96356	0.00304104	0.356067
354	ENSG00000186174.12	BCL9L	BCL9 like [Source:HGNC Symbol;Acc:HGNC:23688]	chr11;chr11;chr11;chr11;chr11;chr11;chr11;chr11;chr11;chr11;chr11;chr11;chr11;chr11;chr11;chr11;chr11;chr11;chr11;chr11;chr11;chr11;chr11;chr11;chr11;chr11;chr11	118893875;118897746;118899917;118899917;118899937;118900619;118900619;118900619;118902774;118902990;118902990;118902990;118903236;118903236;118907483;118907483;118907483;118908270;118908270;118908270;118908417;118909914;118909914;118911254;118918826;118925238;118925238	118899508;118899508;118900198;118900198;118900198;118900761;118902908;118902908;118902908;118903074;118903074;118903074;118903452;118903452;118907602;118907602;118907602;118908625;118908655;118908655;118908655;118910015;118910904;118911293;118918879;118925453;118925608	-;-;-;-;-;-;-;-;-;-;-;-;-;-;-;-;-;-;-;-;-;-;-;-;-;-;-	10470	chr11:118893875-118925608	6563.7	5140.72	6013.24	5656.56	6174.42	5397.9	5704.06	6074.27	5202.21	4084.85	5601.19	-0.328821	0.110918	-2.96454	0.00303137	0.356067
355	ENSG00000171222.10	SCAND1	SCAN domain containing 1 [Source:HGNC Symbol;Acc:HGNC:10566]	chr20;chr20;chr20;chr20;chr20;chr20;chr20;chr20	35953617;35953617;35953629;35954448;35954448;35954752;35958862;35959413	35954339;35954339;35955102;35954487;35954626;35955359;35959054;35959472	-;-;-;-;-;-;-;-	1996	chr20:35953617-35959472	1278.82	967.802	1295	1196.53	1226.5	1275.64	1269.87	1386.63	1095.03	899.303	1189.11	-0.379626	0.128418	-2.95618	0.00311472	0.362921
356	ENSG00000214026.11	MRPL23	mitochondrial ribosomal protein L23 [Source:HGNC Symbol;Acc:HGNC:10322]	chr11;chr11;chr11;chr11;chr11;chr11;chr11;chr11;chr11;chr11;chr11;chr11;chr11;chr11;chr11;chr11;chr11;chr11;chr11;chr11;chr11;chr11;chr11;chr11;chr11;chr11;chr11;chr11;chr11;chr11;chr11;chr11;chr11;chr11;chr11;chr11;chr11;chr11;chr11;chr11;chr11;chr11;chr11;chr11	1947278;1947332;1947332;1947341;1947344;1947554;1949540;1950899;1950899;1950899;1950899;1950899;1950899;1950899;1950899;1950910;1952127;1952127;1952127;1952127;1952127;1952127;1952127;1952127;1952782;1952782;1952782;1952782;1952782;1952782;1952782;1952782;1955577;1955611;1956256;1956256;1956256;1956256;1956256;1956542;1962239;1972559;1972559;1984438	1947379;1947379;1947379;1947379;1947379;1947578;1950161;1951021;1951021;1951021;1951021;1951021;1951021;1951021;1951021;1951021;1952209;1952209;1952209;1952209;1952209;1952209;1952209;1952209;1953322;1952855;1952855;1952855;1952855;1952855;1952855;1952855;1955717;1955781;1956609;1956346;1956609;1956600;1956448;1956609;1962838;1972793;1972758;1984522	+;+;+;+;+;+;+;+;+;+;+;+;+;+;+;+;+;+;+;+;+;+;+;+;+;+;+;+;+;+;+;+;+;+;+;+;+;+;+;+;+;+;+;+	2975	chr11:1947278-1984522	399.566	326.142	567.803	469.39	469.865	463.768	460.413	605.915	366.094	371.969	450.092	-0.456513	0.154499	-2.95479	0.00312883	0.363542
357	ENSG00000167526.13	RPL13	ribosomal protein L13 [Source:HGNC Symbol;Acc:HGNC:10303]	chr16;chr16;chr16;chr16;chr16;chr16;chr16;chr16;chr16;chr16;chr16;chr16;chr16;chr16;chr16;chr16;chr16;chr16;chr16;chr16;chr16;chr16;chr16;chr16;chr16;chr16;chr16;chr16;chr16;chr16;chr16;chr16;chr16;chr16;chr16;chr16;chr16;chr16;chr16;chr16;chr16;chr16;chr16;chr16;chr16;chr16;chr16;chr16;chr16;chr16;chr16;chr16;chr16;chr16;chr16;chr16;chr16;chr16;chr16;chr16;chr16;chr16	89560657;89560677;89560677;89560679;89560681;89560681;89560682;89560682;89560683;89560683;89560711;89560711;89560904;89560940;89560940;89560940;89560940;89560940;89560940;89560940;89560940;89560954;89561227;89561227;89561227;89561227;89561227;89561227;89561227;89561227;89561578;89561578;89561578;89561578;89561578;89561578;89561578;89561578;89561578;89561596;89561740;89562140;89562335;89562335;895…	89560712;89560712;89563043;89560712;89560712;89560712;89560712;89560712;89560712;89560712;89560839;89561063;89561368;89561063;89561063;89561063;89561063;89561523;89561063;89561368;89561063;89561063;89561368;89561368;89561368;89561368;89561368;89561751;89561368;89561368;89561751;89561751;89561710;89561849;89561598;89561751;89561751;89561751;89561751;89561751;89561751;89562391;89562391;89562391;895…	+;+;+;+;+;+;+;+;+;+;+;+;+;+;+;+;+;+;+;+;+;+;+;+;+;+;+;+;+;+;+;+;+;+;+;+;+;+;+;+;+;+;+;+;+;+;+;+;+;+;+;+;+;+;+;+;+;+;+;+;+;+	6172	chr16:89560657-89566828	16978.4	13726.6	19169.8	16597.5	17393.8	17049.4	16793	18921.2	15361.9	12792.1	16478.4	-0.326422	0.110657	-2.94985	0.00317931	0.36632
358	ENSG00000100092.23	SH3BP1	SH3 domain binding protein 1 [Source:HGNC Symbol;Acc:HGNC:10824]	chr22;chr22;chr22;chr22;chr22;chr22;chr22;chr22;chr22;chr22;chr22;chr22;chr22;chr22;chr22;chr22;chr22;chr22;chr22;chr22;chr22;chr22;chr22;chr22;chr22;chr22;chr22;chr22;chr22;chr22;chr22;chr22;chr22;chr22;chr22;chr22;chr22;chr22;chr22;chr22;chr22;chr22;chr22;chr22;chr22;chr22;chr22;chr22;chr22;chr22;chr22;chr22;chr22;chr22;chr22;chr22;chr22;chr22;chr22;chr22;chr22;chr22;chr22;chr22;chr22;chr22;chr…	37634654;37639050;37639669;37639695;37640386;37641126;37641126;37641126;37641374;37641374;37641374;37641374;37641382;37642539;37642539;37642539;37642539;37642539;37642895;37642895;37642895;37642895;37642899;37643098;37643098;37643098;37643098;37643098;37643455;37643644;37643644;37643644;37643644;37643644;37643714;37644637;37644637;37644637;37644637;37644637;37644637;37644637;37644870;37644870;376…	37634853;37639846;37639846;37639846;37641168;37641168;37641168;37641168;37641478;37641478;37641478;37641478;37641478;37642615;37642737;37642615;37642615;37642615;37643006;37643006;37643006;37643006;37643006;37643174;37643174;37643174;37643174;37643174;37643788;37643788;37643788;37643788;37643788;37643788;37643788;37644705;37644705;37644705;37644705;37644705;37644705;37644705;37645055;37644960;376…	+;+;+;+;+;+;+;+;+;+;+;+;+;+;+;+;+;+;+;+;+;+;+;+;+;+;+;+;+;+;+;+;+;+;+;+;+;+;+;+;+;+;+;+;+;+;+;+;+;+;+;+;+;+;+;+;+;+;+;+;+;+;+;+;+;+;+;+;+;+;+;+;+;+;+;+;+;+;+;+;+;+;+;+;+;+;+;+;+;+;+;+;+;+;+;+;+;+;+;+;+;+;+;+;+;+;+;+;+;+;+;+	4892	chr22:37634654-37656119	548.362	423.878	542.491	495.741	478.688	535.635	510.932	536.163	410.502	332.277	481.467	-0.433167	0.146823	-2.95027	0.00317494	0.36632
359	ENSG00000072133.11	RPS6KA6	ribosomal protein S6 kinase A6 [Source:HGNC Symbol;Acc:HGNC:10435]	chrX;chrX;chrX;chrX;chrX;chrX;chrX;chrX;chrX;chrX;chrX;chrX;chrX;chrX;chrX;chrX;chrX;chrX;chrX;chrX;chrX;chrX;chrX;chrX;chrX;chrX;chrX;chrX;chrX;chrX;chrX;chrX;chrX;chrX;chrX;chrX;chrX;chrX;chrX;chrX;chrX;chrX;chrX;chrX;chrX;chrX;chrX;chrX;chrX;chrX;chrX;chrX;chrX;chrX;chrX;chrX	84058346;84058350;84064971;84064971;84096194;84096194;84096194;84097772;84097772;84097772;84102037;84102037;84102037;84104492;84104499;84104499;84105787;84105787;84105787;84106365;84106365;84106365;84106910;84106910;84107623;84107623;84116229;84116229;84117060;84117060;84117384;84117384;84119885;84119885;84134782;84134782;84135104;84135104;84145478;84145478;84146978;84146978;84148042;84148042;841…	84064402;84064402;84065111;84065111;84096311;84096311;84096311;84097848;84097848;84097848;84102092;84102198;84102198;84104657;84104657;84104657;84105876;84105876;84105876;84106461;84106487;84106487;84107040;84107040;84107725;84107725;84116287;84116287;84117148;84117148;84117454;84117454;84120027;84120027;84134819;84134819;84135210;84135210;84145557;84145557;84147058;84147058;84148123;84148123;841…	-;-;-;-;-;-;-;-;-;-;-;-;-;-;-;-;-;-;-;-;-;-;-;-;-;-;-;-;-;-;-;-;-;-;-;-;-;-;-;-;-;-;-;-;-;-;-;-;-;-;-;-;-;-;-;-	8794	chrX:84058346-84188199	800.172	1036.86	504.182	629.147	614.353	780.433	582.118	542.046	731.104	799.506	701.992	0.395669	0.134078	2.95104	0.0031671	0.36632
360	ENSG00000158748.4	HTR6	5-hydroxytryptamine receptor 6 [Source:HGNC Symbol;Acc:HGNC:5301]	chr1;chr1;chr1	19664875;19678567;19678919	19666467;19678725;19680966	+;+;+	3800	chr1:19664875-19680966	60.3511	52.0552	77.9874	83.1725	79.4137	47.1629	110.224	81.517	43.3247	49.8982	68.5106	-0.624264	0.212205	-2.94179	0.00326319	0.368794
[truncated: 60,309 more rows]
