# Supplementary material for: Matrix-free human pluripotent stem cell manufacturing by seed train approach and intermediate cryopreservation
Source: Stem Cell Res Ther. 2024 Mar 25;15:89. doi: 10.1186/s13287-024-03699-z (PMC10964510; doi:10.1186/s13287-024-03699-z)
Supplement: Supplementary file 5 — Additional file 5. RNAseq data summary: D4_P5_vs_D4_P1_2factor_m_DESeq2_result_overview. [file 13287_2024_3699_MOESM5_ESM.xlsx]

## Sheet: Result overview
Sort0	Gene ID	Gene name	Gene description	Chr	Start	End	Strand	Length	IGV coordinates	1: N3523 txt	2: N3524 txt	3: N3525 txt	4: N3527 txt	5: N3529 txt	6: N3662m txt	7: N3526 txt	8: N3528 txt	9: N3661m txt	10: N3663m txt	Base mean	log2(FC)	StdErr	Wald-Stats	P-value	P-adj
1	ENSG00000008311.15	AASS	aminoadipate-semialdehyde synthase [Source:HGNC Symbol;Acc:HGNC:17366]	chr7;chr7;chr7;chr7;chr7;chr7;chr7;chr7;chr7;chr7;chr7;chr7;chr7;chr7;chr7;chr7;chr7;chr7;chr7;chr7;chr7;chr7;chr7;chr7;chr7;chr7;chr7;chr7;chr7;chr7;chr7;chr7;chr7;chr7;chr7;chr7;chr7;chr7;chr7;chr7;chr7;chr7;chr7;chr7;chr7;chr7;chr7;chr7;chr7;chr7;chr7;chr7;chr7;chr7;chr7;chr7;chr7;chr7;chr7;chr7;chr7;chr7;chr7;chr7;chr7;chr7;chr7;chr7;chr7;chr7;chr7;chr7;chr7;chr7;chr7;chr7;chr7;chr7;chr7;chr7…	122073549;122075647;122076133;122076149;122076303;122076303;122077836;122077838;122077838;122077838;122077838;122077838;122077838;122078862;122078862;122078862;122078862;122078862;122078862;122078862;122079149;122079597;122079597;122079597;122079597;122079597;122079597;122081500;122081500;122081500;122081500;122081500;122081500;122082788;122082788;122082788;122086012;122086012;122086012;122086012…	122076607;122076607;122076607;122076607;122076607;122076607;122078014;122078014;122078014;122078014;122078014;122078014;122078014;122078950;122078950;122078950;122078950;122078950;122079712;122078950;122079327;122079690;122079712;122079712;122079712;122079712;122079712;122081595;122081595;122081595;122081595;122081595;122081595;122082891;122082872;122082891;122086179;122086179;122086179;122086179…	-;-;-;-;-;-;-;-;-;-;-;-;-;-;-;-;-;-;-;-;-;-;-;-;-;-;-;-;-;-;-;-;-;-;-;-;-;-;-;-;-;-;-;-;-;-;-;-;-;-;-;-;-;-;-;-;-;-;-;-;-;-;-;-;-;-;-;-;-;-;-;-;-;-;-;-;-;-;-;-;-;-;-;-;-;-;-;-;-;-;-;-;-;-;-;-;-;-;-;-;-;-;-;-;-;-;-;-;-;-;-;-;-;-;-;-;-;-	6664	chr7:122073549-122144255	18475.8	19735.3	17414.5	20156.6	15228.7	16757.4	4819.98	4435.53	4625.99	4931.99	12658.2	-1.64924	0.0970427	-16.995	8.9389e-65	3.69749e-60
2	ENSG00000120156.21	TEK	TEK receptor tyrosine kinase [Source:HGNC Symbol;Acc:HGNC:11724]	chr9;chr9;chr9;chr9;chr9;chr9;chr9;chr9;chr9;chr9;chr9;chr9;chr9;chr9;chr9;chr9;chr9;chr9;chr9;chr9;chr9;chr9;chr9;chr9;chr9;chr9;chr9;chr9;chr9;chr9;chr9;chr9;chr9;chr9;chr9;chr9;chr9;chr9;chr9;chr9;chr9;chr9;chr9;chr9;chr9;chr9;chr9;chr9;chr9;chr9;chr9;chr9;chr9;chr9;chr9;chr9;chr9;chr9;chr9;chr9;chr9;chr9;chr9;chr9;chr9;chr9;chr9;chr9;chr9;chr9;chr9;chr9;chr9;chr9;chr9;chr9;chr9;chr9;chr9;chr9…	27109141;27109149;27109416;27109450;27109453;27157831;27157831;27157831;27168495;27168495;27168495;27168495;27169477;27169477;27169477;27169477;27169495;27172616;27172616;27172616;27172616;27172616;27173222;27173222;27173222;27173222;27173222;27180240;27183459;27183459;27183459;27183459;27183459;27185485;27185485;27185485;27185485;27185485;27190529;27190529;27190529;27190529;27190529;27191929;271…	27109642;27109642;27109642;27109642;27109642;27158142;27158142;27158142;27168605;27168605;27168605;27168605;27169629;27169629;27169629;27169629;27169629;27172747;27172747;27172747;27172747;27172747;27173362;27173362;27173362;27173362;27173362;27180368;27183610;27183610;27183610;27183610;27183610;27185629;27185629;27185629;27185629;27185629;27190690;27190690;27190690;27190690;27190690;27191965;271…	+;+;+;+;+;+;+;+;+;+;+;+;+;+;+;+;+;+;+;+;+;+;+;+;+;+;+;+;+;+;+;+;+;+;+;+;+;+;+;+;+;+;+;+;+;+;+;+;+;+;+;+;+;+;+;+;+;+;+;+;+;+;+;+;+;+;+;+;+;+;+;+;+;+;+;+;+;+;+;+;+;+;+;+;+;+;+;+;+;+;+;+;+;+;+;+;+;+;+	4804	chr9:27109141-27230174	1187.25	1241.89	385.148	349.16	277.948	245.921	43.6301	34.4556	24.9117	24.9491	381.526	-2.33713	0.175776	-13.2961	2.43979e-40	5.04598e-36
3	ENSG00000234444.10	ZNF736	zinc finger protein 736 [Source:HGNC Symbol;Acc:HGNC:32467]	chr7;chr7;chr7;chr7;chr7;chr7;chr7;chr7;chr7;chr7;chr7;chr7;chr7;chr7;chr7;chr7;chr7;chr7;chr7;chr7;chr7;chr7;chr7;chr7;chr7;chr7;chr7	64307459;64307538;64307981;64308157;64308461;64308461;64308461;64310059;64310278;64310828;64312808;64312808;64312808;64313873;64313873;64313873;64313961;64314014;64336259;64336259;64336259;64336259;64336887;64336887;64336887;64348090;64348090	64307682;64307868;64308315;64308315;64308625;64308791;64308625;64310482;64310473;64311037;64312851;64312851;64312851;64314153;64314153;64314017;64314153;64314153;64336385;64336385;64336285;64336385;64336982;64337362;64336982;64356634;64349639	+;+;+;+;+;+;+;+;+;+;+;+;+;+;+;+;+;+;+;+;+;+;+;+;+;+;+	11183	chr7:64307459-64356634	127.986	134.919	106.035	180.344	122.43	143.734	304.263	468.933	648.787	749.608	298.704	1.98382	0.167529	11.8416	2.37743e-32	3.278e-28
4	ENSG00000275714.2	H3C1	H3 clustered histone 1 [Source:HGNC Symbol;Acc:HGNC:4766]	chr6	26020451	26020958	+	508	chr6:26020451-26020958	1413.05	966.74	2425.13	1806.74	1580.55	1111.7	1261.83	1165.61	517.73	405.99	1265.51	-1.38713	0.123922	-11.1935	4.38575e-29	4.53531e-25
5	ENSG00000124610.5	H1-1	H1.1 linker histone, cluster member [Source:HGNC Symbol;Acc:HGNC:4715]	chr6	26017032	26017787	-	756	chr6:26017032-26017787	502.579	497.181	635.529	741.965	339.714	393.024	179.113	176.48	114.811	78.2495	365.864	-1.52105	0.165498	-9.19072	3.90226e-20	3.22826e-16
6	ENSG00000133710.16	SPINK5	serine peptidase inhibitor Kazal type 5 [Source:HGNC Symbol;Acc:HGNC:15464]	chr5;chr5;chr5;chr5;chr5;chr5;chr5;chr5;chr5;chr5;chr5;chr5;chr5;chr5;chr5;chr5;chr5;chr5;chr5;chr5;chr5;chr5;chr5;chr5;chr5;chr5;chr5;chr5;chr5;chr5;chr5;chr5;chr5;chr5;chr5;chr5;chr5;chr5;chr5;chr5;chr5;chr5;chr5;chr5;chr5;chr5;chr5;chr5;chr5;chr5;chr5;chr5;chr5;chr5;chr5;chr5;chr5;chr5;chr5;chr5;chr5;chr5;chr5;chr5;chr5;chr5;chr5;chr5;chr5;chr5;chr5;chr5;chr5;chr5;chr5;chr5;chr5;chr5;chr5;chr5…	148025683;148063863;148063972;148063972;148063980;148063980;148063980;148063984;148065347;148065347;148065347;148065347;148065347;148065347;148065347;148070323;148070323;148070323;148070323;148070323;148070380;148070380;148072148;148072148;148072148;148072148;148072148;148072148;148072148;148086405;148086405;148086405;148086405;148086405;148086405;148088542;148088542;148088542;148088542;148088542…	148025786;148064099;148064099;148064099;148064099;148064099;148064099;148064099;148065475;148065372;148065372;148065372;148065372;148065372;148065372;148070450;148070450;148070450;148070450;148070450;148070450;148070450;148072220;148072220;148072220;148072220;148072220;148072201;148072220;148086532;148086532;148086532;148086532;148086532;148086532;148088605;148088605;148088605;148088605;148088605…	+;+;+;+;+;+;+;+;+;+;+;+;+;+;+;+;+;+;+;+;+;+;+;+;+;+;+;+;+;+;+;+;+;+;+;+;+;+;+;+;+;+;+;+;+;+;+;+;+;+;+;+;+;+;+;+;+;+;+;+;+;+;+;+;+;+;+;+;+;+;+;+;+;+;+;+;+;+;+;+;+;+;+;+;+;+;+;+;+;+;+;+;+;+;+;+;+;+;+;+;+;+;+;+;+;+;+;+;+;+;+;+;+;+;+;+;+;+;+;+;+;+;+;+;+;+;+;+;+;+;+;+;+;+;+;+;+;+;+;+;+;+;+;+;+;+;+;+;+;+;+;+;+;+;+;+;+;+;+;+;+;+;+;+;+;+;+;+;+;+;+;+;+;+;+;+	4474	chr5:148025683-148137382	149.837	200.785	136.82	152.346	103.679	135.874	22.9632	10.925	9.74806	12.4746	93.5451	-1.68452	0.212167	-7.93956	2.02899e-15	1.39879e-11
7	ENSG00000182718.17	ANXA2	annexin A2 [Source:HGNC Symbol;Acc:HGNC:537]	chr15;chr15;chr15;chr15;chr15;chr15;chr15;chr15;chr15;chr15;chr15;chr15;chr15;chr15;chr15;chr15;chr15;chr15;chr15;chr15;chr15;chr15;chr15;chr15;chr15;chr15;chr15;chr15;chr15;chr15;chr15;chr15;chr15;chr15;chr15;chr15;chr15;chr15;chr15;chr15;chr15;chr15;chr15;chr15;chr15;chr15;chr15;chr15;chr15;chr15;chr15;chr15;chr15;chr15;chr15;chr15;chr15;chr15;chr15;chr15;chr15;chr15;chr15;chr15;chr15;chr15;chr…	60347134;60347151;60347332;60347337;60347337;60347342;60349075;60349075;60349075;60349075;60349075;60349075;60351192;60351193;60351193;60351193;60351193;60351193;60351193;60351193;60351724;60351724;60351724;60351724;60351724;60351724;60351724;60351724;60351733;60351733;60351782;60351787;60352379;60352383;60352383;60352383;60352383;60352383;60352383;60352383;60352383;60352383;60352383;60352383;603…	60347689;60347689;60347689;60347689;60347689;60347689;60349197;60349197;60349197;60349197;60349197;60349197;60351251;60351553;60351251;60351251;60351251;60351251;60351251;60351251;60351819;60351819;60351819;60351819;60351819;60351819;60351819;60351819;60351819;60351819;60351819;60351819;60352476;60352476;60352476;60352476;60352476;60352476;60352476;60352476;60352476;60352476;60352476;60352476;603…	-;-;-;-;-;-;-;-;-;-;-;-;-;-;-;-;-;-;-;-;-;-;-;-;-;-;-;-;-;-;-;-;-;-;-;-;-;-;-;-;-;-;-;-;-;-;-;-;-;-;-;-;-;-;-;-;-;-;-;-;-;-;-;-;-;-;-;-;-;-;-;-;-;-;-;-;-;-;-;-;-;-;-;-;-;-;-;-;-;-;-;-;-;-;-;-;-;-;-;-;-;-;-;-;-;-;-;-;-;-;-;-;-;-;-;-;-;-;-;-;-;-;-;-;-;-;-;-;-;-;-;-;-;-;-;-;-;-;-;-;-;-;-;-;-;-;-;-;-;-;-;-;-;-;-;-;-;-;-;-;-;-;-;-;-;-;-;-;-;-;-;-;-;-;-;-;-;-;-;-;-;-;-;-;-;-;-;-;-;-;-;-;-;-;-;-;-;-;-;-…	8814	chr15:60347134-60402883	3065.42	3119.07	1470.13	1582.75	1291.58	1563.11	830.12	796.681	736.52	720.122	1517.55	-0.892096	0.114149	-7.81519	5.48812e-15	3.24301e-11
8	ENSG00000013297.12	CLDN11	claudin 11 [Source:HGNC Symbol;Acc:HGNC:8514]	chr3;chr3;chr3;chr3;chr3;chr3;chr3;chr3;chr3;chr3;chr3;chr3;chr3;chr3;chr3;chr3;chr3;chr3;chr3;chr3;chr3;chr3;chr3;chr3;chr3	170418868;170418875;170421218;170421218;170421240;170421280;170423163;170423163;170423163;170423163;170423163;170423163;170432524;170432524;170432524;170432524;170432524;170433187;170434845;170434845;170437251;170437251;170437465;170454290;170454290	170419292;170419292;170421337;170421337;170421337;170421337;170423327;170423327;170423742;170423327;170423327;170423327;170432613;170432781;170434691;170434092;170432781;170433426;170434963;170434963;170437715;170437620;170437620;170454733;170454733	+;+;+;+;+;+;+;+;+;+;+;+;+;+;+;+;+;+;+;+;+;+;+;+;+	4321	chr3:170418868-170454733	135.27	183.787	150.502	164.698	167.651	135.874	527.006	413.467	549.141	423.001	285.04	1.34827	0.173989	7.74916	9.24997e-15	4.7827e-11
9	ENSG00000120896.13	SORBS3	sorbin and SH3 domain containing 3 [Source:HGNC Symbol;Acc:HGNC:30907]	chr8;chr8;chr8;chr8;chr8;chr8;chr8;chr8;chr8;chr8;chr8;chr8;chr8;chr8;chr8;chr8;chr8;chr8;chr8;chr8;chr8;chr8;chr8;chr8;chr8;chr8;chr8;chr8;chr8;chr8;chr8;chr8;chr8;chr8;chr8;chr8;chr8;chr8;chr8;chr8;chr8;chr8;chr8;chr8;chr8;chr8;chr8;chr8;chr8;chr8;chr8;chr8;chr8;chr8;chr8;chr8;chr8;chr8;chr8;chr8;chr8;chr8;chr8;chr8;chr8;chr8;chr8;chr8;chr8;chr8;chr8;chr8;chr8;chr8;chr8;chr8;chr8;chr8;chr8;chr8…	22544986;22544990;22549906;22549906;22551695;22551927;22554248;22554451;22554452;22554452;22554452;22554452;22554863;22554863;22554863;22554863;22554863;22554898;22554908;22556686;22556715;22556715;22556715;22556715;22556715;22556715;22558129;22558129;22558129;22558129;22558129;22558129;22560931;22561335;22561335;22561335;22561335;22561335;22561335;22561865;22561865;22561865;22561865;22561865;225…	22545129;22545129;22550058;22550058;22552022;22552022;22554608;22554608;22554608;22554608;22554608;22554608;22554980;22554980;22554980;22554980;22554980;22554980;22554980;22556908;22556908;22556908;22556908;22556908;22556908;22556905;22558192;22558192;22558192;22558192;22558192;22558192;22561050;22561373;22561536;22561689;22561373;22561373;22561373;22561931;22561931;22561931;22561931;22561931;225…	+;+;+;+;+;+;+;+;+;+;+;+;+;+;+;+;+;+;+;+;+;+;+;+;+;+;+;+;+;+;+;+;+;+;+;+;+;+;+;+;+;+;+;+;+;+;+;+;+;+;+;+;+;+;+;+;+;+;+;+;+;+;+;+;+;+;+;+;+;+;+;+;+;+;+;+;+;+;+;+;+;+;+;+;+;+;+;+;+;+;+;+;+;+;+;+;+;+;+;+;+;+;+;+;+;+;+;+;+;+;+;+;+;+;+;+;+;+;+;+;+;+;+;+;+;+;+;+;+;+;+;+;+;+;+;+;+;+;+;+;+;+;+;+;+;+;+;+;+;+;+;+;+	6097	chr8:22544986-22575788	1621.15	1476.67	870.859	932.191	844.874	789.416	663.637	536.163	369.343	385.577	848.988	-0.995284	0.129196	-7.7037	1.32182e-14	6.07511e-11
10	ENSG00000156925.12	ZIC3	Zic family member 3 [Source:HGNC Symbol;Acc:HGNC:12874]	chrX;chrX;chrX;chrX;chrX;chrX;chrX;chrX	137566127;137566518;137568805;137568902;137568902;137569891;137569891;137577122	137567751;137567751;137569065;137569065;137569065;137572102;137569995;137577691	+;+;+;+;+;+;+;+	4668	chrX:137566127-137577691	1392.24	1188.77	2610.53	2410.36	2330.57	1747.27	1806.06	1402.6	1166.52	1003.63	1705.85	-0.840586	0.109761	-7.65833	1.88369e-14	7.7917e-11
11	ENSG00000278637.2	H4C1	H4 clustered histone 1 [Source:HGNC Symbol;Acc:HGNC:4781]	chr6	26021649	26022050	+	402	chr6:26021649-26022050	918.793	942.306	1646.63	1971.44	1410.7	1368.85	1163.09	932.823	691.029	629.398	1167.5	-0.965584	0.129428	-7.46037	8.62777e-14	3.24436e-10
12	ENSG00000149591.17	TAGLN	transgelin [Source:HGNC Symbol;Acc:HGNC:11553]	chr11;chr11;chr11;chr11;chr11;chr11;chr11;chr11;chr11;chr11;chr11;chr11;chr11;chr11;chr11;chr11;chr11;chr11;chr11;chr11;chr11;chr11;chr11;chr11;chr11;chr11;chr11;chr11;chr11;chr11;chr11;chr11;chr11;chr11	117199370;117199382;117199394;117199633;117200255;117201166;117201750;117201873;117203002;117203002;117203002;117203002;117203002;117203144;117203307;117203307;117203307;117203307;117203307;117203307;117203307;117203782;117203782;117203782;117203782;117203782;117203782;117203782;117204215;117204215;117204215;117204215;117204215;117204215	117199432;117199432;117199829;117199829;117200342;117203484;117201941;117203193;117203193;117203193;117203193;117203193;117203193;117203172;117203484;117203484;117203484;117203484;117203401;117203484;117203484;117203884;117204760;117203884;117203884;117203884;117203884;117203884;117204778;117204405;117204776;117204541;117204782;117207464	+;+;+;+;+;+;+;+;+;+;+;+;+;+;+;+;+;+;+;+;+;+;+;+;+;+;+;+;+;+;+;+;+;+	6550	chr11:117199370-117207464	1806.37	2013.16	320.843	393.628	1073.19	1235.22	234.225	281.528	492.818	689.503	854.048	-0.89319	0.12238	-7.29851	2.90981e-13	1.00301e-09
13	ENSG00000280058.1	AL117378.2	TEC	chr6	131910191	131911527	+	1337	chr6:131910191-131911527	483.849	384.571	105.351	177.874	194.122	260.519	52.8154	112.611	50.9065	38.5577	186.118	-1.45054	0.204455	-7.09466	1.29668e-12	4.12585e-09
14	ENSG00000272602.6	ZNF595	zinc finger protein 595 [Source:HGNC Symbol;Acc:HGNC:27196]	chr4;chr4;chr4;chr4;chr4;chr4;chr4;chr4;chr4;chr4;chr4;chr4;chr4;chr4;chr4;chr4	53286;53295;53304;53321;53329;59430;59430;59430;59430;60058;60058;60058;67840;85731;85731;85731	53491;53491;53491;53491;53491;59556;59556;59556;59556;60514;60153;60153;68500;88208;87523;87521	+;+;+;+;+;+;+;+;+;+;+;+;+;+;+;+	3929	chr4:53286-88208	70.7564	78.614	63.6213	69.1732	58.4573	67.3755	97.5937	192.447	235.036	261.966	119.504	1.40559	0.199935	7.03027	2.06141e-12	6.09058e-09
15	ENSG00000179344.16	HLA-DQB1	major histocompatibility complex, class II, DQ beta 1 [Source:HGNC Symbol;Acc:HGNC:4944]	chr6;chr6;chr6;chr6;chr6;chr6;chr6;chr6;chr6;chr6;chr6;chr6;chr6;chr6;chr6;chr6;chr6;chr6;chr6;chr6;chr6;chr6;chr6;chr6;chr6;chr6;chr6;chr6;chr6;chr6;chr6;chr6;chr6;chr6;chr6;chr6	32659467;32659467;32659467;32659467;32659467;32659467;32659886;32659886;32660107;32660377;32660859;32661347;32661347;32661347;32661347;32661347;32661967;32661967;32661967;32661967;32661967;32661967;32662354;32664798;32664798;32664798;32664798;32664798;32666499;32666499;32666499;32666499;32666499;32666499;32666499;32668268	32660249;32660249;32660249;32660249;32660249;32660249;32660249;32660097;32660249;32660440;32660882;32661457;32661457;32661457;32661457;32665067;32662085;32662248;32662248;32662248;32662248;32662248;32662450;32665067;32665067;32665067;32665067;32665067;32666638;32666670;32666694;32666684;32666652;32666664;32666638;32668383	-;-;-;-;-;-;-;-;-;-;-;-;-;-;-;-;-;-;-;-;-;-;-;-;-;-;-;-;-;-;-;-;-;-;-;-	4904	chr6:32659467-32668383	115.499	160.415	280.481	280.81	349.641	373.934	747.453	726.93	829.668	754.144	461.898	1.00115	0.143441	6.97952	2.96191e-12	8.16775e-09
16	ENSG00000117480.16	FAAH	fatty acid amide hydrolase [Source:HGNC Symbol;Acc:HGNC:3553]	chr1;chr1;chr1;chr1;chr1;chr1;chr1;chr1;chr1;chr1;chr1;chr1;chr1;chr1;chr1;chr1;chr1;chr1;chr1;chr1;chr1;chr1;chr1;chr1;chr1;chr1;chr1;chr1;chr1;chr1;chr1;chr1;chr1;chr1;chr1;chr1;chr1;chr1;chr1;chr1;chr1;chr1;chr1	46394317;46394329;46394371;46402091;46402091;46402091;46405014;46405014;46405014;46405372;46405372;46405372;46405588;46405588;46405619;46405723;46406038;46406038;46406244;46406244;46406244;46408459;46408459;46408459;46408459;46409101;46409101;46409101;46409101;46410052;46410398;46410398;46410814;46410814;46410814;46411612;46411612;46412143;46412143;46413075;46413123;46413447;46413447	46394543;46394543;46394543;46402204;46402204;46402204;46405148;46405148;46405148;46405505;46405505;46405505;46406078;46405794;46405789;46405794;46406078;46406078;46406368;46406368;46406368;46408584;46408584;46408584;46408584;46409288;46409198;46409198;46409198;46410497;46410497;46410497;46410854;46410854;46410854;46411651;46411651;46412251;46412251;46413220;46413220;46413848;46413845	+;+;+;+;+;+;+;+;+;+;+;+;+;+;+;+;+;+;+;+;+;+;+;+;+;+;+;+;+;+;+;+;+;+;+;+;+;+;+;+;+;+;+	2724	chr1:46394317-46413848	556.687	509.929	806.554	733.73	901.125	824.227	622.303	599.192	478.738	458.157	649.064	-0.803819	0.122459	-6.56399	5.23854e-11	1.35429e-07
17	ENSG00000026025.16	VIM	vimentin [Source:HGNC Symbol;Acc:HGNC:12692]	chr10;chr10;chr10;chr10;chr10;chr10;chr10;chr10;chr10;chr10;chr10;chr10;chr10;chr10;chr10;chr10;chr10;chr10;chr10;chr10;chr10;chr10;chr10;chr10;chr10;chr10;chr10;chr10;chr10;chr10;chr10;chr10;chr10;chr10;chr10;chr10;chr10;chr10;chr10;chr10;chr10;chr10;chr10;chr10;chr10;chr10;chr10;chr10;chr10	17228241;17228515;17228869;17229276;17229276;17229276;17229278;17229278;17229291;17230004;17230609;17230650;17230650;17230650;17230650;17230654;17233225;17233587;17233587;17233587;17233587;17233587;17233587;17233770;17233770;17233770;17233770;17233770;17233770;17233770;17234693;17234693;17234693;17234693;17234693;17234693;17235169;17235169;17235169;17235169;17235846;17235846;17235846;17236294;172…	17228524;17228676;17229027;17229870;17229750;17229985;17229985;17229985;17229985;17230710;17230710;17231093;17230710;17230710;17230710;17230710;17233682;17233682;17233682;17233682;17233682;17233682;17233682;17234124;17233931;17233931;17233931;17233931;17233931;17233931;17235034;17235085;17234818;17234818;17234818;17234818;17236379;17235389;17235389;17235389;17236379;17235889;17235889;17236379;172…	+;+;+;+;+;+;+;+;+;+;+;+;+;+;+;+;+;+;+;+;+;+;+;+;+;+;+;+;+;+;+;+;+;+;+;+;+;+;+;+;+;+;+;+;+;+;+;+;+	5176	chr10:17228241-17237593	1423.45	1200.46	989.208	892.664	1143.78	1110.57	706.119	752.141	550.224	644.141	941.276	-0.827055	0.127577	-6.48281	9.00321e-11	2.19064e-07
18	ENSG00000164265.9	SCGB3A2	secretoglobin family 3A member 2 [Source:HGNC Symbol;Acc:HGNC:18391]	chr5;chr5;chr5;chr5;chr5;chr5;chr5;chr5;chr5;chr5;chr5;chr5	147870682;147871498;147872018;147878711;147881446;147881446;147881446;147881446;147882027;147882027;147882027;147882027	147870754;147871679;147872321;147878858;147881648;147881648;147881648;147881648;147882191;147882190;147882191;147882190	+;+;+;+;+;+;+;+;+;+;+;+	1075	chr5:147870682-147882191	827.226	806.325	355.732	793.845	448.908	841.071	84.9639	68.9112	69.3195	71.4452	436.775	-1.35221	0.217421	-6.2193	4.99365e-10	1.14754e-06
19	ENSG00000131398.15	KCNC3	potassium voltage-gated channel subfamily C member 3 [Source:HGNC Symbol;Acc:HGNC:6235]	chr19;chr19;chr19;chr19;chr19;chr19;chr19;chr19;chr19;chr19;chr19;chr19;chr19;chr19;chr19;chr19;chr19;chr19	50311937;50311937;50311942;50313639;50316033;50316033;50320223;50320593;50320593;50320593;50320593;50322975;50322975;50322975;50328213;50328213;50328213;50333469	50314990;50316091;50314990;50314990;50316091;50316091;50320349;50320784;50320784;50320784;50320784;50324082;50324082;50324082;50329248;50329377;50329246;50333515	-;-;-;-;-;-;-;-;-;-;-;-;-;-;-;-;-;-	6794	chr19:50311937-50333515	4.16214	3.18705	19.8389	20.5873	20.9564	15.721	56.2599	131.94	118.06	112.271	50.2983	1.32693	0.216972	6.11569	9.61372e-10	2.09296e-06
20	ENSG00000226673.2	LINC01108	long intergenic non-protein coding RNA 1108 [Source:HGNC Symbol;Acc:HGNC:49234]	chr6;chr6;chr6;chr6;chr6	14280127;14283048;14283945;14285056;14285056	14283188;14283188;14284180;14285454;14285145	-;-;-;-;-	3697	chr6:14280127-14285454	2087.32	1735.88	691.625	1227	1237.53	1838.23	244.558	480.698	290.276	281.245	1011.44	-1.30824	0.21531	-6.07608	1.23156e-09	2.54712e-06
21	ENSG00000175077.6	RTP1	receptor transporter protein 1 [Source:HGNC Symbol;Acc:HGNC:28580]	chr3;chr3	187197486;187199551	187197787;187201462	+;+	2214	chr3:187197486-187201462	99.8914	71.1776	25.9958	54.3504	51.8395	65.1297	4.59264	4.20191	1.08312	3.40215	38.1664	-1.23345	0.213491	-5.77753	7.58033e-09	1.42524e-05
22	ENSG00000101004.15	NINL	ninein like [Source:HGNC Symbol;Acc:HGNC:29163]	chr20;chr20;chr20;chr20;chr20;chr20;chr20;chr20;chr20;chr20;chr20;chr20;chr20;chr20;chr20;chr20;chr20;chr20;chr20;chr20;chr20;chr20;chr20;chr20;chr20;chr20;chr20;chr20;chr20;chr20;chr20;chr20;chr20;chr20;chr20;chr20;chr20;chr20;chr20;chr20;chr20;chr20;chr20;chr20;chr20;chr20;chr20;chr20;chr20;chr20;chr20;chr20;chr20;chr20;chr20;chr20;chr20;chr20;chr20;chr20;chr20;chr20;chr20;chr20;chr20	25452697;25452826;25452837;25455673;25455673;25455673;25455673;25458383;25458383;25458383;25458383;25461522;25461522;25461522;25462383;25462383;25462383;25462383;25467389;25467389;25467389;25469991;25469991;25469991;25476043;25478923;25478923;25478923;25480161;25480161;25481838;25481968;25481968;25488983;25489244;25489244;25489244;25489875;25489875;25489875;25489875;25491351;25491351;25491351;254…	25453642;25453642;25453642;25455786;25455786;25455786;25455786;25458529;25458976;25458529;25458529;25461635;25461635;25461635;25462541;25462742;25462541;25462541;25467458;25467458;25467458;25470095;25470095;25470095;25477089;25479027;25479206;25479206;25480267;25480267;25482100;25482100;25482100;25489324;25489324;25489324;25489324;25489985;25489985;25489985;25489985;25491525;25491525;25491525;254…	-;-;-;-;-;-;-;-;-;-;-;-;-;-;-;-;-;-;-;-;-;-;-;-;-;-;-;-;-;-;-;-;-;-;-;-;-;-;-;-;-;-;-;-;-;-;-;-;-;-;-;-;-;-;-;-;-;-;-;-;-;-;-;-;-	6030	chr20:25452697-25585531	2571.16	2596.39	2602.32	2551.17	2839.04	3008.32	4005.93	3495.99	4493.85	4402.39	3256.66	0.572212	0.099011	5.77927	7.50254e-09	1.42524e-05
23	ENSG00000186439.14	TRDN	triadin [Source:HGNC Symbol;Acc:HGNC:12261]	chr6;chr6;chr6;chr6;chr6;chr6;chr6;chr6;chr6;chr6;chr6;chr6;chr6;chr6;chr6;chr6;chr6;chr6;chr6;chr6;chr6;chr6;chr6;chr6;chr6;chr6;chr6;chr6;chr6;chr6;chr6;chr6;chr6;chr6;chr6;chr6;chr6;chr6;chr6;chr6;chr6;chr6;chr6;chr6;chr6;chr6;chr6;chr6;chr6;chr6;chr6;chr6;chr6;chr6;chr6;chr6;chr6;chr6;chr6;chr6;chr6;chr6;chr6;chr6;chr6;chr6;chr6;chr6;chr6;chr6;chr6;chr6;chr6;chr6;chr6;chr6;chr6;chr6;chr6;chr6…	123216339;123221487;123224093;123252412;123255081;123255867;123259624;123260612;123265318;123267707;123269849;123271139;123272964;123273337;123274641;123278318;123279056;123316457;123331879;123337619;123349475;123352539;123366135;123366135;123375605;123375605;123377716;123377716;123377866;123377866;123381370;123381370;123382118;123382118;123388522;123388522;123393624;123393624;123438063;123438063…	123218740;123221522;123224131;123252435;123255125;123255902;123259662;123260638;123265338;123267751;123269866;123271186;123273011;123273363;123274670;123278347;123279082;123316495;123331929;123337669;123352586;123352586;123366182;123366182;123375631;123375631;123377742;123377742;123377898;123377898;123381390;123381390;123382147;123382147;123388551;123388551;123393677;123393677;123438125;123438122…	-;-;-;-;-;-;-;-;-;-;-;-;-;-;-;-;-;-;-;-;-;-;-;-;-;-;-;-;-;-;-;-;-;-;-;-;-;-;-;-;-;-;-;-;-;-;-;-;-;-;-;-;-;-;-;-;-;-;-;-;-;-;-;-;-;-;-;-;-;-;-;-;-;-;-;-;-;-;-;-;-;-;-;-;-;-;-;-;-;-;-	9767	chr6:123216339-123637093	1519.18	1919.67	163.5	255.282	228.315	296.452	19.5187	26.0518	57.4052	29.4853	451.486	-1.19527	0.216104	-5.53101	3.18386e-08	5.72596e-05
24	ENSG00000286456.1	AC016769.5	novel transcript	chr7;chr7;chr7	64612535;64613420;64614499	64612572;64614330;64614834	+;+;+	1285	chr7:64612535-64614834	41.6214	22.3094	34.8891	26.3517	38.6039	26.9502	80.3713	110.09	129.974	128.148	63.9309	1.15586	0.215358	5.36715	7.99885e-08	0.00013786
25	ENSG00000048540.15	LMO3	LIM domain only 3 [Source:HGNC Symbol;Acc:HGNC:6643]	chr12;chr12;chr12;chr12;chr12;chr12;chr12;chr12;chr12;chr12;chr12;chr12;chr12;chr12;chr12;chr12;chr12;chr12;chr12;chr12;chr12;chr12;chr12;chr12;chr12;chr12;chr12;chr12;chr12;chr12;chr12;chr12;chr12;chr12;chr12;chr12;chr12;chr12;chr12;chr12;chr12;chr12;chr12;chr12;chr12;chr12;chr12;chr12;chr12;chr12;chr12;chr12;chr12;chr12;chr12;chr12;chr12;chr12;chr12;chr12;chr12;chr12;chr12;chr12;chr12;chr12;chr…	16548372;16548373;16548373;16548373;16548373;16548420;16548421;16548424;16548424;16549375;16550199;16550202;16550383;16550810;16550875;16550968;16551045;16551182;16551228;16551232;16551304;16551304;16551304;16551318;16560413;16560413;16560413;16560413;16560413;16560413;16560413;16560413;16560413;16560413;16560413;16560413;16560413;16560413;16560413;16560413;16560413;16560413;16560413;16560413;165…	16551327;16551327;16551327;16551327;16551327;16551327;16551327;16551327;16551327;16551327;16551327;16551327;16551327;16551327;16551327;16551327;16551327;16551327;16551327;16551327;16551327;16551327;16551327;16551327;16560538;16560538;16560538;16560538;16560538;16560538;16560538;16560538;16560538;16560538;16560538;16560538;16560538;16560538;16560538;16560538;16560538;16560538;16560538;16560538;165…	-;-;-;-;-;-;-;-;-;-;-;-;-;-;-;-;-;-;-;-;-;-;-;-;-;-;-;-;-;-;-;-;-;-;-;-;-;-;-;-;-;-;-;-;-;-;-;-;-;-;-;-;-;-;-;-;-;-;-;-;-;-;-;-;-;-;-;-;-;-;-;-;-;-;-;-;-;-;-;-;-;-;-;-;-;-;-;-;-;-;-;-;-;-;-;-;-;-;-;-;-;-;-;-;-;-;-;-;-;-;-;-;-;-;-;-;-;-;-;-;-;-;-;-;-;-;-;-;-;-;-;-;-;-;-;-;-;-;-;-;-;-;-;-;-	10002	chr12:16548372-16610594	498.417	621.476	501.445	464.449	550.381	543.496	620.007	773.991	892.489	1021.78	648.793	0.719655	0.134876	5.33568	9.51855e-08	0.00015749
26	ENSG00000124839.13	RAB17	RAB17, member RAS oncogene family [Source:HGNC Symbol;Acc:HGNC:16523]	chr2;chr2;chr2;chr2;chr2;chr2;chr2;chr2;chr2;chr2;chr2;chr2;chr2;chr2;chr2;chr2;chr2;chr2;chr2;chr2;chr2;chr2;chr2;chr2;chr2;chr2;chr2;chr2;chr2;chr2;chr2;chr2;chr2;chr2;chr2;chr2;chr2;chr2;chr2;chr2;chr2;chr2;chr2;chr2	237574322;237574326;237574326;237574327;237574355;237574690;237574738;237575387;237575387;237575387;237575387;237575387;237575387;237575458;237576584;237577257;237577257;237577257;237577257;237577257;237577257;237577257;237578004;237578004;237578004;237578004;237578004;237585403;237585998;237585998;237585998;237586042;237586064;237586064;237586146;237590467;237590467;237590467;237590467;237590467…	237575128;237575128;237575128;237574586;237575128;237575128;237575128;237575884;237575480;237575480;237575480;237575480;237575480;237575480;237576690;237577382;237577382;237577382;237577382;237577382;237579570;237577382;237578155;237578155;237578155;237578155;237578155;237585564;237586157;237586157;237586157;237586157;237586157;237586099;237586157;237590731;237590734;237590780;237590715;237590660…	-;-;-;-;-;-;-;-;-;-;-;-;-;-;-;-;-;-;-;-;-;-;-;-;-;-;-;-;-;-;-;-;-;-;-;-;-;-;-;-;-;-;-;-	4761	chr2:237574322-237601614	6170.38	5361.69	2141.23	2191.31	2554.47	2043.72	2078.17	1862.29	1673.42	1349.52	2742.62	-0.562795	0.108367	-5.19343	2.06456e-07	0.000328455
27	ENSG00000211459.2	MT-RNR1	mitochondrially encoded 12S rRNA [Source:HGNC Symbol;Acc:HGNC:7470]	chrM	648	1601	+	954	chrM:648-1601	74.9186	8.49881	64.9895	5.76443	77.2078	6.73755	12.6298	2.52114	1.08312	0	25.4351	-1.03492	0.206676	-5.00746	5.51535e-07	0.000844951
28	ENSG00000242242.6	NECTIN3-AS1	NECTIN3 antisense RNA 1 [Source:HGNC Symbol;Acc:HGNC:40813]	chr3;chr3;chr3;chr3;chr3;chr3;chr3;chr3;chr3;chr3;chr3;chr3;chr3;chr3;chr3;chr3;chr3;chr3;chr3;chr3;chr3;chr3;chr3;chr3	110888384;110892123;110892140;110892366;110893138;110893138;110893138;110893765;111045388;111045780;111046902;111052504;111052504;111069264;111069264;111069264;111069264;111069264;111069264;111069790;111071070;111071492;111071492;111071492	110888926;110892603;110892603;110892603;110893830;110893476;110893830;110893830;111045909;111045909;111047031;111052659;111052659;111069471;111069471;111069471;111069390;111069471;111069471;111069959;111071363;111071553;111071524;111071524	-;-;-;-;-;-;-;-;-;-;-;-;-;-;-;-;-;-;-;-;-;-;-;-	3259	chr3:110888384-111071553	619.119	704.339	570.539	455.39	472.07	526.652	363.967	325.228	248.034	292.585	457.792	-0.752508	0.152543	-4.93308	8.09449e-07	0.00119579
29	ENSG00000120162.10	MOB3B	MOB kinase activator 3B [Source:HGNC Symbol;Acc:HGNC:23825]	chr9;chr9;chr9;chr9;chr9;chr9	27325209;27359024;27359034;27421092;27455133;27529555	27330616;27359236;27359236;27421714;27455748;27529814	-;-;-;-;-;-	7120	chr9:27325209-27529814	1785.56	2069.46	1727.35	1562.16	1579.45	1576.59	2389.32	2267.35	2376.36	2288.51	1962.21	0.525587	0.109093	4.81777	1.45173e-06	0.00207067
30	ENSG00000078295.17	ADCY2	adenylate cyclase 2 [Source:HGNC Symbol;Acc:HGNC:233]	chr5;chr5;chr5;chr5;chr5;chr5;chr5;chr5;chr5;chr5;chr5;chr5;chr5;chr5;chr5;chr5;chr5;chr5;chr5;chr5;chr5;chr5;chr5;chr5;chr5;chr5;chr5;chr5;chr5;chr5;chr5;chr5;chr5;chr5;chr5;chr5;chr5;chr5;chr5;chr5;chr5;chr5;chr5;chr5;chr5;chr5;chr5;chr5;chr5;chr5;chr5;chr5;chr5;chr5;chr5;chr5	7396138;7414573;7414629;7414664;7520738;7520738;7520738;7522356;7611109;7626167;7626167;7626167;7658026;7685091;7690558;7690691;7690691;7695752;7695752;7698247;7706744;7707706;7709211;7712856;7717157;7724545;7727164;7743668;7757449;7766687;7772932;7773068;7782173;7784365;7784365;7784365;7789642;7789642;7789659;7793619;7802218;7802218;7802218;7804585;7804585;7804585;7804585;7816866;7816866;7816866…	7396506;7414770;7414770;7414770;7520899;7520899;7520899;7522622;7611175;7626316;7626316;7626316;7658206;7685279;7692271;7690839;7690839;7695816;7695863;7698374;7706902;7707838;7709387;7712899;7717237;7724614;7727261;7743752;7757586;7766806;7773101;7773101;7782267;7784449;7784449;7784449;7789800;7789800;7789800;7802364;7802364;7802364;7802364;7804692;7804692;7804692;7804692;7816980;7816980;7816874…	+;+;+;+;+;+;+;+;+;+;+;+;+;+;+;+;+;+;+;+;+;+;+;+;+;+;+;+;+;+;+;+;+;+;+;+;+;+;+;+;+;+;+;+;+;+;+;+;+;+;+;+;+;+;+;+	17608	chr5:7396138-7830081	5655.31	6045.84	921.483	1063.13	1288.27	1458.68	744.008	1179.06	852.413	832.394	2004.06	-0.626078	0.130474	-4.79848	1.59873e-06	0.00220432
31	ENSG00000185885.16	IFITM1	interferon induced transmembrane protein 1 [Source:HGNC Symbol;Acc:HGNC:5412]	chr11;chr11;chr11;chr11;chr11;chr11;chr11;chr11;chr11;chr11	313506;313527;313997;314040;314164;314418;314922;314922;314922;314922	313691;313691;314356;314356;314356;314456;315272;314962;315240;315272	+;+;+;+;+;+;+;+;+;+	936	chr11:313506-315272	1666.94	1265.26	991.945	969.248	1214.37	1045.44	673.971	877.358	756.016	466.095	992.664	-0.752624	0.157279	-4.78527	1.70754e-06	0.0022784
32	ENSG00000120913.23	PDLIM2	PDZ and LIM domain 2 [Source:HGNC Symbol;Acc:HGNC:13992]	chr8;chr8;chr8;chr8;chr8;chr8;chr8;chr8;chr8;chr8;chr8;chr8;chr8;chr8;chr8;chr8;chr8;chr8;chr8;chr8;chr8;chr8;chr8;chr8;chr8;chr8;chr8;chr8;chr8;chr8;chr8;chr8;chr8;chr8;chr8;chr8;chr8;chr8;chr8;chr8;chr8;chr8;chr8;chr8;chr8;chr8;chr8;chr8;chr8;chr8;chr8;chr8;chr8;chr8;chr8;chr8;chr8;chr8;chr8;chr8;chr8;chr8;chr8;chr8;chr8;chr8;chr8;chr8;chr8;chr8;chr8;chr8;chr8;chr8;chr8;chr8;chr8;chr8;chr8;chr8…	22578279;22578741;22578741;22579130;22579130;22579150;22579646;22580151;22580212;22580226;22580471;22580471;22580490;22580529;22580600;22580603;22580603;22580603;22580603;22580603;22580603;22580603;22580603;22580603;22580603;22580962;22581379;22581379;22581379;22581379;22581379;22581379;22581379;22581379;22581379;22581379;22581379;22581379;22581379;22581379;22584821;22584821;22584821;22584821;225…	22578327;22579527;22579527;22579527;22579209;22579224;22579798;22580194;22580266;22580411;22580697;22580697;22580697;22580697;22580697;22580697;22580697;22580658;22580697;22580697;22580697;22580697;22580697;22580697;22580697;22581078;22581530;22581530;22581530;22581530;22581530;22581530;22581530;22581530;22581530;22581530;22581530;22581530;22581530;22581530;22584890;22584890;22584890;22584890;225…	+;+;+;+;+;+;+;+;+;+;+;+;+;+;+;+;+;+;+;+;+;+;+;+;+;+;+;+;+;+;+;+;+;+;+;+;+;+;+;+;+;+;+;+;+;+;+;+;+;+;+;+;+;+;+;+;+;+;+;+;+;+;+;+;+;+;+;+;+;+;+;+;+;+;+;+;+;+;+;+;+;+;+;+;+;+;+;+;+;+;+;+;+;+;+;+;+;+;+;+;+;+;+;+;+;+;+;+;+;+;+;+;+;+;+;+;+;+;+;+;+;+;+;+;+;+;+;+;+;+;+;+;+;+;+;+;+;+;+;+	12388	chr8:22578279-22598025	476.565	439.814	138.188	161.404	157.725	141.489	93.001	105.048	66.0702	63.5069	184.281	-0.874295	0.183995	-4.75173	2.01686e-06	0.00260705
33	ENSG00000145908.12	ZNF300	zinc finger protein 300 [Source:HGNC Symbol;Acc:HGNC:13091]	chr5;chr5;chr5;chr5;chr5;chr5;chr5;chr5;chr5;chr5;chr5;chr5;chr5;chr5;chr5;chr5;chr5;chr5;chr5;chr5;chr5;chr5;chr5;chr5;chr5;chr5;chr5;chr5;chr5	150894392;150894392;150894392;150894399;150894399;150898058;150898062;150898062;150898062;150898428;150898428;150898428;150898428;150898428;150903141;150903141;150903141;150903141;150903329;150903864;150903864;150903864;150903864;150903864;150904704;150904704;150904704;150904704;150904704	150896973;150896973;150896973;150896969;150898184;150898184;150898184;150898184;150898184;150898554;150898554;150898554;150898554;150898554;150903182;150903182;150903182;150903182;150903383;150903977;150903977;150903977;150903977;150903977;150904978;150904789;150904983;150904983;150904983	-;-;-;-;-;-;-;-;-;-;-;-;-;-;-;-;-;-;-;-;-;-;-;-;-;-;-;-;-	4411	chr5:150894392-150904983	956.252	942.306	634.161	745.259	635.31	854.546	554.562	441.2	447.328	383.309	659.423	-0.717878	0.151582	-4.73592	2.18061e-06	0.00273329
34	ENSG00000129194.8	SOX15	SRY-box transcription factor 15 [Source:HGNC Symbol;Acc:HGNC:11196]	chr17;chr17;chr17;chr17;chr17;chr17	7588178;7588178;7588999;7589144;7589144;7589987	7588546;7588546;7590091;7590094;7589738;7590072	-;-;-;-;-;-	1465	chr17:7588178-7590094	286.147	226.281	235.33	258.576	236.035	190.897	202.076	173.959	116.977	82.7857	200.906	-0.835023	0.178957	-4.66605	3.0705e-06	0.00369359
35	ENSG00000101335.10	MYL9	myosin light chain 9 [Source:HGNC Symbol;Acc:HGNC:15754]	chr20;chr20;chr20;chr20;chr20;chr20;chr20	36541497;36541519;36544859;36544859;36548032;36549077;36549077	36541561;36541561;36545068;36545068;36548193;36549825;36551447	+;+;+;+;+;+;+	2808	chr20:36541497-36551447	1690.87	1557.41	628.004	580.561	772.078	724.287	455.82	584.065	496.068	404.856	789.402	-0.644994	0.138339	-4.66241	3.12531e-06	0.00369359
36	ENSG00000250479.9	CHCHD10	coiled-coil-helix-coiled-coil-helix domain containing 10 [Source:HGNC Symbol;Acc:HGNC:15559]	chr22;chr22;chr22;chr22;chr22;chr22;chr22;chr22;chr22;chr22;chr22;chr22;chr22;chr22;chr22;chr22;chr22	23765834;23765834;23765834;23765874;23765935;23766128;23766128;23766128;23766128;23766128;23767374;23767374;23767374;23767834;23767834;23767834;23767834	23766026;23766026;23766026;23766026;23766026;23766275;23766275;23766464;23766275;23766296;23767540;23767593;23767593;23767920;23767972;23767942;23767876	-;-;-;-;-;-;-;-;-;-;-;-;-;-;-;-;-	889	chr22:23765834-23767972	881.334	583.231	842.127	793.021	859.212	855.669	865.713	860.55	600.047	385.577	752.648	-0.698442	0.150004	-4.65616	3.22155e-06	0.00370156
37	ENSG00000170561.13	IRX2	iroquois homeobox 2 [Source:HGNC Symbol;Acc:HGNC:14359]	chr5;chr5;chr5;chr5;chr5;chr5;chr5;chr5;chr5	2745845;2746165;2747541;2748345;2748345;2749382;2749382;2751165;2751165	2746786;2747616;2747616;2749052;2749052;2749787;2749787;2751677;2751662	-;-;-;-;-;-;-;-;-	3399	chr5:2745845-2751677	318.404	240.091	478.186	429.862	323.17	259.396	383.486	256.316	181.964	128.148	299.902	-0.748048	0.161047	-4.6449	3.40249e-06	0.0038038
38	ENSG00000185201.16	IFITM2	interferon induced transmembrane protein 2 [Source:HGNC Symbol;Acc:HGNC:5413]	chr11;chr11;chr11;chr11;chr11;chr11;chr11;chr11;chr11;chr11;chr11;chr11;chr11;chr11	307631;307927;308163;308217;308231;308320;308408;308755;309013;309013;309013;309013;309013;314922	307792;308438;308438;308438;308438;308438;308438;308889;309395;309395;309392;309392;309230;315272	+;+;+;+;+;+;+;+;+;+;+;+;+;+	1543	chr11:307631-315272	3422.32	2611.26	1949	1835.56	1997.48	2076.29	1622.35	1649.67	1510.95	1136.32	1981.12	-0.573165	0.123921	-4.62523	3.74183e-06	0.00407308
39	ENSG00000121904.17	CSMD2	CUB and Sushi multiple domains 2 [Source:HGNC Symbol;Acc:HGNC:19290]	chr1;chr1;chr1;chr1;chr1;chr1;chr1;chr1;chr1;chr1;chr1;chr1;chr1;chr1;chr1;chr1;chr1;chr1;chr1;chr1;chr1;chr1;chr1;chr1;chr1;chr1;chr1;chr1;chr1;chr1;chr1;chr1;chr1;chr1;chr1;chr1;chr1;chr1;chr1;chr1;chr1;chr1;chr1;chr1;chr1;chr1;chr1;chr1;chr1;chr1;chr1;chr1;chr1;chr1;chr1;chr1;chr1;chr1;chr1;chr1;chr1;chr1;chr1;chr1;chr1;chr1;chr1;chr1;chr1;chr1;chr1;chr1;chr1;chr1;chr1;chr1;chr1;chr1;chr1;chr1…	33513999;33513999;33513999;33514009;33519465;33519465;33519465;33519465;33519812;33519812;33519812;33519812;33521463;33521463;33521463;33521463;33523307;33523307;33523307;33523307;33524882;33524882;33524882;33524882;33527196;33527196;33527196;33527196;33533050;33533050;33533050;33533050;33533796;33533796;33533796;33533796;33537022;33537022;33537022;33537022;33537436;33537436;33537436;33537436;335…	33516570;33516570;33516570;33516570;33519677;33519677;33519677;33519677;33519950;33519950;33519950;33519950;33521550;33521550;33521550;33521550;33523419;33523419;33523419;33523419;33525043;33525043;33525043;33525043;33527258;33527258;33527258;33527258;33533229;33533229;33533229;33533229;33533907;33533907;33533907;33533907;33537095;33537095;33537095;33537095;33537609;33537609;33537609;33537609;335…	-;-;-;-;-;-;-;-;-;-;-;-;-;-;-;-;-;-;-;-;-;-;-;-;-;-;-;-;-;-;-;-;-;-;-;-;-;-;-;-;-;-;-;-;-;-;-;-;-;-;-;-;-;-;-;-;-;-;-;-;-;-;-;-;-;-;-;-;-;-;-;-;-;-;-;-;-;-;-;-;-;-;-;-;-;-;-;-;-;-;-;-;-;-;-;-;-;-;-;-;-;-;-;-;-;-;-;-;-;-;-;-;-;-;-;-;-;-;-;-;-;-;-;-;-;-;-;-;-;-;-;-;-;-;-;-;-;-;-;-;-;-;-;-;-;-;-;-;-;-;-;-;-;-;-;-;-;-;-;-;-;-;-;-;-;-;-;-;-;-;-;-;-;-;-;-;-;-;-;-;-;-;-;-;-;-;-;-;-;-;-;-;-;-;-;-;-;-;-;-…	18157	chr1:33513999-34165842	418.295	325.08	599.271	475.154	583.47	433.449	716.452	893.325	865.411	940.128	625.004	0.713428	0.1546	4.61467	3.93722e-06	0.00417587
40	ENSG00000177697.19	CD151	CD151 molecule (Raph blood group) [Source:HGNC Symbol;Acc:HGNC:1630]	chr11;chr11;chr11;chr11;chr11;chr11;chr11;chr11;chr11;chr11;chr11;chr11;chr11;chr11;chr11;chr11;chr11;chr11;chr11;chr11;chr11;chr11;chr11;chr11;chr11;chr11;chr11;chr11;chr11;chr11;chr11;chr11;chr11;chr11;chr11;chr11;chr11;chr11;chr11;chr11;chr11;chr11;chr11;chr11;chr11;chr11;chr11;chr11;chr11;chr11;chr11;chr11;chr11;chr11;chr11;chr11;chr11;chr11;chr11;chr11;chr11;chr11;chr11;chr11;chr11;chr11;chr…	832887;832932;832952;832952;832952;832952;832958;832961;832961;832969;832986;832986;832986;832992;832994;832997;833009;833988;834458;834530;834530;834530;834530;834530;834530;834530;834530;834530;834530;834530;834530;834536;834872;835020;835194;835551;836063;836063;836063;836063;836063;836063;836063;836063;836063;836063;836063;836063;836063;836063;836063;836063;836063;836063;836063;836063;836251;…	833026;833026;833022;833026;833026;833026;833022;833022;833026;833022;833026;833026;833026;833026;833026;833026;833022;834067;834591;834591;834745;834591;834803;834591;834591;834591;834745;834591;834591;834591;834591;834591;835139;835139;835324;836153;836153;836153;836153;836153;836153;836153;836153;836539;836153;836153;836153;836153;836153;836153;836153;836153;836480;836153;836153;836153;836442;…	+;+;+;+;+;+;+;+;+;+;+;+;+;+;+;+;+;+;+;+;+;+;+;+;+;+;+;+;+;+;+;+;+;+;+;+;+;+;+;+;+;+;+;+;+;+;+;+;+;+;+;+;+;+;+;+;+;+;+;+;+;+;+;+;+;+;+;+;+;+;+;+;+;+;+;+;+;+;+;+;+;+;+;+;+;+;+;+;+;+;+;+;+;+;+;+;+;+;+;+;+;+;+;+;+;+;+;+;+;+;+;+;+;+;+;+;+;+;+;+;+;+;+;+;+;+;+;+;+;+;+	3894	chr11:832887-839831	1637.8	1245.08	1507.76	1365.35	1447.1	1322.81	1097.64	1110.14	1002.97	843.734	1258.04	-0.5395	0.117925	-4.57493	4.76384e-06	0.00480614
41	ENSG00000105464.3	GRIN2D	glutamate ionotropic receptor NMDA type subunit 2D [Source:HGNC Symbol;Acc:HGNC:4588]	chr19;chr19;chr19;chr19;chr19;chr19;chr19;chr19;chr19;chr19;chr19;chr19;chr19	48394875;48398367;48404734;48413991;48414373;48414864;48416002;48419234;48419585;48421785;48441769;48442150;48442600	48394936;48398857;48405353;48414105;48414584;48415032;48416155;48419359;48419814;48421945;48441956;48442382;48444931	+;+;+;+;+;+;+;+;+;+;+;+;+	5093	chr19:48394875-48444931	1255.93	1320.5	868.123	755.141	875.757	850.054	777.305	751.301	611.961	509.189	857.526	-0.566335	0.123672	-4.57933	4.66475e-06	0.00480614
42	ENSG00000197594.13	ENPP1	ectonucleotide pyrophosphatase/phosphodiesterase 1 [Source:HGNC Symbol;Acc:HGNC:3356]	chr6;chr6;chr6;chr6;chr6;chr6;chr6;chr6;chr6;chr6;chr6;chr6;chr6;chr6;chr6;chr6;chr6;chr6;chr6;chr6;chr6;chr6;chr6;chr6;chr6;chr6;chr6;chr6;chr6;chr6;chr6;chr6;chr6;chr6;chr6;chr6;chr6;chr6;chr6;chr6;chr6;chr6;chr6;chr6;chr6;chr6;chr6;chr6;chr6;chr6;chr6;chr6;chr6;chr6;chr6;chr6;chr6;chr6;chr6;chr6;chr6;chr6;chr6;chr6;chr6;chr6;chr6;chr6;chr6;chr6;chr6;chr6;chr6;chr6;chr6;chr6;chr6;chr6;chr6;chr6…	131808016;131808020;131808034;131808123;131826022;131847776;131847776;131847776;131847776;131849990;131849990;131849990;131849990;131849999;131849999;131851142;131851142;131851142;131851142;131852175;131852175;131854926;131854926;131854926;131854926;131858668;131858668;131858668;131858668;131860387;131860387;131860387;131860387;131861595;131861595;131861595;131861595;131861610;131864506;131864506…	131808275;131808275;131808275;131808275;131826115;131847848;131847848;131847848;131847848;131850081;131850106;131850106;131850106;131850106;131850106;131851267;131851267;131851423;131851267;131852235;131852235;131855023;131855023;131855023;131855023;131858747;131858747;131858747;131858747;131860506;131860506;131860506;131860506;131861704;131861704;131861704;131861704;131861704;131864571;131864571…	+;+;+;+;+;+;+;+;+;+;+;+;+;+;+;+;+;+;+;+;+;+;+;+;+;+;+;+;+;+;+;+;+;+;+;+;+;+;+;+;+;+;+;+;+;+;+;+;+;+;+;+;+;+;+;+;+;+;+;+;+;+;+;+;+;+;+;+;+;+;+;+;+;+;+;+;+;+;+;+;+;+;+;+;+;+;+;+;+;+;+;+;+;+;+;+;+;+;+	9959	chr6:131808016-131895155	2128.94	2478.47	1336.05	1570.4	1513.27	1668.67	989.715	1483.27	1041.96	975.284	1518.6	-0.586433	0.128938	-4.54818	5.41115e-06	0.00532921
43	ENSG00000159176.14	CSRP1	cysteine and glycine rich protein 1 [Source:HGNC Symbol;Acc:HGNC:2469]	chr1;chr1;chr1;chr1;chr1;chr1;chr1;chr1;chr1;chr1;chr1;chr1;chr1;chr1;chr1;chr1;chr1;chr1;chr1;chr1;chr1;chr1;chr1;chr1;chr1;chr1;chr1;chr1;chr1;chr1;chr1;chr1;chr1;chr1;chr1;chr1;chr1;chr1;chr1;chr1;chr1;chr1;chr1;chr1;chr1;chr1;chr1;chr1;chr1;chr1;chr1;chr1;chr1;chr1;chr1;chr1;chr1;chr1;chr1;chr1;chr1;chr1;chr1;chr1;chr1;chr1;chr1;chr1;chr1;chr1;chr1;chr1;chr1;chr1;chr1;chr1;chr1;chr1;chr1;chr1…	201483530;201483530;201483532;201483532;201483532;201483926;201483979;201484240;201484363;201484669;201484677;201484677;201484725;201485283;201485283;201485283;201485283;201485283;201485283;201485283;201485283;201485283;201485283;201485283;201486158;201486915;201488051;201488627;201488855;201488855;201488855;201488855;201488855;201488855;201488855;201488855;201488855;201488855;201488855;201488873…	201484789;201484789;201484789;201484789;201484789;201484058;201484789;201484738;201484789;201484789;201484789;201484789;201484789;201485376;201485376;201485376;201485376;201485376;201485376;201488984;201485376;201485376;201492499;201485376;201487015;201487015;201488104;201488984;201488984;201488984;201488984;201488984;201488984;201488984;201488984;201488984;201488984;201488984;201488984;201488984…	-;-;-;-;-;-;-;-;-;-;-;-;-;-;-;-;-;-;-;-;-;-;-;-;-;-;-;-;-;-;-;-;-;-;-;-;-;-;-;-;-;-;-;-;-;-;-;-;-;-;-;-;-;-;-;-;-;-;-;-;-;-;-;-;-;-;-;-;-;-;-;-;-;-;-;-;-;-;-;-;-;-;-;-;-;-;-;-	10318	chr1:201483530-201509456	1036.37	1164.34	1173.91	1119.95	946.347	1065.66	866.862	695.836	682.364	581.768	933.341	-0.600093	0.132999	-4.51202	6.42145e-06	0.00604399
44	ENSG00000171466.10	ZNF562	zinc finger protein 562 [Source:HGNC Symbol;Acc:HGNC:25950]	chr19;chr19;chr19;chr19;chr19;chr19;chr19;chr19;chr19;chr19;chr19;chr19;chr19;chr19;chr19;chr19;chr19;chr19;chr19;chr19;chr19;chr19;chr19;chr19;chr19;chr19;chr19;chr19;chr19;chr19;chr19;chr19;chr19;chr19;chr19;chr19;chr19;chr19;chr19	9641807;9641808;9652713;9652821;9653708;9653758;9656547;9656547;9656547;9656547;9656547;9656547;9658009;9658009;9658009;9658009;9658009;9659379;9659379;9659379;9659379;9659379;9659463;9660720;9660720;9660720;9660720;9660720;9660720;9660720;9660720;9674632;9675015;9675015;9675015;9675015;9675015;9675015;9675015	9653881;9653881;9653878;9653878;9653881;9653881;9656653;9656653;9656653;9656653;9656653;9656653;9658135;9658135;9658135;9658135;9658135;9659467;9659467;9659467;9659467;9659467;9659467;9660874;9660821;9660874;9660874;9660874;9660874;9660874;9660874;9675048;9675086;9675080;9675052;9675080;9675058;9675082;9675100	-;-;-;-;-;-;-;-;-;-;-;-;-;-;-;-;-;-;-;-;-;-;-;-;-;-;-;-;-;-;-;-;-;-;-;-;-;-;-	13022	chr19:9641807-9675100	1061.35	1241.89	631.424	802.903	821.712	854.546	902.455	1131.15	1284.58	1262.2	999.42	0.553264	0.122627	4.51176	6.42915e-06	0.00604399
45	ENSG00000128731.18	HERC2	HECT and RLD domain containing E3 ubiquitin protein ligase 2 [Source:HGNC Symbol;Acc:HGNC:4868]	chr15;chr15;chr15;chr15;chr15;chr15;chr15;chr15;chr15;chr15;chr15;chr15;chr15;chr15;chr15;chr15;chr15;chr15;chr15;chr15;chr15;chr15;chr15;chr15;chr15;chr15;chr15;chr15;chr15;chr15;chr15;chr15;chr15;chr15;chr15;chr15;chr15;chr15;chr15;chr15;chr15;chr15;chr15;chr15;chr15;chr15;chr15;chr15;chr15;chr15;chr15;chr15;chr15;chr15;chr15;chr15;chr15;chr15;chr15;chr15;chr15;chr15;chr15;chr15;chr15;chr15;chr…	28111040;28111079;28111279;28111762;28113071;28113071;28113071;28113071;28113573;28113573;28113573;28113573;28114612;28114612;28114612;28115281;28115429;28115429;28115429;28116665;28116665;28116665;28116665;28117013;28117013;28117013;28121346;28121346;28124037;28124037;28125006;28125006;28130163;28130300;28130503;28130503;28132100;28132100;28132100;28132653;28132653;28135478;28135478;28135478;281…	28112035;28112035;28112035;28112035;28113283;28113283;28113283;28113283;28113717;28113678;28113678;28113678;28114802;28114802;28114802;28115541;28115541;28115541;28115541;28118421;28116859;28116859;28116859;28117551;28117154;28117154;28121429;28121429;28124234;28124234;28125193;28125193;28130302;28130302;28130594;28130594;28132397;28132261;28132261;28132830;28132830;28135556;28135692;28135692;281…	-;-;-;-;-;-;-;-;-;-;-;-;-;-;-;-;-;-;-;-;-;-;-;-;-;-;-;-;-;-;-;-;-;-;-;-;-;-;-;-;-;-;-;-;-;-;-;-;-;-;-;-;-;-;-;-;-;-;-;-;-;-;-;-;-;-;-;-;-;-;-;-;-;-;-;-;-;-;-;-;-;-;-;-;-;-;-;-;-;-;-;-;-;-;-;-;-;-;-;-;-;-;-;-;-;-;-;-;-;-;-;-;-;-;-;-;-;-;-;-;-;-;-;-;-;-;-;-;-;-;-;-;-;-;-;-;-;-;-;-;-;-;-;-;-;-;-;-;-;-;-;-;-;-;-;-;-;-;-;-;-;-;-;-;-;-;-;-;-;-;-;-;-;-;-;-;-;-;-;-;-;-;-;-;-;-;-;-;-;-;-;-;-;-;-;-;-	20190	chr15:28111040-28322179	10761.2	11257.7	13493.2	14750.4	15522.1	14788.9	18602.5	17947.2	19511.3	21215.8	15785	0.405603	0.0911839	4.44818	8.65994e-06	0.00796022
46	ENSG00000197747.9	S100A10	S100 calcium binding protein A10 [Source:HGNC Symbol;Acc:HGNC:10487]	chr1;chr1;chr1;chr1;chr1;chr1;chr1;chr1;chr1;chr1;chr1;chr1;chr1	151982915;151982918;151983232;151984077;151985158;151986099;151986099;151986099;151986099;151992523;151993752;151993752;151993752	151983324;151983324;151983324;151984183;151985335;151986251;151986251;151986251;151986251;151992578;151993824;151993829;151993859	-;-;-;-;-;-;-;-;-;-;-;-;-	1012	chr1:151982915-151993859	1569.13	1530.85	1182.81	1334.88	1088.63	1340.77	791.083	838.7	826.419	804.042	1130.73	-0.523922	0.118693	-4.41409	1.01437e-05	0.00912139
47	ENSG00000003249.14	DBNDD1	dysbindin domain containing 1 [Source:HGNC Symbol;Acc:HGNC:28455]	chr16;chr16;chr16;chr16;chr16;chr16;chr16;chr16;chr16;chr16;chr16;chr16;chr16;chr16;chr16;chr16;chr16;chr16;chr16;chr16;chr16;chr16;chr16	90004871;90004871;90004871;90004871;90004873;90006189;90006480;90008784;90008784;90008784;90008784;90008784;90008784;90009284;90009284;90009284;90009284;90009284;90009957;90011584;90019311;90019728;90019728	90006492;90006492;90006492;90006492;90007761;90006492;90006492;90008924;90008924;90008924;90008924;90008924;90009004;90009430;90009430;90009430;90009430;90010211;90010121;90011696;90019456;90019880;90020128	-;-;-;-;-;-;-;-;-;-;-;-;-;-;-;-;-;-;-;-;-;-;-	4700	chr16:90004871-90020128	1615.95	1349.19	1958.58	1575.34	2033.87	1922.45	1530.5	1777.41	1481.7	1071.68	1631.67	-0.574302	0.131367	-4.37175	1.23252e-05	0.0108473
48	ENSG00000242759.8	LINC00882	long intergenic non-protein coding RNA 882 [Source:HGNC Symbol;Acc:HGNC:48568]	chr3;chr3;chr3;chr3;chr3;chr3;chr3;chr3;chr3;chr3;chr3;chr3;chr3;chr3;chr3;chr3;chr3;chr3;chr3;chr3;chr3;chr3;chr3;chr3;chr3;chr3;chr3;chr3;chr3;chr3;chr3;chr3;chr3;chr3;chr3;chr3;chr3;chr3;chr3;chr3;chr3;chr3;chr3;chr3;chr3;chr3;chr3;chr3;chr3;chr3;chr3;chr3;chr3;chr3;chr3;chr3;chr3;chr3;chr3;chr3;chr3;chr3;chr3;chr3;chr3;chr3;chr3;chr3;chr3;chr3;chr3;chr3;chr3;chr3;chr3;chr3;chr3;chr3;chr3;chr3…	106449775;106500717;106557279;106630469;106631817;106809285;106811414;106812770;106830686;106836811;106837621;106837622;106837622;106837622;106838327;106838327;106838329;106838330;106839475;106839475;106839475;106839475;106839475;106839475;106839475;106839475;106839475;106842893;106842893;106842894;106842894;106842894;106842894;106842894;106842894;106842894;106842907;106842907;106842907;106842907…	106450097;106500813;106557391;106630531;106631873;106811014;106811624;106812861;106833050;106838782;106838782;106838782;106838782;106838782;106838782;106838782;106838782;106838782;106839592;106839592;106839592;106839592;106839592;106839592;106839592;106839592;106839592;106843067;106843067;106843067;106843067;106843067;106843067;106843067;106843067;106843067;106843067;106843067;106843067;106843067…	-;-;-;-;-;-;-;-;-;-;-;-;-;-;-;-;-;-;-;-;-;-;-;-;-;-;-;-;-;-;-;-;-;-;-;-;-;-;-;-;-;-;-;-;-;-;-;-;-;-;-;-;-;-;-;-;-;-;-;-;-;-;-;-;-;-;-;-;-;-;-;-;-;-;-;-;-;-;-;-;-;-;-;-;-;-;-;-;-;-;-;-;-;-;-;-;-;-;-;-;-;-;-;-;-;-;-;-;-;-;-;-;-;-;-;-;-;-;-;-;-;-;-;-;-;-;-;-;-;-;-;-;-;-;-;-;-;-;-;-;-;-;-;-;-;-;-;-;-;-;-;-;-;-;-;-;-;-;-;-;-;-;-;-;-;-;-;-;-;-;-;-;-;-;-;-;-;-;-;-;-;-;-;-;-;-;-;-;-;-;-;-;-;-;-;-;-;-;-;-…	19150	chr3:106449775-107240671	250.769	456.811	71.8305	85.643	76.1048	60.638	21.8151	21.8499	17.3299	20.4129	108.32	-0.925825	0.2126	-4.35476	1.3321e-05	0.0114794
49	ENSG00000147804.10	SLC39A4	solute carrier family 39 member 4 [Source:HGNC Symbol;Acc:HGNC:17129]	chr8;chr8;chr8;chr8;chr8;chr8;chr8;chr8;chr8;chr8;chr8;chr8;chr8;chr8;chr8;chr8;chr8;chr8;chr8;chr8;chr8;chr8;chr8;chr8;chr8;chr8;chr8;chr8;chr8;chr8;chr8;chr8;chr8;chr8;chr8;chr8;chr8;chr8;chr8;chr8;chr8;chr8;chr8;chr8;chr8;chr8;chr8;chr8;chr8	144409742;144410395;144412414;144412414;144412414;144412414;144412415;144412563;144412759;144412759;144412759;144412759;144412759;144412759;144413237;144413237;144413237;144413237;144413237;144413237;144413340;144413513;144413513;144413513;144413513;144413513;144413513;144413513;144413750;144413750;144413750;144413958;144413958;144413958;144414262;144414262;144414725;144414725;144414866;144414974…	144409921;144412946;144412666;144412666;144412666;144412666;144412666;144412666;144412946;144412946;144412946;144412946;144412946;144412946;144413591;144413389;144413389;144413389;144413389;144413389;144413389;144413567;144413567;144413567;144413586;144413585;144413569;144413571;144413881;144413881;144413881;144414081;144414095;144414095;144414434;144414434;144414896;144414896;144414896;144415110…	-;-;-;-;-;-;-;-;-;-;-;-;-;-;-;-;-;-;-;-;-;-;-;-;-;-;-;-;-;-;-;-;-;-;-;-;-;-;-;-;-;-;-;-;-;-;-;-;-	4982	chr8:144409742-144416844	277.823	191.223	332.473	287.398	303.316	278.485	238.817	210.095	189.546	127.014	243.619	-0.720235	0.167537	-4.29897	1.71593e-05	0.0144852
50	ENSG00000183439.9	TRIM61	tripartite motif containing 61 [Source:HGNC Symbol;Acc:HGNC:24339]	chr4;chr4;chr4;chr4;chr4;chr4;chr4;chr4	164954446;164954976;164968374;164969478;164976688;164976688;164977531;164977531	164954768;164955096;164970339;164970339;164976820;164976825;164977668;164977657	-;-;-;-;-;-;-;-	2686	chr4:164954446-164977668	95.7293	103.048	128.611	106.23	114.709	140.366	88.4084	58.8267	51.9896	46.4961	93.4414	-0.883983	0.205891	-4.29344	1.75926e-05	0.014554
51	ENSG00000130202.10	NECTIN2	nectin cell adhesion molecule 2 [Source:HGNC Symbol;Acc:HGNC:9707]	chr19;chr19;chr19;chr19;chr19;chr19;chr19;chr19;chr19;chr19;chr19;chr19;chr19;chr19;chr19;chr19;chr19;chr19;chr19;chr19;chr19;chr19;chr19;chr19;chr19	44846175;44846297;44865271;44865271;44871853;44871853;44871853;44873916;44873916;44873916;44873942;44874330;44874330;44874330;44874330;44874379;44878223;44878373;44878553;44882211;44882338;44885937;44886133;44888110;44888110	44846613;44846613;44865660;44865660;44872149;44872149;44872149;44874033;44874033;44874033;44874033;44874478;44874689;44874478;44874478;44874462;44878941;44878938;44878938;44882364;44882364;44886000;44886219;44888894;44889223	+;+;+;+;+;+;+;+;+;+;+;+;+;+;+;+;+;+;+;+;+;+;+;+;+	3742	chr19:44846175-44889223	4778.14	4092.18	3689.35	3670.3	4004.88	3438.4	3398.56	3653.14	2835.6	2494.91	3605.54	-0.4501	0.1061	-4.24224	2.21301e-05	0.0179488
52	ENSG00000223756.6	TSSC2	tumor suppressing subtransferable candidate 2 (pseudogene) [Source:HGNC Symbol;Acc:HGNC:12384]	chr11;chr11;chr11;chr11;chr11;chr11;chr11;chr11;chr11;chr11;chr11;chr11;chr11;chr11;chr11;chr11;chr11;chr11;chr11;chr11;chr11;chr11;chr11;chr11;chr11;chr11;chr11;chr11;chr11;chr11;chr11;chr11;chr11;chr11;chr11;chr11;chr11;chr11;chr11	3380961;3380978;3380993;3383462;3383462;3383462;3383462;3383462;3384167;3384167;3384167;3384167;3384167;3384899;3393086;3395713;3397089;3397117;3397117;3401759;3401759;3401759;3402613;3402613;3402613;3402915;3402915;3403593;3403593;3404854;3404854;3406499;3406499;3406499;3407622;3407622;3408686;3408686;3408686	3381044;3381044;3381044;3383546;3383546;3383546;3383546;3383546;3384284;3384411;3384284;3384284;3384284;3384968;3393159;3395888;3397239;3398090;3397406;3401867;3401867;3401867;3402729;3402729;3402729;3402956;3402956;3403652;3403652;3404963;3404963;3406610;3406715;3407697;3407697;3407697;3408810;3408961;3408978	+;+;+;+;+;+;+;+;+;+;+;+;+;+;+;+;+;+;+;+;+;+;+;+;+;+;+;+;+;+;+;+;+;+;+;+;+;+;+	3666	chr11:3380961-3408978	4717.79	3752.23	3536.11	2953.04	3386.11	2819.66	2563.84	2851.41	2227.97	2062.84	3087.1	-0.488066	0.115371	-4.23039	2.33285e-05	0.0185569
53	ENSG00000234787.8	LINC00458	long intergenic non-protein coding RNA 458 [Source:HGNC Symbol;Acc:HGNC:42807]	chr13;chr13;chr13;chr13;chr13;chr13;chr13;chr13;chr13;chr13;chr13;chr13;chr13;chr13;chr13;chr13;chr13;chr13;chr13;chr13;chr13;chr13;chr13;chr13;chr13;chr13	54115783;54115849;54120940;54124324;54124813;54124995;54125149;54126862;54127280;54127280;54127280;54127280;54127280;54127361;54130874;54130874;54130874;54130874;54132613;54132613;54132613;54132613;54132613;54136133;54136694;54142049	54116209;54116209;54121044;54124755;54125272;54125272;54125272;54127429;54127429;54127429;54127429;54127343;54127429;54127429;54131071;54131071;54131071;54131071;54132851;54132819;54132866;54132862;54132866;54136176;54136844;54142319	-;-;-;-;-;-;-;-;-;-;-;-;-;-;-;-;-;-;-;-;-;-;-;-;-;-	2910	chr13:54115783-54142319	1400.56	1042.17	220.28	326.926	461.041	695.091	59.7044	72.2728	109.395	38.5577	442.6	-0.874679	0.208882	-4.18744	2.82124e-05	0.0220184
54	ENSG00000108510.10	MED13	mediator complex subunit 13 [Source:HGNC Symbol;Acc:HGNC:22474]	chr17;chr17;chr17;chr17;chr17;chr17;chr17;chr17;chr17;chr17;chr17;chr17;chr17;chr17;chr17;chr17;chr17;chr17;chr17;chr17;chr17;chr17;chr17;chr17;chr17;chr17;chr17;chr17;chr17;chr17;chr17;chr17;chr17;chr17;chr17;chr17;chr17;chr17;chr17;chr17;chr17;chr17	61942605;61946917;61950825;61952965;61955311;61955382;61955680;61955680;61956339;61960867;61961588;61962752;61965006;61966462;61968035;61972727;61982198;61984171;61984651;61985000;61987007;61992540;61995152;62010427;62010550;62029277;62029298;62029541;62029541;62029851;62029851;62029851;62031444;62031444;62031513;62032349;62033787;62033787;62035463;62052537;62063067;62065140	61946600;61947017;61950998;61953113;61955567;61955567;61955838;61955763;61956481;61961090;61961779;61962971;61965468;61966651;61968258;61972888;61983114;61984367;61984865;61985090;61987128;61992621;61995365;62011233;62011233;62031489;62029651;62029651;62029651;62030013;62030000;62030013;62031638;62031638;62031638;62032473;62033825;62033984;62035608;62052705;62063301;62065278	-;-;-;-;-;-;-;-;-;-;-;-;-;-;-;-;-;-;-;-;-;-;-;-;-;-;-;-;-;-;-;-;-;-;-;-;-;-;-;-;-;-	12673	chr17:61942605-62065278	3495.16	4103.86	3183.12	3537.72	3417	3538.34	3824.52	4012.82	4399.62	4859.41	3837.16	0.39111	0.0936146	4.17788	2.94241e-05	0.0225389
55	ENSG00000198865.10	CCDC152	coiled-coil domain containing 152 [Source:HGNC Symbol;Acc:HGNC:34438]	chr5;chr5;chr5;chr5;chr5;chr5;chr5;chr5;chr5;chr5;chr5;chr5;chr5;chr5;chr5;chr5	42756818;42756818;42759120;42759120;42762443;42762443;42769597;42769597;42779458;42783474;42796829;42796829;42799375;42799375;42799659;42799659	42756885;42756885;42759208;42759208;42762548;42762548;42769665;42769665;42779522;42783576;42796956;42796956;42799458;42799458;42802439;42800351	+;+;+;+;+;+;+;+;+;+;+;+;+;+;+;+	3493	chr5:42756818-42802439	248.688	343.14	294.163	288.222	297.801	359.336	213.558	152.109	170.049	174.644	254.171	-0.732174	0.17703	-4.13589	3.53588e-05	0.0265924
56	ENSG00000132718.9	SYT11	synaptotagmin 11 [Source:HGNC Symbol;Acc:HGNC:19239]	chr1;chr1;chr1;chr1	155859567;155867965;155880500;155881198	155859795;155868791;155880623;155885199	+;+;+;+	5182	chr1:155859567-155885199	185.215	146.605	521.968	538.563	431.261	504.193	763.527	797.522	740.852	706.514	533.622	0.562493	0.13752	4.09025	4.30914e-05	0.0316188
57	ENSG00000106333.13	PCOLCE	procollagen C-endopeptidase enhancer [Source:HGNC Symbol;Acc:HGNC:8738]	chr7;chr7;chr7;chr7;chr7;chr7;chr7;chr7;chr7;chr7;chr7;chr7;chr7;chr7;chr7;chr7;chr7;chr7;chr7;chr7;chr7;chr7;chr7;chr7;chr7;chr7;chr7;chr7;chr7;chr7;chr7;chr7;chr7;chr7	100602363;100602403;100603163;100603430;100603430;100603786;100603959;100603959;100603959;100604032;100604428;100604438;100604817;100604988;100605091;100605091;100605091;100605091;100605153;100605505;100605505;100605676;100605676;100606149;100606416;100606416;100607452;100607452;100607452;100607637;100607637;100607637;100607937;100607937	100602551;100602551;100603538;100603538;100603538;100604188;100604217;100604136;100604217;100604217;100604905;100604502;100605215;100605215;100605590;100605566;100605232;100605215;100605215;100605812;100605552;100605765;100605812;100606630;100606630;100606630;100607523;100607523;100607523;100607743;100607807;100607807;100608171;100608175	+;+;+;+;+;+;+;+;+;+;+;+;+;+;+;+;+;+;+;+;+;+;+;+;+;+;+;+;+;+;+;+;+;+	3346	chr7:100602363-100608175	1066.55	871.128	968.001	905.016	1068.78	1055.55	930.01	847.944	802.59	677.029	919.259	-0.483022	0.118165	-4.08768	4.3571e-05	0.0316188
58	ENSG00000250616.2	AC012645.1	novel transcript, antisense to YPEL3	chr16;chr16	30096430;30103457	30097419;30104116	+;+	1650	chr16:30096430-30104116	461.998	473.809	446.717	395.275	423.54	402.007	290.485	277.326	250.2	264.234	368.559	-0.591918	0.145437	-4.06992	4.70285e-05	0.0335394
59	ENSG00000162601.11	MYSM1	Myb like, SWIRM and MPN domains 1 [Source:HGNC Symbol;Acc:HGNC:29401]	chr1;chr1;chr1;chr1;chr1;chr1;chr1;chr1;chr1;chr1;chr1;chr1;chr1;chr1;chr1;chr1;chr1;chr1;chr1;chr1;chr1;chr1;chr1;chr1;chr1;chr1;chr1;chr1;chr1;chr1;chr1;chr1;chr1;chr1;chr1;chr1;chr1;chr1;chr1;chr1;chr1;chr1;chr1;chr1;chr1;chr1;chr1;chr1;chr1;chr1;chr1;chr1;chr1;chr1;chr1;chr1;chr1;chr1;chr1;chr1;chr1;chr1;chr1;chr1;chr1;chr1;chr1;chr1;chr1;chr1;chr1;chr1;chr1;chr1;chr1;chr1;chr1;chr1;chr1;chr1…	58643440;58646427;58654739;58654743;58654751;58655398;58658968;58659144;58659153;58659213;58661170;58661170;58661170;58661170;58661170;58661170;58661170;58661170;58661170;58661406;58661406;58661406;58661406;58661406;58661406;58661406;58661406;58661406;58663450;58665499;58665499;58665499;58665499;58665499;58665499;58665499;58665499;58665499;58667038;58667038;58667038;58667038;58667038;58667038;586…	58645384;58646569;58660155;58660155;58660155;58660155;58660155;58660155;58660155;58660155;58661227;58661227;58661227;58661227;58661227;58661227;58661227;58661227;58661227;58661511;58661511;58663522;58661511;58661511;58661511;58661511;58661511;58661511;58663522;58665631;58665631;58665631;58665631;58665631;58665631;58665631;58665631;58665631;58667226;58667226;58667226;58667226;58667226;58667226;586…	-;-;-;-;-;-;-;-;-;-;-;-;-;-;-;-;-;-;-;-;-;-;-;-;-;-;-;-;-;-;-;-;-;-;-;-;-;-;-;-;-;-;-;-;-;-;-;-;-;-;-;-;-;-;-;-;-;-;-;-;-;-;-;-;-;-;-;-;-;-;-;-;-;-;-;-;-;-;-;-;-;-;-;-;-;-;-;-;-;-;-;-;-;-;-;-;-;-;-;-;-;-;-;-;-;-;-;-;-;-;-;-;-;-;-;-;-;-;-;-;-;-;-;-;-;-;-;-;-;-;-;-;-;-;-;-;-;-;-;-;-;-;-;-;-;-;-;-;-;-;-;-;-;-;-;-;-;-;-;-;-;-;-;-;-;-;-;-	13115	chr1:58643440-58700077	6715.62	7715.86	2409.4	2855.86	3231.7	4353.58	2940.44	3046.38	4661.74	5599.94	4353.05	0.41553	0.102397	4.05803	4.94882e-05	0.0346954
60	ENSG00000155760.2	FZD7	frizzled class receptor 7 [Source:HGNC Symbol;Acc:HGNC:4045]	chr2	202034587	202038445	+	3859	chr2:202034587-202038445	17016.9	16616.2	13548.6	15582.9	13647	11549.3	11811.1	10830	9308.31	9113.24	12902.4	-0.422537	0.104377	-4.04817	5.1619e-05	0.0350436
61	ENSG00000128285.4	MCHR1	melanin concentrating hormone receptor 1 [Source:HGNC Symbol;Acc:HGNC:4479]	chr22;chr22;chr22;chr22;chr22;chr22;chr22;chr22;chr22	40678750;40679273;40679273;40680107;40680949;40680949;40680949;40680949;40681503	40679734;40679404;40679734;40680216;40681124;40682083;40681412;40682814;40682083	+;+;+;+;+;+;+;+;+	2961	chr22:40678750-40682814	39.5404	47.8058	129.979	110.348	106.988	136.997	207.817	214.297	257.782	221.14	147.269	0.755746	0.186701	4.0479	5.16792e-05	0.0350436
62	ENSG00000243004.6	AC005062.1	novel transcript, sense overlapping to MACC1	chr7;chr7;chr7;chr7;chr7;chr7;chr7;chr7;chr7;chr7;chr7;chr7;chr7;chr7;chr7;chr7;chr7;chr7;chr7;chr7;chr7;chr7;chr7;chr7;chr7;chr7;chr7;chr7;chr7;chr7;chr7;chr7;chr7;chr7;chr7;chr7;chr7;chr7;chr7;chr7;chr7	19918981;19918992;19919200;19919866;19931071;19931253;19933509;19943219;19960922;19960922;19960922;19960922;19960922;19960922;19960922;19968137;19968137;19968137;19968137;19968154;19968154;19968154;20002720;20002720;20007105;20028919;20028919;20028919;20028919;20045503;20045503;20045503;20045503;20125080;20129120;20130913;20131678;20133924;20140317;20140317;20140317	19919260;19919260;19919260;19919977;19931298;19931298;19934053;19943488;19960994;19960994;19960994;19960994;19960994;19960994;19960994;19968395;19968395;19968395;19968237;19968395;19968358;19968395;20002844;20002922;20007352;20028959;20028959;20028959;20028959;20045561;20045561;20045561;20045561;20125162;20129255;20130973;20131719;20134255;20140453;20140426;20140374	-;-;-;-;-;-;-;-;-;-;-;-;-;-;-;-;-;-;-;-;-;-;-;-;-;-;-;-;-;-;-;-;-;-;-;-;-;-;-;-;-	3109	chr7:19918981-20140453	409.971	480.183	105.351	171.286	183.093	285.223	56.2599	97.4842	64.9871	30.6194	188.446	-0.870291	0.215942	-4.03021	5.57264e-05	0.0371785
63	ENSG00000152779.14	SLC16A12	solute carrier family 16 member 12 [Source:HGNC Symbol;Acc:HGNC:23094]	chr10;chr10;chr10;chr10;chr10;chr10;chr10;chr10;chr10;chr10;chr10	89430299;89436060;89438604;89441108;89443756;89462379;89462503;89534501;89535442;89555882;89556524	89433326;89436319;89439183;89441251;89443859;89462624;89462624;89534640;89535594;89555981;89556641	-;-;-;-;-;-;-;-;-;-;-	4873	chr10:89430299-89556641	65.5537	88.1752	230.542	209.167	208.461	201.004	385.782	347.077	332.517	377.639	244.592	0.662179	0.165634	3.99783	6.39247e-05	0.0419712
64	ENSG00000088325.16	TPX2	TPX2 microtubule nucleation factor [Source:HGNC Symbol;Acc:HGNC:1249]	chr20;chr20;chr20;chr20;chr20;chr20;chr20;chr20;chr20;chr20;chr20;chr20;chr20;chr20;chr20;chr20;chr20;chr20;chr20;chr20;chr20;chr20;chr20;chr20;chr20;chr20;chr20;chr20;chr20;chr20;chr20;chr20;chr20;chr20;chr20;chr20;chr20	31739271;31739290;31742541;31742541;31757407;31757407;31760057;31760057;31766556;31766556;31770343;31770343;31771560;31771560;31775867;31775867;31777487;31777487;31778813;31778813;31780939;31782249;31782249;31783705;31783705;31792735;31792735;31793848;31793848;31794402;31794402;31797404;31797404;31798365;31798365;31800970;31800970	31739621;31739621;31742647;31742647;31757582;31757582;31760179;31760179;31766682;31766682;31770471;31770471;31771682;31771682;31775988;31775988;31777638;31777638;31778984;31778984;31781046;31782390;31782390;31783921;31783921;31792830;31792830;31794024;31794024;31794548;31794548;31797515;31797515;31798552;31798552;31801800;31801805	+;+;+;+;+;+;+;+;+;+;+;+;+;+;+;+;+;+;+;+;+;+;+;+;+;+;+;+;+;+;+;+;+;+;+;+;+	3605	chr20:31739271-31801805	7932	8822.83	7259.67	7980.45	7685.48	7950.31	8475.73	8868.54	10332.9	9969.44	8527.74	0.360669	0.0907868	3.9727	7.10629e-05	0.0459288
65	ENSG00000244486.9	SCARF2	scavenger receptor class F member 2 [Source:HGNC Symbol;Acc:HGNC:19869]	chr22;chr22;chr22;chr22;chr22;chr22;chr22;chr22;chr22;chr22;chr22;chr22;chr22;chr22;chr22;chr22;chr22;chr22;chr22;chr22;chr22;chr22;chr22;chr22;chr22;chr22;chr22	20424584;20424815;20426087;20427398;20427398;20427398;20429225;20429225;20429225;20429536;20429536;20429536;20429730;20429730;20429730;20430429;20430429;20430690;20430690;20431018;20431018;20431745;20431745;20431930;20431930;20437582;20437582	20426282;20426282;20426282;20427550;20427550;20427550;20429340;20429355;20429340;20429653;20429653;20429653;20429926;20429833;20429833;20430557;20430557;20430908;20430908;20431537;20431537;20431846;20431846;20431988;20431988;20437826;20437825	-;-;-;-;-;-;-;-;-;-;-;-;-;-;-;-;-;-;-;-;-;-;-;-;-;-;-	3572	chr22:20424584-20437826	591.024	426.003	274.324	257.752	303.316	344.738	230.78	262.199	192.795	178.046	306.098	-0.654647	0.166759	-3.92571	8.64746e-05	0.0550298
66	ENSG00000236673.5	AL117378.1	novel transcript	chr6;chr6;chr6;chr6;chr6;chr6;chr6	131901963;131901964;131903648;131903947;131907406;131907406;131918450	131902151;131902151;131904234;131904234;131907530;131907530;131920565	+;+;+;+;+;+;+	3017	chr6:131901963-131920565	2626.31	2209.69	708.043	1016.19	1129.44	1469.91	261.781	699.197	319.52	244.955	1068.5	-0.845245	0.21599	-3.91336	9.10222e-05	0.0567726
67	ENSG00000157778.9	PSMG3	proteasome assembly chaperone 3 [Source:HGNC Symbol;Acc:HGNC:22420]	chr7;chr7;chr7;chr7;chr7;chr7;chr7;chr7	1567332;1567351;1567613;1569124;1569124;1569124;1570009;1570474	1567850;1567850;1567850;1569360;1569360;1570032;1570045;1571005	-;-;-;-;-;-;-;-	1973	chr7:1567332-1571005	925.036	872.191	918.062	881.958	1041.2	844.44	770.416	773.151	699.694	613.522	833.967	-0.475293	0.121531	-3.91089	9.19583e-05	0.0567726
68	ENSG00000177666.17	PNPLA2	patatin like phospholipase domain containing 2 [Source:HGNC Symbol;Acc:HGNC:30802]	chr11;chr11;chr11;chr11;chr11;chr11;chr11;chr11;chr11;chr11;chr11;chr11;chr11;chr11;chr11;chr11;chr11;chr11;chr11;chr11;chr11;chr11;chr11;chr11;chr11;chr11;chr11	818914;819574;820835;821628;821774;821958;821958;821958;822016;822397;822397;823527;823527;823527;823543;823648;823694;823694;823998;823998;824314;824314;824314;824314;824523;824523;824523	818958;819905;821860;821860;821860;822023;822258;822023;822606;822606;822606;823572;824130;823587;823587;823855;824130;823855;824130;824130;824436;824437;824436;824436;825218;825219;825573	+;+;+;+;+;+;+;+;+;+;+;+;+;+;+;+;+;+;+;+;+;+;+;+;+;+;+	3831	chr11:818914-825573	1365.18	1196.21	1351.78	1276.41	1166.94	1070.15	1145.87	1218.55	892.489	645.275	1132.89	-0.49313	0.126456	-3.89962	9.6342e-05	0.0577549
69	ENSG00000258376.2	AC004846.1	novel transcript, antisense to PAPLN	chr14;chr14	73242651;73245524	73245244;73245979	-;-	3050	chr14:73242651-73245979	71.797	54.1799	89.6171	65.8792	91.5464	75.236	65.4452	45.3806	23.8286	34.0215	61.6931	-0.836717	0.214499	-3.90079	9.58793e-05	0.0577549
70	ENSG00000150893.11	FREM2	FRAS1 related extracellular matrix 2 [Source:HGNC Symbol;Acc:HGNC:25396]	chr13;chr13;chr13;chr13;chr13;chr13;chr13;chr13;chr13;chr13;chr13;chr13;chr13;chr13;chr13;chr13;chr13;chr13;chr13;chr13;chr13;chr13;chr13;chr13;chr13;chr13;chr13;chr13	38687077;38697698;38764304;38769578;38783070;38784557;38821696;38846573;38846573;38848461;38848461;38850038;38850038;38850944;38851686;38856126;38857875;38859287;38861431;38864275;38872742;38874482;38876022;38876248;38877117;38878134;38878831;38880284	38692517;38697787;38764450;38769808;38783195;38784808;38821848;38846722;38846722;38848670;38848670;38850235;38850235;38851108;38851868;38856256;38858033;38859590;38861562;38864606;38872934;38874586;38876149;38876382;38877243;38878321;38878977;38887131	+;+;+;+;+;+;+;+;+;+;+;+;+;+;+;+;+;+;+;+;+;+;+;+;+;+;+;+	16275	chr13:38687077-38887131	4163.18	4217.54	7857.57	7332.36	7574.08	6914.97	10075.1	9361	9125.27	9748.3	7636.94	0.364353	0.0935883	3.89315	9.8951e-05	0.0584716
71	ENSG00000003436.16	TFPI	tissue factor pathway inhibitor [Source:HGNC Symbol;Acc:HGNC:11760]	chr2;chr2;chr2;chr2;chr2;chr2;chr2;chr2;chr2;chr2;chr2;chr2;chr2;chr2;chr2;chr2;chr2;chr2;chr2;chr2;chr2;chr2;chr2;chr2;chr2;chr2;chr2;chr2;chr2;chr2;chr2;chr2;chr2;chr2;chr2;chr2;chr2;chr2;chr2;chr2;chr2;chr2;chr2;chr2;chr2;chr2;chr2;chr2;chr2;chr2;chr2;chr2;chr2;chr2;chr2;chr2;chr2;chr2;chr2;chr2;chr2;chr2;chr2;chr2;chr2;chr2;chr2;chr2;chr2;chr2;chr2	187464230;187464230;187467002;187467753;187467753;187467753;187467875;187478578;187478585;187483930;187484124;187484124;187484124;187484124;187484124;187484124;187484811;187484811;187484811;187484811;187484811;187484811;187488337;187488337;187488337;187488337;187488337;187488337;187496881;187496881;187496881;187496881;187496881;187496881;187496881;187496881;187496881;187496884;187496972;187497016…	187467042;187467042;187467042;187467932;187467932;187467932;187467932;187478803;187478803;187484216;187484216;187484216;187484216;187484987;187484216;187484216;187484987;187484987;187484987;187484987;187484987;187484987;187488375;187488375;187488375;187488375;187488375;187488375;187497078;187497078;187497078;187496976;187497078;187497078;187497078;187497078;187497078;187497078;187497078;187497078…	-;-;-;-;-;-;-;-;-;-;-;-;-;-;-;-;-;-;-;-;-;-;-;-;-;-;-;-;-;-;-;-;-;-;-;-;-;-;-;-;-;-;-;-;-;-;-;-;-;-;-;-;-;-;-;-;-;-;-;-;-;-;-;-;-;-;-;-;-;-;-	11714	chr2:187464230-187565760	142.553	158.29	54.728	75.7611	97.0612	87.5882	45.9264	73.9535	36.826	34.0215	80.671	-0.811699	0.210413	-3.85765	0.000114485	0.0666978
72	ENSG00000204262.14	COL5A2	collagen type V alpha 2 chain [Source:HGNC Symbol;Acc:HGNC:2210]	chr2;chr2;chr2;chr2;chr2;chr2;chr2;chr2;chr2;chr2;chr2;chr2;chr2;chr2;chr2;chr2;chr2;chr2;chr2;chr2;chr2;chr2;chr2;chr2;chr2;chr2;chr2;chr2;chr2;chr2;chr2;chr2;chr2;chr2;chr2;chr2;chr2;chr2;chr2;chr2;chr2;chr2;chr2;chr2;chr2;chr2;chr2;chr2;chr2;chr2;chr2;chr2;chr2;chr2;chr2;chr2;chr2;chr2;chr2;chr2;chr2;chr2;chr2;chr2;chr2;chr2;chr2;chr2;chr2;chr2;chr2;chr2;chr2;chr2;chr2;chr2;chr2;chr2;chr2;chr2…	189031898;189031915;189034916;189034916;189036616;189036616;189039272;189039272;189041586;189041586;189042720;189042720;189043151;189043151;189045179;189045179;189045800;189045800;189048209;189048209;189049347;189049347;189050569;189050569;189051320;189051320;189052172;189052172;189052749;189052749;189052911;189052911;189053424;189053424;189053895;189053895;189054159;189054159;189056766;189056973…	189034216;189034216;189035155;189035155;189036803;189036803;189039563;189039563;189041693;189041693;189042773;189042773;189043258;189043258;189045232;189045232;189045907;189045907;189048262;189048262;189049454;189049454;189050676;189050676;189051481;189051481;189052225;189052225;189052802;189052802;189053018;189053018;189053477;189053477;189053948;189053948;189054212;189054212;189057026;189057026…	-;-;-;-;-;-;-;-;-;-;-;-;-;-;-;-;-;-;-;-;-;-;-;-;-;-;-;-;-;-;-;-;-;-;-;-;-;-;-;-;-;-;-;-;-;-;-;-;-;-;-;-;-;-;-;-;-;-;-;-;-;-;-;-;-;-;-;-;-;-;-;-;-;-;-;-;-;-;-;-;-;-;-;-;-;-;-;-;-;-;-;-;-;-;-;-;-;-;-;-;-;-;-;-;-;-;-;-;-;-;-;-;-;-;-;-;-;-;-;-	7319	chr2:189031898-189225312	2582.61	2704.75	1959.26	2037.32	1827.62	2008.91	1714.2	1601.77	1404.8	1459.52	1930.08	-0.395513	0.102945	-3.84198	0.000122045	0.0693171
73	ENSG00000108106.14	UBE2S	ubiquitin conjugating enzyme E2 S [Source:HGNC Symbol;Acc:HGNC:17895]	chr19;chr19;chr19;chr19;chr19;chr19;chr19;chr19;chr19;chr19;chr19;chr19;chr19;chr19	55399745;55401579;55401714;55403908;55404061;55404288;55404288;55404288;55406815;55406815;55406815;55407587;55407587;55407587	55401762;55401762;55401762;55404144;55404147;55404401;55404478;55404478;55406962;55406962;55406962;55407771;55407719;55407788	-;-;-;-;-;-;-;-;-;-;-;-;-;-	2799	chr19:55399745-55407788	4401.47	3172.18	3311.04	2752.93	3032.06	3400.22	3062.15	3323.71	2301.62	2115.01	3087.24	-0.492964	0.128329	-3.8414	0.000122332	0.0693171
74	ENSG00000254339.5	AC064802.1	novel transcript	chr8;chr8;chr8;chr8;chr8;chr8;chr8;chr8;chr8;chr8;chr8;chr8;chr8;chr8;chr8	114282067;114282069;114282072;114282073;114282136;114284219;114284219;114284219;114284253;114284253;114287722;114295466;114295466;114295466;114295466	114282294;114282294;114282294;114282294;114282294;114284514;114284533;114284514;114284533;114284514;114287996;114295839;114295624;114295813;114295807	+;+;+;+;+;+;+;+;+;+;+;+;+;+;+	1192	chr8:114282067-114295839	2461.91	1747.57	886.593	993.13	1185.69	1392.43	365.115	761.385	412.668	324.339	1053.08	-0.834187	0.217462	-3.83602	0.000125046	0.0698976
75	ENSG00000163191.6	S100A11	S100 calcium binding protein A11 [Source:HGNC Symbol;Acc:HGNC:10488]	chr1;chr1;chr1;chr1;chr1;chr1	152032506;152032506;152033648;152033648;152036913;152047822	152032823;152032823;152033800;152033800;152037004;152047907	-;-;-;-;-;-	649	chr1:152032506-152047907	1250.72	832.884	1734.88	1428.76	1655.56	1559.74	1444.39	1718.58	1258.58	777.959	1366.2	-0.578368	0.15188	-3.80807	0.000140058	0.077245
76	ENSG00000175274.18	TP53I11	tumor protein p53 inducible protein 11 [Source:HGNC Symbol;Acc:HGNC:16842]	chr11;chr11;chr11;chr11;chr11;chr11;chr11;chr11;chr11;chr11;chr11;chr11;chr11;chr11;chr11;chr11;chr11;chr11;chr11;chr11;chr11;chr11;chr11;chr11;chr11;chr11;chr11;chr11;chr11;chr11;chr11;chr11;chr11;chr11;chr11;chr11;chr11;chr11;chr11;chr11;chr11;chr11;chr11;chr11;chr11;chr11;chr11;chr11;chr11;chr11;chr11;chr11;chr11;chr11;chr11;chr11;chr11;chr11;chr11;chr11;chr11;chr11;chr11;chr11;chr11;chr11;chr…	44885903;44901220;44903356;44903780;44932348;44932348;44932348;44932356;44933036;44933483;44934948;44934980;44935561;44935561;44935561;44935561;44935561;44935561;44935561;44935561;44935568;44935578;44935620;44936218;44936456;44936559;44936668;44936803;44936803;44936803;44936803;44936803;44936803;44936803;44936803;44936803;44936803;44936804;44936843;44936850;44936857;44936880;44936883;44937109;449…	44886564;44901318;44903659;44903890;44935017;44935017;44935017;44935017;44935017;44935017;44935017;44935017;44935662;44936056;44935662;44935662;44935662;44935662;44935662;44935662;44935662;44935662;44935662;44936689;44936899;44936689;44937352;44936899;44936899;44936899;44936899;44936899;44936899;44936899;44936899;44936899;44936899;44936899;44936899;44936899;44936899;44936899;44936899;44937352;449…	-;-;-;-;-;-;-;-;-;-;-;-;-;-;-;-;-;-;-;-;-;-;-;-;-;-;-;-;-;-;-;-;-;-;-;-;-;-;-;-;-;-;-;-;-;-;-;-;-;-;-;-;-;-;-;-;-;-;-;-;-;-;-;-;-;-;-;-;-;-;-;-;-;-;-;-;-;-;-;-;-;-;-;-;-;-;-;-;-;-;-;-;-;-;-;-;-;-;-;-;-;-;-;-;-;-;-;-;-;-;-;-;-;-;-;-;-;-;-;-;-;-;-;-;-;-;-;-;-;-;-;-;-;-	7345	chr11:44885903-44951306	1423.45	1157.96	2663.89	2597.29	2239.03	1803.42	2274.51	2184.15	1609.51	1354.06	1930.73	-0.415618	0.109414	-3.79859	0.000145524	0.0792034
77	ENSG00000128045.7	RASL11B	RAS like family 11 member B [Source:HGNC Symbol;Acc:HGNC:23804]	chr4;chr4;chr4;chr4;chr4;chr4;chr4;chr4;chr4	52862317;52862332;52863268;52863268;52864146;52864478;52864478;52865335;52865335	52862649;52862649;52863610;52863324;52864336;52864554;52864554;52866799;52866835	+;+;+;+;+;+;+;+;+	2445	chr4:52862317-52866835	659.7	414.317	312.634	233.048	348.538	287.469	210.113	249.593	192.795	166.706	307.491	-0.651872	0.172359	-3.78205	0.000155543	0.0814415
78	ENSG00000204352.3	C9orf129	chromosome 9 open reading frame 129 [Source:HGNC Symbol;Acc:HGNC:31116]	chr9;chr9;chr9;chr9;chr9;chr9;chr9;chr9;chr9;chr9;chr9;chr9;chr9	93318199;93318199;93319101;93319101;93335374;93335374;93335374;93335876;93335876;93335876;93346074;93346074;93346074	93318549;93318549;93319174;93319174;93335660;93335660;93335660;93335976;93335976;93335976;93346152;93346414;93346414	-;-;-;-;-;-;-;-;-;-;-;-;-	1154	chr9:93318199-93346414	227.877	156.166	90.9853	76.5846	113.606	132.505	42.482	77.3151	49.8234	49.8982	101.724	-0.793787	0.209679	-3.78574	0.000153255	0.0814415
79	ENSG00000142089.16	IFITM3	interferon induced transmembrane protein 3 [Source:HGNC Symbol;Acc:HGNC:5414]	chr11;chr11;chr11;chr11;chr11;chr11;chr11;chr11;chr11;chr11;chr11	319676;319746;319773;319773;320113;320565;320565;320565;320565;321224;327251	319990;319990;319990;319990;320248;320860;320772;320683;320772;321340;327537	-;-;-;-;-;-;-;-;-;-;-	1151	chr11:319676-327537	1621.15	1233.39	1570.69	1402.4	1655.56	1435.1	1313.5	1534.54	1246.67	764.351	1377.73	-0.550036	0.145323	-3.78493	0.000153751	0.0814415
80	ENSG00000107438.9	PDLIM1	PDZ and LIM domain 1 [Source:HGNC Symbol;Acc:HGNC:2067]	chr10;chr10;chr10;chr10;chr10;chr10;chr10;chr10;chr10;chr10;chr10;chr10;chr10;chr10;chr10;chr10;chr10;chr10;chr10;chr10;chr10	95237572;95237940;95238010;95238568;95238568;95238568;95238634;95247215;95247215;95247215;95263864;95263864;95263876;95268778;95268778;95268778;95271633;95271633;95273037;95290820;95290820	95238111;95238111;95238111;95238685;95238848;95238685;95238685;95247620;95247366;95247366;95264063;95264063;95264063;95268862;95268862;95268862;95271784;95271784;95273406;95291012;95291003	-;-;-;-;-;-;-;-;-;-;-;-;-;-;-;-;-;-;-;-;-	2227	chr10:95237572-95291012	4373.37	4288.71	3008.67	3135.85	3122.5	3239.64	2126.39	2743.84	2457.59	2054.9	3055.15	-0.45216	0.120256	-3.75996	0.00016994	0.0878674
81	ENSG00000197461.13	PDGFA	platelet derived growth factor subunit A [Source:HGNC Symbol;Acc:HGNC:8799]	chr7;chr7;chr7;chr7;chr7;chr7;chr7;chr7;chr7;chr7;chr7;chr7;chr7;chr7;chr7;chr7;chr7;chr7;chr7;chr7;chr7;chr7;chr7;chr7;chr7;chr7;chr7;chr7;chr7	497258;498309;498493;500431;500778;501116;501116;501116;510809;510809;510809;510809;512351;512351;512351;512351;512357;512445;517394;517394;517394;517394;517394;518419;518939;518939;518939;519960;519960	498574;498574;498574;500499;501242;501242;501242;501242;510996;510996;510996;510996;513467;512455;512455;512455;512455;512455;517490;517490;517490;517490;517490;518508;519068;519394;519409;520296;520208	-;-;-;-;-;-;-;-;-;-;-;-;-;-;-;-;-;-;-;-;-;-;-;-;-;-;-;-;-	4151	chr7:497258-520296	1881.29	1914.36	1467.39	1387.58	1642.32	1943.78	2640.77	2053.05	2551.82	2517.59	2000	0.455564	0.122214	3.72758	0.000193325	0.0987247
82	ENSG00000177685.17	CRACR2B	calcium release activated channel regulator 2B [Source:HGNC Symbol;Acc:HGNC:28703]	chr11;chr11;chr11;chr11;chr11;chr11;chr11;chr11;chr11;chr11;chr11;chr11;chr11;chr11;chr11;chr11;chr11;chr11;chr11;chr11;chr11;chr11;chr11;chr11;chr11;chr11;chr11;chr11;chr11;chr11;chr11;chr11;chr11;chr11;chr11;chr11;chr11;chr11;chr11;chr11;chr11;chr11;chr11;chr11;chr11;chr11;chr11;chr11;chr11;chr11;chr11;chr11;chr11;chr11;chr11;chr11;chr11;chr11;chr11;chr11;chr11;chr11	826144;826146;826157;827248;827280;827296;827578;827919;828230;828230;828230;828260;828260;828260;828260;828260;828467;828575;828852;828852;828852;828852;828852;828852;828852;828852;829297;829305;829307;829360;829360;829360;829360;829968;829986;829986;829986;829986;830250;830250;830250;830250;830250;830485;830621;830621;830621;830621;830866;830866;830866;831224;831224;831224;831224;831535;831535;…	826266;826266;826266;827459;827459;827318;827711;828772;828259;828772;828772;828772;828766;828772;828772;828711;828772;828772;828963;829183;828963;828963;829352;829070;828950;828929;829540;829540;831295;829555;829540;829540;829540;830132;830132;830132;830132;830132;830337;830713;830337;830337;830337;830713;831295;830713;830713;830713;831032;831295;831032;831295;831295;831295;831295;831985;831985;…	+;+;+;+;+;+;+;+;+;+;+;+;+;+;+;+;+;+;+;+;+;+;+;+;+;+;+;+;+;+;+;+;+;+;+;+;+;+;+;+;+;+;+;+;+;+;+;+;+;+;+;+;+;+;+;+;+;+;+;+;+;+	4224	chr11:826144-831991	427.66	372.885	350.943	321.985	334.199	340.246	292.781	251.274	210.125	214.336	311.643	-0.567739	0.152824	-3.71498	0.000203218	0.102511
83	ENSG00000189067.12	LITAF	lipopolysaccharide induced TNF factor [Source:HGNC Symbol;Acc:HGNC:16841]	chr16;chr16;chr16;chr16;chr16;chr16;chr16;chr16;chr16;chr16;chr16;chr16;chr16;chr16;chr16;chr16;chr16;chr16;chr16;chr16;chr16;chr16;chr16;chr16;chr16;chr16;chr16;chr16;chr16;chr16;chr16;chr16;chr16;chr16;chr16;chr16;chr16;chr16;chr16;chr16;chr16;chr16;chr16;chr16;chr16;chr16;chr16;chr16;chr16;chr16;chr16;chr16;chr16;chr16;chr16;chr16;chr16;chr16;chr16;chr16;chr16;chr16;chr16;chr16;chr16;chr16;chr…	11547722;11547726;11547999;11548000;11548603;11549107;11549312;11549360;11549448;11549602;11549613;11549626;11549662;11549711;11551707;11551723;11551773;11553423;11553533;11553533;11553533;11553533;11553533;11553533;11553533;11553533;11553533;11553533;11553533;11553533;11553533;11553533;11553533;11556284;11556406;11556511;11556511;11556511;11556511;11556511;11556511;11556511;11556511;11556511;115…	11549745;11549745;11549745;11549745;11549746;11549745;11549745;11549745;11549745;11549745;11549745;11549745;11549745;11549745;11551804;11551804;11551804;11553689;11553689;11553689;11553689;11553689;11553689;11553689;11553689;11553748;11553689;11553689;11553689;11553689;11553689;11553689;11553689;11556735;11556444;11556735;11556735;11556735;11556735;11556735;11556735;11556735;11556735;11556735;115…	-;-;-;-;-;-;-;-;-;-;-;-;-;-;-;-;-;-;-;-;-;-;-;-;-;-;-;-;-;-;-;-;-;-;-;-;-;-;-;-;-;-;-;-;-;-;-;-;-;-;-;-;-;-;-;-;-;-;-;-;-;-;-;-;-;-;-;-;-;-;-;-;-;-;-;-;-;-;-;-	5060	chr16:11547722-11636381	1876.09	2031.22	1753.35	1595.92	1557.39	1305.96	1012.68	1361.42	1027.88	902.705	1442.46	-0.504301	0.135911	-3.71052	0.000206837	0.10308
84	ENSG00000152104.12	PTPN14	protein tyrosine phosphatase non-receptor type 14 [Source:HGNC Symbol;Acc:HGNC:9647]	chr1;chr1;chr1;chr1;chr1;chr1;chr1;chr1;chr1;chr1;chr1;chr1;chr1;chr1;chr1;chr1;chr1;chr1;chr1;chr1;chr1;chr1;chr1;chr1;chr1;chr1;chr1;chr1;chr1;chr1;chr1;chr1;chr1;chr1;chr1;chr1;chr1;chr1;chr1;chr1;chr1;chr1;chr1;chr1;chr1	214348700;214357751;214364512;214364512;214369457;214369457;214372246;214372711;214372711;214372711;214376219;214376219;214376219;214377959;214377959;214383311;214383311;214386844;214386844;214390988;214390988;214393695;214393695;214394899;214394899;214397913;214397913;214401685;214402883;214402883;214411684;214411684;214414629;214414629;214451805;214451805;214464630;214464630;214464702;214528276…	214358050;214358050;214364675;214364675;214369691;214369691;214372370;214372839;214372839;214372839;214376437;214376406;214376437;214378102;214378102;214384788;214384788;214386922;214386922;214391045;214391045;214393777;214393777;214394986;214394986;214398001;214398001;214401772;214402953;214402953;214411751;214411751;214414726;214414726;214451974;214451974;214464957;214464957;214464957;214533407…	-;-;-;-;-;-;-;-;-;-;-;-;-;-;-;-;-;-;-;-;-;-;-;-;-;-;-;-;-;-;-;-;-;-;-;-;-;-;-;-;-;-;-;-;-	18752	chr1:214348700-214552449	9065.15	9092.67	3852.17	3915.7	4510.04	4638.8	3374.45	3629.61	3509.3	3691.34	4927.92	-0.330261	0.0893318	-3.69702	0.000218149	0.107423
85	ENSG00000182325.11	FBXL6	F-box and leucine rich repeat protein 6 [Source:HGNC Symbol;Acc:HGNC:13603]	chr8;chr8;chr8;chr8;chr8;chr8;chr8;chr8;chr8;chr8;chr8;chr8;chr8;chr8;chr8;chr8;chr8;chr8;chr8;chr8;chr8;chr8;chr8;chr8;chr8;chr8;chr8;chr8;chr8;chr8;chr8;chr8;chr8;chr8;chr8;chr8;chr8;chr8;chr8;chr8;chr8;chr8;chr8;chr8;chr8;chr8;chr8	144355431;144355431;144355431;144355431;144355515;144355968;144355968;144355968;144355968;144356088;144356136;144356300;144356300;144356300;144356300;144356300;144356300;144356300;144356600;144356600;144356600;144356600;144356600;144356600;144356808;144356808;144356808;144356808;144356808;144356808;144356808;144356950;144356990;144356990;144356990;144356990;144357430;144357439;144357457;144357628…	144355678;144355678;144355678;144355678;144355678;144356214;144356214;144356214;144356214;144356214;144356214;144356713;144356549;144356531;144356531;144356531;144356531;144356531;144356713;144356713;144356713;144356713;144356713;144356713;144356854;144356870;144356915;144356915;144356915;144356915;144357973;144357502;144357068;144357502;144357121;144357121;144357786;144357502;144357502;144357926…	-;-;-;-;-;-;-;-;-;-;-;-;-;-;-;-;-;-;-;-;-;-;-;-;-;-;-;-;-;-;-;-;-;-;-;-;-;-;-;-;-;-;-;-;-;-;-	3375	chr8:144355431-144359376	615.997	505.679	580.801	664.557	686.046	754.606	553.414	723.568	481.987	458.157	602.481	-0.534878	0.145215	-3.68336	0.000230184	0.111812
86	ENSG00000210107.1	MT-TQ	mitochondrially encoded tRNA-Gln (CAA/G) [Source:HGNC Symbol;Acc:HGNC:7495]	chrM	4329	4400	-	72	chrM:4329-4400	30.1755	55.2423	60.8849	88.1135	35.295	25.8273	68.8897	59.6671	68.2364	106.601	59.8932	0.796376	0.216357	3.68084	0.000232469	0.111812
87	ENSG00000066056.14	TIE1	tyrosine kinase with immunoglobulin like and EGF like domains 1 [Source:HGNC Symbol;Acc:HGNC:11809]	chr1;chr1;chr1;chr1;chr1;chr1;chr1;chr1;chr1;chr1;chr1;chr1;chr1;chr1;chr1;chr1;chr1;chr1;chr1;chr1;chr1;chr1;chr1;chr1;chr1;chr1;chr1;chr1;chr1;chr1;chr1;chr1;chr1;chr1;chr1;chr1;chr1;chr1;chr1;chr1;chr1;chr1;chr1;chr1;chr1;chr1;chr1;chr1;chr1;chr1;chr1;chr1;chr1;chr1;chr1	43300982;43301072;43302450;43304851;43304851;43304851;43305233;43305233;43306840;43306840;43307142;43307142;43307142;43307432;43307432;43307432;43307796;43307796;43308871;43308986;43308986;43309047;43309388;43309388;43311671;43311671;43311994;43311994;43312305;43312478;43313135;43313174;43313188;43313292;43313778;43313778;43313778;43314383;43315161;43317199;43317199;43317564;43317882;43317930;433…	43301129;43301129;43302513;43305343;43305165;43305165;43305343;43305343;43306995;43306995;43307273;43307273;43307273;43307572;43307572;43307572;43307924;43307924;43308968;43309045;43309131;43309131;43309532;43309532;43311829;43311829;43312131;43312131;43312601;43312601;43313425;43313425;43313425;43313968;43313968;43314150;43313968;43314478;43315291;43318072;43317409;43317674;43318072;43318072;433…	+;+;+;+;+;+;+;+;+;+;+;+;+;+;+;+;+;+;+;+;+;+;+;+;+;+;+;+;+;+;+;+;+;+;+;+;+;+;+;+;+;+;+;+;+;+;+;+;+;+;+;+;+;+;+	6705	chr1:43300982-43323108	400.606	364.387	378.991	420.804	373.906	297.575	210.113	279.847	219.873	173.51	311.961	-0.620475	0.16916	-3.66797	0.000244484	0.116239
88	ENSG00000173673.8	HES3	hes family bHLH transcription factor 3 [Source:HGNC Symbol;Acc:HGNC:26226]	chr1;chr1;chr1;chr1	6244179;6244351;6244548;6245110	6244241;6244446;6244629;6245578	+;+;+;+	710	chr1:6244179-6245578	215.391	143.417	918.062	630.794	577.956	516.546	693.489	511.792	413.751	322.07	494.327	-0.511977	0.140367	-3.64741	0.000264893	0.124512
89	ENSG00000130511.16	SSBP4	single stranded DNA binding protein 4 [Source:HGNC Symbol;Acc:HGNC:15676]	chr19;chr19;chr19;chr19;chr19;chr19;chr19;chr19;chr19;chr19;chr19;chr19;chr19;chr19;chr19;chr19;chr19;chr19;chr19;chr19;chr19;chr19;chr19;chr19;chr19;chr19;chr19;chr19;chr19;chr19;chr19;chr19;chr19;chr19;chr19;chr19;chr19;chr19;chr19;chr19;chr19;chr19;chr19;chr19;chr19;chr19;chr19;chr19;chr19;chr19;chr19;chr19;chr19;chr19;chr19;chr19;chr19;chr19;chr19;chr19;chr19;chr19;chr19;chr19;chr19;chr19;chr…	18418864;18419336;18419398;18419426;18419430;18419606;18419624;18419649;18420103;18425909;18425909;18426040;18427351;18427351;18427351;18427351;18427351;18427351;18427351;18427351;18427351;18427752;18427752;18427752;18427752;18427752;18427752;18427752;18427752;18427898;18427898;18427898;18427898;18427898;18427898;18427898;18427898;18427898;18430841;18430841;18430841;18430841;18430841;18430841;184…	18419149;18419707;18419707;18419615;18419707;18419707;18419707;18419707;18420124;18426011;18426083;18426083;18427423;18427423;18427423;18427423;18427423;18427423;18427423;18427423;18427423;18427813;18427813;18427813;18427813;18427813;18427813;18427813;18427813;18427982;18427982;18427982;18427982;18427982;18427982;18427982;18427982;18427982;18430930;18430930;18430930;18430930;18430930;18430930;184…	+;+;+;+;+;+;+;+;+;+;+;+;+;+;+;+;+;+;+;+;+;+;+;+;+;+;+;+;+;+;+;+;+;+;+;+;+;+;+;+;+;+;+;+;+;+;+;+;+;+;+;+;+;+;+;+;+;+;+;+;+;+;+;+;+;+;+;+;+;+;+;+;+;+;+;+;+;+;+;+;+;+;+;+;+;+;+;+;+;+;+;+;+;+;+;+;+;+;+;+;+;+;+;+;+;+;+;+;+;+;+;+;+;+;+;+;+;+;+;+;+;+;+;+;+;+	2974	chr19:18418864-18434562	776.24	567.296	699.15	638.205	644.134	609.748	598.192	650.455	484.154	334.545	600.212	-0.537245	0.147607	-3.6397	0.000272955	0.12686
90	ENSG00000123989.14	CHPF	chondroitin polymerizing factor [Source:HGNC Symbol;Acc:HGNC:24291]	chr2;chr2;chr2;chr2;chr2;chr2;chr2;chr2;chr2;chr2	219538948;219538954;219540946;219540946;219541460;219541616;219541616;219542913;219543225;219543225	219540642;219540642;219541125;219541125;219542189;219542189;219542189;219543097;219543573;219543809	-;-;-;-;-;-;-;-;-;-	3375	chr2:219538948-219543809	2939.51	2229.88	2484.65	2347.77	2562.2	2251.47	2202.17	2549.72	1945.28	1406.22	2291.89	-0.474318	0.130583	-3.63232	0.000280881	0.129093
91	ENSG00000081377.17	CDC14B	cell division cycle 14B [Source:HGNC Symbol;Acc:HGNC:1719]	chr9;chr9;chr9;chr9;chr9;chr9;chr9;chr9;chr9;chr9;chr9;chr9;chr9;chr9;chr9;chr9;chr9;chr9;chr9;chr9;chr9;chr9;chr9;chr9;chr9;chr9;chr9;chr9;chr9;chr9;chr9;chr9;chr9;chr9;chr9;chr9;chr9;chr9;chr9;chr9;chr9;chr9;chr9;chr9;chr9;chr9;chr9;chr9;chr9;chr9;chr9;chr9;chr9;chr9;chr9;chr9;chr9;chr9;chr9;chr9;chr9;chr9;chr9;chr9;chr9;chr9;chr9;chr9;chr9;chr9;chr9;chr9;chr9;chr9;chr9;chr9;chr9;chr9;chr9;chr9…	96490241;96496207;96500108;96500113;96502586;96502612;96503565;96509673;96509673;96509673;96514503;96515649;96515649;96515649;96522506;96522506;96522506;96522506;96522506;96522506;96522506;96523261;96523261;96523261;96523261;96523261;96523261;96523587;96523587;96523587;96523587;96523587;96523587;96533927;96533927;96533927;96533927;96533927;96533927;96534001;96534141;96534455;96534455;96534455;965…	96493252;96496359;96503789;96503789;96503789;96503789;96503789;96509789;96509789;96509789;96514949;96515792;96515792;96515792;96522603;96522603;96522603;96522603;96522603;96522603;96522603;96523420;96523420;96523420;96523420;96523420;96523420;96523725;96523725;96523725;96523725;96523725;96523725;96534157;96534157;96534157;96534157;96534157;96534157;96534157;96534157;96534542;96534542;96534542;965…	-;-;-;-;-;-;-;-;-;-;-;-;-;-;-;-;-;-;-;-;-;-;-;-;-;-;-;-;-;-;-;-;-;-;-;-;-;-;-;-;-;-;-;-;-;-;-;-;-;-;-;-;-;-;-;-;-;-;-;-;-;-;-;-;-;-;-;-;-;-;-;-;-;-;-;-;-;-;-;-;-;-;-;-;-;-;-;-;-;-;-;-;-;-;-;-;-;-;-;-;-;-;-;-;-;-;-;-;-;-;-;-;-;-;-;-;-;-;-;-;-;-;-;-;-;-	10475	chr9:96490241-96619843	2527.46	2689.88	3648.3	4023.57	3894.58	4243.53	4434.2	4638.06	5070.07	5230.24	4039.99	0.325982	0.0898323	3.62879	0.000284755	0.129435
92	ENSG00000130702.15	LAMA5	laminin subunit alpha 5 [Source:HGNC Symbol;Acc:HGNC:6485]	chr20;chr20;chr20;chr20;chr20;chr20;chr20;chr20;chr20;chr20;chr20;chr20;chr20;chr20;chr20;chr20;chr20;chr20;chr20;chr20;chr20;chr20;chr20;chr20;chr20;chr20;chr20;chr20;chr20;chr20;chr20;chr20;chr20;chr20;chr20;chr20;chr20;chr20;chr20;chr20;chr20;chr20;chr20;chr20;chr20;chr20;chr20;chr20;chr20;chr20;chr20;chr20;chr20;chr20;chr20;chr20;chr20;chr20;chr20;chr20;chr20;chr20;chr20;chr20;chr20;chr20;chr…	62307955;62308856;62309059;62309065;62309145;62309716;62309716;62309716;62309988;62309988;62309988;62310178;62310178;62310178;62310419;62310665;62310665;62310902;62310902;62311162;62311162;62311257;62311401;62311401;62311401;62311614;62311614;62311614;62311920;62311920;62311920;62311930;62312173;62312173;62312173;62312400;62312400;62312400;62312632;62312632;62312632;62312888;62313088;62313088;623…	62308446;62309257;62309475;62309475;62309475;62309835;62309835;62309835;62310081;62310081;62310081;62310412;62310311;62310311;62310572;62310829;62310829;62311094;62311094;62311307;62311307;62311307;62311536;62311536;62311536;62311784;62311784;62311784;62312146;62312050;62312050;62312050;62312316;62312316;62312316;62312532;62312532;62312532;62312961;62312780;62312780;62313010;62313250;62313250;623…	-;-;-;-;-;-;-;-;-;-;-;-;-;-;-;-;-;-;-;-;-;-;-;-;-;-;-;-;-;-;-;-;-;-;-;-;-;-;-;-;-;-;-;-;-;-;-;-;-;-;-;-;-;-;-;-;-;-;-;-;-;-;-;-;-;-;-;-;-;-;-;-;-;-;-;-;-;-;-;-;-;-;-;-;-;-;-;-;-;-;-;-;-;-;-;-;-;-;-;-;-;-;-;-;-;-;-;-;-;-;-;-;-;-;-;-;-;-;-;-;-;-;-;-;-;-;-;-;-;-;-;-;-;-;-;-;-;-;-;-;-;-;-;-;-;-;-;-	14291	chr20:62307955-62367312	7202.59	5199.15	5860	5559.38	6213.02	5895.36	5644.36	5788.55	4920.6	3990.73	5627.37	-0.413891	0.114313	-3.62068	0.00029383	0.132108
93	ENSG00000168421.13	RHOH	ras homolog family member H [Source:HGNC Symbol;Acc:HGNC:686]	chr4;chr4;chr4;chr4;chr4;chr4;chr4;chr4;chr4;chr4;chr4;chr4;chr4;chr4;chr4;chr4;chr4;chr4;chr4;chr4;chr4;chr4;chr4;chr4;chr4;chr4;chr4;chr4;chr4;chr4;chr4;chr4;chr4;chr4;chr4;chr4;chr4;chr4;chr4;chr4;chr4;chr4;chr4;chr4;chr4;chr4;chr4;chr4;chr4;chr4;chr4;chr4;chr4;chr4;chr4;chr4;chr4;chr4;chr4;chr4;chr4;chr4;chr4;chr4;chr4;chr4;chr4;chr4;chr4;chr4;chr4;chr4;chr4;chr4;chr4;chr4;chr4;chr4;chr4;chr4…	40191053;40192967;40192967;40192967;40192968;40192990;40193046;40193649;40193663;40196907;40196907;40196907;40196907;40196907;40196989;40196995;40197031;40197033;40197034;40197058;40197061;40197101;40197121;40197121;40197121;40197245;40200344;40200345;40200512;40200512;40205693;40209463;40212664;40212664;40212664;40212664;40218043;40218147;40218147;40235177;40235177;40235193;40240128;40242714;402…	40191338;40193123;40193123;40193123;40193123;40193123;40193123;40193812;40193812;40197300;40197300;40197300;40197300;40197300;40197300;40197300;40197300;40197300;40197300;40197300;40197300;40197300;40197300;40197300;40197300;40197300;40200565;40200565;40200565;40200565;40205832;40209669;40212791;40212773;40212791;40212791;40218180;40218298;40218298;40235358;40235358;40235358;40240345;40242834;402…	+;+;+;+;+;+;+;+;+;+;+;+;+;+;+;+;+;+;+;+;+;+;+;+;+;+;+;+;+;+;+;+;+;+;+;+;+;+;+;+;+;+;+;+;+;+;+;+;+;+;+;+;+;+;+;+;+;+;+;+;+;+;+;+;+;+;+;+;+;+;+;+;+;+;+;+;+;+;+;+;+;+;+;+;+	6608	chr4:40191053-40246967	222.675	205.034	451.506	438.097	426.849	442.433	556.858	681.549	660.702	627.13	471.283	0.504136	0.139708	3.60849	0.000307979	0.135524
94	ENSG00000185973.11	TMLHE	trimethyllysine hydroxylase, epsilon [Source:HGNC Symbol;Acc:HGNC:18308]	chrX;chrX;chrX;chrX;chrX;chrX;chrX;chrX;chrX;chrX;chrX;chrX;chrX;chrX;chrX;chrX;chrX;chrX;chrX;chrX;chrX;chrX;chrX	155489011;155491449;155492282;155492357;155492535;155506898;155506898;155511673;155511673;155513986;155513986;155524271;155524456;155524456;155545096;155545096;155545096;155545167;155612128;155612792;155612792;155612792;155669758	155491666;155491666;155492489;155492495;155492700;155507134;155507134;155511792;155511792;155514265;155514265;155524632;155524632;155524632;155545277;155545277;155545277;155545277;155612604;155612895;155612877;155612952;155669944	-;-;-;-;-;-;-;-;-;-;-;-;-;-;-;-;-;-;-;-;-;-;-	5042	chrX:155489011-155669944	209.148	219.907	270.219	262.693	216.182	262.764	186.002	181.522	150.553	129.282	208.827	-0.618731	0.171425	-3.60934	0.000306979	0.135524
95	ENSG00000197956.10	S100A6	S100 calcium binding protein A6 [Source:HGNC Symbol;Acc:HGNC:10496]	chr1;chr1;chr1;chr1;chr1;chr1;chr1;chr1;chr1;chr1;chr1;chr1;chr1;chr1;chr1	153534599;153534599;153534599;153534714;153535093;153535202;153535202;153535202;153535202;153535789;153535789;153535949;153535949;153535949;153536108	153534830;153534830;153534830;153534830;153535360;153535360;153535360;153535375;153535360;153535991;153535933;153535991;153536215;153535991;153536244	-;-;-;-;-;-;-;-;-;-;-;-;-;-;-	971	chr1:153534599-153536244	187.296	146.605	335.209	323.632	282.36	235.814	254.892	271.443	154.886	154.231	234.637	-0.602931	0.167552	-3.59847	0.000320093	0.139372
96	ENSG00000117154.12	IGSF21	immunoglobin superfamily member 21 [Source:HGNC Symbol;Acc:HGNC:28246]	chr1;chr1;chr1;chr1;chr1;chr1;chr1;chr1;chr1;chr1;chr1;chr1;chr1;chr1;chr1;chr1;chr1;chr1;chr1;chr1;chr1;chr1;chr1;chr1	18107798;18227898;18278845;18291866;18291866;18334892;18334892;18361367;18362115;18362115;18365223;18365223;18365223;18375957;18376310;18376310;18376310;18376800;18376800;18376800;18377393;18377393;18378256;18378256	18108198;18228010;18278884;18291987;18291987;18335010;18335010;18362230;18362230;18362230;18365697;18365697;18365697;18376395;18376395;18376367;18376395;18376920;18376992;18376992;18377431;18377431;18378483;18378483	+;+;+;+;+;+;+;+;+;+;+;+;+;+;+;+;+;+;+;+;+;+;+;+	3033	chr1:18107798-18378483	632.646	574.732	329.052	305.515	389.348	271.748	280.151	300.856	219.873	191.655	349.558	-0.565021	0.157966	-3.57686	0.000347742	0.148289
97	ENSG00000126803.9	HSPA2	heat shock protein family A (Hsp70) member 2 [Source:HGNC Symbol;Acc:HGNC:5235]	chr14;chr14;chr14;chr14;chr14	64535905;64540468;64540741;64540845;64541337	64535975;64543234;64540958;64546173;64541575	+;+;+;+;+	5777	chr14:64535905-64546173	1356.86	1393.81	1405.14	1213.83	1397.46	1410.39	1212.46	1266.45	1103.7	960.541	1272.06	-0.411168	0.114913	-3.57809	0.00034612	0.148289
98	ENSG00000242516.2	LINC00960	long intergenic non-protein coding RNA 960 [Source:HGNC Symbol;Acc:HGNC:48710]	chr3;chr3;chr3;chr3;chr3;chr3;chr3;chr3;chr3;chr3;chr3;chr3;chr3;chr3;chr3;chr3;chr3;chr3;chr3;chr3;chr3;chr3;chr3;chr3;chr3;chr3;chr3;chr3;chr3;chr3;chr3;chr3;chr3;chr3;chr3;chr3	75672300;75672372;75672391;75672585;75672684;75672684;75672695;75672708;75673194;75673194;75673194;75673194;75673194;75673847;75673847;75673847;75674413;75675764;75675764;75675764;75675764;75675764;75675764;75675764;75675968;75675968;75675968;75675968;75678833;75678833;75678833;75678833;75678833;75678833;75686298;75740593	75672769;75672769;75672769;75672769;75672769;75672769;75672769;75672769;75673238;75673238;75673238;75673238;75673238;75674006;75674006;75674006;75675880;75675880;75675880;75675880;75675880;75675880;75675880;75675880;75676625;75676128;75676128;75676128;75679314;75679314;75679300;75680092;75679300;75679314;75687323;75742048	+;+;+;+;+;+;+;+;+;+;+;+;+;+;+;+;+;+;+;+;+;+;+;+;+;+;+;+;+;+;+;+;+;+;+;+	6543	chr3:75672300-75742048	290.31	299.583	151.186	169.639	177.578	227.954	152.705	131.1	115.894	112.271	182.822	-0.638983	0.179161	-3.56653	0.000361736	0.149628
99	ENSG00000178773.15	CPNE7	copine 7 [Source:HGNC Symbol;Acc:HGNC:2320]	chr16;chr16;chr16;chr16;chr16;chr16;chr16;chr16;chr16;chr16;chr16;chr16;chr16;chr16;chr16;chr16;chr16;chr16;chr16;chr16;chr16;chr16;chr16;chr16;chr16;chr16;chr16;chr16;chr16;chr16;chr16;chr16;chr16;chr16;chr16;chr16;chr16;chr16;chr16;chr16;chr16;chr16;chr16;chr16;chr16;chr16;chr16;chr16;chr16;chr16;chr16;chr16;chr16;chr16;chr16;chr16;chr16;chr16;chr16;chr16;chr16;chr16	89575758;89575768;89575782;89577539;89577539;89577539;89578857;89583444;89583444;89583697;89583697;89583697;89584028;89584028;89584774;89584774;89584821;89585464;89585464;89585464;89585687;89585687;89585687;89586670;89586670;89586670;89587043;89587043;89587043;89587043;89587556;89587556;89588675;89588675;89588675;89588804;89589897;89589897;89589897;89589897;89591007;89591007;89591007;89591007;895…	89576071;89576071;89576071;89577721;89577721;89577721;89578996;89583528;89583528;89583714;89583771;89583771;89584102;89584102;89584857;89584857;89584857;89585553;89585553;89585553;89585785;89585785;89585785;89586756;89586756;89586756;89587102;89587102;89587102;89587102;89587732;89587582;89588808;89588808;89588808;89588808;89589951;89589951;89589951;89589951;89591058;89591058;89591058;89591058;895…	+;+;+;+;+;+;+;+;+;+;+;+;+;+;+;+;+;+;+;+;+;+;+;+;+;+;+;+;+;+;+;+;+;+;+;+;+;+;+;+;+;+;+;+;+;+;+;+;+;+;+;+;+;+;+;+;+;+;+;+;+;+	3058	chr16:89575758-89597246	330.89	246.466	389.253	336.808	377.215	453.662	330.67	273.964	280.527	238.151	325.761	-0.574483	0.161022	-3.56772	0.0003601	0.149628
100	ENSG00000104881.16	PPP1R13L	protein phosphatase 1 regulatory subunit 13 like [Source:HGNC Symbol;Acc:HGNC:18838]	chr19;chr19;chr19;chr19;chr19;chr19;chr19;chr19;chr19;chr19;chr19;chr19;chr19;chr19;chr19;chr19;chr19;chr19;chr19;chr19;chr19;chr19;chr19;chr19;chr19;chr19;chr19;chr19;chr19;chr19;chr19;chr19;chr19;chr19;chr19;chr19;chr19;chr19;chr19;chr19;chr19;chr19;chr19;chr19;chr19;chr19;chr19;chr19;chr19;chr19;chr19;chr19;chr19;chr19;chr19	45379638;45379638;45379638;45379638;45379638;45382527;45382527;45382527;45382527;45382564;45385562;45385562;45385562;45385562;45385562;45385824;45385824;45385824;45385824;45386049;45386049;45386049;45391880;45391880;45391880;45394653;45395436;45395436;45396168;45396168;45396168;45396338;45396338;45396338;45396545;45396545;45396545;45396872;45398005;45398005;45398005;45398005;45398023;45398264;453…	45380228;45380228;45380228;45379926;45380228;45382726;45382726;45382592;45382726;45382726;45385728;45385728;45385728;45385728;45385618;45385957;45386103;45385957;45385957;45386180;45386180;45386180;45392340;45392340;45393167;45395886;45395886;45395886;45396259;45396259;45396259;45396436;45396436;45396436;45397058;45397058;45397058;45397058;45398147;45398147;45398147;45398147;45398147;45398339;453…	-;-;-;-;-;-;-;-;-;-;-;-;-;-;-;-;-;-;-;-;-;-;-;-;-;-;-;-;-;-;-;-;-;-;-;-;-;-;-;-;-;-;-;-;-;-;-;-;-;-;-;-;-;-;-	5028	chr19:45379638-45406349	570.214	449.375	515.811	503.153	619.868	507.562	456.968	483.219	404.003	352.69	486.286	-0.503997	0.14131	-3.56661	0.000361631	0.149628
101	ENSG00000227733.10	AC239809.3	novel transcript	chr1;chr1;chr1;chr1;chr1;chr1;chr1;chr1;chr1;chr1;chr1;chr1;chr1;chr1;chr1;chr1;chr1;chr1;chr1;chr1;chr1;chr1;chr1;chr1;chr1;chr1;chr1;chr1;chr1;chr1;chr1;chr1;chr1;chr1;chr1;chr1;chr1;chr1;chr1;chr1;chr1;chr1;chr1;chr1;chr1;chr1;chr1;chr1;chr1;chr1;chr1;chr1;chr1;chr1;chr1;chr1;chr1;chr1;chr1;chr1;chr1;chr1;chr1;chr1;chr1;chr1;chr1;chr1;chr1;chr1;chr1;chr1;chr1;chr1;chr1;chr1;chr1;chr1;chr1;chr1…	148159213;148163572;148164397;148164397;148168354;148172944;148173626;148174288;148174288;148176298;148195959;148195959;148196098;148196250;148199995;148199995;148199995;148199995;148200000;148200531;148200531;148200531;148201408;148205624;148205624;148205624;148205624;148205624;148205761;148206002;148206495;148206596;148206602;148206602;148207839;148207843;148207934;148207934;148207934;148208088…	148162859;148163672;148164463;148164463;148168550;148173010;148173739;148174393;148174393;148176331;148196281;148196281;148196281;148196281;148200094;148200094;148200094;148200094;148200094;148200633;148200633;148200633;148201478;148205692;148205752;148205749;148205692;148205692;148206633;148206633;148206633;148206633;148206633;148206633;148208654;148207884;148207963;148207963;148207963;148208654…	-;-;-;-;-;-;-;-;-;-;-;-;-;-;-;-;-;-;-;-;-;-;-;-;-;-;-;-;-;-;-;-;-;-;-;-;-;-;-;-;-;-;-;-;-;-;-;-;-;-;-;-;-;-;-;-;-;-;-;-;-;-;-;-;-;-;-;-;-;-;-;-;-;-;-;-;-;-;-;-;-;-;-;-;-;-;-;-;-;-;-;-;-;-;-;-;-;-;-;-;-;-;-;-;-;-;-;-;-;-;-;-;-;-;-;-;-;-;-;-;-;-;-;-;-;-;-;-;-;-;-;-;-;-;-;-;-;-;-;-;-;-;-	16052	chr1:148159213-148255012	59.3105	49.9305	86.8807	62.5853	62.8692	55.0233	68.8897	43.6998	22.7455	17.0108	52.8945	-0.764639	0.216081	-3.53867	0.000402144	0.164443
102	ENSG00000050820.17	BCAR1	BCAR1 scaffold protein, Cas family member [Source:HGNC Symbol;Acc:HGNC:971]	chr16;chr16;chr16;chr16;chr16;chr16;chr16;chr16;chr16;chr16;chr16;chr16;chr16;chr16;chr16;chr16;chr16;chr16;chr16;chr16;chr16;chr16;chr16;chr16;chr16;chr16;chr16;chr16;chr16;chr16;chr16;chr16;chr16;chr16;chr16;chr16;chr16;chr16;chr16;chr16;chr16;chr16;chr16;chr16;chr16;chr16;chr16;chr16;chr16;chr16;chr16;chr16;chr16;chr16;chr16;chr16;chr16;chr16;chr16;chr16;chr16;chr16;chr16;chr16;chr16;chr16;chr…	75228181;75228187;75229031;75229037;75229037;75229062;75229103;75229159;75229453;75229455;75229511;75233846;75233846;75233846;75233846;75233846;75233846;75233846;75233846;75233846;75233846;75233846;75234889;75234889;75234889;75234889;75234889;75234889;75234889;75234889;75234889;75234889;75234889;75235668;75236696;75236828;75236882;75236882;75236882;75236882;75236882;75236882;75236882;75236882;752…	75230023;75230023;75230023;75230023;75230023;75230023;75230023;75230023;75230023;75230023;75230023;75233935;75233935;75233935;75233935;75233935;75233935;75233935;75233935;75233935;75233935;75233935;75235986;75235986;75235986;75235986;75235986;75235986;75235986;75236503;75235986;75235986;75235986;75235986;75236998;75236998;75236998;75236998;75236998;75236998;75236998;75236998;75236998;75236998;752…	-;-;-;-;-;-;-;-;-;-;-;-;-;-;-;-;-;-;-;-;-;-;-;-;-;-;-;-;-;-;-;-;-;-;-;-;-;-;-;-;-;-;-;-;-;-;-;-;-;-;-;-;-;-;-;-;-;-;-;-;-;-;-;-;-;-;-;-;-;-;-;-;-;-;-;-;-;-;-;-;-;-;-;-;-;-;-;-;-;-;-;-;-;-;-;-	9199	chr16:75228181-75268053	5918.57	4142.11	3392.45	3038.68	3387.22	2826.4	2539.73	3130.42	2375.28	1919.95	3267.08	-0.475157	0.134359	-3.53648	0.000405503	0.164443
103	ENSG00000183091.19	NEB	nebulin [Source:HGNC Symbol;Acc:HGNC:7720]	chr2;chr2;chr2;chr2;chr2;chr2;chr2;chr2;chr2;chr2;chr2;chr2;chr2;chr2;chr2;chr2;chr2;chr2;chr2;chr2;chr2;chr2;chr2;chr2;chr2;chr2;chr2;chr2;chr2;chr2;chr2;chr2;chr2;chr2;chr2;chr2;chr2;chr2;chr2;chr2;chr2;chr2;chr2;chr2;chr2;chr2;chr2;chr2;chr2;chr2;chr2;chr2;chr2;chr2;chr2;chr2;chr2;chr2;chr2;chr2;chr2;chr2;chr2;chr2;chr2;chr2;chr2;chr2;chr2;chr2;chr2;chr2;chr2;chr2;chr2;chr2;chr2;chr2;chr2;chr2…	151485336;151485339;151485339;151485339;151485339;151485339;151485341;151485760;151485760;151485760;151489971;151489971;151489971;151489971;151489971;151489971;151489971;151489971;151489971;151489971;151490372;151490372;151490372;151490372;151490372;151490372;151490372;151490372;151490372;151490372;151491207;151491683;151491683;151491683;151491683;151491683;151491683;151491683;151491683;151491683…	151485933;151485933;151485933;151485933;151485933;151485933;151485933;151485933;151485933;151485933;151490077;151490077;151490077;151490077;151490077;151490077;151490077;151490077;151490077;151490077;151490518;151490518;151490518;151490518;151490518;151490518;151490518;151490518;151490518;151490518;151492281;151491775;151491775;151491775;151491775;151491775;151491775;151491775;151491775;151491775…	-;-;-;-;-;-;-;-;-;-;-;-;-;-;-;-;-;-;-;-;-;-;-;-;-;-;-;-;-;-;-;-;-;-;-;-;-;-;-;-;-;-;-;-;-;-;-;-;-;-;-;-;-;-;-;-;-;-;-;-;-;-;-;-;-;-;-;-;-;-;-;-;-;-;-;-;-;-;-;-;-;-;-;-;-;-;-;-;-;-;-;-;-;-;-;-;-;-;-;-;-;-;-;-;-;-;-;-;-;-;-;-;-;-;-;-;-;-;-;-;-;-;-;-;-;-;-;-;-;-;-;-;-;-;-;-;-;-;-;-;-;-;-;-;-;-;-;-;-;-;-;-;-;-;-;-;-;-;-;-;-;-;-;-;-;-;-;-;-;-;-;-;-;-;-;-;-;-;-;-;-;-;-;-;-;-;-;-;-;-;-;-;-;-;-;-;-;-;-;-…	30567	chr2:151485336-151734487	381.877	482.308	408.408	443.038	498.542	535.635	225.04	354.641	337.933	323.205	399.062	-0.54673	0.155331	-3.51976	0.000431931	0.17346
104	ENSG00000217275.2	AL031777.1	ribosomal protein S10 (RPS10) pseudogene	chr6	26202156	26202654	+	499	chr6:26202156-26202654	7.28375	5.31176	3.4205	2.47047	19.8534	31.4419	1.14816	5.04229	5.41559	3.40215	8.479	-0.579516	0.165059	-3.51097	0.000446476	0.177577
105	ENSG00000188389.11	PDCD1	programmed cell death 1 [Source:HGNC Symbol;Acc:HGNC:8760]	chr2;chr2;chr2;chr2;chr2;chr2;chr2;chr2;chr2;chr2;chr2;chr2;chr2	241849884;241850697;241851233;241851949;241851949;241851949;241852198;241852198;241852621;241852621;241852857;241858763;241858763	241851297;241851297;241851297;241851983;241851983;241851983;241852353;241852353;241852886;241852980;241852980;241858865;241858894	-;-;-;-;-;-;-;-;-;-;-;-;-	2097	chr2:241849884-241858894	48.9052	33.9952	59.5167	69.1732	80.5167	69.6214	58.5562	66.3901	35.7429	19.2789	54.1696	-0.752535	0.21653	-3.47542	0.000510048	0.199901
106	ENSG00000287460.1	AL442636.1	novel transcript	chr13;chr13;chr13;chr13;chr13;chr13	54572354;54572357;54581571;54581571;54592370;54685037	54572379;54572379;54581771;54581771;54594165;54687547	+;+;+;+;+;+	4534	chr13:54572354-54687547	73.878	75.427	56.7803	38.7041	33.0891	38.1795	27.5559	15.1269	7.58182	5.67026	37.1993	-0.74953	0.215738	-3.47426	0.00051227	0.199901
107	ENSG00000242082.2	SLC5A4-AS1	SLC5A4 antisense RNA 1 [Source:HGNC Symbol;Acc:HGNC:53163]	chr22;chr22;chr22;chr22;chr22;chr22;chr22;chr22;chr22;chr22	32205115;32205165;32207136;32207136;32229090;32268288;32268288;32269357;32269357;32276685	32205247;32205247;32207276;32207276;32229372;32268579;32268579;32273615;32273507;32278382	+;+;+;+;+;+;+;+;+;+	6806	chr22:32205115-32278382	53.0673	98.7987	84.1443	47.7625	78.3108	71.8672	189.447	130.259	158.135	178.046	108.984	0.73262	0.211098	3.47052	0.000519443	0.200806
108	ENSG00000166426.8	CRABP1	cellular retinoic acid binding protein 1 [Source:HGNC Symbol;Acc:HGNC:2338]	chr15;chr15;chr15;chr15;chr15;chr15;chr15;chr15;chr15	78340353;78340476;78341043;78341043;78343499;78343499;78347821;78347927;78347927	78340498;78340498;78341221;78341336;78343612;78343612;78348221;78348078;78348225	+;+;+;+;+;+;+;+;+	959	chr15:78340353-78348225	2314.15	2160.82	4975.46	4646.96	4345.7	4534.37	6792.52	7587.8	5951.73	5493.34	4880.29	0.345479	0.0999142	3.45776	0.000544689	0.206702
109	ENSG00000142347.19	MYO1F	myosin IF [Source:HGNC Symbol;Acc:HGNC:7600]	chr19;chr19;chr19;chr19;chr19;chr19;chr19;chr19;chr19;chr19;chr19;chr19;chr19;chr19;chr19;chr19;chr19;chr19;chr19;chr19;chr19;chr19;chr19;chr19;chr19;chr19;chr19;chr19;chr19;chr19;chr19;chr19;chr19;chr19;chr19;chr19;chr19;chr19;chr19;chr19;chr19;chr19;chr19;chr19;chr19;chr19;chr19;chr19;chr19;chr19;chr19;chr19;chr19;chr19;chr19;chr19;chr19;chr19;chr19;chr19;chr19;chr19;chr19;chr19;chr19;chr19;chr…	8520778;8520797;8522377;8522377;8522634;8522634;8522810;8525226;8525479;8525479;8525479;8526453;8526453;8526453;8526453;8526789;8526789;8527338;8527338;8527338;8529809;8530040;8530075;8530196;8530196;8530196;8530459;8530459;8530459;8530459;8530459;8530482;8536252;8536252;8536252;8536252;8536499;8536499;8536499;8536499;8536949;8536949;8536949;8536949;8539947;8539947;8539947;8539947;8540319;8541728…	8521604;8521604;8522546;8522546;8522829;8522829;8522829;8525562;8525562;8525562;8525562;8526622;8526601;8526935;8526601;8526935;8526935;8527387;8527483;8527483;8529997;8530365;8530365;8530365;8530365;8530365;8530573;8530484;8530462;8530573;8530573;8530573;8536396;8536396;8536396;8536396;8536597;8536646;8536597;8536597;8537055;8537055;8537055;8537055;8540028;8540052;8540028;8540028;8540463;8541991…	-;-;-;-;-;-;-;-;-;-;-;-;-;-;-;-;-;-;-;-;-;-;-;-;-;-;-;-;-;-;-;-;-;-;-;-;-;-;-;-;-;-;-;-;-;-;-;-;-;-;-;-;-;-;-;-;-;-;-;-;-;-;-;-;-;-;-;-;-;-;-;-;-;-;-;-;-;-;-;-;-;-;-;-;-;-;-;-;-;-;-;-;-;-;-;-;-;-;-;-;-;-;-;-;-;-;-;-;-;-;-;-;-;-;-;-;-;-;-;-;-;-;-;-;-;-;-;-;-;-;-;-;-;-;-;-;-;-	8561	chr19:8520778-8577577	285.107	268.775	333.841	323.632	306.625	290.838	228.484	252.114	196.044	184.85	267.031	-0.545036	0.157532	-3.45985	0.000540486	0.206702
110	ENSG00000136485.15	DCAF7	DDB1 and CUL4 associated factor 7 [Source:HGNC Symbol;Acc:HGNC:30915]	chr17;chr17;chr17;chr17;chr17;chr17;chr17;chr17;chr17;chr17;chr17;chr17;chr17;chr17;chr17;chr17;chr17;chr17;chr17;chr17;chr17;chr17;chr17;chr17;chr17;chr17;chr17;chr17	63550477;63550482;63550500;63550510;63550547;63552321;63578470;63578470;63579337;63579337;63579337;63579825;63579825;63579825;63583502;63583502;63583502;63585211;63585211;63585211;63585211;63589000;63589000;63589000;63589064;63590991;63594203;63594203	63550815;63550815;63550815;63550815;63550815;63552555;63578628;63578628;63579448;63579448;63579448;63579943;63579943;63579943;63583711;63583711;63583711;63585251;63585328;63585328;63585328;63589785;63589237;63594266;63589237;63591084;63594259;63594279	+;+;+;+;+;+;+;+;+;+;+;+;+;+;+;+;+;+;+;+;+;+;+;+;+;+;+;+	6572	chr17:63550477-63594279	5575.19	6219.01	4924.15	5509.98	5478.44	5546.13	6116.25	5980.99	7140.99	6882.56	5937.37	0.330057	0.0955695	3.45358	0.000553196	0.208022
111	ENSG00000146872.17	TLK2	tousled like kinase 2 [Source:HGNC Symbol;Acc:HGNC:11842]	chr17;chr17;chr17;chr17;chr17;chr17;chr17;chr17;chr17;chr17;chr17;chr17;chr17;chr17;chr17;chr17;chr17;chr17;chr17;chr17;chr17;chr17;chr17;chr17;chr17;chr17;chr17;chr17;chr17;chr17;chr17;chr17;chr17;chr17;chr17;chr17;chr17;chr17;chr17;chr17;chr17;chr17;chr17;chr17;chr17;chr17;chr17;chr17;chr17;chr17;chr17;chr17;chr17;chr17;chr17;chr17;chr17;chr17;chr17;chr17;chr17;chr17;chr17;chr17;chr17;chr17;chr…	62458658;62470933;62470942;62470959;62477496;62477496;62477839;62478066;62479025;62479025;62479150;62479246;62481121;62481121;62481121;62481121;62481121;62481124;62481124;62481124;62481124;62481124;62481124;62507381;62507381;62508408;62508408;62508408;62508408;62520773;62520773;62520773;62520773;62520773;62520773;62520773;62520773;62520773;62520773;62522204;62522204;62522204;62522204;62522204;625…	62458765;62471078;62471078;62471078;62477697;62477697;62478081;62478081;62479290;62479290;62479290;62479290;62481206;62481206;62481206;62481206;62481206;62481206;62481206;62481206;62481206;62481206;62481206;62507449;62507449;62508553;62508511;62508553;62508553;62520844;62520844;62520844;62520844;62520844;62520844;62520844;62520844;62520844;62520844;62522273;62522273;62522273;62522273;62522273;625…	+;+;+;+;+;+;+;+;+;+;+;+;+;+;+;+;+;+;+;+;+;+;+;+;+;+;+;+;+;+;+;+;+;+;+;+;+;+;+;+;+;+;+;+;+;+;+;+;+;+;+;+;+;+;+;+;+;+;+;+;+;+;+;+;+;+;+;+;+;+;+;+;+;+;+;+;+;+;+;+;+;+;+;+;+;+;+;+;+;+;+;+;+;+;+;+;+;+;+;+;+;+;+;+;+;+;+;+;+;+;+;+;+;+;+;+;+;+;+;+;+;+;+;+;+;+;+;+;+;+;+;+;+;+;+;+;+;+;+;+;+;+;+;+;+;+;+;+;+;+;+;+;+;+;+;+;+;+;+;+;+;+;+	8563	chr17:62458658-62615481	1250.72	1403.37	1030.94	1241.82	1153.7	1381.2	1378.94	1295.87	1611.68	1788.4	1353.66	0.394154	0.114593	3.43959	0.000582595	0.217103
112	ENSG00000218739.10	CEBPZOS	CEBPZ opposite strand [Source:HGNC Symbol;Acc:HGNC:49288]	chr2;chr2;chr2;chr2;chr2;chr2;chr2;chr2;chr2;chr2;chr2;chr2;chr2;chr2;chr2;chr2;chr2;chr2;chr2;chr2;chr2;chr2;chr2;chr2;chr2;chr2;chr2;chr2;chr2;chr2;chr2;chr2;chr2;chr2	37196488;37196494;37196496;37196505;37196508;37196523;37197254;37198494;37198494;37199704;37199704;37199704;37199704;37199704;37199704;37201048;37201048;37201048;37201048;37201048;37201048;37201642;37201642;37201642;37201642;37201642;37201863;37201863;37203250;37204304;37213437;37213467;37215321;37216113	37196520;37196520;37196520;37196520;37196520;37196669;37197350;37198672;37198672;37199819;37199819;37199819;37199819;37199819;37199819;37201092;37201092;37201092;37201704;37201092;37201092;37201726;37201726;37201726;37201726;37201726;37202692;37204743;37203495;37204739;37213725;37213554;37215518;37216193	+;+;+;+;+;+;+;+;+;+;+;+;+;+;+;+;+;+;+;+;+;+;+;+;+;+;+;+;+;+;+;+;+;+	4700	chr2:37196488-37216193	1574.33	1998.28	1050.78	929.721	968.406	790.539	656.748	767.268	589.216	615.79	994.108	-0.480022	0.139897	-3.43124	0.000600824	0.221897
113	ENSG00000179023.8	KLHDC7A	kelch domain containing 7A [Source:HGNC Symbol;Acc:HGNC:26791]	chr1	18480982	18486126	+	5145	chr1:18480982-18486126	1856.32	1872.93	1267.64	1514.4	1460.33	1212.76	1142.42	1226.96	1020.3	898.168	1347.22	-0.432671	0.126303	-3.42566	0.000613318	0.222185
114	ENSG00000197462.3	AC003975.1	novel transcript	chr7;chr7;chr7;chr7;chr7	125917871;125920057;125923694;125924212;125933774	125918118;125920153;125923950;125924387;125933832	+;+;+;+;+	837	chr7:125917871-125933832	192.499	278.336	15.0502	31.2926	60.6633	59.515	17.2224	22.6903	16.2468	29.4853	72.3001	-0.737031	0.215229	-3.42441	0.000616141	0.222185
115	ENSG00000186907.8	RTN4RL2	reticulon 4 receptor like 2 [Source:HGNC Symbol;Acc:HGNC:23053]	chr11;chr11;chr11;chr11;chr11;chr11;chr11;chr11;chr11	57460528;57460857;57460866;57467609;57467609;57467609;57468562;57468770;57476162	57460896;57460896;57460896;57468090;57468090;57468090;57468630;57468884;57477534	+;+;+;+;+;+;+;+;+	2408	chr11:57460528-57477534	623.281	485.495	928.324	780.669	746.71	655.788	870.306	816.85	590.299	401.454	689.918	-0.454656	0.132888	-3.42136	0.000623089	0.222185
116	ENSG00000102996.5	MMP15	matrix metallopeptidase 15 [Source:HGNC Symbol;Acc:HGNC:7161]	chr16;chr16;chr16;chr16;chr16;chr16;chr16;chr16;chr16;chr16;chr16;chr16	58025754;58037472;58038266;58039875;58040165;58040537;58040537;58041617;58042231;58043210;58043512;58045007	58026512;58037620;58038394;58040182;58040182;58040867;58040698;58041870;58042369;58043360;58043627;58046901	+;+;+;+;+;+;+;+;+;+;+;+	4231	chr16:58025754-58046901	2474.39	2315.93	2859.54	2695.28	2789.41	2634.38	2552.36	2505.18	2252.89	2024.28	2510.36	-0.325974	0.0952111	-3.42369	0.000617764	0.222185
117	ENSG00000103260.9	METRN	meteorin, glial cell differentiation regulator [Source:HGNC Symbol;Acc:HGNC:14151]	chr16;chr16;chr16;chr16;chr16;chr16;chr16;chr16;chr16;chr16;chr16;chr16;chr16;chr16;chr16;chr16;chr16;chr16;chr16;chr16	715118;715237;715338;715584;715584;715641;715876;716427;716574;716933;716933;716933;716933;716933;716933;717071;717071;717071;717071;717424	715393;715393;715393;715984;715984;715984;715984;716715;716715;717817;716992;717390;716992;716992;716992;717480;717247;717135;719655;717477	+;+;+;+;+;+;+;+;+;+;+;+;+;+;+;+;+;+;+;+	3689	chr16:715118-719655	232.04	150.854	265.431	245.4	242.653	242.552	182.558	220.18	138.639	139.488	205.979	-0.618216	0.180981	-3.41592	0.00063566	0.22473
118	ENSG00000183454.17	GRIN2A	glutamate ionotropic receptor NMDA type subunit 2A [Source:HGNC Symbol;Acc:HGNC:4585]	chr16;chr16;chr16;chr16;chr16;chr16;chr16;chr16;chr16;chr16;chr16;chr16;chr16;chr16;chr16;chr16;chr16;chr16;chr16;chr16;chr16;chr16;chr16;chr16;chr16;chr16;chr16;chr16;chr16;chr16;chr16;chr16;chr16;chr16;chr16;chr16;chr16;chr16;chr16;chr16;chr16;chr16;chr16;chr16;chr16;chr16;chr16;chr16;chr16;chr16;chr16;chr16;chr16;chr16;chr16;chr16;chr16;chr16;chr16;chr16;chr16;chr16;chr16;chr16;chr16;chr16;chr…	9753404;9753408;9762675;9762676;9762687;9762892;9763772;9763772;9763772;9764839;9768851;9768851;9768851;9768851;9768851;9768851;9768851;9798277;9798277;9798277;9798277;9798277;9798277;9822264;9822264;9822264;9822264;9822264;9822264;9829423;9829423;9829423;9829423;9829423;9829423;9834105;9834105;9834105;9834105;9834105;9834105;9840647;9840647;9840647;9840647;9840647;9840647;9840936;9840936;9840936…	9764948;9764948;9763428;9763428;9764948;9763428;9764948;9764948;9764948;9764948;9769228;9769089;9769089;9769089;9769089;9769089;9769089;9798464;9798464;9798464;9798464;9798464;9798464;9822424;9822424;9822424;9822424;9822424;9822424;9829652;9829652;9829652;9829652;9829652;9829652;9834230;9834230;9834230;9834230;9834230;9834230;9840800;9840800;9840800;9840800;9840800;9840800;9841104;9841104;9841104…	-;-;-;-;-;-;-;-;-;-;-;-;-;-;-;-;-;-;-;-;-;-;-;-;-;-;-;-;-;-;-;-;-;-;-;-;-;-;-;-;-;-;-;-;-;-;-;-;-;-;-;-;-;-;-;-;-;-;-;-;-;-;-;-;-;-;-;-;-;-;-;-;-;-;-;-;-;-;-;-;-;-;-;-;-;-;-;-;-;-;-;-;-;-;-;-;-;-	16718	chr16:9753404-10182754	393.322	381.384	236.014	270.928	260.301	278.485	203.225	189.086	166.8	173.51	255.306	-0.548237	0.161362	-3.39756	0.00067989	0.23833
119	ENSG00000081665.14	ZNF506	zinc finger protein 506 [Source:HGNC Symbol;Acc:HGNC:23780]	chr19;chr19;chr19;chr19;chr19;chr19;chr19;chr19;chr19;chr19;chr19;chr19;chr19;chr19;chr19;chr19;chr19;chr19;chr19;chr19;chr19;chr19;chr19;chr19;chr19;chr19;chr19;chr19;chr19;chr19;chr19;chr19;chr19;chr19;chr19;chr19;chr19;chr19;chr19;chr19;chr19;chr19;chr19;chr19;chr19;chr19;chr19	19785839;19785842;19786387;19786562;19790972;19791562;19791562;19791562;19792411;19792461;19792711;19793834;19793834;19794552;19794950;19795213;19798238;19798789;19806031;19806031;19806031;19806031;19806031;19806031;19806031;19806031;19806942;19806942;19806942;19806942;19806942;19806942;19806942;19806942;19806942;19820255;19821601;19821601;19821601;19821601;19821601;19821601;19821601;19821601;198…	19786854;19786854;19786854;19786854;19791043;19791731;19792484;19792484;19792484;19792484;19795660;19795660;19795660;19795660;19799039;19795660;19798479;19799450;19806126;19806126;19806126;19806126;19806126;19806126;19806126;19806126;19807068;19807068;19807068;19807068;19807068;19807068;19807068;19807068;19807068;19820666;19821750;19821722;19821749;19821710;19821723;19821750;19821710;19821740;198…	-;-;-;-;-;-;-;-;-;-;-;-;-;-;-;-;-;-;-;-;-;-;-;-;-;-;-;-;-;-;-;-;-;-;-;-;-;-;-;-;-;-;-;-;-;-;-	9537	chr19:19785839-19821751	180.013	181.662	179.918	149.875	178.681	176.299	130.89	115.132	99.6468	102.065	149.418	-0.621306	0.18304	-3.39437	0.000687872	0.239102
120	ENSG00000258947.7	TUBB3	tubulin beta 3 class III [Source:HGNC Symbol;Acc:HGNC:20772]	chr16;chr16;chr16;chr16;chr16;chr16;chr16;chr16;chr16;chr16;chr16;chr16;chr16;chr16;chr16;chr16;chr16;chr16;chr16;chr16;chr16;chr16;chr16;chr16;chr16;chr16;chr16;chr16;chr16;chr16;chr16;chr16;chr16;chr16;chr16;chr16;chr16;chr16;chr16;chr16;chr16;chr16;chr16;chr16;chr16;chr16;chr16;chr16;chr16;chr16;chr16;chr16;chr16;chr16;chr16;chr16;chr16;chr16;chr16;chr16	89921392;89921851;89921916;89923279;89923338;89923342;89923342;89923345;89923345;89923345;89923345;89923345;89923354;89923359;89923366;89931681;89931801;89931801;89932571;89932571;89932571;89932571;89932571;89932571;89932571;89932571;89932571;89932571;89932571;89932571;89932571;89932571;89933115;89933139;89933468;89933468;89933468;89933468;89933468;89933468;89933468;89933468;89933468;89933468;899…	89921431;89922245;89922183;89923458;89923458;89923458;89923458;89923458;89923458;89923458;89923458;89923458;89923458;89923458;89923458;89932108;89931939;89931939;89932679;89932679;89932679;89932679;89932679;89933017;89932679;89932679;89932679;89932679;89932679;89932679;89932679;89932679;89933367;89933367;89933578;89934001;89933578;89933578;89933578;89933578;89933578;89933578;89933578;89933578;899…	+;+;+;+;+;+;+;+;+;+;+;+;+;+;+;+;+;+;+;+;+;+;+;+;+;+;+;+;+;+;+;+;+;+;+;+;+;+;+;+;+;+;+;+;+;+;+;+;+;+;+;+;+;+;+;+;+;+;+;+	4430	chr16:89921392-89938761	520.268	503.555	469.293	471.86	554.793	532.266	436.301	495.825	405.086	347.02	473.627	-0.469537	0.138703	-3.38519	0.000711299	0.245185
121	ENSG00000184515.11	BEX5	brain expressed X-linked 5 [Source:HGNC Symbol;Acc:HGNC:27990]	chrX;chrX;chrX;chrX;chrX;chrX;chrX;chrX	102153708;102153712;102154740;102154744;102154744;102155593;102155593;102155859	102154302;102154302;102154810;102154810;102154810;102155790;102155790;102155977	-;-;-;-;-;-;-;-	983	chrX:102153708-102155977	302.796	349.514	249.696	292.339	258.095	327.894	236.521	156.311	163.551	178.046	251.476	-0.604794	0.178894	-3.38075	0.000722895	0.247123
122	ENSG00000111859.17	NEDD9	neural precursor cell expressed, developmentally down-regulated 9 [Source:HGNC Symbol;Acc:HGNC:7733]	chr6;chr6;chr6;chr6;chr6;chr6;chr6;chr6;chr6;chr6;chr6;chr6;chr6;chr6;chr6;chr6;chr6;chr6;chr6;chr6;chr6;chr6;chr6;chr6;chr6;chr6;chr6;chr6;chr6;chr6;chr6;chr6;chr6;chr6;chr6;chr6;chr6;chr6;chr6;chr6;chr6;chr6;chr6;chr6;chr6;chr6;chr6;chr6;chr6;chr6;chr6;chr6;chr6;chr6;chr6;chr6;chr6;chr6;chr6;chr6;chr6;chr6;chr6;chr6;chr6;chr6;chr6;chr6;chr6	11183298;11183301;11183306;11184818;11188218;11188218;11188218;11188218;11189964;11189964;11189964;11189964;11190858;11192345;11192345;11192345;11192345;11192345;11193591;11193591;11193591;11193591;11198308;11200271;11213281;11213281;11213281;11213281;11213633;11213644;11213722;11232504;11232504;11232504;11248933;11249139;11251264;11251564;11251564;11251564;11271446;11305066;11305066;11305853;113…	11185671;11185671;11185671;11185671;11188307;11188307;11188307;11188307;11191205;11191205;11191205;11191205;11191205;11192567;11192446;11192446;11192446;11192446;11193692;11193692;11193692;11193692;11201046;11200421;11213727;11213727;11213727;11213727;11213727;11213727;11213727;11232658;11232682;11232668;11249214;11249214;11251726;11251726;11251726;11251726;11271832;11305347;11305159;11306155;113…	-;-;-;-;-;-;-;-;-;-;-;-;-;-;-;-;-;-;-;-;-;-;-;-;-;-;-;-;-;-;-;-;-;-;-;-;-;-;-;-;-;-;-;-;-;-;-;-;-;-;-;-;-;-;-;-;-;-;-;-;-;-;-;-;-;-;-;-;-	10359	chr6:11183298-11382348	431.822	385.634	56.7803	56.8208	61.7662	50.5316	36.7411	47.9017	23.8286	21.547	117.337	-0.699127	0.207439	-3.37029	0.000750902	0.253037
123	ENSG00000140416.23	TPM1	tropomyosin 1 [Source:HGNC Symbol;Acc:HGNC:12010]	chr15;chr15;chr15;chr15;chr15;chr15;chr15;chr15;chr15;chr15;chr15;chr15;chr15;chr15;chr15;chr15;chr15;chr15;chr15;chr15;chr15;chr15;chr15;chr15;chr15;chr15;chr15;chr15;chr15;chr15;chr15;chr15;chr15;chr15;chr15;chr15;chr15;chr15;chr15;chr15;chr15;chr15;chr15;chr15;chr15;chr15;chr15;chr15;chr15;chr15;chr15;chr15;chr15;chr15;chr15;chr15;chr15;chr15;chr15;chr15;chr15;chr15;chr15;chr15;chr15;chr15;chr…	63042632;63042648;63042684;63042685;63042687;63042747;63042747;63042751;63042751;63042755;63042758;63042758;63042770;63042777;63042830;63043469;63043706;63043706;63043706;63043706;63043706;63043967;63044027;63044027;63044027;63044027;63044027;63044027;63044027;63044027;63044027;63044141;63048169;63048439;63048471;63048487;63048489;63048493;63048500;63048537;63048562;63048576;63048813;63048826;630…	63042943;63042943;63043831;63042943;63042943;63042943;63042943;63042943;63042943;63042943;63042943;63042943;63042943;63042943;63042943;63043831;63043831;63043831;63043831;63044152;63043831;63044152;63044152;63044152;63044152;63044152;63047726;63044152;63044152;63044152;63044152;63044152;63048264;63048707;63048707;63048707;63048707;63048707;63048707;63048707;63048707;63048707;63048920;63049517;630…	+;+;+;+;+;+;+;+;+;+;+;+;+;+;+;+;+;+;+;+;+;+;+;+;+;+;+;+;+;+;+;+;+;+;+;+;+;+;+;+;+;+;+;+;+;+;+;+;+;+;+;+;+;+;+;+;+;+;+;+;+;+;+;+;+;+;+;+;+;+;+;+;+;+;+;+;+;+;+;+;+;+;+;+;+;+;+;+;+;+;+;+;+;+;+;+;+;+;+;+;+;+;+;+;+;+;+;+;+;+;+;+;+;+;+;+;+;+;+;+;+;+;+;+;+;+;+;+;+;+;+;+;+;+;+;+;+;+;+;+;+;+;+;+;+;+;+;+;+;+;+;+;+;+;+;+;+;+;+;+;+;+;+;+;+;+;+;+;+;+;+;+;+;+;+;+;+;+;+;+;+;+;+;+;+;+;+;+;+;+;+;+;+;+;+;+;+;+;+;+…	13765	chr15:63042632-63071915	10349.2	10709.6	3365.77	3325.25	3719.21	3623.68	3157.44	2948.9	2960.16	2908.84	4706.8	-0.307861	0.0913609	-3.36973	0.00075243	0.253037
124	ENSG00000253230.9	MIR124-1HG	MIR124-1 host gene [Source:HGNC Symbol;Acc:HGNC:27231]	chr8;chr8;chr8;chr8;chr8;chr8;chr8;chr8;chr8;chr8;chr8;chr8;chr8;chr8;chr8;chr8;chr8;chr8;chr8;chr8;chr8;chr8;chr8;chr8;chr8;chr8;chr8;chr8;chr8;chr8;chr8;chr8;chr8;chr8;chr8;chr8;chr8;chr8;chr8	9899871;9899944;9900058;9900064;9900064;9900064;9900064;9900064;9900064;9900064;9900071;9900077;9900545;9900545;9900545;9900545;9900555;9900555;9900555;9900555;9900555;9900555;9900689;9900689;9900689;9900689;9900689;9903167;9903461;9903661;9904070;9904070;9904070;9904532;9904532;9904893;9905159;9905159;9905935	9900286;9900286;9900286;9900286;9900286;9900198;9900198;9900286;9900286;9903397;9900612;9900286;9903398;9900612;9900612;9901813;9900612;9900612;9901937;9900612;9901200;9903398;9903398;9903398;9903398;9903398;9903398;9903477;9903753;9903753;9904187;9904210;9904187;9904628;9904628;9905365;9905366;9905258;9906678	-;-;-;-;-;-;-;-;-;-;-;-;-;-;-;-;-;-;-;-;-;-;-;-;-;-;-;-;-;-;-;-;-;-;-;-;-;-;-	5339	chr8:9899871-9906678	896.942	842.445	1165.71	950.308	1189	852.3	724.49	654.657	706.193	737.133	871.917	-0.439575	0.130899	-3.35811	0.000784776	0.261786
125	ENSG00000174021.11	GNG5	G protein subunit gamma 5 [Source:HGNC Symbol;Acc:HGNC:4408]	chr1;chr1;chr1;chr1;chr1;chr1;chr1;chr1;chr1;chr1	84498325;84498325;84498329;84501826;84501826;84501826;84503646;84506011;84506011;84506436	84498548;84498548;84498548;84501970;84501970;84501970;84503833;84506565;84506301;84506581	-;-;-;-;-;-;-;-;-;-	1128	chr1:84498325-84506581	646.173	496.118	1011.1	657.969	961.788	743.376	714.156	909.292	672.616	412.795	722.538	-0.547436	0.163483	-3.34858	0.000812255	0.268785
126	ENSG00000129951.18	PLPPR3	phospholipid phosphatase related 3 [Source:HGNC Symbol;Acc:HGNC:23497]	chr19;chr19;chr19;chr19;chr19;chr19;chr19;chr19;chr19;chr19;chr19;chr19;chr19;chr19;chr19;chr19;chr19;chr19;chr19;chr19;chr19;chr19	812488;812488;813756;814434;814434;814434;814692;814692;814886;814886;814886;815186;815186;815203;815666;815666;815666;821485;821485;821485;821915;821915	813895;813895;813895;814571;814607;814749;814749;814749;815081;814911;815081;815327;815327;815327;815851;815851;815851;821955;821585;821585;821977;821952	-;-;-;-;-;-;-;-;-;-;-;-;-;-;-;-;-;-;-;-;-;-	2741	chr19:812488-821977	1410.97	1045.35	1969.52	1662.63	2026.15	2297.51	1891.02	2143.81	1419.97	1619.42	1748.64	-0.453421	0.135683	-3.34177	0.000832452	0.269337
127	ENSG00000089327.15	FXYD5	FXYD domain containing ion transport regulator 5 [Source:HGNC Symbol;Acc:HGNC:4029]	chr19;chr19;chr19;chr19;chr19;chr19;chr19;chr19;chr19;chr19;chr19;chr19;chr19;chr19;chr19;chr19;chr19;chr19;chr19;chr19;chr19;chr19;chr19;chr19;chr19;chr19;chr19;chr19;chr19;chr19;chr19;chr19;chr19;chr19;chr19;chr19;chr19;chr19;chr19;chr19;chr19;chr19;chr19;chr19;chr19;chr19;chr19;chr19;chr19;chr19;chr19;chr19;chr19;chr19;chr19;chr19;chr19;chr19;chr19;chr19;chr19;chr19;chr19;chr19;chr19;chr19;chr…	35154730;35154730;35154735;35154747;35154753;35154753;35154767;35154773;35154787;35154942;35155533;35155551;35155551;35155551;35155551;35155551;35155551;35155551;35155551;35156844;35157421;35157421;35157421;35157421;35157421;35157421;35157421;35157421;35157421;35157421;35158344;35158344;35158344;35158344;35158344;35158344;35158344;35158344;35158344;35158344;35159516;35160709;35160709;35160709;351…	35154809;35154809;35154809;35154809;35154809;35154869;35154809;35155611;35154809;35155032;35155611;35155611;35155611;35155611;35155611;35155611;35155611;35155611;35155611;35156974;35157501;35157501;35157501;35157501;35157501;35157501;35157617;35157501;35157501;35157501;35158400;35158400;35158400;35158400;35158400;35158400;35158400;35158400;35158400;35158400;35159999;35160801;35160801;35160801;351…	+;+;+;+;+;+;+;+;+;+;+;+;+;+;+;+;+;+;+;+;+;+;+;+;+;+;+;+;+;+;+;+;+;+;+;+;+;+;+;+;+;+;+;+;+;+;+;+;+;+;+;+;+;+;+;+;+;+;+;+;+;+;+;+;+;+;+;+;+;+;+;+;+;+;+;+;+;+;+;+;+;+;+;+;+;+;+;+;+;+;+;+;+;+;+;+	2991	chr19:35154730-35169881	1426.57	1083.6	975.527	893.487	926.494	917.43	950.677	944.588	788.51	491.044	939.793	-0.474601	0.142035	-3.34144	0.000833457	0.269337
128	ENSG00000105605.7	CACNG7	calcium voltage-gated channel auxiliary subunit gamma 7 [Source:HGNC Symbol;Acc:HGNC:13626]	chr19;chr19;chr19;chr19;chr19;chr19;chr19;chr19;chr19;chr19;chr19;chr19;chr19;chr19;chr19;chr19;chr19;chr19	53909335;53909335;53912737;53912803;53912817;53914500;53914500;53914500;53915365;53915365;53915365;53915365;53941470;53941470;53941470;53941470;53942036;53942036	53909517;53909517;53913027;53913027;53913027;53914586;53914586;53914586;53915505;53915505;53915505;53915505;53941615;53941661;53941593;53941615;53942386;53943941	+;+;+;+;+;+;+;+;+;+;+;+;+;+;+;+;+;+	2800	chr19:53909335-53943941	1314.2	1169.65	1903.17	1712.04	1702.98	1467.66	1882.98	1589.16	1340.9	1120.44	1520.32	-0.344205	0.102909	-3.34476	0.000823537	0.269337
129	ENSG00000159753.14	CARMIL2	capping protein regulator and myosin 1 linker 2 [Source:HGNC Symbol;Acc:HGNC:27089]	chr16;chr16;chr16;chr16;chr16;chr16;chr16;chr16;chr16;chr16;chr16;chr16;chr16;chr16;chr16;chr16;chr16;chr16;chr16;chr16;chr16;chr16;chr16;chr16;chr16;chr16;chr16;chr16;chr16;chr16;chr16;chr16;chr16;chr16;chr16;chr16;chr16;chr16;chr16;chr16;chr16;chr16;chr16;chr16;chr16;chr16;chr16;chr16;chr16;chr16;chr16;chr16;chr16;chr16;chr16;chr16;chr16;chr16;chr16;chr16;chr16;chr16;chr16;chr16;chr16;chr16;chr…	67644988;67645144;67645165;67645247;67645540;67645540;67645540;67645724;67645724;67645724;67646018;67646018;67646018;67646018;67646186;67646186;67646186;67646186;67646426;67646426;67646426;67646714;67646714;67646714;67646900;67646900;67646900;67647116;67647116;67647116;67647299;67647299;67647299;67647447;67647508;67647508;67647508;67647680;67647680;67647680;67647846;67647846;67647846;67647869;676…	67645286;67645286;67645286;67645286;67645631;67645777;67645631;67645777;67645777;67645777;67646080;67646080;67646080;67646080;67646310;67646247;67646310;67646310;67646517;67646517;67646517;67646784;67646784;67646784;67646973;67646973;67646973;67647191;67647191;67647191;67647387;67647387;67647387;67647602;67647602;67647602;67647612;67647766;67647766;67647766;67647958;67647958;67647958;67647958;676…	+;+;+;+;+;+;+;+;+;+;+;+;+;+;+;+;+;+;+;+;+;+;+;+;+;+;+;+;+;+;+;+;+;+;+;+;+;+;+;+;+;+;+;+;+;+;+;+;+;+;+;+;+;+;+;+;+;+;+;+;+;+;+;+;+;+;+;+;+;+;+;+;+;+;+;+;+;+;+;+;+;+;+;+;+;+;+;+;+;+;+;+;+;+;+;+;+;+;+;+;+;+;+;+;+;+;+;+;+;+;+;+;+;+;+;+;+;+;+;+;+;+;+;+;+;+;+;+;+	7630	chr16:67644988-67657569	952.09	840.32	762.771	694.202	725.753	747.868	614.266	631.967	569.72	501.251	704.021	-0.41866	0.125554	-3.33452	0.000854473	0.273988
130	ENSG00000080503.24	SMARCA2	SWI/SNF related, matrix associated, actin dependent regulator of chromatin, subfamily a, member 2 [Source:HGNC Symbol;Acc:HGNC:11098]	chr9;chr9;chr9;chr9;chr9;chr9;chr9;chr9;chr9;chr9;chr9;chr9;chr9;chr9;chr9;chr9;chr9;chr9;chr9;chr9;chr9;chr9;chr9;chr9;chr9;chr9;chr9;chr9;chr9;chr9;chr9;chr9;chr9;chr9;chr9;chr9;chr9;chr9;chr9;chr9;chr9;chr9;chr9;chr9;chr9;chr9;chr9;chr9;chr9;chr9;chr9;chr9;chr9;chr9;chr9;chr9;chr9;chr9;chr9;chr9;chr9;chr9;chr9;chr9;chr9;chr9;chr9;chr9;chr9;chr9;chr9;chr9;chr9;chr9;chr9;chr9;chr9;chr9;chr9;chr9…	1980290;2015186;2015219;2015221;2015281;2015347;2015347;2015347;2015971;2016142;2016370;2017087;2017412;2017430;2017488;2017586;2017990;2021945;2027720;2028987;2028987;2028987;2028987;2028987;2028987;2028987;2028987;2028987;2028987;2028987;2028987;2028987;2028987;2028987;2028987;2028987;2028987;2032520;2032952;2032952;2032952;2032952;2032952;2032952;2032952;2032952;2032952;2032952;2032952;2032952…	1980386;2015404;2015404;2015404;2015404;2015404;2015404;2015404;2016143;2016213;2016424;2017207;2017497;2017502;2017799;2017799;2018039;2022117;2027775;2029030;2029036;2029247;2029247;2029247;2029247;2029247;2029247;2029042;2029247;2029031;2029247;2029247;2029247;2029247;2029247;2029051;2029247;2032642;2033081;2033081;2033081;2033081;2033081;2033081;2033081;2033081;2033081;2033081;2033081;2033188…	+;+;+;+;+;+;+;+;+;+;+;+;+;+;+;+;+;+;+;+;+;+;+;+;+;+;+;+;+;+;+;+;+;+;+;+;+;+;+;+;+;+;+;+;+;+;+;+;+;+;+;+;+;+;+;+;+;+;+;+;+;+;+;+;+;+;+;+;+;+;+;+;+;+;+;+;+;+;+;+;+;+;+;+;+;+;+;+;+;+;+;+;+;+;+;+;+;+;+;+;+;+;+;+;+;+;+;+;+;+;+;+;+;+;+;+;+;+;+;+;+;+;+;+;+;+;+;+;+;+;+;+;+;+;+;+;+;+;+;+;+;+;+;+;+;+;+;+;+;+;+;+;+;+;+;+;+;+;+;+;+;+;+;+;+;+;+;+;+;+;+;+;+;+;+;+;+;+;+;+;+;+;+;+;+;+;+;+;+;+;+;+;+;+;+;+;+;+;+;+…	18595	chr9:1980290-2193624	778.321	872.191	411.828	609.383	444.496	625.469	231.929	294.974	344.431	384.443	499.747	-0.474757	0.14268	-3.32744	0.00087648	0.278883
131	ENSG00000128610.12	FEZF1	FEZ family zinc finger 1 [Source:HGNC Symbol;Acc:HGNC:22788]	chr7;chr7;chr7;chr7;chr7;chr7;chr7;chr7;chr7;chr7;chr7	122301303;122301969;122302799;122302799;122303177;122303177;122303637;122303637;122304009;122304331;122310185	122302355;122302355;122302931;122302931;122303311;122303311;122303858;122304750;122304499;122304511;122310691	-;-;-;-;-;-;-;-;-;-;-	2942	chr7:122301303-122310691	39.5404	26.5588	72.5146	79.8786	71.6929	50.5316	22.9632	27.7326	24.9117	18.1448	43.4469	-0.722618	0.217362	-3.3245	0.000885785	0.279692
132	ENSG00000147852.16	VLDLR	very low density lipoprotein receptor [Source:HGNC Symbol;Acc:HGNC:12698]	chr9;chr9;chr9;chr9;chr9;chr9;chr9;chr9;chr9;chr9;chr9;chr9;chr9;chr9;chr9;chr9;chr9;chr9;chr9;chr9;chr9;chr9;chr9;chr9;chr9;chr9;chr9;chr9;chr9;chr9;chr9;chr9;chr9;chr9;chr9;chr9;chr9;chr9;chr9;chr9;chr9;chr9;chr9	2621787;2621975;2622100;2635453;2635453;2635453;2639859;2639859;2639859;2641377;2641377;2643160;2643160;2643160;2643628;2643628;2643837;2643837;2644734;2644734;2644957;2644957;2645574;2645574;2646334;2646334;2646338;2647474;2647474;2647474;2648208;2648208;2648669;2648669;2650370;2650370;2651415;2651874;2651874;2652780;2652780;2653833;2653833	2622271;2622271;2622271;2635572;2635572;2635572;2639981;2639981;2639981;2641499;2641499;2643531;2643355;2643531;2643750;2643750;2643959;2643959;2644853;2644853;2645082;2645082;2645745;2645745;2646552;2646552;2646552;2647768;2647592;2647592;2648347;2648347;2648810;2648810;2650516;2650516;2651498;2651954;2651954;2652949;2652949;2654480;2660056	+;+;+;+;+;+;+;+;+;+;+;+;+;+;+;+;+;+;+;+;+;+;+;+;+;+;+;+;+;+;+;+;+;+;+;+;+;+;+;+;+;+;+	9389	chr9:2621787-2660056	3223.58	3450.52	816.815	1408.99	1319.15	1816.89	685.452	946.269	1047.38	1128.38	1584.34	-0.454499	0.136886	-3.32028	0.000899285	0.281803
133	ENSG00000063241.8	ISOC2	isochorismatase domain containing 2 [Source:HGNC Symbol;Acc:HGNC:26278]	chr19;chr19;chr19;chr19;chr19;chr19;chr19;chr19;chr19;chr19;chr19;chr19;chr19;chr19;chr19;chr19;chr19;chr19;chr19;chr19;chr19;chr19;chr19;chr19;chr19;chr19;chr19;chr19;chr19;chr19;chr19;chr19;chr19;chr19;chr19	55452985;55452985;55452989;55452989;55453899;55454989;55454989;55454989;55454990;55455002;55455260;55455260;55455260;55455260;55455260;55455332;55455636;55455636;55455636;55455636;55455897;55456349;55456349;55456349;55456349;55456349;55456349;55457092;55459717;55461512;55461512;55461512;55461512;55461512;55461512	55453388;55453388;55453388;55453584;55455585;55455106;55455106;55455106;55455106;55455106;55455330;55455378;55455330;55455330;55455330;55455845;55455845;55455845;55455845;55455845;55456489;55456489;55456489;55456489;55456489;55456489;55456489;55457212;55460031;55461624;55461642;55461626;55462343;55461645;55461642	-;-;-;-;-;-;-;-;-;-;-;-;-;-;-;-;-;-;-;-;-;-;-;-;-;-;-;-;-;-;-;-;-;-;-	4408	chr19:55452985-55462343	986.428	725.586	1169.81	974.189	1108.48	923.044	876.047	1179.06	766.847	585.17	929.466	-0.503684	0.152057	-3.31247	0.000924767	0.28761
134	ENSG00000266338.6	NBPF15	NBPF member 15 [Source:HGNC Symbol;Acc:HGNC:28791]	chr1;chr1;chr1;chr1;chr1;chr1;chr1;chr1;chr1;chr1;chr1;chr1;chr1;chr1;chr1;chr1;chr1;chr1;chr1;chr1;chr1;chr1;chr1;chr1;chr1;chr1;chr1;chr1;chr1;chr1;chr1;chr1;chr1;chr1;chr1;chr1;chr1;chr1;chr1;chr1;chr1;chr1;chr1;chr1;chr1;chr1;chr1;chr1;chr1;chr1;chr1;chr1;chr1;chr1;chr1;chr1;chr1;chr1;chr1;chr1;chr1;chr1;chr1;chr1;chr1;chr1;chr1;chr1;chr1;chr1;chr1;chr1;chr1;chr1;chr1;chr1;chr1;chr1;chr1;chr1…	144421386;144421386;144421390;144423870;144423870;144423870;144424690;144424690;144424690;144425517;144425517;144425517;144425517;144426278;144426278;144426278;144426278;144427047;144427047;144427047;144427047;144427818;144427818;144427818;144427818;144428606;144428606;144428606;144428606;144429700;144429700;144429700;144429700;144433773;144433773;144433773;144433773;144435111;144435111;144435111…	144423256;144423256;144423256;144423975;144423975;144423975;144424862;144424862;144424862;144425568;144425568;144425568;144425568;144426450;144426450;144426450;144426450;144427098;144427098;144427098;144427098;144427990;144427990;144427990;144427990;144428657;144428657;144428657;144428657;144429863;144429863;144429863;144429863;144433824;144433824;144433824;144433824;144435316;144435316;144435316…	-;-;-;-;-;-;-;-;-;-;-;-;-;-;-;-;-;-;-;-;-;-;-;-;-;-;-;-;-;-;-;-;-;-;-;-;-;-;-;-;-;-;-;-;-;-;-;-;-;-;-;-;-;-;-;-;-;-;-;-;-;-;-;-;-;-;-;-;-;-;-;-;-;-;-;-;-;-;-;-;-;-;-;-;-;-;-;-;-;-;-;-;-;-;-;-;-;-	5306	chr1:144421386-144461674	125.905	128.545	104.667	128.464	105.885	84.2194	226.188	154.63	202.543	150.829	141.188	0.641512	0.19436	3.30063	0.000964669	0.296895
135	ENSG00000173621.9	LRFN4	leucine rich repeat and fibronectin type III domain containing 4 [Source:HGNC Symbol;Acc:HGNC:28456]	chr11;chr11;chr11;chr11;chr11;chr11;chr11	66856647;66857064;66857118;66857735;66857735;66859637;66860247	66856864;66859093;66857296;66857790;66858876;66860475;66860475	+;+;+;+;+;+;+	3087	chr11:66856647-66860475	1718.96	1457.55	1645.26	1511.11	1920.27	1814.65	1660.24	1814.38	1558.61	1245.19	1634.62	-0.384607	0.116569	-3.29938	0.000968977	0.296895
136	ENSG00000170004.17	CHD3	chromodomain helicase DNA binding protein 3 [Source:HGNC Symbol;Acc:HGNC:1918]	chr17;chr17;chr17;chr17;chr17;chr17;chr17;chr17;chr17;chr17;chr17;chr17;chr17;chr17;chr17;chr17;chr17;chr17;chr17;chr17;chr17;chr17;chr17;chr17;chr17;chr17;chr17;chr17;chr17;chr17;chr17;chr17;chr17;chr17;chr17;chr17;chr17;chr17;chr17;chr17;chr17;chr17;chr17;chr17;chr17;chr17;chr17;chr17;chr17;chr17;chr17;chr17;chr17;chr17;chr17;chr17;chr17;chr17;chr17;chr17;chr17;chr17;chr17;chr17;chr17;chr17;chr…	7884796;7886197;7886738;7887760;7888789;7888791;7889664;7889664;7889664;7889664;7889664;7889664;7889718;7890424;7890571;7890571;7890571;7890571;7890571;7890571;7890576;7890735;7890940;7890940;7890940;7890940;7890940;7890940;7893286;7893286;7893286;7893286;7893286;7893286;7893286;7893805;7893805;7893805;7893805;7893805;7893805;7893805;7893829;7894115;7894115;7894115;7894115;7894115;7894115;7894127…	7885083;7886333;7887081;7887843;7889100;7889100;7889776;7889776;7889776;7889776;7889776;7889776;7889776;7890491;7890605;7890741;7890741;7890741;7890741;7890741;7890690;7890741;7891064;7891064;7891064;7891064;7891064;7891064;7893569;7893569;7893569;7893569;7893569;7893569;7893569;7893935;7893935;7893935;7893935;7893935;7893935;7893935;7893935;7894265;7894265;7894265;7894265;7894258;7894265;7894265…	+;+;+;+;+;+;+;+;+;+;+;+;+;+;+;+;+;+;+;+;+;+;+;+;+;+;+;+;+;+;+;+;+;+;+;+;+;+;+;+;+;+;+;+;+;+;+;+;+;+;+;+;+;+;+;+;+;+;+;+;+;+;+;+;+;+;+;+;+;+;+;+;+;+;+;+;+;+;+;+;+;+;+;+;+;+;+;+;+;+;+;+;+;+;+;+;+;+;+;+;+;+;+;+;+;+;+;+;+;+;+;+;+;+;+;+;+;+;+;+;+;+;+;+;+;+;+;+;+;+;+;+;+;+;+;+;+;+;+;+;+;+;+;+;+;+;+;+;+;+;+;+;+;+;+;+;+;+;+;+;+;+;+;+;+;+;+;+;+;+;+;+;+;+;+;+;+;+;+;+;+;+;+;+;+;+;+;+;+;+;+;+;+;+;+;+;+;+;+;+…	10335	chr17:7884796-7912760	1136.27	1142.03	1859.38	2272.83	2229.1	2627.64	3132.18	2280.79	3420.49	3415.76	2351.65	0.442632	0.134302	3.2958	0.000981402	0.29849
137	ENSG00000222041.11	CYTOR	cytoskeleton regulator RNA [Source:HGNC Symbol;Acc:HGNC:28717]	chr2;chr2;chr2;chr2;chr2;chr2;chr2;chr2;chr2;chr2;chr2;chr2;chr2;chr2;chr2;chr2;chr2;chr2;chr2;chr2;chr2;chr2;chr2;chr2;chr2;chr2;chr2;chr2;chr2;chr2;chr2;chr2;chr2;chr2;chr2;chr2;chr2;chr2;chr2;chr2;chr2;chr2;chr2;chr2;chr2;chr2;chr2;chr2;chr2;chr2;chr2;chr2;chr2;chr2;chr2;chr2;chr2;chr2;chr2;chr2;chr2;chr2;chr2;chr2;chr2;chr2;chr2;chr2;chr2;chr2;chr2;chr2;chr2;chr2;chr2;chr2;chr2;chr2;chr2;chr2…	87454781;87455215;87455238;87455368;87455409;87455427;87455429;87455429;87455462;87455462;87455462;87455476;87455479;87455479;87455482;87455487;87455496;87455505;87455506;87455515;87455542;87455564;87455564;87455564;87455669;87455719;87455752;87455845;87457948;87469950;87469950;87469950;87470150;87470150;87470150;87470150;87470150;87472740;87472740;87478122;87480223;87480223;87480223;87480223;874…	87454901;87455645;87455452;87455645;87455452;87455452;87455645;87455645;87455645;87455645;87455645;87455645;87455645;87455645;87455645;87455645;87455645;87455645;87455645;87455645;87455645;87455645;87455645;87455645;87455973;87455973;87455973;87455973;87458577;87470042;87470093;87470042;87470304;87470304;87470304;87470848;87470304;87472885;87472885;87478230;87480423;87480775;87480423;87480607;874…	+;+;+;+;+;+;+;+;+;+;+;+;+;+;+;+;+;+;+;+;+;+;+;+;+;+;+;+;+;+;+;+;+;+;+;+;+;+;+;+;+;+;+;+;+;+;+;+;+;+;+;+;+;+;+;+;+;+;+;+;+;+;+;+;+;+;+;+;+;+;+;+;+;+;+;+;+;+;+;+;+;+;+;+;+;+;+;+;+;+;+;+;+;+;+;+;+;+;+;+;+;+;+;+;+;+;+;+;+;+;+;+	17693	chr2:87454781-87636740	181.053	169.976	60.8849	107.054	65.0751	117.907	35.593	85.7189	40.0754	30.6194	89.3957	-0.707132	0.214773	-3.29247	0.000993118	0.299849
138	ENSG00000198113.3	TOR4A	torsin family 4 member A [Source:HGNC Symbol;Acc:HGNC:25981]	chr9;chr9	137277726;137278653	137277907;137282641	+;+	4171	chr9:137277726-137282641	999.955	979.488	985.788	898.428	1058.85	996.035	983.974	914.335	862.162	670.224	934.924	-0.391756	0.119267	-3.2847	0.0010209	0.306005
139	ENSG00000000005.6	TNMD	tenomodulin [Source:HGNC Symbol;Acc:HGNC:17757]	chrX;chrX;chrX;chrX;chrX;chrX;chrX;chrX;chrX;chrX	100584936;100585231;100593624;100593895;100594261;100594261;100597504;100597504;100599016;100599508	100585066;100585362;100594035;100594035;100594362;100594362;100597657;100597531;100599182;100599885	+;+;+;+;+;+;+;+;+;+	1476	chrX:100584936-100599885	42.662	39.307	17.1025	46.939	51.8395	59.515	67.7415	84.0381	124.558	123.612	65.7315	0.706582	0.215378	3.28067	0.00103562	0.308184
140	ENSG00000187193.9	MT1X	metallothionein 1X [Source:HGNC Symbol;Acc:HGNC:7405]	chr16;chr16;chr16;chr16;chr16;chr16;chr16;chr16;chr16	56682470;56682470;56682470;56682481;56683165;56683165;56683165;56683958;56683958	56682568;56684196;56682568;56682568;56683230;56683386;56683603;56684196;56684196	+;+;+;+;+;+;+;+;+	1727	chr16:56682470-56684196	1380.79	823.323	203.862	216.578	127.944	231.323	33.2967	47.0613	51.9896	35.1556	315.132	-0.709142	0.216714	-3.27224	0.00106699	0.315248
141	ENSG00000196876.18	SCN8A	sodium voltage-gated channel alpha subunit 8 [Source:HGNC Symbol;Acc:HGNC:10596]	chr12;chr12;chr12;chr12;chr12;chr12;chr12;chr12;chr12;chr12;chr12;chr12;chr12;chr12;chr12;chr12;chr12;chr12;chr12;chr12;chr12;chr12;chr12;chr12;chr12;chr12;chr12;chr12;chr12;chr12;chr12;chr12;chr12;chr12;chr12;chr12;chr12;chr12;chr12;chr12;chr12;chr12;chr12;chr12;chr12;chr12;chr12;chr12;chr12;chr12;chr12;chr12;chr12;chr12;chr12;chr12;chr12;chr12;chr12;chr12;chr12;chr12;chr12;chr12;chr12;chr12;chr…	51590266;51590879;51590906;51590925;51590926;51591224;51591233;51591233;51591233;51591236;51662764;51662764;51662764;51662764;51662764;51662764;51662764;51662764;51662764;51662764;51662818;51662818;51684174;51684174;51684174;51684174;51684174;51684174;51684174;51684174;51684174;51684174;51684174;51686368;51686368;51686368;51686368;51686368;51686368;51686368;51686368;51686368;51686368;51686368;516…	51590673;51590999;51590999;51590999;51590999;51591359;51591359;51591359;51591359;51591359;51663093;51663093;51663093;51663093;51663093;51663093;51663093;51663093;51662820;51663093;51663093;51663093;51684292;51684292;51684292;51684292;51684292;51684292;51684292;51684292;51684292;51684292;51684292;51686457;51686457;51686457;51686457;51686457;51686457;51686457;51686457;51686457;51686457;51686457;516…	+;+;+;+;+;+;+;+;+;+;+;+;+;+;+;+;+;+;+;+;+;+;+;+;+;+;+;+;+;+;+;+;+;+;+;+;+;+;+;+;+;+;+;+;+;+;+;+;+;+;+;+;+;+;+;+;+;+;+;+;+;+;+;+;+;+;+;+;+;+;+;+;+;+;+;+;+;+;+;+;+;+;+;+;+;+;+;+;+;+;+;+;+;+;+;+;+;+;+;+;+;+;+;+;+;+;+;+;+;+;+;+;+;+;+;+;+;+;+;+;+;+;+;+;+;+;+;+;+;+;+;+;+;+;+;+;+;+;+;+;+;+;+;+;+;+;+;+;+;+;+;+;+;+;+;+;+;+;+;+;+;+;+;+;+;+;+;+;+;+;+;+;+;+;+;+;+;+;+;+;+;+;+;+;+;+;+;+;+;+;+;+;+;+;+;+;+;+;+;+…	16144	chr12:51590266-51812864	1580.57	1619.02	1564.54	1660.16	1775.78	1746.15	1998.95	2225.33	2141.32	2354.29	1866.61	0.330512	0.101111	3.26881	0.00108002	0.316836
142	ENSG00000233098.9	CCDC144NL-AS1	CCDC144NL antisense RNA 1 [Source:HGNC Symbol;Acc:HGNC:51340]	chr17;chr17;chr17;chr17;chr17;chr17;chr17;chr17;chr17;chr17;chr17;chr17;chr17;chr17;chr17;chr17;chr17;chr17;chr17;chr17;chr17;chr17;chr17;chr17;chr17;chr17;chr17;chr17;chr17;chr17;chr17;chr17;chr17;chr17;chr17;chr17;chr17;chr17;chr17;chr17;chr17;chr17;chr17;chr17;chr17;chr17;chr17;chr17;chr17;chr17;chr17;chr17;chr17;chr17;chr17;chr17;chr17;chr17;chr17;chr17;chr17;chr17;chr17;chr17;chr17;chr17;chr…	20868433;20868497;20868505;20868520;20868520;20868543;20868547;20887592;20887592;20887592;20887592;20892230;20892230;20892230;20892230;20892230;20898980;20902218;20902218;20921045;20921152;20924359;20924359;20924359;20929431;20929431;20929431;20929755;20929756;20931593;20931593;20931593;20932714;20938093;20938093;20938520;20938538;20938551;20938566;20938578;20949103;20949239;20951431;20955817;209…	20868685;20868685;20868685;20868685;20868685;20868685;20868685;20887849;20887849;20887849;20887849;20892432;20892432;20892432;20892432;20892432;20899131;20905230;20905230;20921169;20921169;20924833;20924833;20924425;20933416;20930046;20930046;20929967;20929967;20931771;20931771;20931771;20932818;20938522;20939519;20938660;20938660;20938660;20938660;20938660;20949441;20949441;20951521;20956353;209…	+;+;+;+;+;+;+;+;+;+;+;+;+;+;+;+;+;+;+;+;+;+;+;+;+;+;+;+;+;+;+;+;+;+;+;+;+;+;+;+;+;+;+;+;+;+;+;+;+;+;+;+;+;+;+;+;+;+;+;+;+;+;+;+;+;+;+;+;+;+;+;+;+;+;+;+;+;+;+;+;+;+	13311	chr17:20868433-21002276	751.267	708.589	1141.76	1040.07	994.878	1026.35	1338.76	1272.34	1244.5	1461.79	1098.03	0.387335	0.118581	3.26642	0.00108916	0.317269
143	ENSG00000128564.7	VGF	VGF nerve growth factor inducible [Source:HGNC Symbol;Acc:HGNC:12684]	chr7;chr7;chr7;chr7;chr7;chr7;chr7;chr7	101162509;101162510;101162516;101163811;101163842;101164986;101165374;101165374	101164863;101162895;101164863;101163839;101164863;101165114;101165569;101165558	-;-;-;-;-;-;-;-	2680	chr7:101162509-101165569	251.81	164.665	171.025	204.226	163.239	102.186	175.669	133.621	81.2338	53.3004	150.097	-0.646012	0.198086	-3.26126	0.00110917	0.320836
144	ENSG00000161179.14	YDJC	YdjC chitooligosaccharide deacetylase homolog [Source:HGNC Symbol;Acc:HGNC:27158]	chr22;chr22;chr22;chr22;chr22;chr22;chr22;chr22;chr22;chr22;chr22;chr22;chr22;chr22;chr22;chr22;chr22;chr22;chr22;chr22;chr22;chr22;chr22;chr22;chr22;chr22;chr22	21628089;21628089;21628089;21628089;21628114;21628122;21628167;21629010;21629010;21629010;21629010;21629010;21629308;21629308;21629308;21629308;21629308;21629543;21629602;21629602;21629602;21629851;21629851;21629851;21629851;21629851;21629851	21628787;21628787;21628787;21628787;21628787;21628787;21628787;21629407;21629187;21629187;21629187;21629761;21629407;21629761;21629407;21630031;21629407;21629761;21629761;21629761;21629761;21630035;21630014;21630038;21630064;21630022;21630012	-;-;-;-;-;-;-;-;-;-;-;-;-;-;-;-;-;-;-;-;-;-;-;-;-;-;-	1754	chr22:21628089-21630064	572.295	397.32	636.897	546.798	632.001	644.559	587.859	663.901	486.32	377.639	554.559	-0.489161	0.150539	-3.24939	0.00115651	0.332207
145	ENSG00000126583.11	PRKCG	protein kinase C gamma [Source:HGNC Symbol;Acc:HGNC:9402]	chr19;chr19;chr19;chr19;chr19;chr19;chr19;chr19;chr19;chr19;chr19;chr19;chr19;chr19;chr19;chr19;chr19;chr19;chr19;chr19;chr19;chr19;chr19;chr19;chr19;chr19;chr19;chr19;chr19;chr19;chr19;chr19;chr19;chr19;chr19;chr19;chr19	53879190;53881784;53882197;53882229;53882557;53882557;53882557;53883163;53883163;53883163;53883163;53884161;53884161;53884161;53884161;53889638;53889638;53889638;53889638;53889886;53889886;53889886;53889886;53891674;53891674;53892509;53892988;53893362;53897959;53898440;53900233;53900419;53900611;53903073;53904635;53906317;53906707	53879380;53881840;53882664;53882359;53882664;53882664;53882664;53883194;53883194;53883194;53883194;53884243;53884243;53884243;53884243;53889749;53889749;53889749;53889749;53889979;53890017;53890017;53889930;53891827;53891830;53892643;53893075;53893391;53898111;53898628;53900324;53900481;53900749;53903153;53904742;53906457;53907652	+;+;+;+;+;+;+;+;+;+;+;+;+;+;+;+;+;+;+;+;+;+;+;+;+;+;+;+;+;+;+;+;+;+;+;+;+	3397	chr19:53879190-53907652	493.214	399.444	512.391	528.681	528.322	531.144	477.635	486.581	401.837	336.813	469.606	-0.458434	0.141393	-3.24228	0.00118578	0.338265
146	ENSG00000162909.18	CAPN2	calpain 2 [Source:HGNC Symbol;Acc:HGNC:1479]	chr1;chr1;chr1;chr1;chr1;chr1;chr1;chr1;chr1;chr1;chr1;chr1;chr1;chr1;chr1;chr1;chr1;chr1;chr1;chr1;chr1;chr1;chr1;chr1;chr1;chr1;chr1;chr1;chr1;chr1;chr1;chr1;chr1;chr1;chr1;chr1;chr1;chr1;chr1;chr1;chr1;chr1;chr1;chr1;chr1;chr1;chr1;chr1;chr1;chr1;chr1;chr1;chr1;chr1;chr1;chr1;chr1;chr1;chr1;chr1;chr1;chr1;chr1;chr1;chr1;chr1;chr1;chr1;chr1;chr1;chr1;chr1;chr1;chr1;chr1;chr1;chr1;chr1;chr1;chr1…	223701593;223701645;223712539;223717762;223717762;223717762;223744100;223744100;223744100;223745306;223745306;223745306;223746997;223746997;223746997;223747108;223749039;223749039;223749039;223750890;223750890;223751997;223751997;223752019;223752796;223752796;223752796;223755480;223755480;223755480;223757369;223757369;223757369;223757624;223758226;223759270;223759270;223759434;223761581;223761581…	223701831;223701831;223712877;223717831;223717831;223717831;223744218;223744218;223744218;223745439;223745439;223745439;223747165;223747063;223747165;223747165;223749476;223749122;223749122;223750975;223750975;223752071;223752071;223752071;223752956;223752956;223752956;223755649;223755649;223755649;223757497;223757380;223757380;223759481;223759481;223759481;223759481;223759481;223761739;223761617…	+;+;+;+;+;+;+;+;+;+;+;+;+;+;+;+;+;+;+;+;+;+;+;+;+;+;+;+;+;+;+;+;+;+;+;+;+;+;+;+;+;+;+;+;+;+;+;+;+;+;+;+;+;+;+;+;+;+;+;+;+;+;+;+;+;+;+;+;+;+;+;+;+;+;+;+;+;+;+;+;+;+;+;+;+;+;+;+;+;+;+	8585	chr1:223701593-223776018	765.834	921.059	1786.87	1672.51	1671	1732.67	2516.77	1978.26	2281.05	2329.34	1765.54	0.399798	0.123617	3.23416	0.00122	0.345645
147	ENSG00000136305.11	CIDEB	cell death inducing DFFA like effector b [Source:HGNC Symbol;Acc:HGNC:1977]	chr14;chr14;chr14;chr14;chr14;chr14;chr14;chr14;chr14;chr14;chr14;chr14;chr14;chr14;chr14;chr14;chr14;chr14;chr14;chr14;chr14;chr14;chr14;chr14;chr14;chr14	24305096;24305187;24305187;24305606;24305947;24305947;24305947;24306374;24306374;24306374;24306374;24307371;24307371;24307371;24307818;24307818;24307818;24308479;24308479;24310087;24310407;24310649;24310649;24310649;24310799;24311228	24305765;24305765;24305765;24305765;24306137;24306137;24306137;24306461;24306523;24306523;24306523;24307515;24307515;24307515;24307920;24307920;24308263;24308830;24308830;24310548;24310548;24310718;24311422;24311395;24311147;24311430	-;-;-;-;-;-;-;-;-;-;-;-;-;-;-;-;-;-;-;-;-;-;-;-;-;-	3198	chr14:24305096-24311430	33.2971	44.6188	56.0962	51.8799	57.3544	70.7443	49.3709	31.9345	30.3273	14.7427	44.0366	-0.701817	0.217304	-3.22965	0.00123942	0.348756
148	ENSG00000178531.6	CTXN1	cortexin 1 [Source:HGNC Symbol;Acc:HGNC:31108]	chr19;chr19	7924491;7925967	7925558;7926135	-;-	1237	chr19:7924491-7926135	1424.49	1061.29	1362.73	1205.59	1315.84	1382.32	1322.68	1408.48	1086.37	881.158	1245.09	-0.416017	0.128997	-3.22501	0.00125968	0.352063
149	ENSG00000227124.11	ZNF717	zinc finger protein 717 [Source:HGNC Symbol;Acc:HGNC:29448]	chr3;chr3;chr3;chr3;chr3;chr3;chr3;chr3;chr3;chr3;chr3;chr3;chr3;chr3;chr3;chr3;chr3;chr3;chr3;chr3;chr3;chr3;chr3;chr3;chr3;chr3;chr3;chr3;chr3;chr3;chr3;chr3;chr3;chr3;chr3;chr3;chr3;chr3	75678660;75709643;75711187;75716419;75716419;75729961;75732060;75735868;75735875;75739292;75739292;75741276;75741276;75741276;75741276;75741276;75741276;75741276;75741610;75741610;75741610;75741610;75741610;75741610;75741610;75783306;75783306;75783306;75783306;75783306;75784784;75784784;75784915;75785384;75785384;75785384;75785384;75785384	75679151;75711316;75711316;75716541;75716541;75730618;75732121;75739345;75739345;75739345;75739345;75741368;75741368;75741368;75741368;75741368;75741368;75741368;75741736;75741736;75741736;75741736;75741736;75741865;75741736;75783364;75783364;75783364;75783364;75783364;75785058;75785336;75785002;75785583;75785549;75785567;75785553;75785519	-;-;-;-;-;-;-;-;-;-;-;-;-;-;-;-;-;-;-;-;-;-;-;-;-;-;-;-;-;-;-;-;-;-;-;-;-;-	7648	chr3:75678660-75785583	213.31	202.909	192.916	166.345	145.592	158.332	98.7418	110.93	72.5689	97.5284	145.917	-0.609893	0.189228	-3.22306	0.0012683	0.352093
150	ENSG00000185338.6	SOCS1	suppressor of cytokine signaling 1 [Source:HGNC Symbol;Acc:HGNC:19383]	chr16;chr16;chr16	11254408;11254417;11256079	11255528;11256200;11256204	-;-;-	1797	chr16:11254408-11256204	842.834	676.718	478.87	388.688	347.435	381.795	354.782	451.285	266.447	200.727	438.958	-0.525885	0.163309	-3.22019	0.00128104	0.353259
151	ENSG00000167700.9	MFSD3	major facilitator superfamily domain containing 3 [Source:HGNC Symbol;Acc:HGNC:25157]	chr8;chr8;chr8;chr8;chr8;chr8;chr8;chr8;chr8;chr8;chr8;chr8	144509070;144509080;144509619;144510246;144510360;144510360;144510598;144510598;144510794;144510991;144510991;144510991	144510015;144510015;144510015;144510903;144510814;144510507;144510903;144510722;144510903;144511181;144511181;144511213	+;+;+;+;+;+;+;+;+;+;+;+	1827	chr8:144509070-144511213	1618.03	1324.75	1820.39	1596.75	1816.59	1652.95	1716.5	1750.51	1423.22	1255.39	1597.51	-0.348717	0.108882	-3.2027	0.00136146	0.369191
152	ENSG00000197905.9	TEAD4	TEA domain transcription factor 4 [Source:HGNC Symbol;Acc:HGNC:11717]	chr12;chr12;chr12;chr12;chr12;chr12;chr12;chr12;chr12;chr12;chr12;chr12;chr12;chr12;chr12;chr12;chr12;chr12;chr12;chr12;chr12;chr12;chr12;chr12;chr12;chr12;chr12;chr12;chr12;chr12;chr12;chr12;chr12;chr12;chr12;chr12;chr12;chr12;chr12;chr12;chr12;chr12;chr12;chr12;chr12;chr12;chr12;chr12;chr12;chr12;chr12;chr12;chr12;chr12;chr12;chr12;chr12;chr12;chr12;chr12;chr12;chr12	2959330;2959397;2959406;2959407;2959796;2959917;2959944;2959948;2959948;2959948;2959948;2994738;2994738;2994738;2994738;2994738;2994738;3011004;3011004;3011004;3011004;3011044;3012170;3012170;3012170;3012170;3012170;3012170;3017063;3017398;3017398;3017398;3017398;3018545;3018545;3018545;3018545;3018545;3018545;3019115;3019115;3019115;3019115;3019115;3020634;3020634;3020634;3020634;3020634;3021844…	2959481;2959481;2959481;2959481;2960040;2960040;2960040;2960196;2960353;2960040;2960040;2994992;2994992;2994983;2994833;2994992;2994992;3011068;3011068;3011068;3011068;3011068;3012232;3012232;3012232;3012232;3012232;3012232;3017095;3017526;3017526;3017526;3017526;3018588;3018588;3018588;3018588;3018588;3018588;3019170;3019170;3019170;3019170;3019170;3020773;3020759;3020773;3020773;3020773;3021920…	+;+;+;+;+;+;+;+;+;+;+;+;+;+;+;+;+;+;+;+;+;+;+;+;+;+;+;+;+;+;+;+;+;+;+;+;+;+;+;+;+;+;+;+;+;+;+;+;+;+;+;+;+;+;+;+;+;+;+;+;+;+	2275	chr12:2959330-3040676	2829.22	2250.06	1743.09	1823.21	1729.45	1716.95	1339.9	1690.85	1343.07	1149.93	1761.57	-0.419479	0.131089	-3.19995	0.00137452	0.369191
153	ENSG00000141096.6	DPEP3	dipeptidase 3 [Source:HGNC Symbol;Acc:HGNC:23029]	chr16;chr16;chr16;chr16;chr16;chr16;chr16;chr16;chr16;chr16;chr16;chr16;chr16;chr16;chr16;chr16;chr16;chr16;chr16;chr16;chr16;chr16	67975663;67975664;67976093;67976093;67976700;67976700;67977270;67977270;67977653;67977653;67977938;67977938;67978267;67978267;67978497;67978497;67978573;67979639;67979639;67980094;67980094;67980094	67976001;67976001;67976228;67976228;67976775;67976775;67977354;67977354;67977829;67977829;67978007;67978007;67978408;67978408;67978626;67978626;67978626;67979765;67979765;67980508;67980549;67980499	-;-;-;-;-;-;-;-;-;-;-;-;-;-;-;-;-;-;-;-;-;-	1738	chr16:67975663-67980549	62.4321	63.7411	155.975	123.524	143.386	143.734	275.559	257.157	254.533	214.336	169.438	0.566169	0.176819	3.20197	0.00136489	0.369191
154	ENSG00000210196.2	MT-TP	mitochondrially encoded tRNA-Pro (CCN) [Source:HGNC Symbol;Acc:HGNC:7494]	chrM	15956	16023	-	68	chrM:15956-16023	84.2834	361.2	178.55	256.929	58.4573	74.1131	257.188	185.724	316.27	360.628	213.334	0.648224	0.202533	3.20059	0.00137147	0.369191
155	ENSG00000198169.9	ZNF251	zinc finger protein 251 [Source:HGNC Symbol;Acc:HGNC:13045]	chr8;chr8;chr8;chr8;chr8;chr8;chr8;chr8;chr8;chr8;chr8;chr8;chr8;chr8	144720907;144720909;144753454;144753681;144753683;144754192;144754192;144754192;144754205;144754696;144754696;144755405;144755405;144755405	144721022;144723382;144753796;144753796;144753796;144756417;144754321;144754321;144754321;144754803;144754803;144755441;144755486;144755531	-;-;-;-;-;-;-;-;-;-;-;-;-;-	5045	chr8:144720907-144756417	585.822	565.171	547.28	510.564	641.928	556.971	830.12	724.409	819.92	792.702	657.489	0.392599	0.122794	3.19721	0.00138765	0.370314
156	ENSG00000003402.20	CFLAR	CASP8 and FADD like apoptosis regulator [Source:HGNC Symbol;Acc:HGNC:1876]	chr2;chr2;chr2;chr2;chr2;chr2;chr2;chr2;chr2;chr2;chr2;chr2;chr2;chr2;chr2;chr2;chr2;chr2;chr2;chr2;chr2;chr2;chr2;chr2;chr2;chr2;chr2;chr2;chr2;chr2;chr2;chr2;chr2;chr2;chr2;chr2;chr2;chr2;chr2;chr2;chr2;chr2;chr2;chr2;chr2;chr2;chr2;chr2;chr2;chr2;chr2;chr2;chr2;chr2;chr2;chr2;chr2;chr2;chr2;chr2;chr2;chr2;chr2;chr2;chr2;chr2;chr2;chr2;chr2;chr2;chr2;chr2;chr2;chr2;chr2;chr2;chr2;chr2;chr2;chr2…	201116154;201116164;201116167;201116207;201116239;201116407;201116837;201117039;201118491;201118523;201118664;201119028;201122477;201129329;201129503;201129643;201129729;201129729;201129729;201129729;201129729;201129729;201129729;201129729;201129729;201129729;201129729;201129866;201129977;201132779;201132872;201132953;201132984;201133029;201133029;201133029;201133029;201133029;201133029;201133029…	201116481;201116481;201116481;201116481;201116481;201116481;201116967;201117142;201118901;201118901;201118901;201119177;201122747;201129520;201130146;201130146;201130146;201130053;201130146;201130059;201130146;201130146;201130146;201130146;201130146;201130146;201130146;201130146;201130146;201132850;201133134;201133134;201133134;201133134;201133134;201133134;201133134;201133102;201133134;201133134…	+;+;+;+;+;+;+;+;+;+;+;+;+;+;+;+;+;+;+;+;+;+;+;+;+;+;+;+;+;+;+;+;+;+;+;+;+;+;+;+;+;+;+;+;+;+;+;+;+;+;+;+;+;+;+;+;+;+;+;+;+;+;+;+;+;+;+;+;+;+;+;+;+;+;+;+;+;+;+;+;+;+;+;+;+;+;+;+;+;+;+;+;+;+;+;+;+;+;+;+;+;+;+;+;+;+;+;+;+;+;+;+;+;+;+;+;+;+;+;+;+;+;+;+;+;+;+;+;+;+;+;+;+;+;+;+;+;+;+	22479	chr2:201116154-201176687	298.634	353.763	355.048	327.749	365.083	316.665	285.892	264.72	216.624	233.614	301.779	-0.503249	0.157641	-3.19238	0.00141107	0.371769
157	ENSG00000163530.4	DPPA2	developmental pluripotency associated 2 [Source:HGNC Symbol;Acc:HGNC:19197]	chr3;chr3;chr3;chr3;chr3;chr3;chr3;chr3;chr3	109293788;109300371;109304475;109308032;109309026;109309170;109312545;109314510;109316284	109294004;109300435;109304670;109308293;109309079;109309330;109312692;109314555;109316517	-;-;-;-;-;-;-;-;-	1383	chr3:109293788-109316517	323.607	358.012	142.293	190.226	126.841	139.243	80.3713	96.6438	82.3169	64.6409	160.42	-0.604665	0.189307	-3.1941	0.00140269	0.371769
158	ENSG00000241852.10	C8orf58	chromosome 8 open reading frame 58 [Source:HGNC Symbol;Acc:HGNC:32233]	chr8;chr8;chr8;chr8;chr8;chr8;chr8;chr8;chr8;chr8;chr8;chr8;chr8;chr8;chr8;chr8;chr8;chr8;chr8;chr8;chr8;chr8;chr8;chr8;chr8;chr8;chr8;chr8;chr8;chr8;chr8;chr8;chr8;chr8	22599599;22599601;22599601;22599825;22600882;22600882;22600882;22600882;22600931;22601712;22601712;22601712;22601712;22601796;22601972;22601972;22601972;22601972;22601972;22602003;22602200;22602200;22602200;22602200;22602200;22602537;22602537;22602537;22602561;22603195;22603195;22603195;22603195;22603291	22599760;22599760;22599760;22600451;22601207;22601357;22601357;22601357;22601357;22601852;22601852;22601852;22601852;22601852;22602312;22602080;22602080;22602080;22602080;22602080;22602928;22602312;22602312;22602312;22602312;22602586;22602643;22602643;22602643;22603288;22604150;22604133;22604142;22604147	+;+;+;+;+;+;+;+;+;+;+;+;+;+;+;+;+;+;+;+;+;+;+;+;+;+;+;+;+;+;+;+;+;+	3319	chr8:22599599-22604150	512.984	443.001	225.753	235.518	236.035	206.618	198.632	180.682	137.556	144.024	252.08	-0.526133	0.165167	-3.18546	0.00144526	0.378366
159	ENSG00000160113.5	NR2F6	nuclear receptor subfamily 2 group F member 6 [Source:HGNC Symbol;Acc:HGNC:7977]	chr19;chr19;chr19;chr19;chr19;chr19;chr19	17231883;17235499;17235702;17240671;17240671;17244233;17244943	17232626;17236065;17236065;17240765;17240765;17244504;17245940	-;-;-;-;-;-;-	2676	chr19:17231883-17245940	3665.81	3061.7	3653.09	3227.26	3519.57	3962.8	3566.19	3859.03	2947.16	2779.56	3424.22	-0.359012	0.11294	-3.17878	0.00147895	0.384036
160	ENSG00000176293.19	ZNF135	zinc finger protein 135 [Source:HGNC Symbol;Acc:HGNC:12919]	chr19;chr19;chr19;chr19;chr19;chr19;chr19;chr19;chr19;chr19;chr19;chr19;chr19;chr19;chr19;chr19;chr19;chr19;chr19;chr19;chr19;chr19;chr19;chr19;chr19;chr19;chr19;chr19	58059239;58059239;58059244;58059269;58059280;58059734;58059969;58059969;58059974;58061580;58061580;58061580;58061580;58061580;58061580;58063446;58063446;58063446;58063446;58063446;58066705;58066705;58066741;58066741;58066741;58068408;58081693;58084220	58059310;58059310;58059310;58059310;58059310;58060035;58060398;58060035;58060035;58061706;58061706;58061706;58061706;58061706;58061706;58063541;58063541;58063541;58063541;58063541;58068630;58069755;58069405;58069408;58067567;58069405;58082008;58086310	+;+;+;+;+;+;+;+;+;+;+;+;+;+;+;+;+;+;+;+;+;+;+;+;+;+;+;+	6418	chr19:58059239-58086310	116.54	86.0505	110.14	115.289	105.885	110.047	151.557	167.236	200.377	174.644	133.776	0.600313	0.188926	3.1775	0.00148549	0.384036
161	ENSG00000233393.1	AP000688.2	novel transcript	chr21;chr21	36104881;36107598	36105123;36109690	+;+	2336	chr21:36104881-36109690	221.634	263.463	223.701	198.461	271.33	141.489	183.706	155.47	131.057	96.3944	188.671	-0.610131	0.192156	-3.17518	0.00149744	0.38472
162	ENSG00000198417.7	MT1F	metallothionein 1F [Source:HGNC Symbol;Acc:HGNC:7398]	chr16;chr16;chr16;chr16;chr16;chr16;chr16;chr16;chr16	56657731;56657959;56658012;56658675;56658675;56659073;56659073;56659234;56660422	56659303;56658086;56658086;56658740;56658782;56659303;56659305;56659273;56660698	+;+;+;+;+;+;+;+;+	1852	chr16:56657731-56660698	206.026	138.106	35.5732	59.2913	18.7505	46.0399	2.29632	3.36152	7.58182	3.40215	52.0429	-0.681096	0.214735	-3.17179	0.00151501	0.386834
163	ENSG00000169894.18	MUC3A	mucin 3A, cell surface associated [Source:HGNC Symbol;Acc:HGNC:7513]	chr7;chr7;chr7;chr7;chr7;chr7;chr7;chr7;chr7;chr7;chr7;chr7;chr7;chr7;chr7;chr7;chr7;chr7;chr7;chr7;chr7;chr7;chr7;chr7;chr7;chr7;chr7;chr7;chr7;chr7;chr7;chr7;chr7;chr7;chr7;chr7;chr7	100949534;100949625;100951841;100951841;100957965;100960752;100960752;100960752;100963151;100963151;100963688;100963688;100963688;100964695;100964695;100964695;100965282;100965282;100965282;100965704;100965704;100965704;100966238;100966386;100966386;100966652;100966652;100966652;100966652;100966899;100966899;100966899;100966899;100967121;100967121;100967121;100967121	100949685;100949685;100960645;100960645;100960645;100960937;100960937;100960937;100963266;100963266;100963752;100963752;100963752;100964843;100964843;100964843;100965347;100965347;100965347;100965866;100965866;100965866;100966559;100966559;100966559;100966743;100966743;100966743;100966743;100966951;100966951;100966951;100966951;100967746;100967890;100967308;100968347	+;+;+;+;+;+;+;+;+;+;+;+;+;+;+;+;+;+;+;+;+;+;+;+;+;+;+;+;+;+;+;+;+;+;+;+;+	11396	chr7:100949534-100968347	1072.79	875.378	711.464	806.197	938.626	1065.66	654.452	823.573	756.016	649.811	835.397	-0.448491	0.141519	-3.16912	0.00152903	0.388016
164	ENSG00000171777.16	RASGRP4	RAS guanyl releasing protein 4 [Source:HGNC Symbol;Acc:HGNC:18958]	chr19;chr19;chr19;chr19;chr19;chr19;chr19;chr19;chr19;chr19;chr19;chr19;chr19;chr19;chr19;chr19;chr19;chr19;chr19;chr19;chr19;chr19;chr19;chr19;chr19;chr19;chr19;chr19;chr19;chr19;chr19;chr19;chr19;chr19;chr19;chr19;chr19;chr19;chr19;chr19;chr19;chr19;chr19;chr19;chr19;chr19;chr19;chr19;chr19;chr19;chr19;chr19;chr19;chr19;chr19;chr19;chr19;chr19;chr19;chr19;chr19;chr19;chr19;chr19;chr19;chr19;chr…	38409051;38409055;38409057;38409058;38409058;38409058;38409058;38409058;38409058;38409058;38409058;38409058;38409058;38409058;38409059;38409059;38409059;38409115;38409840;38409955;38409955;38409955;38409955;38410886;38410886;38410886;38410886;38410886;38410886;38410886;38410886;38410886;38410886;38410886;38410886;38410886;38410886;38410886;38410886;38410886;38410886;38410886;38411115;38411115;384…	38410096;38410096;38410096;38410096;38409370;38410096;38409370;38410096;38410096;38410096;38410096;38410096;38409370;38410096;38410096;38410096;38410096;38409370;38410096;38410096;38410096;38410096;38410096;38410998;38410998;38410998;38410998;38410998;38410998;38410998;38410998;38410998;38410998;38410998;38410998;38410998;38410998;38410998;38410998;38410998;38410998;38411609;38411249;38411249;384…	-;-;-;-;-;-;-;-;-;-;-;-;-;-;-;-;-;-;-;-;-;-;-;-;-;-;-;-;-;-;-;-;-;-;-;-;-;-;-;-;-;-;-;-;-;-;-;-;-;-;-;-;-;-;-;-;-;-;-;-;-;-;-;-;-;-;-;-;-;-;-;-;-;-;-;-;-;-;-;-;-;-;-;-;-;-;-;-;-;-;-;-;-;-;-;-;-;-;-;-;-;-;-;-;-;-;-;-;-;-;-;-;-;-;-;-;-;-;-;-;-;-;-;-;-;-;-;-;-;-;-;-;-;-;-;-;-;-;-;-;-;-;-;-;-;-;-;-;-;-;-;-;-;-;-;-;-;-;-;-;-;-;-;-;-;-;-;-;-;-;-;-;-;-;-;-;-;-;-;-;-;-;-;-;-;-;-;-;-;-;-;-;-;-;-;-;-;-;-;-…	4183	chr19:38409051-38426305	158.161	113.672	260.642	204.226	193.019	188.651	156.15	179.842	124.558	98.6625	167.758	-0.584804	0.185026	-3.16065	0.00157417	0.397035
165	ENSG00000078018.20	MAP2	microtubule associated protein 2 [Source:HGNC Symbol;Acc:HGNC:6839]	chr2;chr2;chr2;chr2;chr2;chr2;chr2;chr2;chr2;chr2;chr2;chr2;chr2;chr2;chr2;chr2;chr2;chr2;chr2;chr2;chr2;chr2;chr2;chr2;chr2;chr2;chr2;chr2;chr2;chr2;chr2;chr2;chr2;chr2;chr2;chr2;chr2;chr2;chr2;chr2;chr2;chr2;chr2;chr2;chr2;chr2;chr2;chr2;chr2;chr2;chr2;chr2;chr2;chr2;chr2;chr2;chr2;chr2;chr2;chr2;chr2;chr2;chr2;chr2;chr2;chr2;chr2;chr2;chr2;chr2;chr2;chr2;chr2;chr2;chr2;chr2;chr2;chr2;chr2;chr2…	209424058;209507592;209579315;209579421;209579431;209579609;209579609;209580036;209580036;209580036;209580036;209580036;209580036;209580041;209625053;209625053;209625053;209625053;209625053;209625053;209625053;209653142;209653142;209653142;209653142;209653142;209653142;209653142;209653171;209653393;209661465;209661515;209678572;209678572;209678572;209678572;209678572;209678572;209678572;209678572…	209424276;209507641;209579438;209579755;209579755;209579755;209579755;209580100;209580100;209580100;209580100;209580100;209580100;209580100;209625129;209625129;209625129;209625129;209625129;209625129;209625129;209653432;209653432;209653432;209653432;209653432;209653432;209653432;209653432;209653432;209661678;209661678;209678685;209678685;209678685;209678685;209678685;209678685;209678685;209678685…	+;+;+;+;+;+;+;+;+;+;+;+;+;+;+;+;+;+;+;+;+;+;+;+;+;+;+;+;+;+;+;+;+;+;+;+;+;+;+;+;+;+;+;+;+;+;+;+;+;+;+;+;+;+;+;+;+;+;+;+;+;+;+;+;+;+;+;+;+;+;+;+;+;+;+;+;+;+;+;+;+;+;+;+;+;+;+;+;+;+;+;+;+;+;+;+;+;+;+;+;+;+;+;+;+;+;+;+;+;+;+;+;+;+;+;+;+;+;+;+;+;+;+;+;+;+;+;+;+;+	11802	chr2:209424058-209734118	351.701	353.763	686.836	702.437	766.563	737.762	873.751	1010.98	961.808	1046.73	749.233	0.381773	0.121113	3.1522	0.00162043	0.398364
166	ENSG00000160963.14	COL26A1	collagen type XXVI alpha 1 chain [Source:HGNC Symbol;Acc:HGNC:18038]	chr7;chr7;chr7;chr7;chr7;chr7;chr7;chr7;chr7;chr7;chr7;chr7;chr7;chr7;chr7;chr7;chr7;chr7;chr7;chr7;chr7;chr7;chr7;chr7;chr7;chr7;chr7;chr7;chr7	101362875;101362877;101419977;101419977;101447684;101447690;101533082;101533082;101539893;101539893;101543998;101543998;101545338;101545338;101547156;101547156;101549171;101549171;101551108;101551108;101553203;101553326;101553326;101555787;101555787;101555787;101557370;101557370;101557370	101363190;101363190;101420099;101420099;101447787;101447787;101533143;101533143;101540049;101540049;101544096;101544096;101545490;101545490;101547239;101547239;101549223;101549223;101551143;101551143;101553376;101553376;101553376;101555871;101555871;101555871;101557633;101559024;101559024	+;+;+;+;+;+;+;+;+;+;+;+;+;+;+;+;+;+;+;+;+;+;+;+;+;+;+;+;+	3101	chr7:101362875-101559024	2652.32	2439.16	2751.45	2526.47	2960.37	2567.01	2776.25	2764.85	2418.6	1931.29	2578.78	-0.326738	0.10348	-3.15751	0.00159121	0.398364
167	ENSG00000069482.7	GAL	galanin and GMAP prepropeptide [Source:HGNC Symbol;Acc:HGNC:4114]	chr11;chr11;chr11;chr11;chr11;chr11;chr11;chr11	68683779;68684341;68684544;68684924;68685594;68688014;68688849;68690917	68684126;68684638;68684732;68685004;68685648;68688100;68688926;68691175	+;+;+;+;+;+;+;+	1300	chr11:68683779-68691175	1682.55	1478.79	636.213	655.498	733.474	682.739	584.414	788.278	561.055	402.588	820.56	-0.474759	0.150673	-3.15092	0.00162759	0.398364
168	ENSG00000076706.17	MCAM	melanoma cell adhesion molecule [Source:HGNC Symbol;Acc:HGNC:6934]	chr11;chr11;chr11;chr11;chr11;chr11;chr11;chr11;chr11;chr11;chr11;chr11;chr11;chr11;chr11;chr11;chr11;chr11;chr11;chr11;chr11;chr11;chr11;chr11;chr11;chr11;chr11;chr11;chr11;chr11;chr11;chr11;chr11;chr11;chr11;chr11;chr11;chr11;chr11;chr11;chr11;chr11;chr11;chr11;chr11;chr11;chr11;chr11;chr11;chr11;chr11;chr11;chr11;chr11;chr11;chr11;chr11;chr11;chr11;chr11;chr11;chr11;chr11;chr11;chr11;chr11;chr…	119308529;119308972;119308986;119309623;119309887;119309987;119310349;119310349;119310349;119310349;119310756;119310756;119310756;119310756;119310756;119311090;119311090;119311090;119311280;119311280;119311280;119311530;119311530;119311530;119311808;119311808;119311808;119312052;119312052;119312052;119312266;119312266;119312266;119312527;119312527;119312527;119312770;119312770;119312770;119312872…	119309915;119309915;119309505;119309915;119309915;119310244;119310466;119310466;119310466;119310466;119310903;119310903;119311185;119311421;119310903;119311118;119311185;119311185;119311381;119311421;119311421;119311651;119311651;119311651;119311949;119311949;119311949;119312170;119312170;119312170;119312428;119312428;119312428;119312648;119312648;119312648;119314576;119312949;119312949;119312949…	-;-;-;-;-;-;-;-;-;-;-;-;-;-;-;-;-;-;-;-;-;-;-;-;-;-;-;-;-;-;-;-;-;-;-;-;-;-;-;-;-;-;-;-;-;-;-;-;-;-;-;-;-;-;-;-;-;-;-;-;-;-;-;-;-;-;-;-;-;-;-;-;-;-;-;-;-;-;-;-;-;-;-;-;-;-;-;-;-;-;-;-;-;-;-;-;-;-;-;-;-;-;-;-;-	7422	chr11:119308529-119321521	980.185	900.874	1476.97	1710.39	1494.52	1468.79	1353.68	1444.62	1205.51	1014.98	1305.05	-0.381213	0.120876	-3.15375	0.00161185	0.398364
169	ENSG00000150459.12	SAP18	Sin3A associated protein 18 [Source:HGNC Symbol;Acc:HGNC:10530]	chr13;chr13;chr13;chr13;chr13;chr13;chr13;chr13;chr13;chr13;chr13;chr13;chr13;chr13;chr13;chr13;chr13;chr13;chr13;chr13;chr13;chr13;chr13;chr13;chr13	21140514;21140514;21140578;21140612;21140615;21140774;21140886;21140886;21140886;21140886;21140886;21140886;21146464;21146805;21146805;21146805;21146805;21146805;21147167;21147186;21147186;21147186;21147186;21147186;21147186	21140681;21140681;21140681;21140681;21140681;21140995;21140995;21141619;21140995;21140995;21140995;21140995;21146927;21146927;21146927;21146927;21146927;21146927;21147603;21147391;21147319;21149082;21147413;21149084;21149082	+;+;+;+;+;+;+;+;+;+;+;+;+;+;+;+;+;+;+;+;+;+;+;+;+	3396	chr13:21140514-21149084	4669.92	4988.8	4090.23	4661.78	4332.46	4617.47	6324.07	4789.33	6420.72	5589.74	5048.45	0.386088	0.122424	3.15369	0.00161219	0.398364
170	ENSG00000108506.12	INTS2	integrator complex subunit 2 [Source:HGNC Symbol;Acc:HGNC:29241]	chr17;chr17;chr17;chr17;chr17;chr17;chr17;chr17;chr17;chr17;chr17;chr17;chr17;chr17;chr17;chr17;chr17;chr17;chr17;chr17;chr17;chr17;chr17;chr17;chr17;chr17;chr17;chr17;chr17;chr17;chr17;chr17;chr17;chr17;chr17;chr17;chr17;chr17;chr17;chr17;chr17;chr17;chr17;chr17;chr17;chr17;chr17;chr17;chr17;chr17;chr17;chr17;chr17;chr17;chr17;chr17;chr17;chr17;chr17;chr17;chr17;chr17;chr17;chr17;chr17;chr17;chr…	61865367;61865370;61865390;61865390;61867249;61867833;61867833;61867833;61867833;61867833;61869034;61869034;61869034;61869034;61869034;61869273;61869273;61869273;61869273;61869273;61869737;61869737;61869737;61869737;61869737;61872023;61872265;61872265;61872265;61872265;61872265;61874913;61874913;61874913;61874913;61874913;61874913;61877887;61877887;61877887;61877887;61877887;61877887;61877981;618…	61867726;61867726;61867726;61867726;61867726;61868009;61868009;61868009;61868009;61868009;61869139;61869139;61869139;61869139;61869139;61869380;61869380;61869380;61869380;61869380;61869988;61869988;61869988;61869988;61869988;61872460;61872460;61872460;61872460;61872460;61872460;61875038;61875038;61875038;61875038;61875038;61875038;61878088;61878088;61878088;61878088;61878088;61878088;61878088;618…	-;-;-;-;-;-;-;-;-;-;-;-;-;-;-;-;-;-;-;-;-;-;-;-;-;-;-;-;-;-;-;-;-;-;-;-;-;-;-;-;-;-;-;-;-;-;-;-;-;-;-;-;-;-;-;-;-;-;-;-;-;-;-;-;-;-;-;-;-;-;-;-;-;-;-;-;-;-;-;-;-;-;-;-;-;-;-;-;-;-;-;-;-;-;-;-;-;-;-;-;-;-;-;-;-;-;-;-;-;-;-;-;-;-;-;-;-;-;-;-;-;-;-;-;-;-;-;-;-;-;-;-;-;-;-;-;-;-;-;-;-;-;-;-;-	8627	chr17:61865367-61928016	1374.55	1678.52	969.37	1193.24	1051.13	1109.45	1236.57	1116.03	1371.23	1518.49	1261.86	0.382455	0.121794	3.14018	0.00168843	0.410824
171	ENSG00000287492.1	AL512358.2	novel transcript	chr14;chr14	48262021;48265561	48262483;48265609	-;-	512	chr14:48262021-48265609	187.296	164.665	17.1025	14.8228	22.0594	26.9502	3.44448	2.52114	2.16623	6.80431	44.7832	-0.673536	0.214915	-3.13397	0.00172457	0.414739
172	ENSG00000004777.18	ARHGAP33	Rho GTPase activating protein 33 [Source:HGNC Symbol;Acc:HGNC:23085]	chr19;chr19;chr19;chr19;chr19;chr19;chr19;chr19;chr19;chr19;chr19;chr19;chr19;chr19;chr19;chr19;chr19;chr19;chr19;chr19;chr19;chr19;chr19;chr19;chr19;chr19;chr19;chr19;chr19;chr19;chr19;chr19;chr19;chr19;chr19;chr19;chr19;chr19;chr19;chr19;chr19;chr19;chr19;chr19;chr19;chr19;chr19;chr19;chr19;chr19;chr19;chr19;chr19;chr19;chr19;chr19;chr19;chr19;chr19;chr19;chr19;chr19;chr19;chr19;chr19;chr19;chr…	35774532;35775515;35775543;35775575;35775602;35777585;35777645;35777645;35777645;35777645;35777824;35777824;35777824;35777824;35777824;35777824;35778280;35778280;35778280;35778280;35778280;35778280;35778464;35778464;35778464;35778464;35778464;35778655;35779032;35779032;35779032;35779032;35779032;35779852;35780211;35780211;35780211;35780211;35780421;35780421;35780421;35780582;35780582;35780582;357…	35774816;35775664;35775664;35775664;35775664;35777742;35777742;35777742;35777742;35777742;35777908;35777908;35777908;35777908;35777908;35777908;35778360;35778360;35778360;35778360;35778360;35778360;35778601;35778601;35778601;35778601;35778549;35778699;35779170;35779124;35779124;35779124;35779124;35779991;35780333;35780333;35780214;35780333;35780498;35780498;35780498;35780648;35780648;35780648;357…	+;+;+;+;+;+;+;+;+;+;+;+;+;+;+;+;+;+;+;+;+;+;+;+;+;+;+;+;+;+;+;+;+;+;+;+;+;+;+;+;+;+;+;+;+;+;+;+;+;+;+;+;+;+;+;+;+;+;+;+;+;+;+;+;+;+;+;+;+;+;+;+;+;+;+;+;+;+;+;+;+;+;+;+;+;+;+;+;+;+;+;+;+;+;+;+;+;+;+;+;+;+;+;+;+;+;+;+;+;+;+;+;+;+;+;+;+;+	5260	chr19:35774532-35788822	859.482	650.159	686.152	646.44	808.476	740.008	630.34	678.188	645.538	450.218	679.5	-0.444514	0.141783	-3.13517	0.00171752	0.414739
173	ENSG00000177511.6	ST8SIA3	ST8 alpha-N-acetyl-neuraminide alpha-2,8-sialyltransferase 3 [Source:HGNC Symbol;Acc:HGNC:14269]	chr18;chr18;chr18;chr18;chr18;chr18;chr18;chr18;chr18	57352557;57354402;57356913;57357152;57359995;57363513;57368566;57371409;57371604	57353025;57354524;57357470;57357470;57368931;57363611;57368933;57371515;57371731	+;+;+;+;+;+;+;+;+	10324	chr18:57352557-57371731	269.499	309.144	436.456	369.747	327.582	265.01	264.077	282.368	205.792	179.18	290.886	-0.510185	0.163071	-3.12861	0.00175634	0.419937
174	ENSG00000105409.19	ATP1A3	ATPase Na+/K+ transporting subunit alpha 3 [Source:HGNC Symbol;Acc:HGNC:801]	chr19;chr19;chr19;chr19;chr19;chr19;chr19;chr19;chr19;chr19;chr19;chr19;chr19;chr19;chr19;chr19;chr19;chr19;chr19;chr19;chr19;chr19;chr19;chr19;chr19;chr19;chr19;chr19;chr19;chr19;chr19;chr19;chr19;chr19;chr19;chr19;chr19;chr19;chr19;chr19;chr19;chr19;chr19;chr19;chr19;chr19;chr19;chr19;chr19;chr19;chr19;chr19;chr19;chr19;chr19;chr19;chr19;chr19;chr19;chr19;chr19;chr19;chr19;chr19;chr19;chr19;chr…	41966582;41966582;41966584;41966584;41966621;41967249;41967249;41967249;41967249;41967662;41967662;41967662;41967662;41967662;41968785;41968785;41968785;41968785;41968785;41969435;41969435;41969435;41969435;41969435;41970185;41970185;41970185;41970185;41970185;41970388;41970388;41970388;41970388;41970388;41975629;41975629;41975629;41975629;41975629;41976416;41976416;41976416;41976416;41976416;419…	41966965;41967340;41966965;41966965;41966965;41967340;41967340;41967340;41967340;41967763;41967763;41967763;41967763;41967763;41968915;41968915;41968915;41968915;41968915;41969580;41969580;41969580;41969580;41969580;41970308;41970308;41970308;41970308;41970308;41970542;41970542;41970542;41970542;41970542;41975797;41975797;41975797;41975797;41975797;41976566;41976566;41976566;41976566;41976566;419…	-;-;-;-;-;-;-;-;-;-;-;-;-;-;-;-;-;-;-;-;-;-;-;-;-;-;-;-;-;-;-;-;-;-;-;-;-;-;-;-;-;-;-;-;-;-;-;-;-;-;-;-;-;-;-;-;-;-;-;-;-;-;-;-;-;-;-;-;-;-;-;-;-;-;-;-;-;-;-;-;-;-;-;-;-;-;-;-;-;-;-;-;-;-;-;-;-;-;-;-;-;-;-;-;-;-;-;-;-;-;-;-;-;-;-;-;-;-;-;-;-;-;-;-;-;-;-;-;-;-;-;-;-;-;-;-;-;-;-;-	5983	chr19:41966582-41997497	267.418	165.727	199.073	207.52	215.079	209.987	156.15	178.161	139.722	107.735	184.657	-0.584199	0.186966	-3.12462	0.00178034	0.420811
175	ENSG00000100243.21	CYB5R3	cytochrome b5 reductase 3 [Source:HGNC Symbol;Acc:HGNC:2873]	chr22;chr22;chr22;chr22;chr22;chr22;chr22;chr22;chr22;chr22;chr22;chr22;chr22;chr22;chr22;chr22;chr22;chr22;chr22;chr22;chr22;chr22;chr22;chr22;chr22;chr22;chr22;chr22;chr22;chr22;chr22;chr22;chr22;chr22;chr22;chr22;chr22;chr22;chr22;chr22;chr22;chr22;chr22;chr22;chr22;chr22;chr22;chr22;chr22;chr22;chr22;chr22;chr22;chr22;chr22;chr22;chr22;chr22;chr22;chr22	42617840;42617840;42618842;42618853;42618875;42619744;42623789;42623789;42623789;42623789;42623789;42623789;42627304;42627304;42627304;42627304;42627304;42627304;42627605;42627605;42627605;42627605;42627605;42627605;42627641;42628152;42628152;42628152;42628152;42628152;42628152;42628152;42630882;42630882;42630882;42630882;42630882;42630882;42630882;42631041;42631378;42631378;42631378;42631378;426…	42619945;42619945;42619945;42619945;42619945;42619945;42623888;42623888;42623888;42623888;42623888;42623888;42627389;42627389;42627389;42627389;42627389;42627389;42627688;42627688;42627688;42627688;42627688;42627688;42627688;42628281;42628281;42628281;42628281;42628281;42628281;42628281;42630988;42630988;42633348;42630988;42630988;42630988;42630988;42631450;42631450;42631450;42631450;42631450;426…	-;-;-;-;-;-;-;-;-;-;-;-;-;-;-;-;-;-;-;-;-;-;-;-;-;-;-;-;-;-;-;-;-;-;-;-;-;-;-;-;-;-;-;-;-;-;-;-;-;-;-;-;-;-;-;-;-;-;-;-	5797	chr22:42617840-42649392	2875	2069.46	3066.14	2546.23	2829.11	2379.48	2574.18	2804.35	2313.54	1511.69	2496.92	-0.410515	0.131374	-3.12478	0.00177939	0.420811
176	ENSG00000116774.12	OLFML3	olfactomedin like 3 [Source:HGNC Symbol;Acc:HGNC:24956]	chr1;chr1;chr1;chr1;chr1;chr1;chr1;chr1;chr1;chr1;chr1;chr1;chr1;chr1	113979391;113979441;113979474;113979491;113979975;113980203;113980332;113980332;113980332;113980500;113980949;113980949;113980949;114035196	113979630;113979630;113979630;113979630;113980126;113980617;113980617;113980617;113982254;113980617;113982254;113982253;113982254;114035572	+;+;+;+;+;+;+;+;+;+;+;+;+;+	2821	chr1:113979391-114035572	1123.78	975.239	1844.33	2555.29	2372.49	2664.7	1984.02	1711.86	1805.56	1839.43	1887.67	-0.4173	0.134017	-3.11379	0.00184703	0.426818
177	ENSG00000002746.15	HECW1	HECT, C2 and WW domain containing E3 ubiquitin protein ligase 1 [Source:HGNC Symbol;Acc:HGNC:22195]	chr7;chr7;chr7;chr7;chr7;chr7;chr7;chr7;chr7;chr7;chr7;chr7;chr7;chr7;chr7;chr7;chr7;chr7;chr7;chr7;chr7;chr7;chr7;chr7;chr7;chr7;chr7;chr7;chr7;chr7;chr7;chr7;chr7;chr7;chr7;chr7;chr7;chr7;chr7;chr7;chr7;chr7;chr7;chr7;chr7;chr7;chr7;chr7;chr7;chr7;chr7;chr7;chr7;chr7;chr7;chr7;chr7;chr7;chr7;chr7;chr7;chr7;chr7;chr7;chr7;chr7;chr7;chr7;chr7;chr7;chr7;chr7;chr7;chr7;chr7;chr7;chr7;chr7;chr7;chr7…	43112629;43112645;43112647;43113741;43114157;43243875;43243875;43248587;43248936;43249137;43249219;43258535;43258535;43311763;43311763;43311763;43311763;43311763;43320635;43320635;43320635;43360886;43360886;43360886;43377778;43396673;43396814;43396814;43396814;43396814;43396814;43407562;43407562;43407562;43407562;43407562;43438003;43438003;43438003;43438003;43442529;43442529;43444218;43444218;434…	43112937;43112937;43112937;43114391;43114391;43243932;43243932;43248647;43249479;43249479;43249479;43258740;43258709;43311993;43312087;43312087;43312087;43311984;43320742;43320742;43320742;43360980;43360980;43360980;43377943;43396719;43396889;43396889;43396889;43396889;43396889;43407731;43407731;43407731;43407731;43407731;43440597;43438763;43438145;43438145;43442629;43442629;43445570;43445570;434…	+;+;+;+;+;+;+;+;+;+;+;+;+;+;+;+;+;+;+;+;+;+;+;+;+;+;+;+;+;+;+;+;+;+;+;+;+;+;+;+;+;+;+;+;+;+;+;+;+;+;+;+;+;+;+;+;+;+;+;+;+;+;+;+;+;+;+;+;+;+;+;+;+;+;+;+;+;+;+;+;+;+;+;+;+;+;+	13935	chr7:43112629-43566001	439.106	449.375	309.213	334.337	372.803	361.582	233.077	341.195	248.034	238.151	332.687	-0.497072	0.159454	-3.11735	0.00182486	0.426818
178	ENSG00000169071.15	ROR2	receptor tyrosine kinase like orphan receptor 2 [Source:HGNC Symbol;Acc:HGNC:10257]	chr9;chr9;chr9;chr9;chr9;chr9;chr9;chr9;chr9;chr9;chr9;chr9;chr9;chr9;chr9;chr9;chr9;chr9;chr9;chr9;chr9;chr9;chr9;chr9;chr9;chr9;chr9;chr9;chr9;chr9;chr9;chr9;chr9;chr9;chr9;chr9;chr9;chr9;chr9;chr9;chr9;chr9;chr9;chr9;chr9;chr9;chr9;chr9;chr9	91563091;91694320;91717307;91722526;91722601;91722602;91724154;91726541;91726541;91726541;91730910;91730910;91730910;91733122;91733122;91733122;91737391;91737391;91737391;91755940;91756071;91756071;91756071;91757272;91757272;91757272;91757334;91757429;91757436;91775741;91775741;91775741;91775741;91775741;91775741;91883258;91883258;91886668;91886864;91923653;91923668;91923765;91923765;91948607;919…	91563329;91694411;91717396;91722580;91725107;91725107;91725107;91726743;91726743;91726743;91731155;91731155;91731155;91733436;91733436;91733436;91737518;91737518;91737518;91756101;91756101;91756101;91756101;91757559;91757559;91757559;91757559;91757559;91757559;91775818;91775818;91775781;91775818;91775818;91775818;91883383;91883383;91886770;91887199;91923928;91923928;91923928;91923928;91948715;919…	-;-;-;-;-;-;-;-;-;-;-;-;-;-;-;-;-;-;-;-;-;-;-;-;-;-;-;-;-;-;-;-;-;-;-;-;-;-;-;-;-;-;-;-;-;-;-;-;-	5880	chr9:91563091-91950228	473.444	463.185	385.148	365.63	348.538	315.542	307.707	288.251	232.87	225.676	340.599	-0.458795	0.147314	-3.11441	0.00184316	0.426818
179	ENSG00000076067.13	RBMS2	RNA binding motif single stranded interacting protein 2 [Source:HGNC Symbol;Acc:HGNC:9909]	chr12;chr12;chr12;chr12;chr12;chr12;chr12;chr12;chr12;chr12;chr12;chr12;chr12;chr12;chr12;chr12;chr12;chr12;chr12;chr12;chr12;chr12;chr12;chr12;chr12;chr12;chr12;chr12;chr12;chr12;chr12;chr12;chr12;chr12;chr12;chr12;chr12;chr12;chr12;chr12;chr12;chr12;chr12;chr12;chr12;chr12;chr12;chr12;chr12;chr12;chr12;chr12;chr12;chr12;chr12;chr12;chr12;chr12;chr12;chr12;chr12;chr12;chr12;chr12;chr12;chr12;chr…	56521820;56521958;56521989;56521990;56521995;56521999;56521999;56527865;56539686;56562414;56562417;56562417;56562417;56562417;56562417;56568975;56568975;56568975;56568975;56568975;56568975;56569899;56569899;56569899;56569899;56569899;56569899;56569899;56569899;56571698;56571698;56571698;56571698;56571698;56571698;56571698;56580278;56581184;56581184;56581184;56581184;56581184;56581399;56581399;565…	56522089;56522089;56522089;56522089;56522089;56522089;56522089;56527963;56539764;56562583;56562583;56562583;56562583;56562583;56562583;56569033;56569033;56569033;56569033;56569033;56569033;56569920;56569990;56569990;56569990;56569990;56569990;56569990;56569990;56571855;56571855;56571716;56571855;56571751;56571855;56571855;56580375;56581263;56581263;56581263;56581263;56581263;56581655;56581508;565…	+;+;+;+;+;+;+;+;+;+;+;+;+;+;+;+;+;+;+;+;+;+;+;+;+;+;+;+;+;+;+;+;+;+;+;+;+;+;+;+;+;+;+;+;+;+;+;+;+;+;+;+;+;+;+;+;+;+;+;+;+;+;+;+;+;+;+;+;+;+;+;+;+;+;+;+;+;+;+;+;+	8914	chr12:56521820-56596193	1433.86	1324.75	909.169	888.546	863.624	843.317	699.23	777.352	685.613	594.243	901.971	-0.379019	0.121634	-3.11606	0.00183287	0.426818
180	ENSG00000197982.14	C1orf122	chromosome 1 open reading frame 122 [Source:HGNC Symbol;Acc:HGNC:24789]	chr1;chr1;chr1;chr1;chr1;chr1;chr1;chr1;chr1;chr1	37806979;37807660;37807747;37807790;37808531;37808531;37808531;37808978;37808978;37808978	37808732;37807680;37808306;37808439;37808732;37808732;37808732;37809449;37809454;37809452	+;+;+;+;+;+;+;+;+;+	2231	chr1:37806979-37809454	716.929	515.241	705.991	622.559	656.266	741.131	636.081	725.249	529.644	435.476	628.457	-0.463998	0.149163	-3.11067	0.00186661	0.428948
181	ENSG00000088836.14	SLC4A11	solute carrier family 4 member 11 [Source:HGNC Symbol;Acc:HGNC:16438]	chr20;chr20;chr20;chr20;chr20;chr20;chr20;chr20;chr20;chr20;chr20;chr20;chr20;chr20;chr20;chr20;chr20;chr20;chr20;chr20;chr20;chr20;chr20;chr20;chr20;chr20;chr20;chr20;chr20;chr20;chr20;chr20;chr20;chr20;chr20;chr20;chr20;chr20;chr20;chr20;chr20;chr20;chr20;chr20;chr20;chr20;chr20;chr20;chr20;chr20;chr20;chr20;chr20;chr20;chr20;chr20;chr20;chr20;chr20;chr20;chr20;chr20;chr20;chr20;chr20;chr20;chr…	3227417;3227417;3227422;3227432;3227438;3227439;3227498;3228259;3228259;3228259;3228259;3228259;3228259;3228259;3228512;3228512;3228512;3228512;3228512;3228512;3228512;3228838;3228838;3228838;3228838;3228838;3228838;3228838;3228928;3229095;3229095;3229095;3229095;3229095;3229095;3229095;3229095;3229346;3229346;3229346;3229346;3229346;3229346;3229346;3229524;3229524;3229524;3229524;3229524;3229524…	3227856;3227856;3227856;3227856;3227856;3227856;3227856;3228428;3228428;3228428;3228356;3228428;3228428;3228428;3228707;3228707;3228707;3228707;3228707;3228707;3228707;3229011;3229011;3229011;3229011;3229011;3229011;3229011;3229011;3229263;3229452;3229263;3229263;3229263;3229263;3229263;3229263;3229452;3229452;3229452;3229452;3229452;3229452;3229452;3229776;3229706;3229776;3229776;3229776;3229776…	-;-;-;-;-;-;-;-;-;-;-;-;-;-;-;-;-;-;-;-;-;-;-;-;-;-;-;-;-;-;-;-;-;-;-;-;-;-;-;-;-;-;-;-;-;-;-;-;-;-;-;-;-;-;-;-;-;-;-;-;-;-;-;-;-;-;-;-;-;-;-;-;-;-;-;-;-;-;-;-;-;-;-;-;-;-;-;-;-;-;-;-;-;-;-;-;-;-;-;-;-;-;-;-;-;-;-;-;-;-;-;-;-;-;-;-;-;-;-;-;-;-;-;-;-;-;-;-;-;-;-;-;-;-;-;-;-;-;-;-;-;-;-;-;-;-;-;-;-;-;-;-;-;-;-	4319	chr20:3227417-3239559	484.89	398.382	526.073	485.859	569.132	531.144	470.746	525.238	432.164	343.618	476.724	-0.443556	0.142916	-3.10361	0.00191177	0.436898
182	ENSG00000176014.13	TUBB6	tubulin beta 6 class V [Source:HGNC Symbol;Acc:HGNC:20776]	chr18;chr18;chr18;chr18;chr18;chr18;chr18;chr18;chr18;chr18;chr18;chr18;chr18;chr18;chr18;chr18;chr18;chr18;chr18;chr18;chr18;chr18;chr18;chr18;chr18;chr18;chr18;chr18;chr18;chr18;chr18;chr18;chr18;chr18;chr18;chr18;chr18;chr18;chr18;chr18;chr18;chr18;chr18;chr18;chr18;chr18;chr18;chr18;chr18;chr18;chr18;chr18;chr18;chr18	12307669;12308232;12308234;12308241;12308241;12308241;12308241;12308241;12308244;12308247;12308253;12308262;12308262;12308263;12308687;12308687;12308687;12308687;12308687;12308687;12308687;12308687;12308687;12308687;12308687;12310943;12310943;12310943;12310943;12310943;12310943;12310943;12310943;12310943;12310943;12310943;12310943;12310967;12320536;12320629;12324809;12324809;12324967;12325067;123…	12307769;12308349;12308349;12308795;12308349;12308349;12308349;12308349;12308349;12308349;12308349;12308349;12308349;12308349;12308795;12308795;12308795;12308795;12308795;12308795;12308795;12308795;12308795;12308795;12308795;12311053;12311053;12311053;12311053;12311053;12311135;12311053;12311053;12311053;12311053;12311053;12311053;12311053;12320744;12320744;12325763;12325267;12325124;12325353;123…	+;+;+;+;+;+;+;+;+;+;+;+;+;+;+;+;+;+;+;+;+;+;+;+;+;+;+;+;+;+;+;+;+;+;+;+;+;+;+;+;+;+;+;+;+;+;+;+;+;+;+;+;+;+	3941	chr18:12307669-12344320	4182.95	4143.17	770.297	860.548	892.302	1121.8	599.34	842.062	751.684	720.122	1488.43	-0.399091	0.128839	-3.0976	0.00195097	0.443406
183	ENSG00000164889.14	SLC4A2	solute carrier family 4 member 2 [Source:HGNC Symbol;Acc:HGNC:11028]	chr7;chr7;chr7;chr7;chr7;chr7;chr7;chr7;chr7;chr7;chr7;chr7;chr7;chr7;chr7;chr7;chr7;chr7;chr7;chr7;chr7;chr7;chr7;chr7;chr7;chr7;chr7;chr7;chr7;chr7;chr7;chr7;chr7;chr7;chr7;chr7;chr7;chr7;chr7;chr7;chr7;chr7;chr7;chr7;chr7;chr7;chr7;chr7;chr7;chr7;chr7;chr7;chr7;chr7;chr7;chr7;chr7;chr7;chr7;chr7;chr7;chr7;chr7;chr7;chr7;chr7;chr7;chr7;chr7;chr7;chr7;chr7;chr7;chr7;chr7;chr7;chr7;chr7;chr7;chr7…	151057210;151058200;151058212;151059589;151059591;151060070;151061217;151061244;151061589;151061925;151061925;151061925;151061925;151061925;151061925;151061925;151061925;151062547;151062634;151064202;151064202;151064202;151064202;151064202;151064202;151064202;151064202;151064202;151064202;151064526;151064526;151064526;151064526;151064526;151064526;151064526;151064526;151064848;151064848;151064848…	151057281;151058711;151059188;151059762;151059762;151060201;151061270;151061521;151062038;151062038;151062038;151062038;151062038;151062038;151062038;151062038;151061960;151062663;151063189;151064367;151064367;151064361;151064367;151064367;151064367;151064697;151064367;151064367;151064367;151064767;151064767;151064760;151064691;151064767;151064767;151064767;151064744;151064966;151064966;151064895…	+;+;+;+;+;+;+;+;+;+;+;+;+;+;+;+;+;+;+;+;+;+;+;+;+;+;+;+;+;+;+;+;+;+;+;+;+;+;+;+;+;+;+;+;+;+;+;+;+;+;+;+;+;+;+;+;+;+;+;+;+;+;+;+;+;+;+;+;+;+;+;+;+;+;+;+;+;+;+;+;+;+;+;+;+;+;+;+;+;+;+;+;+;+;+;+;+;+;+;+;+;+;+;+;+;+;+;+;+;+;+;+;+;+;+;+;+;+;+;+;+;+;+;+;+;+;+;+;+;+;+;+;+	7570	chr7:151057210-151076526	3076.86	2500.78	2231.53	2464.71	2908.53	2618.66	2256.14	2646.36	2265.88	1840.57	2481	-0.389818	0.126146	-3.09021	0.00200017	0.446173
184	ENSG00000129474.16	AJUBA	ajuba LIM protein [Source:HGNC Symbol;Acc:HGNC:20250]	chr14;chr14;chr14;chr14;chr14;chr14;chr14;chr14;chr14;chr14;chr14;chr14;chr14;chr14;chr14;chr14;chr14;chr14;chr14;chr14;chr14;chr14;chr14;chr14;chr14;chr14;chr14;chr14;chr14;chr14;chr14;chr14;chr14;chr14;chr14;chr14;chr14;chr14;chr14;chr14;chr14;chr14;chr14;chr14;chr14	22971177;22971815;22971819;22972925;22974047;22974047;22974047;22974047;22974047;22974093;22974655;22974839;22974839;22974839;22974839;22974839;22974839;22974974;22974974;22974974;22974974;22974974;22974974;22974974;22975707;22976456;22976456;22976456;22976456;22976456;22976456;22976645;22976645;22976645;22976645;22976645;22976645;22976809;22977470;22978344;22978344;22978612;22981261;22981261;229…	22973568;22973568;22972180;22973568;22974115;22974115;22974115;22974115;22974115;22974115;22974890;22974890;22974890;22974890;22974890;22974890;22974890;22975295;22975104;22975104;22975104;22975104;22975104;22975104;22975844;22976518;22976518;22976518;22976518;22976518;22976518;22976804;22976712;22976712;22976712;22977223;22976712;22976843;22977737;22978445;22978445;22979036;22981586;22982338;229…	-;-;-;-;-;-;-;-;-;-;-;-;-;-;-;-;-;-;-;-;-;-;-;-;-;-;-;-;-;-;-;-;-;-;-;-;-;-;-;-;-;-;-;-;-	5885	chr14:22971177-22982551	2094.6	1932.42	959.792	1150.42	1252.97	1353.12	925.418	963.917	996.468	990.027	1261.92	-0.359946	0.116514	-3.0893	0.00200629	0.446173
185	ENSG00000105137.13	SYDE1	synapse defective Rho GTPase homolog 1 [Source:HGNC Symbol;Acc:HGNC:25824]	chr19;chr19;chr19;chr19;chr19;chr19;chr19;chr19;chr19;chr19;chr19;chr19;chr19;chr19;chr19;chr19;chr19;chr19;chr19;chr19;chr19;chr19;chr19;chr19;chr19;chr19;chr19	15107401;15107405;15107405;15108833;15109056;15109056;15109257;15109704;15109704;15110521;15110521;15110581;15111313;15111313;15111313;15111313;15111632;15111632;15111632;15112346;15112346;15112346;15112346;15113560;15113560;15113560;15113560	15107521;15107521;15107521;15110735;15109477;15109397;15109397;15110348;15110348;15110735;15110735;15110735;15111439;15111439;15111439;15111439;15111792;15111792;15111792;15112571;15112571;15112571;15112571;15114974;15113622;15114985;15114974	+;+;+;+;+;+;+;+;+;+;+;+;+;+;+;+;+;+;+;+;+;+;+;+;+;+;+	3964	chr19:15107401-15114985	781.442	612.977	361.889	331.043	352.95	297.575	290.485	358.843	238.286	190.521	381.601	-0.495189	0.160245	-3.0902	0.00200023	0.446173
186	ENSG00000286381.1	AL078622.1	novel transcript	chr22;chr22;chr22;chr22;chr22;chr22;chr22;chr22;chr22;chr22;chr22	49047484;49047491;49047651;49047783;49049395;49049395;49049395;49050356;49050356;49050356;49050356	49048949;49048949;49048949;49048949;49049546;49049460;49049463;49052403;49052069;49052413;49052549	-;-;-;-;-;-;-;-;-;-;-	3812	chr22:49047484-49052549	180.013	149.792	205.23	289.869	238.241	240.306	210.113	176.48	137.556	150.829	197.843	-0.56299	0.182084	-3.09193	0.00198863	0.446173
187	ENSG00000054356.14	PTPRN	protein tyrosine phosphatase receptor type N [Source:HGNC Symbol;Acc:HGNC:9676]	chr2;chr2;chr2;chr2;chr2;chr2;chr2;chr2;chr2;chr2;chr2;chr2;chr2;chr2;chr2;chr2;chr2;chr2;chr2;chr2;chr2;chr2;chr2;chr2;chr2;chr2;chr2;chr2;chr2;chr2;chr2;chr2;chr2;chr2;chr2;chr2;chr2;chr2;chr2;chr2;chr2;chr2;chr2;chr2;chr2;chr2;chr2;chr2;chr2;chr2;chr2;chr2;chr2;chr2;chr2;chr2;chr2;chr2;chr2;chr2;chr2;chr2;chr2;chr2;chr2;chr2;chr2;chr2;chr2;chr2;chr2;chr2;chr2;chr2;chr2;chr2;chr2;chr2;chr2;chr2…	219289623;219289623;219289625;219289625;219289649;219289841;219290052;219290538;219290538;219290538;219290538;219290538;219290538;219290826;219290826;219290826;219290826;219290826;219290826;219290826;219291470;219291470;219291470;219291470;219291470;219291470;219291470;219294975;219294975;219294975;219294975;219294975;219294975;219296226;219296226;219296226;219296226;219296226;219296439;219296439…	219290297;219290297;219290297;219290297;219290297;219290297;219290297;219290611;219290611;219290611;219290611;219290611;219290611;219290890;219290890;219290890;219290890;219290890;219290890;219290890;219291523;219291523;219291523;219291523;219292896;219291523;219291523;219295028;219295141;219295141;219296345;219295141;219295141;219296345;219296345;219296341;219296345;219296345;219296516;219296516…	-;-;-;-;-;-;-;-;-;-;-;-;-;-;-;-;-;-;-;-;-;-;-;-;-;-;-;-;-;-;-;-;-;-;-;-;-;-;-;-;-;-;-;-;-;-;-;-;-;-;-;-;-;-;-;-;-;-;-;-;-;-;-;-;-;-;-;-;-;-;-;-;-;-;-;-;-;-;-;-;-;-;-;-;-;-;-;-;-;-;-;-;-;-;-;-;-;-;-;-;-;-;-;-;-;-;-;-;-;-;-;-;-;-;-;-;-;-;-;-;-;-;-;-;-;-;-;-;-;-;-;-;-;-;-;-;-;-;-;-;-;-;-;-;-;-;-;-;-;-;-;-;-;-	8228	chr2:219289623-219309648	136.31	97.7364	149.818	199.285	169.857	172.93	99.89	144.546	100.73	86.1879	135.729	-0.611129	0.19827	-3.08231	0.00205402	0.449536
188	ENSG00000178222.13	RNF212	ring finger protein 212 [Source:HGNC Symbol;Acc:HGNC:27729]	chr4;chr4;chr4;chr4;chr4;chr4;chr4;chr4;chr4;chr4;chr4;chr4;chr4;chr4;chr4;chr4;chr4;chr4;chr4;chr4;chr4;chr4;chr4;chr4;chr4;chr4;chr4;chr4;chr4;chr4;chr4;chr4;chr4;chr4;chr4;chr4;chr4;chr4;chr4;chr4;chr4;chr4;chr4;chr4;chr4;chr4;chr4;chr4;chr4;chr4;chr4;chr4;chr4;chr4;chr4;chr4;chr4;chr4;chr4;chr4;chr4;chr4;chr4;chr4;chr4;chr4;chr4;chr4;chr4;chr4;chr4;chr4;chr4;chr4;chr4;chr4;chr4;chr4;chr4;chr4…	1056250;1056254;1056254;1056254;1056838;1056838;1056844;1056866;1056913;1058321;1058321;1058321;1058321;1058321;1058321;1071478;1071478;1072756;1072851;1072922;1073599;1073599;1073599;1073599;1073599;1073599;1073599;1073599;1073599;1073599;1079643;1079643;1079643;1079643;1079643;1079643;1079643;1081419;1081419;1081419;1081567;1081567;1081567;1081567;1081567;1081567;1081567;1085710;1085896;1085896…	1056503;1056496;1056503;1056503;1057004;1057004;1057004;1057004;1057004;1058393;1058393;1058393;1058393;1058393;1058427;1073193;1073140;1073193;1073140;1073140;1073662;1073662;1073662;1073662;1073662;1073662;1073754;1073662;1073662;1073662;1079688;1079688;1079688;1079688;1079688;1079688;1079688;1081467;1081467;1081467;1081619;1081619;1081619;1081619;1081957;1081957;1081603;1085954;1085954;1085954…	-;-;-;-;-;-;-;-;-;-;-;-;-;-;-;-;-;-;-;-;-;-;-;-;-;-;-;-;-;-;-;-;-;-;-;-;-;-;-;-;-;-;-;-;-;-;-;-;-;-;-;-;-;-;-;-;-;-;-;-;-;-;-;-;-;-;-;-;-;-;-;-;-;-;-;-;-;-;-;-;-;-;-;-;-;-;-;-;-;-;-	5005	chr4:1056250-1113564	27.0539	58.4293	97.8263	98.8188	109.194	94.3257	176.817	160.513	176.548	193.923	119.345	0.617559	0.200157	3.08537	0.00203296	0.449536
189	ENSG00000108439.11	PNPO	pyridoxamine 5'-phosphate oxidase [Source:HGNC Symbol;Acc:HGNC:30260]	chr17;chr17;chr17;chr17;chr17;chr17;chr17;chr17;chr17;chr17;chr17;chr17;chr17;chr17;chr17;chr17;chr17;chr17;chr17;chr17;chr17;chr17;chr17;chr17;chr17;chr17;chr17;chr17;chr17;chr17;chr17;chr17;chr17;chr17;chr17;chr17;chr17;chr17;chr17;chr17;chr17;chr17;chr17;chr17;chr17;chr17;chr17;chr17;chr17;chr17;chr17;chr17;chr17;chr17;chr17;chr17;chr17;chr17;chr17;chr17;chr17;chr17;chr17;chr17;chr17;chr17;chr…	47941506;47941524;47941548;47941567;47941571;47941571;47941587;47941596;47941601;47941618;47941706;47941708;47941761;47941781;47941996;47942009;47943306;47943306;47943306;47943306;47943306;47943306;47943306;47943306;47943306;47943306;47943343;47944616;47944616;47944616;47944616;47944616;47944616;47944616;47944616;47944616;47944616;47944616;47944616;47944616;47944616;47944616;47944616;47945398;479…	47941602;47941813;47942051;47941813;47941813;47941813;47941813;47941813;47941813;47941813;47941813;47941813;47941813;47941813;47942133;47942051;47943430;47943430;47943430;47943430;47943430;47943430;47943430;47943430;47943430;47943430;47943430;47944715;47944715;47944715;47944715;47944715;47944715;47944715;47946393;47944715;47944715;47945612;47944715;47944715;47944715;47944715;47944715;47945612;479…	+;+;+;+;+;+;+;+;+;+;+;+;+;+;+;+;+;+;+;+;+;+;+;+;+;+;+;+;+;+;+;+;+;+;+;+;+;+;+;+;+;+;+;+;+;+;+;+;+;+;+;+;+;+;+;+;+;+;+;+;+;+;+;+;+;+;+;+;+;+;+;+;+;+;+;+;+;+;+;+;+;+;+;+;+;+;+;+;+;+;+;+;+;+;+;+;+	5226	chr17:47941506-47949308	490.092	532.238	681.364	721.378	712.518	720.918	651.007	597.511	578.385	460.425	614.584	-0.415376	0.134719	-3.08328	0.00204733	0.449536
190	ENSG00000166669.13	ATF7IP2	activating transcription factor 7 interacting protein 2 [Source:HGNC Symbol;Acc:HGNC:20397]	chr16;chr16;chr16;chr16;chr16;chr16;chr16;chr16;chr16;chr16;chr16;chr16;chr16;chr16;chr16;chr16;chr16;chr16;chr16;chr16;chr16;chr16;chr16;chr16;chr16;chr16;chr16;chr16;chr16;chr16;chr16;chr16;chr16;chr16;chr16;chr16;chr16;chr16;chr16;chr16;chr16;chr16;chr16;chr16;chr16;chr16;chr16;chr16;chr16;chr16;chr16;chr16;chr16;chr16;chr16;chr16;chr16;chr16;chr16;chr16;chr16;chr16;chr16;chr16;chr16;chr16;chr…	10326434;10344001;10385152;10386055;10386055;10386055;10386058;10386058;10386058;10386059;10386061;10386061;10386061;10386061;10387092;10387144;10387144;10387144;10387144;10387144;10387378;10387378;10387378;10387378;10387378;10387378;10414574;10414574;10414574;10414574;10419581;10419581;10419581;10419581;10419581;10428868;10428868;10428868;10428868;10428868;10428868;10428868;10428901;10430595;104…	10326512;10344190;10385253;10386122;10386122;10386122;10386122;10386122;10386122;10386122;10386122;10387741;10386122;10386122;10387290;10387290;10387290;10387290;10387290;10387290;10387737;10387494;10387494;10387484;10387741;10387494;10414612;10414612;10414612;10414612;10419623;10419623;10419623;10419623;10419620;10429016;10429016;10429016;10429004;10429016;10429016;10429016;10429016;10431455;104…	+;+;+;+;+;+;+;+;+;+;+;+;+;+;+;+;+;+;+;+;+;+;+;+;+;+;+;+;+;+;+;+;+;+;+;+;+;+;+;+;+;+;+;+;+;+;+;+;+;+;+;+;+;+;+;+;+;+;+;+;+;+;+;+;+;+;+;+;+;+;+;+;+;+;+;+;+;+;+;+;+;+;+;+;+;+;+;+;+;+;+;+;+;+;+;+;+;+;+;+;+;+;+;+;+;+;+;+;+;+;+;+;+	6391	chr16:10326434-10483638	459.917	523.739	506.918	472.683	415.819	423.343	407.597	421.031	277.278	315.266	422.359	-0.438734	0.142499	-3.07885	0.00207803	0.45003
191	ENSG00000172216.6	CEBPB	CCAAT enhancer binding protein beta [Source:HGNC Symbol;Acc:HGNC:1834]	chr20	50190830	50192668	+	1839	chr20:50190830-50192668	598.308	541.799	522.652	741.965	504.057	750.114	540.784	618.52	408.335	443.414	566.995	-0.467431	0.151798	-3.0793	0.00207487	0.45003
192	ENSG00000196141.14	SPATS2L	spermatogenesis associated serine rich 2 like [Source:HGNC Symbol;Acc:HGNC:24574]	chr2;chr2;chr2;chr2;chr2;chr2;chr2;chr2;chr2;chr2;chr2;chr2;chr2;chr2;chr2;chr2;chr2;chr2;chr2;chr2;chr2;chr2;chr2;chr2;chr2;chr2;chr2;chr2;chr2;chr2;chr2;chr2;chr2;chr2;chr2;chr2;chr2;chr2;chr2;chr2;chr2;chr2;chr2;chr2;chr2;chr2;chr2;chr2;chr2;chr2;chr2;chr2;chr2;chr2;chr2;chr2;chr2;chr2;chr2;chr2;chr2;chr2;chr2;chr2;chr2;chr2;chr2;chr2;chr2;chr2;chr2;chr2;chr2;chr2;chr2;chr2;chr2;chr2;chr2;chr2…	200305881;200305893;200305986;200306151;200306159;200306276;200306283;200306376;200306524;200306553;200306554;200306554;200306554;200306568;200306693;200306718;200306727;200306872;200308887;200308950;200329431;200329431;200329431;200329431;200329431;200329431;200329431;200329431;200329431;200329431;200329431;200329431;200329431;200329431;200329431;200329431;200329431;200351189;200372109;200372109…	200306160;200306292;200306160;200306601;200306292;200306418;200306601;200306601;200306601;200306601;200306601;200306601;200306601;200306601;200306922;200306922;200306922;200306922;200309090;200309090;200329480;200329480;200329480;200329480;200329480;200329480;200329480;200329480;200329480;200329480;200329480;200329480;200329480;200329480;200329480;200329480;200329480;200351290;200372191;200372251…	+;+;+;+;+;+;+;+;+;+;+;+;+;+;+;+;+;+;+;+;+;+;+;+;+;+;+;+;+;+;+;+;+;+;+;+;+;+;+;+;+;+;+;+;+;+;+;+;+;+;+;+;+;+;+;+;+;+;+;+;+;+;+;+;+;+;+;+;+;+;+;+;+;+;+;+;+;+;+;+;+;+;+;+;+;+;+;+;+;+;+;+;+;+;+;+;+;+;+;+;+;+;+;+;+;+;+;+;+;+;+;+;+;+;+;+;+;+;+;+;+;+;+;+;+;+;+;+;+;+;+;+;+;+;+;+;+;+;+;+;+;+;+;+;+;+;+;+;+;+;+;+;+;+;+;+;+;+;+;+;+;+;+;+;+;+;+;+;+;+;+;+;+;+;+;+;+;+;+;+;+;+;+;+;+;+;+;+;+;+;+;+;+;+;+;+;+;+;+;+…	10453	chr2:200305881-200482264	3732.4	4303.59	2622.84	2437.53	2323.95	2461.45	1988.62	2410.21	1933.37	1713.55	2592.75	-0.358738	0.116577	-3.07726	0.00208912	0.450076
193	ENSG00000130226.17	DPP6	dipeptidyl peptidase like 6 [Source:HGNC Symbol;Acc:HGNC:3010]	chr7;chr7;chr7;chr7;chr7;chr7;chr7;chr7;chr7;chr7;chr7;chr7;chr7;chr7;chr7;chr7;chr7;chr7;chr7;chr7;chr7;chr7;chr7;chr7;chr7;chr7;chr7;chr7;chr7;chr7;chr7;chr7;chr7;chr7;chr7;chr7;chr7;chr7;chr7;chr7;chr7;chr7;chr7;chr7;chr7;chr7;chr7;chr7;chr7;chr7;chr7;chr7;chr7;chr7;chr7;chr7;chr7;chr7;chr7;chr7;chr7;chr7;chr7;chr7;chr7;chr7;chr7;chr7;chr7;chr7;chr7;chr7;chr7;chr7;chr7;chr7;chr7;chr7;chr7;chr7…	153887097;154052398;154052418;154305110;154305110;154305212;154305262;154305442;154446214;154446214;154446214;154446214;154446214;154446214;154446214;154446214;154474939;154474939;154474939;154474939;154474939;154474939;154474939;154474939;154540532;154540532;154540532;154540532;154540532;154540532;154540532;154566842;154566842;154566842;154566842;154566842;154566842;154566842;154587166;154587650…	153887734;154053063;154053063;154305551;154305551;154305551;154305551;154305551;154446328;154446328;154446328;154446328;154446328;154446328;154446328;154446328;154475037;154475037;154475037;154475037;154475037;154475913;154475037;154475037;154540626;154540626;154540626;154540626;154540626;154540626;154540626;154566916;154566916;154566916;154566916;154566916;154566916;154566916;154587401;154588084…	+;+;+;+;+;+;+;+;+;+;+;+;+;+;+;+;+;+;+;+;+;+;+;+;+;+;+;+;+;+;+;+;+;+;+;+;+;+;+;+;+;+;+;+;+;+;+;+;+;+;+;+;+;+;+;+;+;+;+;+;+;+;+;+;+;+;+;+;+;+;+;+;+;+;+;+;+;+;+;+;+;+;+;+;+;+;+;+;+;+;+;+;+;+;+;+;+;+;+;+;+;+;+;+;+;+;+;+;+;+;+;+;+;+;+;+;+;+;+;+;+;+;+;+;+;+;+;+;+;+;+;+;+;+;+;+;+;+;+;+;+;+;+;+;+;+;+;+;+;+;+	13594	chr7:153887097-154894285	117.581	135.981	74.5669	79.8786	71.6929	61.7609	97.5937	113.451	121.309	124.746	99.8561	0.61084	0.19888	3.0714	0.00213058	0.45663
194	ENSG00000136463.8	TACO1	translational activator of cytochrome c oxidase I [Source:HGNC Symbol;Acc:HGNC:24316]	chr17;chr17;chr17;chr17;chr17;chr17;chr17;chr17;chr17	63600882;63600895;63604534;63604534;63606313;63606313;63607287;63607802;63607802	63601363;63601363;63604640;63604640;63607464;63606440;63607464;63608364;63608365	+;+;+;+;+;+;+;+;+	2305	chr17:63600882-63608365	682.591	717.087	513.075	625.853	537.146	582.798	623.451	621.042	737.603	768.887	640.953	0.38859	0.126635	3.06858	0.00215082	0.456966
195	ENSG00000063245.15	EPN1	epsin 1 [Source:HGNC Symbol;Acc:HGNC:21604]	chr19;chr19;chr19;chr19;chr19;chr19;chr19;chr19;chr19;chr19;chr19;chr19;chr19;chr19;chr19;chr19;chr19;chr19;chr19;chr19;chr19;chr19;chr19;chr19;chr19;chr19;chr19;chr19;chr19;chr19;chr19;chr19;chr19;chr19;chr19;chr19;chr19;chr19;chr19;chr19;chr19;chr19;chr19;chr19	55675226;55675245;55676625;55677550;55678527;55678527;55678527;55680676;55685396;55685396;55685396;55685396;55688870;55688870;55688870;55688870;55689297;55689297;55689867;55689867;55689867;55689867;55691754;55691754;55691754;55692648;55692686;55692686;55692686;55692770;55692951;55692951;55692951;55692954;55692954;55694726;55694726;55694726;55695148;55695148;55695148;55695885;55697708;55709723	55675435;55675435;55677218;55677734;55678855;55678855;55678855;55680769;55685645;55685645;55685645;55685645;55688994;55688994;55688994;55688994;55689371;55689371;55689915;55689950;55689950;55689950;55692057;55692057;55692057;55692796;55692796;55692796;55692796;55692796;55693037;55693037;55693037;55693387;55693037;55694983;55694983;55694983;55695441;55695766;55709533;55696298;55697830;55709858	+;+;+;+;+;+;+;+;+;+;+;+;+;+;+;+;+;+;+;+;+;+;+;+;+;+;+;+;+;+;+;+;+;+;+;+;+;+;+;+;+;+;+;+	17616	chr19:55675226-55709858	6787.41	5355.31	6836.21	6424.05	6970.76	6454.57	6134.62	7070.97	5846.67	4273.1	6215.37	-0.377823	0.123146	-3.0681	0.00215425	0.456966
196	ENSG00000106341.11	PPP1R17	protein phosphatase 1 regulatory subunit 17 [Source:HGNC Symbol;Acc:HGNC:16973]	chr7;chr7;chr7;chr7;chr7;chr7;chr7;chr7;chr7;chr7;chr7;chr7;chr7	31687215;31687215;31692406;31692406;31695469;31695963;31696965;31696965;31696965;31707204;31707204;31707204;31707515	31687306;31687306;31692523;31692523;31695621;31696078;31697117;31697117;31697117;31707420;31707409;31708455;31707596	+;+;+;+;+;+;+;+;+;+;+;+;+	1884	chr7:31687215-31708455	180.013	198.66	340.682	351.63	233.829	163.947	140.076	177.32	128.891	107.735	202.278	-0.562005	0.183394	-3.06446	0.00218065	0.458904
197	ENSG00000099624.8	ATP5F1D	ATP synthase F1 subunit delta [Source:HGNC Symbol;Acc:HGNC:837]	chr19;chr19;chr19;chr19;chr19;chr19;chr19;chr19;chr19;chr19;chr19;chr19;chr19;chr19;chr19;chr19;chr19;chr19;chr19;chr19;chr19;chr19;chr19;chr19;chr19;chr19;chr19;chr19;chr19;chr19;chr19	1241746;1241751;1241768;1241770;1241817;1241820;1242456;1242456;1242456;1242505;1244057;1244058;1244097;1244097;1244097;1244097;1244097;1244097;1244315;1244315;1244315;1244315;1244315;1244315;1244315;1244319;1244691;1244737;1244737;1244737;1244737	1241991;1241991;1243354;1242609;1242609;1241991;1242609;1242609;1242609;1242609;1244185;1244185;1244185;1244185;1244185;1244185;1244185;1244185;1244825;1244440;1244440;1244825;1244440;1244825;1244440;1244440;1244786;1244825;1244825;1244825;1244825	+;+;+;+;+;+;+;+;+;+;+;+;+;+;+;+;+;+;+;+;+;+;+;+;+;+;+;+;+;+;+	2249	chr19:1241746-1244825	1625.32	1111.22	1656.89	1385.93	1564.01	1472.15	1354.83	1748.83	1156.77	977.552	1405.35	-0.444695	0.145146	-3.06378	0.00218558	0.458904
198	ENSG00000213903.9	LTB4R	leukotriene B4 receptor [Source:HGNC Symbol;Acc:HGNC:6713]	chr14;chr14;chr14;chr14;chr14;chr14;chr14;chr14;chr14;chr14	24311450;24311502;24313311;24313914;24314700;24315637;24315637;24315637;24315637;24315893	24311558;24311804;24315020;24313955;24315016;24318036;24316946;24318036;24315958;24316647	+;+;+;+;+;+;+;+;+;+	4465	chr14:24311450-24318036	173.769	166.789	254.485	237.165	263.61	220.093	207.817	235.307	168.966	138.354	206.636	-0.525259	0.171586	-3.06119	0.00220459	0.460559
199	ENSG00000224669.1	AC016769.2	glycine cleavage system protein H (aminomethyl carrier) (GCSH) pseudogene	chr7	64582733	64583207	+	475	chr7:64582733-64583207	5.20268	4.24941	5.4728	4.94094	13.2356	4.4917	6.88897	31.9345	24.9117	48.7642	15.0093	0.555534	0.181874	3.0545	0.00225433	0.461943
200	ENSG00000188486.3	H2AX	H2A.X variant histone [Source:HGNC Symbol;Acc:HGNC:4739]	chr11;chr11;chr11	119093854;119093879;119094460	119095467;119094261;119095449	-;-;-	1614	chr11:119093854-119095467	3952.99	3107.38	5816.9	4973.88	5508.22	5109.31	5511.17	6330.59	4553.43	3534.84	4839.87	-0.365022	0.119677	-3.05005	0.00228801	0.461943
201	ENSG00000261308.2	FIGNL2	fidgetin like 2 [Source:HGNC Symbol;Acc:HGNC:13287]	chr12;chr12;chr12;chr12	51817840;51817893;51831757;51848540	51822424;51822424;51831917;51848766	-;-;-;-	4973	chr12:51817840-51848766	199.783	194.41	376.939	468.566	426.849	333.509	775.009	583.225	581.634	537.54	447.746	0.476729	0.156432	3.04752	0.0023074	0.461943
202	ENSG00000130731.16	METTL26	methyltransferase like 26 [Source:HGNC Symbol;Acc:HGNC:14141]	chr16;chr16;chr16;chr16;chr16;chr16;chr16;chr16;chr16;chr16;chr16;chr16;chr16;chr16;chr16;chr16;chr16;chr16;chr16;chr16;chr16;chr16;chr16;chr16;chr16;chr16;chr16;chr16;chr16;chr16;chr16;chr16;chr16;chr16;chr16;chr16;chr16;chr16;chr16;chr16;chr16;chr16;chr16;chr16;chr16;chr16;chr16;chr16;chr16;chr16;chr16;chr16;chr16;chr16;chr16;chr16;chr16;chr16;chr16	634427;634429;634430;634430;634436;634438;634502;634513;634526;634626;634664;634719;634719;634719;634719;634719;634719;634719;634719;634719;634719;634737;634889;634889;634889;634889;634889;634889;634949;635281;635281;635281;635281;635281;635281;635281;635281;635281;635518;635518;635612;635612;635612;635612;635612;635612;635612;636094;636094;636094;636094;636094;636094;636094;636094;636094;636094;…	634644;634644;634644;634644;634644;634644;634644;634644;634644;634644;634797;634797;634797;634797;634797;634797;634797;634797;634797;634797;634797;634797;635063;635063;634956;634956;636310;634956;634956;635340;635340;635340;635340;635340;635340;635340;635340;635340;635774;635774;636267;635774;635774;635774;635774;635774;635774;636358;636260;636235;636290;636278;636239;636331;636351;636305;636342;…	-;-;-;-;-;-;-;-;-;-;-;-;-;-;-;-;-;-;-;-;-;-;-;-;-;-;-;-;-;-;-;-;-;-;-;-;-;-;-;-;-;-;-;-;-;-;-;-;-;-;-;-;-;-;-;-;-;-;-	1830	chr16:634427-636366	825.145	606.603	973.474	790.551	912.155	869.144	780.75	1027.79	705.11	514.859	800.558	-0.469548	0.15406	-3.04782	0.00230504	0.461943
203	ENSG00000154760.14	SLFN13	schlafen family member 13 [Source:HGNC Symbol;Acc:HGNC:26481]	chr17;chr17;chr17;chr17;chr17;chr17;chr17;chr17;chr17;chr17;chr17;chr17;chr17;chr17;chr17;chr17;chr17;chr17;chr17;chr17;chr17;chr17;chr17;chr17;chr17;chr17;chr17;chr17;chr17;chr17;chr17;chr17;chr17;chr17;chr17;chr17;chr17;chr17;chr17;chr17;chr17;chr17;chr17;chr17;chr17;chr17;chr17;chr17;chr17;chr17;chr17;chr17;chr17	35435096;35437543;35437545;35438984;35439480;35439498;35441563;35441563;35441563;35441563;35441563;35441563;35441890;35442100;35443789;35443789;35443789;35443789;35443789;35443789;35443789;35443789;35444615;35444615;35444615;35444615;35444615;35444615;35444615;35445362;35445373;35445448;35445656;35446717;35446717;35446840;35446986;35447268;35447268;35447268;35447268;35447268;35447268;35447268;354…	35441366;35441366;35441366;35441366;35441366;35441366;35442286;35442286;35442286;35442286;35442286;35442286;35442286;35442286;35443920;35443920;35443954;35443920;35443920;35443920;35443920;35443920;35444701;35446010;35444701;35444701;35445693;35445693;35445693;35445693;35445693;35445693;35445693;35446753;35446753;35446932;35447414;35447414;35447414;35447414;35447414;35447394;35447414;35447414;354…	-;-;-;-;-;-;-;-;-;-;-;-;-;-;-;-;-;-;-;-;-;-;-;-;-;-;-;-;-;-;-;-;-;-;-;-;-;-;-;-;-;-;-;-;-;-;-;-;-;-;-;-;-	9329	chr17:35435096-35448837	875.091	1092.1	982.367	1036.77	1022.45	809.629	1349.09	1253.85	1177.35	1346.12	1094.48	0.410277	0.134651	3.04696	0.00231172	0.461943
204	ENSG00000198231.13	DDX42	DEAD-box helicase 42 [Source:HGNC Symbol;Acc:HGNC:18676]	chr17;chr17;chr17;chr17;chr17;chr17;chr17;chr17;chr17;chr17;chr17;chr17;chr17;chr17;chr17;chr17;chr17;chr17;chr17;chr17;chr17;chr17;chr17;chr17;chr17;chr17;chr17;chr17;chr17;chr17;chr17;chr17;chr17;chr17;chr17;chr17;chr17;chr17;chr17;chr17;chr17;chr17;chr17;chr17;chr17;chr17;chr17;chr17;chr17;chr17;chr17;chr17;chr17;chr17;chr17;chr17;chr17;chr17;chr17;chr17;chr17;chr17;chr17;chr17;chr17;chr17;chr…	63773603;63773863;63773884;63774170;63774189;63774190;63775108;63787034;63787034;63787034;63787034;63787036;63787038;63792412;63792412;63792412;63792412;63792412;63792412;63792412;63792486;63792529;63792531;63798038;63798038;63798038;63798038;63798038;63798038;63798038;63798038;63798038;63799480;63799589;63799589;63799589;63799589;63799589;63799589;63800151;63800177;63800468;63800468;63800468;638…	63773861;63774376;63774091;63774376;63774376;63774376;63775178;63787270;63787270;63787270;63787270;63787270;63787270;63792562;63792562;63792562;63792562;63792562;63792562;63792504;63792562;63792562;63792562;63798099;63798099;63798099;63798196;63798099;63798099;63798099;63798099;63798099;63799523;63799625;63799625;63799625;63799625;63799625;63799625;63800617;63800617;63800617;63800617;63800617;638…	+;+;+;+;+;+;+;+;+;+;+;+;+;+;+;+;+;+;+;+;+;+;+;+;+;+;+;+;+;+;+;+;+;+;+;+;+;+;+;+;+;+;+;+;+;+;+;+;+;+;+;+;+;+;+;+;+;+;+;+;+;+;+;+;+;+;+;+;+;+;+;+;+;+;+;+;+;+;+;+;+;+;+;+;+;+;+;+;+;+;+;+;+;+;+;+;+;+;+;+;+;+;+;+;+;+;+;+;+;+;+;+;+;+;+;+;+;+;+;+;+;+;+;+;+;+;+;+;+;+;+;+;+;+;+;+;+;+;+;+;+;+;+;+;+;+;+;+;+;+;+	8521	chr17:63773603-63819317	7611.52	7889.02	6791.06	8219.26	7511.22	8034.53	8540.02	7678.56	9804.38	9815.21	8189.48	0.316233	0.103766	3.04756	0.00230708	0.461943
205	ENSG00000283236.1	AC074141.1	novel zinc finger protein pseudogene	chr19	51860242	51863236	-	2995	chr19:51860242-51863236	107.175	95.6116	130.663	100.466	119.121	99.9403	119.409	159.672	145.138	268.77	134.597	0.62269	0.203914	3.05369	0.00226048	0.461943
206	ENSG00000256683.7	ZNF350	zinc finger protein 350 [Source:HGNC Symbol;Acc:HGNC:16656]	chr19;chr19;chr19;chr19;chr19;chr19;chr19;chr19;chr19;chr19;chr19;chr19;chr19;chr19;chr19;chr19;chr19;chr19;chr19;chr19;chr19;chr19;chr19;chr19;chr19;chr19;chr19;chr19;chr19;chr19;chr19;chr19;chr19;chr19;chr19;chr19	51964340;51965856;51967288;51968479;51968578;51968578;51968578;51968614;51968630;51968659;51969005;51969005;51969005;51969005;51969005;51969005;51969005;51972967;51974346;51974346;51974346;51974346;51974346;51974346;51974346;51974678;51981925;51984048;51986510;51986770;51986770;51986770;51986770;51986770;51986770;51986770	51966214;51966214;51967400;51968673;51968673;51968673;51968673;51968673;51968673;51968673;51969131;51969131;51969131;51969131;51969131;51969131;51969145;51974531;51974531;51974531;51974531;51974531;51974531;51974531;51974531;51974853;51982031;51984169;51986670;51986827;51986805;51986827;51986826;51986790;51986840;51986856	-;-;-;-;-;-;-;-;-;-;-;-;-;-;-;-;-;-;-;-;-;-;-;-;-;-;-;-;-;-;-;-;-;-;-;-	4542	chr19:51964340-51986856	226.837	224.156	135.452	178.697	137.871	149.349	186.002	156.311	237.203	226.81	185.869	0.54448	0.178263	3.05436	0.00225544	0.461943
207	ENSG00000101194.18	SLC17A9	solute carrier family 17 member 9 [Source:HGNC Symbol;Acc:HGNC:16192]	chr20;chr20;chr20;chr20;chr20;chr20;chr20;chr20;chr20;chr20;chr20;chr20;chr20;chr20;chr20;chr20;chr20;chr20;chr20;chr20;chr20;chr20;chr20;chr20;chr20;chr20;chr20;chr20;chr20;chr20;chr20;chr20;chr20;chr20;chr20;chr20;chr20;chr20;chr20;chr20;chr20;chr20;chr20;chr20;chr20;chr20;chr20;chr20;chr20;chr20;chr20;chr20;chr20;chr20;chr20;chr20;chr20;chr20	62952707;62952709;62952711;62953046;62953211;62956765;62956765;62956765;62956765;62957441;62957441;62957441;62957441;62960504;62960504;62960504;62962282;62962624;62962624;62962624;62962624;62963129;62963273;62963273;62963273;62963584;62963584;62963584;62963584;62963584;62964228;62964228;62964228;62964228;62965006;62965132;62965132;62965132;62965132;62965610;62965610;62965610;62965610;62965610;629…	62952889;62952889;62952889;62953272;62953272;62956962;62956962;62956962;62956962;62957580;62957580;62957580;62957580;62960603;62960603;62960603;62962405;62962734;62963369;62962754;62962754;62963369;62963369;62963369;62963369;62963849;62963680;62964022;62963680;62963680;62964315;62964315;62964315;62964315;62965166;62965166;62965166;62965166;62965166;62965725;62965725;62965725;62965725;62965725;629…	+;+;+;+;+;+;+;+;+;+;+;+;+;+;+;+;+;+;+;+;+;+;+;+;+;+;+;+;+;+;+;+;+;+;+;+;+;+;+;+;+;+;+;+;+;+;+;+;+;+;+;+;+;+;+;+;+;+	5461	chr20:62952707-62969585	1185.17	927.433	736.776	735.377	875.757	771.45	702.675	831.977	663.951	510.323	794.089	-0.430597	0.140903	-3.05598	0.00224325	0.461943
208	ENSG00000159712.10	ANKRD18CP	ankyrin repeat domain 18C, pseudogene [Source:HGNC Symbol;Acc:HGNC:43601]	chr9;chr9;chr9;chr9;chr9;chr9;chr9;chr9;chr9;chr9;chr9;chr9;chr9;chr9;chr9;chr9	97156570;97160182;97161755;97162565;97170607;97172948;97178264;97179997;97185442;97187454;97191731;97194703;97200459;97204861;97211373;97221030	97156585;97160402;97161966;97162846;97170736;97173060;97178413;97180916;97185515;97187507;97191798;97194840;97200565;97205034;97211487;97221235	-;-;-;-;-;-;-;-;-;-;-;-;-;-;-;-	2980	chr9:97156570-97221235	1623.24	1734.82	2228.11	2380.71	2343.81	2501.88	2630.44	2664.85	2647.14	3659.58	2441.46	0.345441	0.11366	3.03925	0.00237167	0.470486
209	ENSG00000130479.11	MAP1S	microtubule associated protein 1S [Source:HGNC Symbol;Acc:HGNC:15715]	chr19;chr19;chr19;chr19;chr19;chr19;chr19;chr19;chr19;chr19;chr19;chr19;chr19;chr19;chr19;chr19;chr19;chr19;chr19;chr19;chr19;chr19;chr19;chr19;chr19;chr19;chr19;chr19;chr19;chr19;chr19;chr19;chr19;chr19;chr19;chr19;chr19;chr19;chr19;chr19;chr19;chr19;chr19;chr19;chr19;chr19;chr19;chr19;chr19;chr19;chr19;chr19;chr19;chr19;chr19;chr19;chr19;chr19;chr19;chr19;chr19;chr19;chr19;chr19;chr19;chr19;chr…	17719242;17719480;17719480;17719480;17719480;17719480;17719484;17719497;17719771;17719781;17720136;17720156;17720161;17720164;17720191;17720201;17720724;17720752;17720936;17720936;17720936;17720936;17720936;17720936;17720936;17720936;17720936;17720936;17720936;17720936;17720936;17720986;17720986;17721251;17724126;17724126;17724126;17724126;17724126;17724126;17724126;17724126;17724126;17724126;177…	17719375;17719620;17719620;17719620;17719620;17719620;17719620;17719620;17719875;17719966;17720153;17720430;17720553;17720553;17720591;17720343;17721037;17720820;17721037;17721037;17721037;17721037;17721037;17721037;17721037;17721037;17721037;17721037;17721037;17721037;17721037;17721037;17721037;17721463;17724208;17724208;17724195;17724208;17724208;17724208;17724208;17724208;17724208;17724208;177…	+;+;+;+;+;+;+;+;+;+;+;+;+;+;+;+;+;+;+;+;+;+;+;+;+;+;+;+;+;+;+;+;+;+;+;+;+;+;+;+;+;+;+;+;+;+;+;+;+;+;+;+;+;+;+;+;+;+;+;+;+;+;+;+;+;+;+;+;+;+;+;+;+;+;+;+;+;+;+;+;+;+;+;+;+;+;+;+;+;+;+;+;+;+;+	4933	chr19:17719242-17734513	3430.65	2595.32	3761.86	3065.03	3540.53	3007.19	3242.41	3638.01	2864.85	2057.17	3120.3	-0.380342	0.125172	-3.03855	0.00237722	0.470486
210	ENSG00000100918.13	REC8	REC8 meiotic recombination protein [Source:HGNC Symbol;Acc:HGNC:16879]	chr14;chr14;chr14;chr14;chr14;chr14;chr14;chr14;chr14;chr14;chr14;chr14;chr14;chr14;chr14;chr14;chr14;chr14;chr14;chr14;chr14;chr14;chr14;chr14;chr14;chr14;chr14;chr14;chr14;chr14;chr14;chr14;chr14;chr14;chr14;chr14;chr14;chr14;chr14;chr14;chr14;chr14;chr14;chr14;chr14;chr14;chr14;chr14;chr14;chr14;chr14;chr14;chr14;chr14;chr14;chr14;chr14;chr14;chr14;chr14;chr14;chr14;chr14;chr14;chr14;chr14;chr…	24171853;24172015;24172080;24172135;24172282;24172467;24172492;24172611;24172713;24172713;24172713;24172713;24172713;24172749;24172899;24172899;24172899;24172899;24172899;24172899;24172899;24173126;24173126;24173126;24173126;24173291;24173291;24173291;24173291;24173291;24175318;24175543;24175543;24175543;24175543;24175543;24176822;24176822;24176822;24176822;24176822;24176822;24177141;24177141;241…	24172365;24172365;24172608;24172608;24172608;24172608;24172608;24172781;24172781;24172781;24172781;24172781;24172781;24172781;24173198;24173163;24173041;24173041;24173041;24172996;24173041;24173198;24173198;24173198;24173198;24173411;24173411;24173411;24173411;24173411;24175624;24175624;24175624;24175624;24175624;24175624;24176901;24176901;24176884;24176901;24176901;24176901;24177222;24177222;241…	+;+;+;+;+;+;+;+;+;+;+;+;+;+;+;+;+;+;+;+;+;+;+;+;+;+;+;+;+;+;+;+;+;+;+;+;+;+;+;+;+;+;+;+;+;+;+;+;+;+;+;+;+;+;+;+;+;+;+;+;+;+;+;+;+;+;+;+;+;+;+;+;+;+;+;+;+;+;+;+;+;+;+;+;+;+;+;+;+;+;+;+;+;+;+;+;+;+;+;+	3844	chr14:24171853-24180257	599.349	585.356	664.261	582.208	675.017	741.131	561.451	530.28	588.133	434.342	596.153	-0.421222	0.138892	-3.03273	0.00242349	0.477359
211	ENSG00000224420.3	ADM5	adrenomedullin 5 (putative) [Source:HGNC Symbol;Acc:HGNC:27293]	chr19;chr19	49688664;49690106	49689911;49690575	+;+	1718	chr19:49688664-49690575	209.148	117.921	147.082	131.758	146.695	147.103	89.5566	105.888	97.4806	58.9707	125.16	-0.613152	0.202447	-3.0287	0.00245612	0.481493
212	ENSG00000115318.12	LOXL3	lysyl oxidase like 3 [Source:HGNC Symbol;Acc:HGNC:13869]	chr2;chr2;chr2;chr2;chr2;chr2;chr2;chr2;chr2;chr2;chr2;chr2;chr2;chr2;chr2;chr2;chr2;chr2;chr2;chr2;chr2;chr2;chr2;chr2;chr2;chr2;chr2;chr2;chr2;chr2;chr2;chr2;chr2;chr2;chr2;chr2;chr2;chr2;chr2;chr2;chr2;chr2;chr2;chr2;chr2;chr2;chr2;chr2;chr2;chr2;chr2;chr2;chr2;chr2;chr2;chr2;chr2;chr2;chr2;chr2;chr2;chr2;chr2;chr2;chr2;chr2;chr2;chr2;chr2;chr2;chr2;chr2;chr2;chr2;chr2;chr2;chr2;chr2;chr2;chr2…	74532258;74532414;74532604;74533130;74533253;74533728;74533882;74533882;74533882;74533882;74533882;74534100;74534100;74534100;74534100;74534100;74534100;74534316;74534316;74534316;74534316;74534316;74534531;74534531;74534531;74534531;74534531;74535289;74535292;74535292;74535292;74535292;74535292;74535588;74535588;74535588;74535588;74535644;74535996;74535996;74535996;74535996;74535996;74535996;745…	74533679;74533679;74533679;74533679;74533679;74533993;74533993;74533993;74533993;74533993;74533993;74534236;74534236;74534236;74534236;74534236;74534236;74534431;74534431;74534431;74534431;74534431;74534774;74534774;74534774;74534774;74534774;74535454;74535454;74535454;74535454;74535454;74535454;74535755;74535755;74535755;74535755;74535755;74536150;74536150;74536150;74536150;74536150;74536150;745…	-;-;-;-;-;-;-;-;-;-;-;-;-;-;-;-;-;-;-;-;-;-;-;-;-;-;-;-;-;-;-;-;-;-;-;-;-;-;-;-;-;-;-;-;-;-;-;-;-;-;-;-;-;-;-;-;-;-;-;-;-;-;-;-;-;-;-;-;-;-;-;-;-;-;-;-;-;-;-;-;-;-;-;-	4519	chr2:74532258-74555690	136.31	128.545	192.916	184.462	236.035	227.954	251.447	170.597	152.72	137.22	181.821	-0.537023	0.177544	-3.02473	0.00248857	0.485553
213	ENSG00000065923.10	SLC9A7	solute carrier family 9 member A7 [Source:HGNC Symbol;Acc:HGNC:17123]	chrX;chrX;chrX;chrX;chrX;chrX;chrX;chrX;chrX;chrX;chrX;chrX;chrX;chrX;chrX;chrX;chrX;chrX;chrX;chrX;chrX;chrX;chrX;chrX;chrX;chrX;chrX;chrX;chrX;chrX;chrX;chrX;chrX;chrX;chrX;chrX;chrX;chrX;chrX;chrX;chrX;chrX;chrX;chrX;chrX;chrX;chrX	46599251;46605318;46606261;46606295;46606295;46606908;46606924;46606924;46613289;46613289;46613289;46613289;46620977;46620977;46620977;46620977;46631586;46631586;46631586;46635589;46635589;46635589;46643236;46643236;46648686;46648686;46651110;46651110;46651316;46651316;46653609;46653609;46662016;46662028;46662538;46662538;46669607;46669607;46669607;46672551;46672551;46679678;46679678;46682336;466…	46607203;46607203;46606370;46606370;46606370;46607203;46607182;46607203;46613394;46613394;46613394;46613394;46621016;46621059;46621059;46621059;46631649;46631649;46631649;46635648;46635634;46635648;46643389;46643389;46648797;46648797;46651223;46651223;46651404;46651404;46653723;46653714;46662157;46662157;46662643;46662643;46669686;46669719;46669719;46672627;46672627;46679755;46679755;46682535;466…	-;-;-;-;-;-;-;-;-;-;-;-;-;-;-;-;-;-;-;-;-;-;-;-;-;-;-;-;-;-;-;-;-;-;-;-;-;-;-;-;-;-;-;-;-;-;-	9980	chrX:46599251-46759118	1701.28	2122.58	1846.39	1833.91	2117.7	2088.64	2532.84	2300.12	2644.97	2785.23	2197.37	0.34137	0.113054	3.01953	0.00253169	0.491646
214	ENSG00000102290.22	PCDH11X	protocadherin 11 X-linked [Source:HGNC Symbol;Acc:HGNC:8656]	chrX;chrX;chrX;chrX;chrX;chrX;chrX;chrX;chrX;chrX;chrX;chrX;chrX;chrX;chrX;chrX;chrX;chrX;chrX;chrX;chrX;chrX;chrX;chrX;chrX;chrX;chrX;chrX;chrX;chrX;chrX;chrX;chrX;chrX;chrX;chrX;chrX;chrX;chrX;chrX;chrX;chrX;chrX;chrX	91779261;91810473;91811237;91834660;91834660;91834660;91835461;91835505;91835505;91835505;91835505;91876781;91876781;91876781;91876781;91876781;91876781;91876781;91876781;91882907;92201375;92201375;92201375;92201375;92201375;92263114;92263114;92263114;92287967;92387735;92387735;92387735;92387735;92387735;92468299;92468299;92468299;92468299;92618264;92618264;92618264;92618264;92618264;92618264	91779684;91810578;91811295;91836044;91836044;91836044;91836044;91836044;91836044;91836044;91836044;91879273;91879273;91879273;91879273;91879273;91879273;91879998;91879273;91884007;92201455;92201455;92201455;92201455;92201455;92263143;92263143;92263143;92288002;92387933;92387933;92387933;92387933;92387933;92468322;92468322;92468322;92468322;92619076;92619076;92619076;92623230;92619076;92623227	+;+;+;+;+;+;+;+;+;+;+;+;+;+;+;+;+;+;+;+;+;+;+;+;+;+;+;+;+;+;+;+;+;+;+;+;+;+;+;+;+;+;+;+	11630	chrX:91779261-92623230	300.715	370.761	814.763	783.963	606.633	545.742	1098.79	826.095	743.019	902.705	699.318	0.446295	0.148132	3.01282	0.00258834	0.500299
215	ENSG00000119888.11	EPCAM	epithelial cell adhesion molecule [Source:HGNC Symbol;Acc:HGNC:11529]	chr2;chr2;chr2;chr2;chr2;chr2;chr2;chr2;chr2;chr2;chr2;chr2;chr2;chr2;chr2;chr2;chr2;chr2;chr2;chr2;chr2;chr2;chr2;chr2;chr2;chr2;chr2;chr2;chr2;chr2;chr2;chr2;chr2;chr2;chr2;chr2;chr2;chr2;chr2;chr2;chr2;chr2	47345158;47345163;47368928;47368928;47369311;47369475;47369495;47373463;47373463;47373463;47373463;47373463;47373775;47373808;47373808;47373808;47373808;47375234;47375234;47375234;47375234;47375234;47377014;47377014;47377014;47377014;47378953;47378953;47378953;47378953;47379769;47379769;47379769;47379769;47385166;47385166;47385166;47385166;47386572;47386572;47386572;47387558	47345223;47345223;47369235;47369235;47369581;47369581;47369809;47373570;47374048;47373570;47373570;47373570;47374048;47373993;47374048;47374048;47374048;47375254;47375299;47375299;47375299;47375299;47377077;47377077;47377077;47377077;47379054;47379054;47379054;47379054;47379969;47379969;47379969;47379969;47385210;47385210;47385210;47385210;47387020;47386832;47386900;47387601	+;+;+;+;+;+;+;+;+;+;+;+;+;+;+;+;+;+;+;+;+;+;+;+;+;+;+;+;+;+;+;+;+;+;+;+;+;+;+;+;+;+	2430	chr2:47345158-47387601	6140.2	6219.01	4969.3	5142.7	4792.4	5259.78	4179.31	4158.21	4277.23	3837.63	4897.58	-0.292089	0.0970396	-3.01	0.00261248	0.502617
216	ENSG00000164300.17	SERINC5	serine incorporator 5 [Source:HGNC Symbol;Acc:HGNC:18825]	chr5;chr5;chr5;chr5;chr5;chr5;chr5;chr5;chr5;chr5;chr5;chr5;chr5;chr5;chr5;chr5;chr5;chr5;chr5;chr5;chr5;chr5;chr5;chr5;chr5;chr5;chr5;chr5;chr5;chr5;chr5;chr5;chr5;chr5;chr5;chr5;chr5;chr5;chr5;chr5;chr5;chr5;chr5;chr5;chr5;chr5;chr5;chr5;chr5;chr5;chr5;chr5;chr5;chr5;chr5;chr5;chr5;chr5;chr5	80111651;80111651;80111651;80113572;80113572;80113572;80114514;80116138;80138727;80146090;80146090;80146090;80146090;80147245;80147245;80147245;80147245;80150882;80150882;80150882;80150882;80156994;80158836;80158836;80158836;80158836;80166383;80166383;80166383;80166383;80166383;80169335;80169335;80169335;80169335;80174954;80174954;80174954;80174954;80177315;80177315;80177315;80177315;80177315;801…	80111702;80111702;80111702;80113625;80113625;80113625;80114651;80116323;80143810;80146234;80146234;80146234;80146234;80147284;80147284;80147284;80147284;80150948;80150948;80150948;80150948;80158962;80158962;80158962;80158956;80158962;80167180;80166478;80166478;80166478;80166478;80169546;80169546;80169546;80169546;80175047;80175047;80175047;80175047;80177397;80177397;80177397;80177397;80177397;801…	-;-;-;-;-;-;-;-;-;-;-;-;-;-;-;-;-;-;-;-;-;-;-;-;-;-;-;-;-;-;-;-;-;-;-;-;-;-;-;-;-;-;-;-;-;-;-;-;-;-;-;-;-;-;-;-;-;-;-	9539	chr5:80111651-80256048	4775.02	5369.13	2722.03	3275.02	3487.59	3586.62	2471.99	2974.11	2742.45	2959.87	3436.38	-0.295663	0.0983519	-3.00617	0.00264558	0.503956
217	ENSG00000092096.17	SLC22A17	solute carrier family 22 member 17 [Source:HGNC Symbol;Acc:HGNC:23095]	chr14;chr14;chr14;chr14;chr14;chr14;chr14;chr14;chr14;chr14;chr14;chr14;chr14;chr14;chr14;chr14;chr14;chr14;chr14;chr14;chr14;chr14;chr14;chr14;chr14;chr14;chr14;chr14;chr14;chr14;chr14;chr14;chr14;chr14;chr14;chr14;chr14;chr14;chr14;chr14;chr14;chr14;chr14;chr14;chr14;chr14;chr14;chr14;chr14;chr14;chr14;chr14;chr14;chr14;chr14;chr14;chr14;chr14;chr14;chr14;chr14;chr14;chr14;chr14;chr14;chr14	23346306;23346314;23346314;23346316;23346318;23346324;23347101;23347101;23347101;23347101;23347101;23347101;23347159;23347460;23347460;23347460;23347514;23347514;23347514;23347514;23347891;23347891;23347891;23347891;23348161;23348161;23348161;23348161;23348161;23348161;23348161;23348506;23348506;23348506;23348506;23348506;23348506;23348627;23349272;23349272;23349272;23349272;23349272;23349272;233…	23346936;23346936;23346936;23346936;23346936;23346936;23347212;23347212;23347212;23347212;23347212;23347212;23347212;23347731;23347731;23347731;23347731;23347731;23347731;23347731;23347996;23347996;23347996;23347996;23348221;23348306;23348306;23348306;23348306;23348306;23348306;23348671;23348671;23348546;23348671;23348671;23348671;23349426;23349762;23349426;23349426;23349426;23349426;23349426;233…	-;-;-;-;-;-;-;-;-;-;-;-;-;-;-;-;-;-;-;-;-;-;-;-;-;-;-;-;-;-;-;-;-;-;-;-;-;-;-;-;-;-;-;-;-;-;-;-;-;-;-;-;-;-;-;-;-;-;-;-;-;-;-;-;-;-	4278	chr14:23346306-23352912	1178.93	993.299	1730.77	1784.5	1916.96	1626	1652.2	1791.69	1437.3	1282.61	1539.43	-0.350837	0.116752	-3.00498	0.00265599	0.503956
218	ENSG00000177189.14	RPS6KA3	ribosomal protein S6 kinase A3 [Source:HGNC Symbol;Acc:HGNC:10432]	chrX;chrX;chrX;chrX;chrX;chrX;chrX;chrX;chrX;chrX;chrX;chrX;chrX;chrX;chrX;chrX;chrX;chrX;chrX;chrX;chrX;chrX;chrX;chrX;chrX;chrX;chrX;chrX;chrX;chrX;chrX;chrX;chrX;chrX;chrX;chrX;chrX;chrX;chrX;chrX;chrX;chrX;chrX;chrX;chrX;chrX;chrX;chrX;chrX;chrX;chrX;chrX;chrX;chrX;chrX;chrX;chrX;chrX;chrX;chrX;chrX;chrX;chrX;chrX;chrX;chrX;chrX;chrX;chrX;chrX;chrX;chrX;chrX;chrX;chrX;chrX;chrX;chrX;chrX;chrX…	20149911;20153662;20153807;20154590;20154751;20154787;20154796;20154835;20154846;20154932;20154966;20154978;20155257;20155441;20156109;20156109;20156109;20156109;20156109;20156109;20156109;20156109;20156109;20156109;20156109;20156109;20156109;20156109;20161644;20161644;20161644;20161644;20161644;20161644;20161644;20161644;20161644;20161644;20161644;20161644;20161644;20161644;20162964;20162964;201…	20155520;20155520;20155520;20155520;20155520;20155520;20155520;20155520;20155520;20155520;20155520;20155520;20155520;20155520;20156249;20156249;20156249;20156249;20156249;20156249;20156249;20156249;20156249;20156249;20156249;20156249;20156249;20156249;20161761;20161761;20161761;20161761;20161761;20161761;20161761;20161761;20161761;20161761;20161761;20161761;20161761;20161761;20163040;20163040;201…	-;-;-;-;-;-;-;-;-;-;-;-;-;-;-;-;-;-;-;-;-;-;-;-;-;-;-;-;-;-;-;-;-;-;-;-;-;-;-;-;-;-;-;-;-;-;-;-;-;-;-;-;-;-;-;-;-;-;-;-;-;-;-;-;-;-;-;-;-;-;-;-;-;-;-;-;-;-;-;-;-;-;-;-;-;-;-;-;-;-;-;-;-;-;-;-;-;-;-;-;-;-;-;-;-;-;-;-;-;-;-;-;-;-;-;-;-;-;-;-;-;-;-;-;-;-;-;-;-;-;-;-;-;-;-;-;-;-;-;-;-;-;-;-;-;-;-;-;-;-;-;-;-;-;-;-;-;-;-;-;-;-;-;-;-;-;-;-;-;-;-;-;-;-;-;-;-;-;-;-;-;-;-;-;-;-;-;-;-;-;-;-;-;-;-;-;-;-;-;-…	9801	chrX:20149911-20267519	955.212	1109.1	836.654	998.07	903.331	935.397	1101.09	995.852	1122.11	1315.5	1027.23	0.368968	0.12276	3.00561	0.00265046	0.503956
219	ENSG00000197928.10	ZNF677	zinc finger protein 677 [Source:HGNC Symbol;Acc:HGNC:28730]	chr19;chr19;chr19;chr19;chr19;chr19;chr19;chr19;chr19;chr19;chr19;chr19;chr19;chr19;chr19;chr19;chr19;chr19;chr19;chr19;chr19;chr19;chr19;chr19;chr19;chr19;chr19;chr19;chr19;chr19;chr19;chr19;chr19;chr19;chr19;chr19;chr19;chr19;chr19;chr19;chr19;chr19	53235381;53235385;53238290;53238597;53241392;53241924;53242081;53242211;53243333;53243556;53243744;53243744;53243744;53243744;53243744;53243744;53249122;53251536;53251536;53251536;53251536;53251536;53251536;53251536;53251536;53251536;53253086;53253086;53253086;53253086;53253086;53253086;53253086;53253086;53254599;53254599;53254630;53254834;53254834;53254834;53254834;53254834	53238557;53238557;53238557;53241803;53241865;53242330;53242440;53244011;53243897;53243897;53243897;53243897;53243897;53243897;53243897;53243897;53249471;53251605;53251605;53251605;53251605;53251605;53251605;53251605;53251630;53251605;53253156;53253156;53253156;53253156;53253156;53253156;53253156;53253156;53254821;53254831;53254688;53254898;53254846;53254879;53254860;53254858	-;-;-;-;-;-;-;-;-;-;-;-;-;-;-;-;-;-;-;-;-;-;-;-;-;-;-;-;-;-;-;-;-;-;-;-;-;-;-;-;-;-	9348	chr19:53235381-53254898	714.848	736.21	506.234	578.09	510.674	547.987	554.562	604.234	678.032	728.061	615.893	0.372762	0.124131	3.00298	0.00267348	0.504959
220	ENSG00000197483.10	ZNF628	zinc finger protein 628 [Source:HGNC Symbol;Acc:HGNC:28054]	chr19;chr19;chr19;chr19;chr19;chr19	55476617;55476646;55479834;55481197;55481201;55481201	55476807;55476807;55479917;55484373;55481510;55484487	+;+;+;+;+;+	3566	chr19:55476617-55484487	584.781	433.44	630.056	517.976	568.029	570.446	618.859	631.967	449.494	366.298	537.134	-0.425699	0.141854	-3.00097	0.00269119	0.505992
221	ENSG00000048052.21	HDAC9	histone deacetylase 9 [Source:HGNC Symbol;Acc:HGNC:14065]	chr7;chr7;chr7;chr7;chr7;chr7;chr7;chr7;chr7;chr7;chr7;chr7;chr7;chr7;chr7;chr7;chr7;chr7;chr7;chr7;chr7;chr7;chr7;chr7;chr7;chr7;chr7;chr7;chr7;chr7;chr7;chr7;chr7;chr7;chr7;chr7;chr7;chr7;chr7;chr7;chr7;chr7;chr7;chr7;chr7;chr7;chr7;chr7;chr7;chr7;chr7;chr7;chr7;chr7;chr7;chr7;chr7;chr7;chr7;chr7;chr7;chr7;chr7;chr7;chr7;chr7;chr7;chr7;chr7;chr7;chr7;chr7;chr7;chr7;chr7;chr7;chr7;chr7;chr7;chr7…	18086949;18087883;18151775;18162229;18162229;18162229;18290092;18290188;18290422;18290422;18290441;18290450;18325512;18325512;18327449;18327449;18395115;18458842;18495710;18495715;18495739;18495746;18495746;18495746;18495756;18495761;18496167;18496176;18496262;18496262;18496262;18496262;18496262;18496262;18496262;18496262;18496262;18496262;18496262;18496262;18496262;18496262;18496303;18496303;184…	18087213;18088035;18151879;18162628;18162349;18162349;18290515;18290347;18290515;18290515;18290515;18290515;18325592;18325592;18327758;18327612;18395183;18458901;18496023;18495854;18496023;18495854;18495854;18496023;18495854;18496023;18496324;18496324;18496324;18496324;18496324;18496324;18496324;18496324;18496324;18496324;18496324;18496746;18496324;18496324;18496324;18496324;18496324;18496324;184…	+;+;+;+;+;+;+;+;+;+;+;+;+;+;+;+;+;+;+;+;+;+;+;+;+;+;+;+;+;+;+;+;+;+;+;+;+;+;+;+;+;+;+;+;+;+;+;+;+;+;+;+;+;+;+;+;+;+;+;+;+;+;+;+;+;+;+;+;+;+;+;+;+;+;+;+;+;+;+;+;+;+;+;+;+;+;+;+;+;+;+;+;+;+;+;+;+;+;+;+;+;+;+;+;+;+;+;+;+;+;+;+;+;+;+;+;+;+;+;+;+;+;+;+;+;+;+;+;+;+;+;+;+;+;+;+;+;+;+;+;+;+;+;+;+;+;+;+;+;+;+;+;+;+;+;+;+;+;+;+;+;+;+;+;+;+;+;+;+;+;+;+;+;+;+;+;+;+;+;+;+;+;+;+;+;+;+;+;+;+;+;+;+;+;+;+;+;+;+;+…	16827	chr7:18086949-19002416	517.146	539.675	825.024	867.959	941.935	864.652	1109.12	974.842	1241.25	1119.31	900.092	0.355512	0.118615	2.99719	0.00272485	0.507706
222	ENSG00000087191.13	PSMC5	proteasome 26S subunit, ATPase 5 [Source:HGNC Symbol;Acc:HGNC:9552]	chr17;chr17;chr17;chr17;chr17;chr17;chr17;chr17;chr17;chr17;chr17;chr17;chr17;chr17;chr17;chr17;chr17;chr17;chr17;chr17;chr17;chr17;chr17;chr17;chr17;chr17;chr17;chr17;chr17;chr17;chr17;chr17;chr17;chr17;chr17;chr17;chr17;chr17;chr17;chr17;chr17;chr17;chr17;chr17;chr17;chr17;chr17;chr17;chr17;chr17;chr17;chr17;chr17;chr17;chr17;chr17;chr17;chr17;chr17;chr17;chr17;chr17;chr17;chr17;chr17;chr17;chr…	63827152;63827418;63827431;63827433;63827446;63827453;63827455;63827460;63827460;63827460;63827460;63827460;63827472;63827479;63827490;63827620;63827674;63827684;63827703;63827829;63827851;63827878;63828119;63828119;63828138;63828138;63828138;63828138;63828138;63828138;63828138;63828138;63828138;63828138;63828138;63828858;63829494;63829494;63829494;63829494;63829494;63829494;63829494;63829494;638…	63827206;63827523;63827514;63827523;63827514;63827514;63827514;63827514;63827514;63827612;63827514;63827923;63827514;63827514;63827923;63827922;63827923;63827923;63827923;63827923;63827923;63828209;63828209;63828209;63828562;63828209;63828209;63828209;63828209;63828209;63829563;63828209;63828209;63828209;63828209;63830501;63829563;63829563;63829563;63829563;63829563;63829540;63829563;63829563;638…	+;+;+;+;+;+;+;+;+;+;+;+;+;+;+;+;+;+;+;+;+;+;+;+;+;+;+;+;+;+;+;+;+;+;+;+;+;+;+;+;+;+;+;+;+;+;+;+;+;+;+;+;+;+;+;+;+;+;+;+;+;+;+;+;+;+;+;+;+;+;+;+;+;+;+;+;+;+;+;+;+;+;+;+;+;+;+;+;+;+;+;+;+;+;+;+;+;+;+;+;+;+;+;+;+;+;+;+;+;+;+;+;+;+;+;+;+;+;+;+;+;+;+;+;+;+;+;+;+;+;+;+;+;+;+;+;+;+;+;+;+;+;+;+;+;+;+;+;+;+;+;+	4279	chr17:63827152-63832026	4217.29	4199.48	3718.08	4455.91	4082.09	4660.14	4775.2	4512.01	5414.51	5559.12	4559.38	0.310006	0.103387	2.9985	0.00271314	0.507706
223	ENSG00000108107.15	RPL28	ribosomal protein L28 [Source:HGNC Symbol;Acc:HGNC:10330]	chr19;chr19;chr19;chr19;chr19;chr19;chr19;chr19;chr19;chr19;chr19;chr19;chr19;chr19;chr19;chr19;chr19;chr19;chr19;chr19;chr19;chr19;chr19;chr19;chr19;chr19;chr19;chr19;chr19;chr19;chr19;chr19;chr19;chr19;chr19;chr19;chr19;chr19;chr19;chr19;chr19;chr19;chr19	55385932;55385932;55385932;55385932;55385934;55385936;55385943;55385961;55386350;55386350;55386350;55386350;55386350;55386350;55386350;55386350;55386350;55386357;55386570;55386570;55386570;55386570;55386570;55386570;55386570;55386570;55386570;55386570;55386570;55386767;55387285;55387930;55387930;55387930;55387930;55387930;55387930;55388243;55388243;55388243;55388243;55391554;55402943	55385965;55385965;55385965;55385965;55385965;55385965;55385965;55386438;55386438;55386438;55386438;55386438;55386438;55386438;55386438;55386438;55386438;55386438;55386674;55392100;55386693;55388048;55386693;55386693;55386693;55386693;55386693;55386693;55387036;55387231;55387610;55388048;55388048;55388048;55388048;55388888;55388048;55388373;55388343;55388373;55392085;55391803;55403250	+;+;+;+;+;+;+;+;+;+;+;+;+;+;+;+;+;+;+;+;+;+;+;+;+;+;+;+;+;+;+;+;+;+;+;+;+;+;+;+;+;+;+	6346	chr19:55385932-55403250	12453.1	9657.84	14925	12931.3	13497	12056.9	12126.9	14294	11165.9	8219.6	12132.8	-0.369063	0.123587	-2.98625	0.00282418	0.519197
224	ENSG00000198046.12	ZNF667	zinc finger protein 667 [Source:HGNC Symbol;Acc:HGNC:28854]	chr19;chr19;chr19;chr19;chr19;chr19;chr19;chr19;chr19;chr19;chr19;chr19;chr19;chr19;chr19;chr19;chr19;chr19;chr19;chr19;chr19;chr19;chr19;chr19;chr19;chr19;chr19;chr19;chr19;chr19;chr19;chr19;chr19;chr19;chr19;chr19;chr19;chr19	56439325;56439325;56439329;56439330;56439330;56440804;56442520;56444131;56449557;56458155;56458155;56458155;56458155;56458155;56458155;56460689;56460689;56460689;56460689;56460689;56460689;56462338;56462338;56462338;56462338;56462338;56462338;56467719;56471699;56471699;56471699;56474012;56474012;56476909;56477272;56477272;56477272;56478033	56442741;56442741;56442741;56440650;56442741;56442747;56442741;56444281;56449657;56458247;56458247;56458247;56458247;56458247;56458247;56460815;56460815;56460815;56460815;56460815;56460815;56462429;56462429;56462429;56462429;56462429;56462429;56468935;56472184;56472187;56473068;56475901;56474124;56477118;56477367;56477345;56477374;56478065	-;-;-;-;-;-;-;-;-;-;-;-;-;-;-;-;-;-;-;-;-;-;-;-;-;-;-;-;-;-;-;-;-;-;-;-;-;-	8810	chr19:56439325-56478065	22.8918	28.6835	15.7343	23.0577	22.0594	20.2127	17.2224	8.40381	1.08312	2.2681	16.1617	-0.579038	0.193797	-2.98785	0.00280944	0.519197
225	ENSG00000099715.14	PCDH11Y	protocadherin 11 Y-linked [Source:HGNC Symbol;Acc:HGNC:15813]	chrY;chrY;chrY;chrY;chrY;chrY;chrY;chrY;chrY;chrY;chrY;chrY;chrY;chrY;chrY;chrY;chrY;chrY;chrY;chrY;chrY;chrY;chrY;chrY;chrY;chrY;chrY;chrY;chrY;chrY	5000226;5000296;5000390;5000400;5002688;5002688;5030899;5031906;5031906;5031906;5032670;5032670;5032670;5056088;5056090;5056090;5056889;5056889;5056889;5098215;5098215;5098215;5098215;5098215;5104344;5104344;5104344;5501057;5581775;5737272	5000605;5000605;5000605;5000605;5002758;5002758;5031067;5031947;5032011;5032011;5032728;5032728;5032728;5057459;5057459;5057459;5057088;5057459;5057459;5100707;5101437;5100707;5100707;5100707;5104700;5105444;5105459;5501255;5581798;5742224	+;+;+;+;+;+;+;+;+;+;+;+;+;+;+;+;+;+;+;+;+;+;+;+;+;+;+;+;+;+	11672	chrY:5000226-5742224	142.553	161.477	140.24	112.818	145.592	128.013	257.188	210.095	207.959	233.614	173.955	0.539678	0.180653	2.98737	0.00281389	0.519197
226	ENSG00000136099.13	PCDH8	protocadherin 8 [Source:HGNC Symbol;Acc:HGNC:8660]	chr13;chr13;chr13;chr13;chr13;chr13;chr13;chr13	52842889;52843979;52844459;52845425;52845425;52845425;52845806;52846097	52844933;52844933;52844933;52845632;52845632;52845693;52848640;52848641	-;-;-;-;-;-;-;-	5150	chr13:52842889-52848641	22.8918	14.8729	41.7301	33.7631	40.8098	52.7775	35.593	32.7749	14.0805	18.1448	30.7438	-0.640678	0.215287	-2.97592	0.00292114	0.533794
227	ENSG00000132361.17	CLUH	clustered mitochondria homolog [Source:HGNC Symbol;Acc:HGNC:29094]	chr17;chr17;chr17;chr17;chr17;chr17;chr17;chr17;chr17;chr17;chr17;chr17;chr17;chr17;chr17;chr17;chr17;chr17;chr17;chr17;chr17;chr17;chr17;chr17;chr17;chr17;chr17;chr17;chr17;chr17;chr17;chr17;chr17;chr17;chr17;chr17;chr17;chr17;chr17;chr17;chr17;chr17;chr17;chr17;chr17;chr17;chr17;chr17;chr17;chr17;chr17;chr17;chr17;chr17;chr17;chr17;chr17;chr17;chr17;chr17;chr17;chr17;chr17;chr17;chr17;chr17;chr…	2689386;2689386;2689386;2689388;2689389;2691553;2691609;2691609;2691609;2691609;2691609;2691761;2691761;2691761;2691761;2691761;2691761;2692004;2692004;2692004;2692004;2692004;2692004;2692307;2692361;2692361;2692361;2692361;2692361;2692361;2692571;2692571;2692571;2692571;2692571;2692571;2692571;2692780;2692780;2692780;2692780;2692780;2692780;2692780;2693900;2693900;2693900;2693900;2693900;2693900…	2690777;2690777;2690777;2690777;2690777;2691682;2691682;2691682;2691682;2691682;2691682;2691895;2691895;2691895;2691895;2691895;2691895;2692097;2692097;2692097;2692097;2692097;2692097;2692482;2692482;2692482;2692482;2692482;2692482;2692482;2692696;2692696;2692696;2692696;2692696;2692696;2692696;2692860;2692860;2692860;2692860;2692860;2692860;2692860;2694039;2694276;2694039;2694039;2694039;2694039…	-;-;-;-;-;-;-;-;-;-;-;-;-;-;-;-;-;-;-;-;-;-;-;-;-;-;-;-;-;-;-;-;-;-;-;-;-;-;-;-;-;-;-;-;-;-;-;-;-;-;-;-;-;-;-;-;-;-;-;-;-;-;-;-;-;-;-;-;-;-;-;-;-;-;-;-;-;-;-;-;-;-;-;-;-;-;-;-;-;-;-;-;-;-;-;-;-;-;-;-;-;-;-;-;-;-;-;-;-;-;-;-;-;-;-;-;-;-;-;-;-;-;-;-;-;-;-;-;-;-;-;-;-;-;-;-;-;-;-;-;-;-;-;-;-;-;-;-;-;-;-;-;-;-;-;-;-;-;-;-;-;-;-;-;-;-;-	6900	chr17:2689386-2712663	5699.01	5110.97	5182.74	4704.6	5197.19	4903.81	4673.02	5012.03	4475.44	3548.45	4850.73	-0.314771	0.105804	-2.97505	0.00292939	0.533794
228	ENSG00000144730.18	IL17RD	interleukin 17 receptor D [Source:HGNC Symbol;Acc:HGNC:17616]	chr3;chr3;chr3;chr3;chr3;chr3;chr3;chr3;chr3;chr3;chr3;chr3;chr3;chr3;chr3;chr3;chr3;chr3;chr3;chr3;chr3;chr3;chr3;chr3;chr3;chr3;chr3;chr3;chr3;chr3;chr3;chr3;chr3;chr3;chr3;chr3;chr3;chr3;chr3;chr3;chr3;chr3;chr3;chr3;chr3;chr3;chr3;chr3;chr3;chr3;chr3;chr3;chr3;chr3;chr3;chr3;chr3;chr3;chr3;chr3;chr3;chr3;chr3;chr3;chr3;chr3;chr3;chr3;chr3;chr3;chr3;chr3;chr3;chr3;chr3;chr3;chr3	57089982;57094250;57096178;57096181;57097473;57097596;57097596;57097596;57097596;57101179;57101179;57101179;57101179;57101179;57102479;57102479;57102479;57102479;57102479;57103091;57103091;57103091;57103091;57103091;57104342;57104342;57104342;57104342;57104342;57105857;57105857;57105857;57105857;57105857;57105952;57106110;57106110;57106110;57106110;57106110;57106110;57109537;57109537;57109537;571…	57096505;57096505;57096505;57096505;57098538;57098538;57098538;57098538;57098538;57101363;57101363;57101363;57101363;57101363;57102589;57102589;57102589;57102589;57102589;57103145;57103145;57103145;57103145;57103145;57104407;57104407;57104407;57104407;57104407;57106008;57106008;57106008;57106008;57106008;57106008;57106154;57106154;57106154;57106154;57106154;57106154;57109657;57109657;57109657;571…	-;-;-;-;-;-;-;-;-;-;-;-;-;-;-;-;-;-;-;-;-;-;-;-;-;-;-;-;-;-;-;-;-;-;-;-;-;-;-;-;-;-;-;-;-;-;-;-;-;-;-;-;-;-;-;-;-;-;-;-;-;-;-;-;-;-;-;-;-;-;-;-;-;-;-;-;-	9561	chr3:57089982-57170306	7381.56	7554.38	6444.9	7197.31	7586.22	8197.35	7983.16	8756.77	9431.79	9621.29	8015.47	0.261179	0.0879411	2.96993	0.00297864	0.536993
229	ENSG00000249518.1	AC011352.2	formyl peptide receptor 3 pseudogene	chr5	147851644	147852659	-	1016	chr5:147851644-147852659	131.107	94.5493	23.2594	28.8222	12.1326	32.5648	1.14816	4.20191	0	2.2681	33.0054	-0.608982	0.204955	-2.97129	0.00296551	0.536993
230	ENSG00000276550.4	HERC2P2	hect domain and RLD 2 pseudogene 2 [Source:HGNC Symbol;Acc:HGNC:4870]	chr15;chr15;chr15;chr15;chr15;chr15;chr15;chr15;chr15;chr15;chr15;chr15;chr15;chr15;chr15;chr15;chr15;chr15;chr15;chr15;chr15;chr15;chr15;chr15;chr15;chr15;chr15;chr15;chr15;chr15;chr15;chr15;chr15;chr15;chr15;chr15;chr15;chr15;chr15;chr15;chr15;chr15;chr15;chr15;chr15;chr15;chr15;chr15;chr15;chr15;chr15;chr15;chr15;chr15;chr15;chr15;chr15;chr15;chr15;chr15;chr15;chr15;chr15;chr15;chr15;chr15;chr…	22495570;22516876;22516909;22534068;22534068;22537438;22537438;22537993;22537993;22539097;22539097;22541995;22541995;22542483;22542483;22542723;22542723;22542943;22542943;22545767;22545767;22546430;22546430;22546678;22546678;22546938;22546938;22547881;22547881;22554385;22554385;22556012;22556012;22556910;22556910;22559789;22559789;22560788;22560788;22561258;22561258;22561434;22561559;22561559;225…	22495672;22516990;22516990;22534243;22534243;22537608;22537608;22538096;22538096;22539247;22539247;22542209;22542209;22542615;22542615;22542850;22542850;22543138;22543138;22545900;22545900;22546600;22546600;22546820;22546820;22547089;22547089;22548072;22548072;22554572;22554572;22556204;22556204;22557092;22557092;22559970;22559970;22560935;22560935;22561454;22561454;22561454;22561934;22561789;225…	+;+;+;+;+;+;+;+;+;+;+;+;+;+;+;+;+;+;+;+;+;+;+;+;+;+;+;+;+;+;+;+;+;+;+;+;+;+;+;+;+;+;+;+;+;+;+;+;+;+;+;+;+;+;+;+;+;+;+;+;+;+;+;+;+;+;+;+;+;+;+;+;+;+;+;+;+	6965	chr15:22495570-22590815	740.861	946.555	1362.73	1558.04	1773.57	1677.65	1917.43	2132.89	2106.66	2332.74	1654.91	0.333842	0.112436	2.96919	0.00298589	0.536993
231	ENSG00000021826.17	CPS1	carbamoyl-phosphate synthase 1 [Source:HGNC Symbol;Acc:HGNC:2323]	chr2;chr2;chr2;chr2;chr2;chr2;chr2;chr2;chr2;chr2;chr2;chr2;chr2;chr2;chr2;chr2;chr2;chr2;chr2;chr2;chr2;chr2;chr2;chr2;chr2;chr2;chr2;chr2;chr2;chr2;chr2;chr2;chr2;chr2;chr2;chr2;chr2;chr2;chr2;chr2;chr2;chr2;chr2;chr2;chr2;chr2;chr2;chr2;chr2;chr2;chr2;chr2;chr2;chr2;chr2;chr2;chr2;chr2;chr2;chr2;chr2;chr2;chr2;chr2;chr2;chr2;chr2;chr2;chr2;chr2;chr2;chr2;chr2;chr2;chr2;chr2;chr2;chr2;chr2;chr2…	210477682;210477682;210477682;210477709;210519551;210519551;210556599;210556719;210556719;210556719;210556719;210556734;210573298;210573298;210573298;210573298;210573298;210573298;210576346;210576346;210576346;210576346;210576346;210576346;210577155;210577421;210577421;210577421;210577421;210577421;210577421;210579714;210579714;210579714;210579714;210579714;210579714;210579714;210582617;210582617…	210477766;210477766;210477766;210477766;210519784;210519670;210556859;210556859;210556859;210556859;210556859;210556859;210573407;210573407;210573407;210573407;210573407;210573407;210576490;210576490;210576490;210576490;210576490;210576490;210577510;210577510;210577510;210577510;210577510;210577510;210577510;210579800;210579770;210579770;210579770;210579770;210579770;210579770;210582709;210582709…	+;+;+;+;+;+;+;+;+;+;+;+;+;+;+;+;+;+;+;+;+;+;+;+;+;+;+;+;+;+;+;+;+;+;+;+;+;+;+;+;+;+;+;+;+;+;+;+;+;+;+;+;+;+;+;+;+;+;+;+;+;+;+;+;+;+;+;+;+;+;+;+;+;+;+;+;+;+;+;+;+;+;+;+;+;+;+;+;+;+;+;+;+;+;+;+;+;+;+;+;+;+;+;+;+;+;+;+;+;+;+;+;+;+;+;+;+;+;+;+;+;+;+;+;+;+;+;+;+;+;+;+;+;+;+;+;+;+;+;+;+;+;+;+;+;+;+;+;+;+;+;+;+;+;+;+;+;+;+;+;+;+;+;+;+;+;+;+;+;+;+;+;+;+;+;+;+;+;+;+;+;+;+;+;+;+;+;+;+;+;+;+;+;+;+;+;+;+;+;+…	11018	chr2:210477682-210679107	681.551	688.404	801.081	905.016	703.694	806.26	615.414	579.023	561.055	573.83	691.533	-0.372259	0.12591	-2.95654	0.00311108	0.553872
232	ENSG00000184897.6	H1-10	H1.10 linker histone [Source:HGNC Symbol;Acc:HGNC:4722]	chr3	129314771	129316286	-	1516	chr3:129314771-129316286	4532.57	4178.23	5739.6	6127.59	6047.58	6548.9	6124.29	5399.45	5176.22	4952.4	5482.68	-0.29745	0.100637	-2.95567	0.00311992	0.553872
233	ENSG00000250366.2	TUNAR	TCL1 upstream neural differentiation-associated RNA [Source:HGNC Symbol;Acc:HGNC:44088]	chr14;chr14;chr14;chr14;chr14;chr14;chr14	95876392;95876772;95876819;95895811;95922781;95922781;95922781	95876539;95877177;95877177;95895943;95923055;95925562;95925571	+;+;+;+;+;+;+	3478	chr14:95876392-95925571	2147.67	2346.74	801.765	848.195	932.008	912.938	710.712	652.136	726.772	697.441	1077.64	-0.343324	0.116108	-2.95693	0.00310722	0.553872
234	ENSG00000143772.9	ITPKB	inositol-trisphosphate 3-kinase B [Source:HGNC Symbol;Acc:HGNC:6179]	chr1;chr1;chr1;chr1;chr1;chr1;chr1;chr1;chr1;chr1;chr1;chr1;chr1;chr1;chr1;chr1;chr1;chr1	226631690;226631690;226637679;226637679;226639557;226639557;226641921;226641921;226647167;226647167;226648672;226648672;226707190;226735527;226735527;226735527;226739041;226739041	226634886;226634886;226637750;226637750;226639658;226639658;226642125;226642125;226647380;226647380;226648771;226648771;226707915;226737663;226737663;226737458;226739323;226739175	-;-;-;-;-;-;-;-;-;-;-;-;-;-;-;-;-;-	7036	chr1:226631690-226739323	899.023	977.364	713.516	662.086	671.708	678.247	989.715	860.55	980.221	815.383	824.781	0.370996	0.125905	2.94665	0.00321239	0.567852
235	ENSG00000050555.18	LAMC3	laminin subunit gamma 3 [Source:HGNC Symbol;Acc:HGNC:6494]	chr9;chr9;chr9;chr9;chr9;chr9;chr9;chr9;chr9;chr9;chr9;chr9;chr9;chr9;chr9;chr9;chr9;chr9;chr9;chr9;chr9;chr9;chr9;chr9;chr9;chr9;chr9;chr9;chr9;chr9;chr9;chr9;chr9;chr9;chr9;chr9;chr9;chr9;chr9;chr9;chr9;chr9;chr9;chr9;chr9;chr9;chr9	131009174;131009174;131026285;131026285;131032045;131032045;131036166;131036166;131038864;131038864;131039131;131039131;131041637;131041637;131045524;131045524;131049020;131052491;131052850;131056929;131061035;131066960;131068078;131068908;131069672;131071484;131072630;131073245;131075831;131077187;131079149;131079243;131082059;131082059;131085524;131085608;131085825;131087476;131087476;131087476…	131009587;131009587;131026589;131026589;131032175;131032175;131036332;131036332;131039052;131039052;131039248;131039248;131041735;131041735;131045660;131045567;131049130;131052683;131052965;131057147;131061223;131067205;131068231;131069050;131069850;131071625;131072835;131073321;131075965;131077334;131079298;131079298;131082161;131082161;131085723;131085723;131085871;131087622;131087622;131087622…	+;+;+;+;+;+;+;+;+;+;+;+;+;+;+;+;+;+;+;+;+;+;+;+;+;+;+;+;+;+;+;+;+;+;+;+;+;+;+;+;+;+;+;+;+;+;+	7502	chr9:131009174-131094473	1461.95	1363	1557.01	1449.34	1589.38	1447.45	1277.9	1532.86	1267.25	1037.66	1398.38	-0.363331	0.123449	-2.94317	0.00324875	0.570518
236	ENSG00000124302.13	CHST8	carbohydrate sulfotransferase 8 [Source:HGNC Symbol;Acc:HGNC:15993]	chr19;chr19;chr19;chr19;chr19;chr19;chr19;chr19;chr19;chr19;chr19;chr19;chr19;chr19;chr19;chr19;chr19;chr19;chr19;chr19;chr19;chr19;chr19;chr19;chr19;chr19	33621953;33621955;33621955;33621971;33621984;33667767;33667767;33667767;33684528;33689176;33689176;33689176;33689176;33689176;33689176;33744331;33771413;33771413;33771413;33771413;33771413;33771957;33771957;33771957;33771957;33771957	33622296;33622296;33622296;33622296;33622296;33667843;33667843;33667843;33685199;33689391;33689391;33689391;33689391;33689391;33689391;33744484;33771450;33771450;33771450;33771450;33771450;33773509;33773509;33773508;33773506;33772323	+;+;+;+;+;+;+;+;+;+;+;+;+;+;+;+;+;+;+;+;+;+;+;+;+;+	3054	chr19:33621953-33773509	554.606	365.449	588.326	409.275	444.496	409.868	501.746	431.956	352.013	251.759	430.949	-0.439544	0.149375	-2.94256	0.00325506	0.570518
237	ENSG00000196739.15	COL27A1	collagen type XXVII alpha 1 chain [Source:HGNC Symbol;Acc:HGNC:22986]	chr9;chr9;chr9;chr9;chr9;chr9;chr9;chr9;chr9;chr9;chr9;chr9;chr9;chr9;chr9;chr9;chr9;chr9;chr9;chr9;chr9;chr9;chr9;chr9;chr9;chr9;chr9;chr9;chr9;chr9;chr9;chr9;chr9;chr9;chr9;chr9;chr9;chr9;chr9;chr9;chr9;chr9;chr9;chr9;chr9;chr9;chr9;chr9;chr9;chr9;chr9;chr9;chr9;chr9;chr9;chr9;chr9;chr9;chr9;chr9;chr9;chr9;chr9;chr9;chr9;chr9;chr9;chr9;chr9;chr9;chr9;chr9;chr9;chr9;chr9;chr9;chr9;chr9;chr9;chr9…	114155537;114162715;114167689;114167715;114168608;114178291;114178291;114178291;114183022;114183022;114183022;114194404;114195959;114195959;114195959;114205102;114205102;114205759;114205759;114206252;114206252;114206252;114209675;114209675;114209675;114210982;114210982;114210982;114217770;114219791;114219791;114222223;114222223;114231079;114231079;114231822;114231822;114235599;114235599;114236981…	114156012;114162785;114169463;114169463;114169463;114178344;114178344;114178344;114183075;114183075;114183075;114194457;114196012;114196012;114196012;114205146;114205146;114205812;114205812;114206296;114206296;114206296;114209728;114209728;114209728;114211026;114211026;114211026;114218579;114219844;114219844;114222267;114222267;114231132;114231132;114231858;114231866;114235652;114235652;114237034…	+;+;+;+;+;+;+;+;+;+;+;+;+;+;+;+;+;+;+;+;+;+;+;+;+;+;+;+;+;+;+;+;+;+;+;+;+;+;+;+;+;+;+;+;+;+;+;+;+;+;+;+;+;+;+;+;+;+;+;+;+;+;+;+;+;+;+;+;+;+;+;+;+;+;+;+;+;+;+;+;+;+;+;+;+;+;+;+;+;+;+;+;+;+;+;+;+;+;+;+;+;+;+;+;+;+;+;+;+;+;+;+;+;+;+;+;+;+;+;+;+;+;+;+;+;+;+;+;+;+;+;+;+;+;+;+;+;+;+;+;+;+;+;+	14011	chr9:114155537-114312511	1991.59	1653.02	1614.48	1649.45	1858.5	1819.14	1483.42	1597.57	1480.62	1396.02	1654.38	-0.329302	0.111976	-2.94083	0.0032733	0.571294
238	ENSG00000105974.12	CAV1	caveolin 1 [Source:HGNC Symbol;Acc:HGNC:1527]	chr7;chr7;chr7;chr7;chr7;chr7;chr7;chr7;chr7;chr7;chr7;chr7;chr7;chr7;chr7;chr7;chr7;chr7;chr7;chr7;chr7;chr7;chr7;chr7;chr7	116525001;116525009;116525009;116525012;116525036;116525740;116525982;116526277;116526293;116526525;116526525;116526525;116526525;116526525;116526525;116526525;116526558;116558946;116558946;116558946;116558946;116558946;116558946;116558946;116558946	116525092;116525805;116525805;116525092;116525092;116525783;116526061;116526388;116526689;116526689;116526689;116526689;116527018;116526689;116526689;116526689;116526689;116559513;116559257;116561176;116561179;116561179;116559319;116559636;116561184	+;+;+;+;+;+;+;+;+;+;+;+;+;+;+;+;+;+;+;+;+;+;+;+;+	3866	chr7:116525001-116561184	274.701	281.523	33.5209	38.7041	63.9722	80.8506	14.9261	29.4133	38.9922	30.6194	88.7223	-0.619704	0.210848	-2.93911	0.00329157	0.57207
239	ENSG00000126458.4	RRAS	RAS related [Source:HGNC Symbol;Acc:HGNC:10447]	chr19;chr19;chr19;chr19;chr19;chr19;chr19;chr19;chr19;chr19	49635292;49635734;49635812;49636619;49636619;49636824;49636824;49637043;49639946;49639946	49635660;49635852;49635852;49636727;49636727;49637130;49636926;49637130;49640122;49640143	-;-;-;-;-;-;-;-;-;-	1102	chr19:49635292-49640143	314.242	245.403	331.788	265.164	286.772	224.585	192.891	283.208	174.382	138.354	245.679	-0.536778	0.182762	-2.93703	0.0033137	0.573506
240	ENSG00000255666.7	LINC02700	long intergenic non-protein coding RNA 2700 [Source:HGNC Symbol;Acc:HGNC:54214]	chr11;chr11;chr11;chr11;chr11;chr11;chr11;chr11;chr11;chr11;chr11;chr11;chr11;chr11;chr11;chr11;chr11;chr11;chr11;chr11;chr11;chr11;chr11;chr11;chr11;chr11;chr11;chr11;chr11;chr11;chr11;chr11;chr11	94638045;94638070;94638252;94638674;94639826;94640214;94641907;94641930;94642000;94643970;94643970;94647335;94647335;94647335;94647335;94647466;94647479;94648017;94648017;94648017;94648260;94648260;94648260;94648260;94648260;94650474;94650474;94650474;94650474;94651477;94651477;94651477;94651477	94638160;94638353;94638353;94638767;94639897;94640322;94641944;94641944;94642157;94644153;94644134;94647390;94647578;94647578;94647578;94647578;94647578;94648102;94648108;94648108;94648574;94648388;94648388;94648388;94648388;94650537;94650537;94650537;94650537;94651629;94651631;94651628;94652884	+;+;+;+;+;+;+;+;+;+;+;+;+;+;+;+;+;+;+;+;+;+;+;+;+;+;+;+;+;+;+;+;+	3087	chr11:94638045-94652884	3503.48	3616.24	255.853	279.987	441.187	340.246	152.705	260.518	213.374	148.561	921.216	-0.61924	0.211295	-2.93069	0.00338206	0.582897
241	ENSG00000136267.13	DGKB	diacylglycerol kinase beta [Source:HGNC Symbol;Acc:HGNC:2850]	chr7;chr7;chr7;chr7;chr7;chr7;chr7;chr7;chr7;chr7;chr7;chr7;chr7;chr7;chr7;chr7;chr7;chr7;chr7;chr7;chr7;chr7;chr7;chr7;chr7;chr7;chr7;chr7;chr7;chr7;chr7;chr7;chr7;chr7;chr7;chr7;chr7;chr7;chr7;chr7;chr7;chr7;chr7;chr7;chr7;chr7;chr7;chr7;chr7;chr7;chr7;chr7;chr7;chr7;chr7;chr7;chr7;chr7;chr7;chr7;chr7;chr7;chr7;chr7;chr7;chr7;chr7;chr7;chr7;chr7;chr7;chr7;chr7;chr7;chr7;chr7;chr7;chr7;chr7;chr7…	14145049;14145049;14146234;14148309;14149157;14175973;14176839;14176839;14176839;14176839;14176839;14178031;14178031;14178031;14178031;14178031;14178031;14209072;14268899;14338515;14338515;14338515;14338515;14338515;14338515;14345301;14345301;14345301;14345301;14345301;14345301;14478161;14478161;14478161;14478161;14478161;14478161;14574212;14574212;14574212;14574212;14574212;14574212;14580862;145…	14149238;14149238;14149238;14149238;14149238;14176899;14176899;14176899;14176899;14176899;14176899;14178151;14178151;14178151;14178151;14178151;14178151;14209549;14269201;14338710;14338710;14338710;14338710;14338710;14338710;14345391;14345391;14345391;14345391;14345391;14345391;14478225;14478225;14478225;14478225;14478225;14478225;14574372;14574372;14574372;14574372;14574372;14574372;14580951;145…	-;-;-;-;-;-;-;-;-;-;-;-;-;-;-;-;-;-;-;-;-;-;-;-;-;-;-;-;-;-;-;-;-;-;-;-;-;-;-;-;-;-;-;-;-;-;-;-;-;-;-;-;-;-;-;-;-;-;-;-;-;-;-;-;-;-;-;-;-;-;-;-;-;-;-;-;-;-;-;-;-;-;-;-;-;-;-;-;-;-;-;-;-;-;-;-;-;-;-;-;-;-;-;-;-;-;-;-;-;-;-;-;-;-;-;-;-;-;-;-;-;-;-;-;-;-;-;-;-;-;-;-;-;-;-;-;-;-;-;-;-;-;-;-;-;-;-;-;-;-;-;-;-;-;-;-;-;-;-;-;-;-;-;-;-;-;-;-;-;-;-;-;-;-;-;-;-;-;-;-;-;-;-;-;-;-;-;-;-;-;-;-	9491	chr7:14145049-14974777	167.526	225.219	357.1	358.218	337.508	335.755	576.377	394.139	447.328	581.768	378.094	0.498788	0.170412	2.92695	0.00342303	0.587511
242	ENSG00000118257.16	NRP2	neuropilin 2 [Source:HGNC Symbol;Acc:HGNC:8005]	chr2;chr2;chr2;chr2;chr2;chr2;chr2;chr2;chr2;chr2;chr2;chr2;chr2;chr2;chr2;chr2;chr2;chr2;chr2;chr2;chr2;chr2;chr2;chr2;chr2;chr2;chr2;chr2;chr2;chr2;chr2;chr2;chr2;chr2;chr2;chr2;chr2;chr2;chr2;chr2;chr2;chr2;chr2;chr2;chr2;chr2;chr2;chr2;chr2;chr2;chr2;chr2;chr2;chr2;chr2;chr2;chr2;chr2;chr2;chr2;chr2;chr2;chr2;chr2;chr2;chr2;chr2;chr2;chr2;chr2;chr2;chr2;chr2;chr2;chr2;chr2;chr2;chr2;chr2;chr2…	205681990;205682500;205682501;205682507;205682658;205683091;205683091;205683091;205683260;205683260;205683291;205683291;205685793;205697544;205697544;205697544;205697544;205697544;205697544;205697544;205697544;205697544;205697544;205700707;205716193;205716193;205716193;205716193;205716193;205716193;205716193;205722265;205722478;205722478;205722478;205722478;205722478;205722478;205723785;205723785…	205682218;205683363;205682578;205682905;205683363;205683363;205683363;205683363;205683363;205683363;205683363;205683363;205685822;205697734;205697721;205697721;205697721;205697721;205697909;205697721;205697721;205697721;205697721;205701557;205716374;205716374;205716374;205716374;205716374;205716246;205716374;205722708;205722708;205722708;205722708;205722708;205722708;205722708;205723922;205723940…	+;+;+;+;+;+;+;+;+;+;+;+;+;+;+;+;+;+;+;+;+;+;+;+;+;+;+;+;+;+;+;+;+;+;+;+;+;+;+;+;+;+;+;+;+;+;+;+;+;+;+;+;+;+;+;+;+;+;+;+;+;+;+;+;+;+;+;+;+;+;+;+;+;+;+;+;+;+;+;+;+;+;+;+;+;+;+;+;+;+;+;+;+;+;+;+;+;+;+;+;+;+;+;+;+;+;+;+;+;+;+;+;+;+;+;+;+;+;+;+;+;+;+;+;+;+	13896	chr2:205681990-205798133	1484.84	1741.19	2320.47	2578.35	2510.36	1760.75	3477.78	3219.5	2986.16	2767.09	2484.65	0.388204	0.132733	2.92471	0.00344783	0.589322
243	ENSG00000116544.12	DLGAP3	DLG associated protein 3 [Source:HGNC Symbol;Acc:HGNC:30368]	chr1;chr1;chr1;chr1;chr1;chr1;chr1;chr1;chr1;chr1;chr1;chr1;chr1;chr1;chr1;chr1;chr1;chr1;chr1;chr1;chr1;chr1;chr1;chr1;chr1	34865436;34865436;34867048;34867048;34867536;34867536;34868605;34868605;34884978;34884978;34885478;34885478;34886072;34886072;34899669;34899669;34900068;34900068;34904277;34904277;34905165;34907355;34907355;34925374;34929451	34866301;34866301;34867191;34867191;34867627;34867627;34869089;34869089;34885063;34885063;34885791;34885791;34886285;34886285;34899741;34899741;34900273;34900273;34905434;34905383;34905434;34907437;34907437;34925494;34929650	-;-;-;-;-;-;-;-;-;-;-;-;-;-;-;-;-;-;-;-;-;-;-;-;-	4042	chr1:34865436-34929650	852.199	731.96	956.372	965.131	884.581	744.499	818.639	874.837	691.029	512.591	803.184	-0.391128	0.133869	-2.92173	0.00348097	0.592133
244	ENSG00000171951.5	SCG2	secretogranin II [Source:HGNC Symbol;Acc:HGNC:10575]	chr2;chr2;chr2;chr2;chr2;chr2;chr2	223596940;223598851;223598906;223602142;223602142;223602285;223602285	223599296;223599296;223599296;223602217;223602284;223602361;223602361	-;-;-;-;-;-;-	2577	chr2:223596940-223602361	49.9457	48.8682	99.8786	83.1725	63.9722	85.3423	120.557	151.269	155.969	117.941	97.6915	0.59641	0.204204	2.92066	0.00349291	0.592133
245	ENSG00000187244.12	BCAM	basal cell adhesion molecule (Lutheran blood group) [Source:HGNC Symbol;Acc:HGNC:6722]	chr19;chr19;chr19;chr19;chr19;chr19;chr19;chr19;chr19;chr19;chr19;chr19;chr19;chr19;chr19;chr19;chr19;chr19;chr19;chr19;chr19;chr19;chr19;chr19;chr19;chr19;chr19;chr19;chr19;chr19;chr19;chr19;chr19;chr19;chr19;chr19;chr19;chr19;chr19;chr19;chr19;chr19;chr19;chr19;chr19;chr19;chr19;chr19;chr19;chr19;chr19;chr19	44809071;44809103;44809115;44809121;44809130;44811225;44811225;44811225;44811225;44811225;44812163;44812163;44812163;44812226;44812478;44812478;44812478;44812478;44813148;44813250;44813250;44813250;44813438;44813438;44813438;44813438;44813438;44814152;44814152;44814152;44814604;44814604;44814604;44818522;44818522;44818522;44818531;44818741;44818741;44818741;44818741;44819056;44819056;44819247;448…	44809206;44809206;44809206;44809206;44809206;44811346;44811346;44812046;44811346;44811346;44812391;44812391;44812391;44812391;44812953;44812548;44812548;44812548;44813346;44813346;44813346;44813346;44813667;44813620;44813620;44813620;44813620;44814288;44814288;44814288;44814760;44814760;44814760;44818637;44818637;44818637;44818637;44818802;44819244;44818882;44818882;44819192;44819192;44819490;448…	+;+;+;+;+;+;+;+;+;+;+;+;+;+;+;+;+;+;+;+;+;+;+;+;+;+;+;+;+;+;+;+;+;+;+;+;+;+;+;+;+;+;+;+;+;+;+;+;+;+;+;+	4997	chr19:44809071-44821421	2929.11	2649.51	1849.12	1819.91	2048.21	1818.02	1748.65	1728.66	1699.41	1373.34	1966.39	-0.311487	0.106876	-2.91446	0.00356301	0.598658
246	ENSG00000167614.14	TTYH1	tweety family member 1 [Source:HGNC Symbol;Acc:HGNC:13476]	chr19;chr19;chr19;chr19;chr19;chr19;chr19;chr19;chr19;chr19;chr19;chr19;chr19;chr19;chr19;chr19;chr19;chr19;chr19;chr19;chr19;chr19;chr19;chr19;chr19;chr19;chr19;chr19;chr19;chr19;chr19;chr19;chr19;chr19;chr19;chr19;chr19;chr19;chr19;chr19;chr19;chr19;chr19;chr19;chr19;chr19;chr19;chr19;chr19;chr19;chr19;chr19;chr19;chr19;chr19;chr19;chr19;chr19;chr19;chr19;chr19;chr19;chr19;chr19;chr19;chr19;chr…	54415219;54415431;54415464;54415465;54415510;54415512;54415526;54415607;54415840;54416056;54416056;54416789;54418262;54418389;54419128;54419128;54419128;54419128;54419128;54419128;54419128;54419128;54419128;54419128;54419196;54419451;54420668;54420699;54421277;54421277;54421277;54421277;54421277;54421277;54421277;54421277;54421277;54421277;54421277;54422190;54422190;54422190;54422190;54422190;544…	54415294;54415678;54415678;54415678;54415678;54415678;54415678;54415678;54416011;54416924;54416066;54416924;54418712;54418712;54419302;54419302;54419306;54419306;54419306;54419306;54419306;54419306;54419306;54419306;54419542;54419536;54420832;54420801;54421388;54421388;54421343;54421388;54421388;54421388;54421388;54421388;54421388;54421388;54421388;54422410;54422410;54422248;54422410;54422410;544…	+;+;+;+;+;+;+;+;+;+;+;+;+;+;+;+;+;+;+;+;+;+;+;+;+;+;+;+;+;+;+;+;+;+;+;+;+;+;+;+;+;+;+;+;+;+;+;+;+;+;+;+;+;+;+;+;+;+;+;+;+;+;+;+;+;+;+;+;+;+;+;+;+;+;+;+;+;+;+;+;+;+;+;+;+;+;+;+;+;+;+;+;+;+;+;+;+;+;+;+;+;+;+;+;+;+;+;+;+;+;+;+;+;+;+;+;+;+;+;+;+;+	7072	chr19:54415219-54436904	678.429	614.039	1058.99	968.425	1042.31	868.021	926.566	846.264	808.006	672.492	848.353	-0.338987	0.11634	-2.91376	0.00357104	0.598658
247	ENSG00000288595.1	AC236668.3	novel transcript	chrX;chrX;chrX;chrX;chrX;chrX	114040388;114040460;114042336;114042336;114050495;114055651	114040636;114040636;114042533;114042533;114050858;114055778	+;+;+;+;+;+	939	chrX:114040388-114055778	80.1213	49.9305	48.5711	51.0564	50.7366	29.196	65.4452	75.6343	74.7351	100.931	62.6357	0.629028	0.215906	2.91343	0.00357481	0.598658
248	ENSG00000171150.9	SOCS5	suppressor of cytokine signaling 5 [Source:HGNC Symbol;Acc:HGNC:16852]	chr2;chr2;chr2;chr2;chr2;chr2;chr2;chr2	46698952;46699295;46758519;46758519;46759747;46770819;46777783;46779622	46699111;46699449;46763129;46763129;46759861;46770919;46780245;46780244	+;+;+;+;+;+;+;+	7490	chr2:46698952-46780245	765.834	820.135	887.962	1052.42	860.315	924.167	1093.05	969.8	1145.94	1185.08	970.471	0.35332	0.121507	2.90783	0.00363949	0.598833
249	ENSG00000115457.10	IGFBP2	insulin like growth factor binding protein 2 [Source:HGNC Symbol;Acc:HGNC:5471]	chr2;chr2;chr2;chr2;chr2;chr2;chr2;chr2;chr2;chr2;chr2;chr2;chr2;chr2;chr2;chr2	216632828;216633420;216633429;216659618;216660557;216660557;216660557;216660557;216660733;216661772;216661858;216661858;216661858;216663940;216663940;216663940	216633014;216633965;216633965;216659746;216664433;216660786;216660786;216660786;216660786;216661998;216661998;216661998;216661917;216664409;216664285;216664436	+;+;+;+;+;+;+;+;+;+;+;+;+;+;+;+	4742	chr2:216632828-216664436	7955.94	6665.19	7204.94	6215.71	6702.74	6219.88	6998.04	6206.22	5846.67	4883.22	6489.85	-0.260412	0.0895787	-2.90708	0.00364824	0.598833
250	ENSG00000137267.6	TUBB2A	tubulin beta 2A class IIa [Source:HGNC Symbol;Acc:HGNC:12412]	chr6;chr6;chr6;chr6;chr6;chr6;chr6;chr6	3153666;3154579;3155625;3155625;3156044;3156044;3157407;3157407	3154923;3155055;3155735;3155735;3156152;3156152;3157544;3157526	-;-;-;-;-;-;-;-	1748	chr6:3153666-3157544	3162.19	2923.59	2124.81	2261.3	2029.46	2105.49	1864.61	1897.58	1768.73	1507.15	2164.49	-0.314278	0.107927	-2.91196	0.0035917	0.598833
251	ENSG00000198496.12	NBR2	neighbor of BRCA1 lncRNA 2 [Source:HGNC Symbol;Acc:HGNC:20691]	chr17;chr17;chr17;chr17;chr17;chr17;chr17;chr17;chr17;chr17;chr17;chr17;chr17;chr17;chr17;chr17;chr17;chr17;chr17;chr17	43125551;43125610;43125640;43125644;43131208;43131208;43131208;43132599;43132956;43138156;43138657;43138657;43138657;43138657;43139816;43139816;43142457;43144728;43153602;43153602	43125770;43125770;43125770;43125770;43131270;43131270;43131270;43132723;43133137;43138360;43138922;43138922;43138922;43140283;43140283;43140333;43142576;43145113;43153671;43153649	+;+;+;+;+;+;+;+;+;+;+;+;+;+;+;+;+;+;+;+	3048	chr17:43125551-43153671	299.674	237.967	329.052	264.34	357.362	311.05	273.262	292.453	214.457	235.883	281.55	-0.471611	0.162219	-2.90725	0.00364618	0.598833
252	ENSG00000134590.14	RTL8C	retrotransposon Gag like 8C [Source:HGNC Symbol;Acc:HGNC:2569]	chrX;chrX;chrX;chrX;chrX	135032355;135032382;135032382;135033017;135033125	135033546;135032575;135032575;135033400;135033546	+;+;+;+;+	1192	chrX:135032355-135033546	1168.52	880.69	1222.49	1017.01	1165.84	1016.25	1027.6	1199.22	929.315	665.688	1029.26	-0.40459	0.139008	-2.91056	0.00360779	0.598833
253	ENSG00000072310.17	SREBF1	sterol regulatory element binding transcription factor 1 [Source:HGNC Symbol;Acc:HGNC:11289]	chr17;chr17;chr17;chr17;chr17;chr17;chr17;chr17;chr17;chr17;chr17;chr17;chr17;chr17;chr17;chr17;chr17;chr17;chr17;chr17;chr17;chr17;chr17;chr17;chr17;chr17;chr17;chr17;chr17;chr17;chr17;chr17;chr17;chr17;chr17;chr17;chr17;chr17;chr17;chr17;chr17;chr17;chr17;chr17;chr17;chr17;chr17;chr17;chr17;chr17;chr17;chr17;chr17;chr17;chr17;chr17;chr17;chr17;chr17;chr17;chr17;chr17;chr17;chr17;chr17;chr17;chr…	17810399;17811012;17811356;17811356;17811356;17811973;17811973;17811973;17812073;17812073;17812073;17812073;17812712;17812910;17813368;17813368;17813368;17813368;17813368;17813368;17813368;17813569;17813569;17813569;17813569;17813569;17813569;17813569;17813569;17813569;17814245;17814245;17814245;17814245;17814245;17814245;17814245;17814245;17814344;17814403;17814615;17814615;17814615;17814615;178…	17810512;17811730;17812851;17811784;17811784;17812056;17812056;17812056;17812851;17812851;17812851;17812851;17812851;17813479;17813479;17813479;17813479;17813479;17813479;17813442;17813479;17813769;17813769;17813769;17813769;17813769;17813769;17813769;17813769;17813769;17814355;17814410;17814376;17814410;17814410;17814410;17814410;17814410;17814410;17814944;17814747;17814747;17814747;17814747;178…	-;-;-;-;-;-;-;-;-;-;-;-;-;-;-;-;-;-;-;-;-;-;-;-;-;-;-;-;-;-;-;-;-;-;-;-;-;-;-;-;-;-;-;-;-;-;-;-;-;-;-;-;-;-;-;-;-;-;-;-;-;-;-;-;-;-;-;-;-;-;-;-;-;-;-;-;-;-;-;-;-;-;-;-;-;-;-;-;-;-;-;-;-;-;-;-;-;-;-;-;-;-;-;-;-;-;-;-;-;-;-;-;-;-;-;-;-;-;-;-;-;-;-;-;-;-;-;-;-;-;-;-;-;-;-;-;-;-;-;-;-;-;-;-;-;-;-;-;-;-;-;-;-;-;-;-;-;-;-;-;-;-;-;-;-;-;-;-	8243	chr17:17810399-17837011	3256.88	2421.1	4978.19	4716.13	4435.04	3853.88	4066.79	4812.86	3472.47	2816.98	3883.03	-0.363388	0.125089	-2.90505	0.00367197	0.600345
254	ENSG00000101144.13	BMP7	bone morphogenetic protein 7 [Source:HGNC Symbol;Acc:HGNC:1074]	chr20;chr20;chr20;chr20;chr20;chr20;chr20;chr20;chr20;chr20;chr20;chr20;chr20;chr20;chr20;chr20;chr20;chr20;chr20;chr20;chr20;chr20;chr20;chr20;chr20;chr20;chr20;chr20;chr20;chr20;chr20;chr20;chr20;chr20;chr20;chr20;chr20;chr20;chr20;chr20;chr20;chr20	57168753;57170531;57170917;57171039;57172996;57173200;57173200;57173200;57173200;57173220;57174931;57174931;57174931;57174931;57174931;57177696;57183722;57183722;57183722;57183722;57183722;57187050;57202474;57202474;57202475;57202475;57202475;57202475;57202475;57224575;57224760;57225855;57228229;57228229;57228229;57228229;57228229;57243864;57265705;57265705;57265705;57265705	57171108;57171108;57171108;57171108;57173310;57173589;57173310;57173310;57173310;57173310;57175007;57175007;57175007;57175007;57175007;57178037;57183919;57183919;57183919;57183919;57183919;57187156;57202623;57202623;57202623;57202623;57202623;57202623;57202623;57224685;57224840;57225962;57228421;57228421;57228421;57228421;57228421;57244034;57266629;57265778;57266342;57266641	-;-;-;-;-;-;-;-;-;-;-;-;-;-;-;-;-;-;-;-;-;-;-;-;-;-;-;-;-;-;-;-;-;-;-;-;-;-;-;-;-;-	5425	chr20:57168753-57266641	270.539	290.022	87.5648	60.9383	118.018	167.316	59.7044	57.1459	74.7351	86.1879	127.217	-0.576266	0.198974	-2.89619	0.00377725	0.615127
255	ENSG00000137193.14	PIM1	Pim-1 proto-oncogene, serine/threonine kinase [Source:HGNC Symbol;Acc:HGNC:8986]	chr6;chr6;chr6;chr6;chr6;chr6;chr6;chr6;chr6;chr6;chr6;chr6	37170152;37170773;37170981;37171125;37172468;37172494;37172996;37172996;37172996;37173934;37173934;37173934	37170657;37170879;37171031;37171491;37172794;37172612;37173172;37173172;37173172;37174247;37174312;37175428	+;+;+;+;+;+;+;+;+;+;+;+	3030	chr6:37170152-37175428	5181.87	4196.29	1576.85	1702.98	1697.47	2118.96	1352.53	1490.84	1491.45	1386.94	2219.62	-0.366576	0.126677	-2.89378	0.00380635	0.617434
256	ENSG00000115816.15	CEBPZ	CCAAT enhancer binding protein zeta [Source:HGNC Symbol;Acc:HGNC:24218]	chr2;chr2;chr2;chr2;chr2;chr2;chr2;chr2;chr2;chr2;chr2;chr2;chr2;chr2;chr2;chr2;chr2;chr2;chr2;chr2;chr2;chr2;chr2	37201612;37201784;37202784;37202784;37202950;37202950;37210999;37210999;37211843;37211843;37212335;37213864;37214886;37216140;37216316;37216984;37220385;37222380;37223170;37227544;37228608;37231273;37231412	37201903;37201903;37202865;37202865;37203008;37203008;37211082;37211082;37212108;37212039;37212392;37213961;37214952;37216208;37216418;37217037;37220473;37222563;37223401;37229036;37229036;37231369;37231596	-;-;-;-;-;-;-;-;-;-;-;-;-;-;-;-;-;-;-;-;-;-;-	3512	chr2:37201612-37231596	6515.83	8114.24	4481.54	6016.42	5140.94	5767.34	5245.95	5199.44	6592.94	7137.72	6021.24	0.311563	0.107759	2.89131	0.00383642	0.619882
257	ENSG00000164418.20	GRIK2	glutamate ionotropic receptor kainate type subunit 2 [Source:HGNC Symbol;Acc:HGNC:4580]	chr6;chr6;chr6;chr6;chr6;chr6;chr6;chr6;chr6;chr6;chr6;chr6;chr6;chr6;chr6;chr6;chr6;chr6;chr6;chr6;chr6;chr6;chr6;chr6;chr6;chr6;chr6;chr6;chr6;chr6;chr6;chr6;chr6;chr6;chr6;chr6;chr6;chr6;chr6;chr6;chr6;chr6;chr6;chr6;chr6;chr6;chr6;chr6;chr6;chr6;chr6;chr6;chr6;chr6;chr6;chr6;chr6;chr6;chr6;chr6;chr6;chr6;chr6;chr6;chr6;chr6;chr6;chr6;chr6;chr6;chr6;chr6;chr6;chr6;chr6;chr6;chr6;chr6;chr6;chr6…	101181257;101205077;101244630;101398788;101398788;101398793;101398985;101621948;101621948;101621948;101621949;101621949;101621949;101621949;101626380;101626380;101626380;101626380;101626380;101626380;101626380;101676623;101676623;101676623;101676623;101676623;101676623;101676623;101676769;101682553;101682553;101682553;101682553;101682553;101682553;101682553;101682553;101686180;101686180;101686180…	101181372;101205143;101244656;101399392;101399392;101399392;101399392;101622116;101622116;101622116;101622116;101622116;101622116;101622116;101626637;101626637;101626637;101626637;101626637;101626637;101626637;101676804;101676804;101676804;101676804;101676804;101676804;101676804;101676804;101682606;101682606;101682606;101682606;101682606;101682606;101682606;101682606;101686353;101686353;101686353…	+;+;+;+;+;+;+;+;+;+;+;+;+;+;+;+;+;+;+;+;+;+;+;+;+;+;+;+;+;+;+;+;+;+;+;+;+;+;+;+;+;+;+;+;+;+;+;+;+;+;+;+;+;+;+;+;+;+;+;+;+;+;+;+;+;+;+;+;+;+;+;+;+;+;+;+;+;+;+;+;+;+;+;+;+;+;+;+;+;+;+;+;+;+;+;+;+;+;+;+;+;+;+;+;+;+;+;+;+;+;+;+;+;+;+;+;+;+;+;+	7585	chr6:101181257-102070083	209.148	240.091	403.619	385.394	444.496	508.685	535.043	640.37	568.637	740.535	467.602	0.403522	0.139782	2.8868	0.00389175	0.626376
258	ENSG00000177873.14	ZNF619	zinc finger protein 619 [Source:HGNC Symbol;Acc:HGNC:26910]	chr3;chr3;chr3;chr3;chr3;chr3;chr3;chr3;chr3;chr3;chr3;chr3;chr3;chr3;chr3;chr3;chr3;chr3;chr3;chr3;chr3;chr3;chr3;chr3;chr3;chr3;chr3;chr3;chr3;chr3;chr3;chr3;chr3;chr3;chr3;chr3;chr3;chr3;chr3;chr3;chr3;chr3;chr3;chr3;chr3;chr3;chr3;chr3;chr3;chr3	40477113;40477113;40477113;40477122;40477142;40477142;40477142;40477184;40477770;40477918;40477918;40477918;40477918;40477918;40477918;40477918;40477918;40477980;40481863;40481863;40481863;40481863;40481863;40481863;40481863;40481863;40482200;40482230;40482230;40482588;40482588;40482588;40482588;40482588;40482588;40482588;40482588;40482588;40483653;40483653;40483674;40486806;40486806;40486806;404…	40477357;40477357;40477357;40477357;40477357;40477357;40477357;40477357;40478003;40478003;40478003;40478003;40478003;40478003;40478003;40478003;40478003;40478003;40482016;40482016;40482016;40482016;40482128;40482016;40482016;40482016;40482349;40482349;40482349;40482704;40482704;40482704;40482704;40482704;40482704;40482704;40482704;40482704;40483723;40483723;40483723;40488259;40488259;40488433;404…	+;+;+;+;+;+;+;+;+;+;+;+;+;+;+;+;+;+;+;+;+;+;+;+;+;+;+;+;+;+;+;+;+;+;+;+;+;+;+;+;+;+;+;+;+;+;+;+;+;+	5331	chr3:40477113-40491053	278.864	307.02	344.786	330.22	320.964	363.828	318.041	243.71	226.372	239.285	297.309	-0.464079	0.161051	-2.88157	0.00395705	0.633895
259	ENSG00000213445.10	SIPA1	signal-induced proliferation-associated 1 [Source:HGNC Symbol;Acc:HGNC:10885]	chr11;chr11;chr11;chr11;chr11;chr11;chr11;chr11;chr11;chr11;chr11;chr11;chr11;chr11;chr11;chr11;chr11;chr11;chr11;chr11;chr11;chr11;chr11;chr11;chr11;chr11;chr11;chr11;chr11;chr11;chr11;chr11;chr11;chr11;chr11;chr11;chr11;chr11;chr11;chr11;chr11;chr11;chr11;chr11;chr11;chr11;chr11;chr11;chr11;chr11;chr11;chr11;chr11;chr11;chr11;chr11;chr11;chr11;chr11;chr11;chr11;chr11;chr11;chr11;chr11;chr11;chr…	65638101;65638136;65638152;65639136;65639866;65640121;65640801;65640831;65640831;65640831;65640831;65642118;65642250;65642250;65642250;65642463;65642463;65642463;65642463;65644955;65644955;65644955;65645811;65645854;65645854;65645854;65646221;65646221;65646221;65646221;65646456;65646456;65646456;65646456;65646970;65647366;65647384;65647384;65647384;65649262;65649262;65649262;65649512;65649561;656…	65638182;65638182;65638420;65639251;65640021;65640295;65641600;65640940;65641229;65641600;65641600;65642377;65642377;65642377;65642377;65642553;65642639;65642639;65642639;65645129;65645129;65645129;65645957;65645957;65645957;65645957;65646378;65646378;65646378;65646378;65646710;65647065;65646663;65647065;65647065;65647658;65647658;65647658;65647658;65649480;65649480;65649480;65649672;65649672;656…	+;+;+;+;+;+;+;+;+;+;+;+;+;+;+;+;+;+;+;+;+;+;+;+;+;+;+;+;+;+;+;+;+;+;+;+;+;+;+;+;+;+;+;+;+;+;+;+;+;+;+;+;+;+;+;+;+;+;+;+;+;+;+;+;+;+;+;+;+;+;+;+	4652	chr11:65638101-65650918	1689.83	1415.05	1463.97	1254.18	1443.79	1485.63	1205.57	1455.54	1199.01	1005.9	1361.85	-0.371831	0.129081	-2.88061	0.00396912	0.633895
260	ENSG00000169750.9	RAC3	Rac family small GTPase 3 [Source:HGNC Symbol;Acc:HGNC:9803]	chr17;chr17;chr17;chr17;chr17;chr17;chr17;chr17;chr17;chr17;chr17;chr17;chr17;chr17;chr17;chr17;chr17;chr17;chr17	82031678;82032061;82032184;82032387;82032711;82032711;82032711;82032878;82032947;82032947;82032947;82033440;82033440;82033440;82033440;82033699;82033699;82033699;82033699	82031796;82032458;82032498;82032458;82032828;82032828;82032828;82033009;82033009;82033009;82033009;82033599;82033599;82033599;82033599;82033772;82034204;82033790;82034204	+;+;+;+;+;+;+;+;+;+;+;+;+;+;+;+;+;+;+	1473	chr17:82031678-82034204	2019.68	1723.13	1946.26	1889.91	2167.33	1926.94	1561.5	2011.87	1690.75	1374.47	1831.18	-0.376348	0.130723	-2.87897	0.00398971	0.634733
261	ENSG00000169992.10	NLGN2	neuroligin 2 [Source:HGNC Symbol;Acc:HGNC:14290]	chr17;chr17;chr17;chr17;chr17;chr17;chr17;chr17;chr17;chr17;chr17;chr17;chr17;chr17;chr17;chr17;chr17;chr17;chr17;chr17;chr17	7404874;7405356;7407845;7408012;7408460;7408641;7412157;7412157;7414344;7414344;7414344;7414663;7414663;7414663;7414956;7414956;7414956;7415511;7415511;7416926;7416926	7405610;7405610;7408712;7408712;7408509;7408712;7412207;7412207;7414493;7414493;7414493;7414848;7414848;7414848;7415128;7415148;7415148;7416107;7416107;7419860;7418684	+;+;+;+;+;+;+;+;+;+;+;+;+;+;+;+;+;+;+;+;+	5717	chr17:7404874-7419860	3380.7	2880.03	4346.77	4438.61	4774.75	4465.87	4352.68	4258.21	4066.02	3414.63	4037.83	-0.289719	0.100831	-2.8733	0.00406202	0.64376
262	ENSG00000168243.11	GNG4	G protein subunit gamma 4 [Source:HGNC Symbol;Acc:HGNC:4407]	chr1;chr1;chr1;chr1;chr1;chr1;chr1;chr1;chr1;chr1;chr1;chr1;chr1;chr1;chr1;chr1;chr1	235547685;235547687;235550832;235550832;235551754;235583740;235583740;235583740;235583740;235583740;235588869;235595400;235595400;235595400;235649662;235650549;235650549	235552237;235552237;235552237;235552237;235552237;235583848;235583848;235583848;235583848;235583848;235588959;235595479;235595511;235595511;235649784;235650754;235650754	-;-;-;-;-;-;-;-;-;-;-;-;-;-;-;-;-	5194	chr1:235547685-235650754	1924.99	1946.23	2493.54	2260.48	2086.82	2084.15	2095.39	2305.16	1819.64	1430.04	2044.64	-0.333973	0.116531	-2.86597	0.0041573	0.655558
263	ENSG00000171794.4	UTF1	undifferentiated embryonic cell transcription factor 1 [Source:HGNC Symbol;Acc:HGNC:12634]	chr10;chr10	133230217;133230967	133230838;133231558	+;+	1214	chr10:133230217-133231558	329.85	223.094	132.715	112.818	142.283	269.502	146.965	139.503	114.811	114.539	172.608	-0.576052	0.201221	-2.86279	0.00419932	0.655558
264	ENSG00000169758.13	TMEM266	transmembrane protein 266 [Source:HGNC Symbol;Acc:HGNC:26763]	chr15;chr15;chr15;chr15;chr15;chr15;chr15;chr15;chr15;chr15;chr15;chr15;chr15;chr15;chr15;chr15;chr15;chr15;chr15;chr15;chr15;chr15;chr15;chr15;chr15;chr15;chr15;chr15;chr15;chr15;chr15;chr15;chr15;chr15;chr15;chr15;chr15;chr15;chr15;chr15	76059958;76059985;76059985;76059985;76109033;76112018;76112546;76134168;76134168;76134168;76137707;76137707;76137707;76156604;76156604;76160095;76160095;76160095;76169816;76169816;76169816;76170993;76170993;76170993;76175559;76175559;76175559;76191469;76191968;76191968;76191968;76202202;76202202;76202202;76202202;76203741;76203741;76203741;76203741;76228776	76060016;76060016;76060016;76060016;76109183;76112108;76114203;76134301;76134301;76134301;76137895;76137895;76137895;76156758;76156652;76160168;76160168;76160168;76169872;76169872;76169872;76171131;76171131;76171131;76175674;76175674;76175674;76192157;76192157;76192157;76192157;76202264;76202264;76202264;76202264;76204962;76204162;76204963;76204962;76229121	+;+;+;+;+;+;+;+;+;+;+;+;+;+;+;+;+;+;+;+;+;+;+;+;+;+;+;+;+;+;+;+;+;+;+;+;+;+;+;+	5144	chr15:76059958-76229121	212.269	181.662	199.073	168.815	227.212	194.266	267.522	304.218	362.844	269.904	238.779	0.480461	0.167759	2.864	0.0041833	0.655558
265	ENSG00000168675.18	LDLRAD4	low density lipoprotein receptor class A domain containing 4 [Source:HGNC Symbol;Acc:HGNC:1224]	chr18;chr18;chr18;chr18;chr18;chr18;chr18;chr18;chr18;chr18;chr18;chr18;chr18;chr18;chr18;chr18;chr18;chr18;chr18;chr18;chr18;chr18;chr18;chr18;chr18;chr18;chr18;chr18;chr18;chr18;chr18;chr18;chr18;chr18;chr18;chr18;chr18;chr18;chr18;chr18;chr18;chr18;chr18;chr18;chr18;chr18;chr18;chr18;chr18;chr18;chr18;chr18;chr18;chr18;chr18;chr18;chr18;chr18;chr18;chr18;chr18;chr18	13217498;13218026;13218760;13218787;13278103;13278105;13278105;13278105;13278105;13382554;13387341;13387341;13387341;13387341;13387341;13438244;13438244;13438244;13438244;13465015;13465025;13484037;13491232;13491232;13542292;13542407;13542916;13542934;13543315;13585366;13611464;13611764;13612029;13612619;13612625;13615761;13620868;13620868;13621117;13621117;13621117;13621117;13621117;13621117;136…	13217774;13218094;13218988;13218988;13278188;13278188;13278376;13278188;13278188;13382727;13387762;13387762;13387762;13387762;13387577;13438332;13438384;13438384;13438384;13465111;13465111;13484119;13491588;13491469;13542460;13542460;13543070;13543214;13543623;13585453;13612774;13612064;13615748;13612774;13612774;13616159;13621271;13621271;13621271;13621271;13621271;13621271;13621270;13621271;136…	+;+;+;+;+;+;+;+;+;+;+;+;+;+;+;+;+;+;+;+;+;+;+;+;+;+;+;+;+;+;+;+;+;+;+;+;+;+;+;+;+;+;+;+;+;+;+;+;+;+;+;+;+;+;+;+;+;+;+;+;+;+	16759	chr18:13217498-13652755	52.0268	53.1176	60.8849	85.643	61.7662	61.7609	130.89	175.64	93.1481	133.818	90.8696	0.583042	0.203665	2.86275	0.00419986	0.655558
266	ENSG00000122176.12	FMOD	fibromodulin [Source:HGNC Symbol;Acc:HGNC:3774]	chr1;chr1;chr1;chr1;chr1;chr1;chr1;chr1;chr1;chr1;chr1	203340628;203340661;203341337;203342183;203342327;203347292;203347292;203351033;203351033;203351033;203351668	203342494;203342494;203341829;203342494;203342494;203348277;203348056;203351086;203351088;203351122;203351758	-;-;-;-;-;-;-;-;-;-;-	3034	chr1:203340628-203351758	22.8918	13.8106	36.9414	27.9987	30.8831	26.9502	14.9261	13.4461	7.58182	6.80431	20.2234	-0.589911	0.206342	-2.8589	0.00425111	0.658687
267	ENSG00000049192.15	ADAMTS6	ADAM metallopeptidase with thrombospondin type 1 motif 6 [Source:HGNC Symbol;Acc:HGNC:222]	chr5;chr5;chr5;chr5;chr5;chr5;chr5;chr5;chr5;chr5;chr5;chr5;chr5;chr5;chr5;chr5;chr5;chr5;chr5;chr5;chr5;chr5;chr5;chr5;chr5;chr5;chr5;chr5;chr5;chr5;chr5;chr5;chr5;chr5;chr5;chr5;chr5;chr5;chr5;chr5;chr5;chr5;chr5;chr5;chr5;chr5;chr5;chr5;chr5;chr5;chr5;chr5;chr5;chr5;chr5;chr5;chr5;chr5;chr5;chr5;chr5;chr5;chr5;chr5;chr5;chr5;chr5;chr5;chr5;chr5;chr5;chr5;chr5;chr5;chr5;chr5;chr5;chr5;chr5;chr5…	65148738;65148739;65151528;65170617;65170617;65170617;65172832;65172832;65172832;65172940;65188016;65188016;65188016;65188016;65197022;65197022;65197022;65197022;65198531;65214038;65214398;65214645;65214794;65214794;65215324;65215324;65215324;65215324;65224320;65224320;65224320;65224320;65224924;65224924;65224924;65224924;65226086;65226086;65226086;65226086;65242104;65242104;65242104;65242104;652…	65151945;65151945;65151945;65170773;65170773;65170773;65173008;65173008;65173008;65173008;65188220;65188220;65188220;65188220;65197151;65197151;65197151;65197151;65198765;65214183;65214932;65214932;65214932;65214932;65215487;65215487;65215487;65215487;65224400;65224400;65224400;65224400;65225047;65225047;65225047;65225047;65226219;65226219;65226219;65226219;65242206;65242206;65242206;65242206;652…	-;-;-;-;-;-;-;-;-;-;-;-;-;-;-;-;-;-;-;-;-;-;-;-;-;-;-;-;-;-;-;-;-;-;-;-;-;-;-;-;-;-;-;-;-;-;-;-;-;-;-;-;-;-;-;-;-;-;-;-;-;-;-;-;-;-;-;-;-;-;-;-;-;-;-;-;-;-;-;-;-;-;-;-;-;-;-;-;-;-;-;-;-;-;-;-;-;-;-;-;-;-;-;-;-;-;-	8565	chr5:65148738-65481920	127.986	157.228	374.203	392.805	378.318	362.705	460.413	433.637	461.408	580.634	372.934	0.425411	0.148892	2.85718	0.00427429	0.658687
268	ENSG00000185215.10	TNFAIP2	TNF alpha induced protein 2 [Source:HGNC Symbol;Acc:HGNC:11895]	chr14;chr14;chr14;chr14;chr14;chr14;chr14;chr14;chr14;chr14;chr14;chr14;chr14;chr14;chr14;chr14;chr14;chr14;chr14;chr14;chr14;chr14;chr14;chr14;chr14;chr14;chr14;chr14;chr14;chr14;chr14;chr14;chr14;chr14;chr14;chr14;chr14;chr14;chr14;chr14;chr14;chr14;chr14;chr14;chr14;chr14;chr14;chr14;chr14;chr14;chr14;chr14;chr14;chr14;chr14;chr14;chr14;chr14;chr14;chr14;chr14;chr14;chr14;chr14;chr14;chr14;chr…	103123442;103123461;103123461;103124375;103126310;103126310;103126310;103126327;103126389;103126389;103127005;103127005;103127403;103127566;103127576;103129740;103129740;103129740;103129740;103129740;103130002;103130002;103130002;103130002;103130002;103130002;103130315;103130315;103130315;103130315;103130315;103130315;103131052;103131052;103131052;103131052;103131052;103131052;103131096;103131639…	103123483;103123483;103123951;103124506;103126575;103126692;103126692;103126692;103126564;103126692;103127629;103127629;103127629;103127629;103127629;103130124;103129854;103129854;103129854;103129854;103130124;103130124;103130124;103130124;103130033;103130124;103130415;103130415;103130415;103130415;103130415;103130415;103131150;103131150;103131150;103131150;103131150;103131150;103131150;103131762…	+;+;+;+;+;+;+;+;+;+;+;+;+;+;+;+;+;+;+;+;+;+;+;+;+;+;+;+;+;+;+;+;+;+;+;+;+;+;+;+;+;+;+;+;+;+;+;+;+;+;+;+;+;+;+;+;+;+;+;+;+;+;+;+;+;+;+;+;+;+;+;+;+;+;+	5029	chr14:103123442-103137439	682.591	686.279	402.935	492.447	480.894	421.097	344.448	463.89	322.769	310.73	460.808	-0.434733	0.152191	-2.85649	0.0042836	0.658687
269	ENSG00000070423.18	RNF126	ring finger protein 126 [Source:HGNC Symbol;Acc:HGNC:21151]	chr19;chr19;chr19;chr19;chr19;chr19;chr19;chr19;chr19;chr19;chr19;chr19;chr19;chr19;chr19;chr19;chr19;chr19;chr19;chr19;chr19;chr19;chr19;chr19;chr19;chr19;chr19;chr19;chr19;chr19;chr19;chr19;chr19;chr19;chr19;chr19;chr19;chr19;chr19;chr19;chr19;chr19;chr19;chr19;chr19;chr19	647526;647526;647529;647530;648132;648372;648372;648372;648372;648372;648882;648882;648882;648882;648882;649679;649679;649679;649679;650234;650234;650234;650234;650234;651385;651611;651611;651611;651692;652233;652233;652233;652233;652233;652358;652826;652826;652826;652826;652826;661356;663047;663047;663047;663047;663047	648277;648277;648277;648277;648277;648487;648487;648487;648487;648487;648975;649748;648975;648975;648975;649748;649748;649748;649748;650296;650594;650296;650296;650296;651855;651784;651855;651915;651855;652296;652296;652296;652296;652296;652884;652884;652884;652884;652884;652884;661402;663171;663185;663233;663214;663194	-;-;-;-;-;-;-;-;-;-;-;-;-;-;-;-;-;-;-;-;-;-;-;-;-;-;-;-;-;-;-;-;-;-;-;-;-;-;-;-;-;-;-;-;-;-	3452	chr19:647526-663233	1821.98	1198.33	1636.37	1362.05	1523.2	1345.26	1384.68	1648.83	1137.27	953.737	1401.17	-0.402192	0.140721	-2.85808	0.00426207	0.658687
270	ENSG00000163013.11	FBXO41	F-box protein 41 [Source:HGNC Symbol;Acc:HGNC:29409]	chr2;chr2;chr2;chr2;chr2;chr2;chr2;chr2;chr2;chr2;chr2;chr2;chr2;chr2;chr2;chr2;chr2;chr2;chr2;chr2;chr2;chr2;chr2;chr2;chr2;chr2;chr2;chr2;chr2;chr2;chr2;chr2;chr2;chr2;chr2;chr2;chr2;chr2;chr2;chr2;chr2;chr2;chr2;chr2;chr2	73254682;73254690;73258606;73259181;73259181;73259181;73260389;73260389;73260389;73260740;73260740;73260740;73263213;73263213;73263213;73263678;73263678;73263678;73263938;73263938;73263938;73264278;73264278;73264278;73265282;73265282;73265282;73265483;73265893;73265893;73265893;73265893;73266457;73266457;73266457;73266457;73268726;73268726;73268726;73271197;73272187;73273015;73284154;73284160;732…	73259044;73259044;73259044;73259296;73259296;73259296;73260547;73260547;73260547;73260858;73260858;73260858;73263308;73263308;73263308;73263830;73263830;73263830;73264053;73264053;73264053;73264519;73264519;73264519;73265640;73265640;73265640;73265640;73265966;73265966;73265966;73265966;73266804;73266682;73266682;73266682;73269768;73269768;73269630;73271510;73272302;73273129;73284431;73284431;732…	-;-;-;-;-;-;-;-;-;-;-;-;-;-;-;-;-;-;-;-;-;-;-;-;-;-;-;-;-;-;-;-;-;-;-;-;-;-;-;-;-;-;-;-;-	8011	chr2:73254682-73284431	1308.99	1033.67	1435.24	1345.58	1485.7	1433.97	1259.53	1261.41	1182.76	1107.97	1285.48	-0.324714	0.11378	-2.85388	0.00431883	0.661645
271	ENSG00000172380.6	GNG12	G protein subunit gamma 12 [Source:HGNC Symbol;Acc:HGNC:19663]	chr1;chr1;chr1;chr1;chr1;chr1	67701475;67707594;67777138;67777458;67833344;67833344	67705576;67707712;67777507;67777507;67833436;67833467	-;-;-;-;-;-	4715	chr1:67701475-67833467	1191.41	1425.68	669.05	724.672	673.914	799.523	498.302	608.436	556.722	567.026	771.473	-0.351014	0.123227	-2.84851	0.00439243	0.665403
272	ENSG00000112787.13	FBRSL1	fibrosin like 1 [Source:HGNC Symbol;Acc:HGNC:29308]	chr12;chr12;chr12;chr12;chr12;chr12;chr12;chr12;chr12;chr12;chr12;chr12;chr12;chr12;chr12;chr12;chr12;chr12;chr12;chr12;chr12;chr12;chr12;chr12;chr12;chr12;chr12;chr12;chr12;chr12;chr12;chr12;chr12;chr12;chr12;chr12;chr12;chr12;chr12;chr12;chr12;chr12;chr12;chr12;chr12;chr12;chr12;chr12;chr12;chr12;chr12;chr12;chr12;chr12;chr12;chr12;chr12;chr12;chr12;chr12;chr12;chr12;chr12	132489551;132489551;132507030;132507252;132508153;132508153;132508156;132509166;132525734;132525734;132527953;132527953;132548003;132548003;132560047;132560153;132567481;132567481;132567481;132567481;132569926;132569926;132569926;132569926;132570335;132570335;132571068;132571152;132571307;132571307;132571861;132572288;132572288;132572288;132572527;132572527;132572527;132572527;132572527;132574090…	132490861;132490861;132507085;132507388;132508350;132508350;132508350;132511952;132525823;132525823;132527988;132527988;132548032;132548032;132560230;132560230;132567526;132567526;132567526;132567526;132570039;132570104;132570241;132570241;132570540;132570540;132571136;132571231;132571524;132571524;132572338;132572344;132572338;132572344;132572622;132572594;132572622;132572622;132572622;132574158…	+;+;+;+;+;+;+;+;+;+;+;+;+;+;+;+;+;+;+;+;+;+;+;+;+;+;+;+;+;+;+;+;+;+;+;+;+;+;+;+;+;+;+;+;+;+;+;+;+;+;+;+;+;+;+;+;+;+;+;+;+;+;+	9378	chr12:132489551-132585188	3802.12	2928.9	3869.27	3821.82	4128.41	4087.45	3845.19	4016.18	3486.56	3013.17	3699.91	-0.316805	0.111212	-2.84866	0.00439045	0.665403
273	ENSG00000171724.3	VAT1L	vesicle amine transport 1 like [Source:HGNC Symbol;Acc:HGNC:29315]	chr16;chr16;chr16;chr16;chr16;chr16;chr16;chr16;chr16;chr16;chr16;chr16;chr16	77788564;77816921;77825246;77862748;77862748;77876370;77876370;77879169;77879169;77882097;77884608;77971850;77977597	77788915;77817050;77825461;77862890;77862890;77876473;77876473;77879224;77879224;77882408;77884802;77971933;77980107	+;+;+;+;+;+;+;+;+;+;+;+;+	4103	chr16:77788564-77980107	826.185	881.752	4883.1	5410.33	4425.11	3481.07	5148.35	4842.28	5008.34	5039.72	3994.62	0.322867	0.11339	2.84741	0.00440771	0.665403
274	ENSG00000108588.14	CCDC47	coiled-coil domain containing 47 [Source:HGNC Symbol;Acc:HGNC:24856]	chr17;chr17;chr17;chr17;chr17;chr17;chr17;chr17;chr17;chr17;chr17;chr17;chr17;chr17;chr17;chr17;chr17;chr17;chr17;chr17;chr17;chr17;chr17;chr17;chr17;chr17;chr17;chr17;chr17;chr17;chr17;chr17;chr17;chr17;chr17;chr17;chr17;chr17;chr17;chr17;chr17;chr17;chr17;chr17;chr17;chr17;chr17;chr17;chr17;chr17;chr17;chr17;chr17;chr17;chr17;chr17;chr17;chr17;chr17;chr17;chr17;chr17	63745255;63746403;63746427;63751770;63751940;63751940;63751940;63752320;63752320;63752320;63752320;63752741;63752741;63752741;63752741;63752780;63754433;63754433;63754433;63754433;63754433;63756240;63756240;63756240;63756240;63756240;63756269;63756469;63756469;63756469;63756469;63756469;63760914;63760914;63760914;63760914;63760914;63761230;63761230;63761230;63761230;63761230;63764016;63764016;637…	63746961;63746961;63746961;63752107;63752107;63752107;63752107;63752429;63752429;63752429;63752429;63752799;63752799;63752799;63752799;63752799;63754518;63754518;63754518;63754518;63754518;63756350;63756350;63756266;63756350;63756350;63756350;63756570;63756570;63756570;63756570;63756570;63760979;63760979;63760979;63760979;63760979;63761537;63761351;63761351;63761351;63761351;63764190;63764190;637…	-;-;-;-;-;-;-;-;-;-;-;-;-;-;-;-;-;-;-;-;-;-;-;-;-;-;-;-;-;-;-;-;-;-;-;-;-;-;-;-;-;-;-;-;-;-;-;-;-;-;-;-;-;-;-;-;-;-;-;-;-;-	4354	chr17:63745255-63776351	3691.82	4094.3	2972.41	4032.63	3854.88	4169.42	4016.27	3704.4	4975.84	5263.13	4077.51	0.326124	0.114469	2.84901	0.00438559	0.665403
275	ENSG00000285976.2	AL135905.2	novel protein	chr6;chr6;chr6;chr6;chr6;chr6;chr6;chr6;chr6;chr6;chr6;chr6	63572472;63572549;63576436;63576436;63578437;63578437;63578898;63578898;63579257;63579257;63580057;63580057	63572719;63572817;63576985;63576985;63578529;63578529;63579028;63579028;63579331;63579331;63583436;63583587	+;+;+;+;+;+;+;+;+;+;+;+	4726	chr6:63572472-63583587	424.539	293.209	400.882	353.277	371.7	431.203	380.041	363.885	330.351	210.934	356.002	-0.475965	0.167643	-2.83916	0.00452323	0.677894
276	ENSG00000237438.7	CECR7	cat eye syndrome chromosome region, candidate 7 [Source:HGNC Symbol;Acc:HGNC:1845]	chr22;chr22;chr22;chr22;chr22;chr22;chr22;chr22;chr22;chr22;chr22;chr22;chr22;chr22;chr22;chr22;chr22;chr22;chr22	17036570;17037212;17037239;17037286;17044873;17044873;17044873;17044873;17044873;17046346;17047324;17047324;17047324;17047324;17047324;17056377;17057073;17058015;17060595	17037344;17037344;17037344;17037344;17045000;17045000;17045000;17045000;17045000;17046444;17047426;17047426;17047430;17047426;17047426;17056558;17058792;17060003;17060825	+;+;+;+;+;+;+;+;+;+;+;+;+;+;+;+;+;+;+	4453	chr22:17036570-17060825	31.2161	25.4964	47.887	55.1739	46.3247	48.2858	88.4084	62.1882	83.4	106.601	59.4981	0.608951	0.214411	2.84011	0.00450977	0.677894
277	ENSG00000142273.13	CBLC	Cbl proto-oncogene C [Source:HGNC Symbol;Acc:HGNC:15961]	chr19;chr19;chr19;chr19;chr19;chr19;chr19;chr19;chr19;chr19;chr19;chr19;chr19;chr19;chr19;chr19;chr19;chr19;chr19;chr19;chr19;chr19;chr19;chr19;chr19;chr19;chr19	44777869;44777890;44780905;44780905;44780926;44781207;44781207;44781207;44782370;44782370;44782370;44784264;44784264;44790004;44790004;44790004;44792383;44792383;44792383;44793474;44793474;44794204;44794204;44800381;44800381;44800551;44800551	44778284;44778284;44781051;44781051;44781051;44781363;44781363;44781363;44782491;44782491;44782491;44784417;44784401;44790091;44790091;44790091;44792426;44792514;44792514;44793620;44793620;44794281;44794281;44800450;44800450;44800652;44800634	+;+;+;+;+;+;+;+;+;+;+;+;+;+;+;+;+;+;+;+;+;+;+;+;+;+;+	1613	chr19:44777869-44800652	400.606	301.708	462.452	424.098	483.1	416.605	414.486	438.679	363.928	276.709	398.237	-0.424254	0.149556	-2.83675	0.00455747	0.68056
278	ENSG00000158106.14	RHPN1	rhophilin Rho GTPase binding protein 1 [Source:HGNC Symbol;Acc:HGNC:19973]	chr8;chr8;chr8;chr8;chr8;chr8;chr8;chr8;chr8;chr8;chr8;chr8;chr8;chr8;chr8;chr8;chr8;chr8;chr8;chr8;chr8;chr8;chr8;chr8;chr8;chr8;chr8;chr8;chr8;chr8;chr8;chr8;chr8;chr8;chr8;chr8	143368876;143368988;143375553;143375553;143376525;143376525;143377380;143377380;143378269;143378269;143378696;143378696;143378912;143378912;143379315;143379315;143379337;143379829;143379829;143379829;143380062;143380065;143380589;143380589;143381268;143381268;143381268;143381572;143381572;143381572;143381807;143381807;143381807;143382436;143382436;143382436	143369047;143369047;143375668;143375668;143376653;143376653;143377455;143377455;143378346;143378346;143378820;143378820;143379078;143379078;143379508;143379508;143379508;143379985;143380175;143379985;143380175;143380783;143380783;143380783;143381344;143381344;143381344;143381718;143381718;143381718;143381968;143381968;143381968;143382779;143384218;143384221	+;+;+;+;+;+;+;+;+;+;+;+;+;+;+;+;+;+;+;+;+;+;+;+;+;+;+;+;+;+;+;+;+;+;+;+	4184	chr8:143368876-143384221	660.74	492.931	947.478	999.717	1147.09	1089.24	963.307	1074.01	929.315	726.927	903.075	-0.388303	0.136951	-2.83534	0.00457775	0.681129
279	ENSG00000206262.9	FOXL2NB	FOXL2 neighbor [Source:HGNC Symbol;Acc:HGNC:34428]	chr3;chr3;chr3;chr3;chr3;chr3;chr3;chr3	138947217;138947234;138947612;138949512;138949512;138949520;138950265;138950265	138947464;138947464;138948007;138950828;138949639;138949639;138953990;138950879	+;+;+;+;+;+;+;+	5123	chr3:138947217-138953990	270.539	301.708	142.293	173.756	167.651	119.03	89.5566	89.9208	60.6546	103.199	151.831	-0.559556	0.197471	-2.83361	0.00460249	0.682357
280	ENSG00000071282.12	LMCD1	LIM and cysteine rich domains 1 [Source:HGNC Symbol;Acc:HGNC:6633]	chr3;chr3;chr3;chr3;chr3;chr3;chr3;chr3;chr3;chr3;chr3;chr3;chr3;chr3;chr3;chr3;chr3;chr3;chr3;chr3;chr3;chr3;chr3;chr3;chr3;chr3;chr3;chr3;chr3;chr3;chr3;chr3;chr3;chr3	8501807;8501807;8501823;8501823;8501825;8501858;8501888;8514925;8532737;8532737;8532737;8532737;8532737;8532737;8537185;8537185;8537185;8537185;8537185;8548568;8548568;8548568;8548568;8548568;8548568;8549874;8565432;8565432;8565432;8565432;8567440;8567440;8567440;8567440	8501980;8501980;8501980;8501980;8501980;8501980;8501980;8514995;8532825;8532825;8532825;8532825;8532825;8532825;8537518;8537440;8537440;8537440;8537440;8548903;8548903;8548903;8548863;8548903;8548903;8550449;8565647;8565647;8565647;8565647;8567764;8574668;8567621;8568125	+;+;+;+;+;+;+;+;+;+;+;+;+;+;+;+;+;+;+;+;+;+;+;+;+;+;+;+;+;+;+;+;+;+	9025	chr3:8501807-8574668	674.267	757.457	1106.19	1334.88	948.553	961.224	777.305	861.391	798.258	599.913	881.943	-0.394575	0.139395	-2.83062	0.0046458	0.682748
281	ENSG00000172889.16	EGFL7	EGF like domain multiple 7 [Source:HGNC Symbol;Acc:HGNC:20594]	chr9;chr9;chr9;chr9;chr9;chr9;chr9;chr9;chr9;chr9;chr9;chr9;chr9;chr9;chr9;chr9;chr9;chr9;chr9;chr9;chr9;chr9;chr9;chr9;chr9;chr9;chr9;chr9;chr9;chr9;chr9;chr9;chr9;chr9;chr9;chr9;chr9;chr9;chr9;chr9;chr9;chr9;chr9;chr9;chr9;chr9;chr9;chr9;chr9;chr9;chr9;chr9;chr9;chr9;chr9;chr9	136658856;136662916;136662930;136662932;136662933;136663408;136663408;136664692;136664692;136664692;136664692;136664695;136665788;136665792;136668241;136668241;136668241;136668241;136668241;136668557;136668557;136668557;136668557;136668557;136668557;136668557;136669606;136669606;136669606;136669606;136669606;136669606;136669914;136669914;136669914;136669914;136669914;136670169;136670169;136670169…	136659630;136663108;136663108;136663108;136663108;136663623;136663623;136664785;136664785;136664785;136664785;136664785;136665817;136665817;136668362;136668362;136668362;136668362;136668362;136668673;136668673;136668673;136668673;136668673;136668673;136668673;136669721;136669721;136669674;136669721;136669721;136669721;136670009;136670009;136670009;136670009;136670009;136670330;136670330;136670330…	+;+;+;+;+;+;+;+;+;+;+;+;+;+;+;+;+;+;+;+;+;+;+;+;+;+;+;+;+;+;+;+;+;+;+;+;+;+;+;+;+;+;+;+;+;+;+;+;+;+;+;+;+;+;+;+	2564	chr9:136658856-136672678	864.685	742.584	833.234	895.958	869.139	866.898	777.305	795	733.271	573.83	795.19	-0.370141	0.130737	-2.8312	0.00463743	0.682748
282	ENSG00000148362.11	PAXX	PAXX non-homologous end joining factor [Source:HGNC Symbol;Acc:HGNC:27849]	chr9;chr9;chr9;chr9;chr9;chr9;chr9;chr9;chr9;chr9;chr9;chr9;chr9;chr9;chr9;chr9;chr9;chr9;chr9;chr9;chr9;chr9;chr9;chr9;chr9;chr9;chr9;chr9;chr9;chr9;chr9;chr9;chr9;chr9;chr9;chr9;chr9	136992422;136992442;136992447;136992463;136992491;136992640;136992640;136992640;136992640;136992761;136992925;136992925;136992925;136993053;136993053;136993053;136993053;136993343;136993343;136993343;136993343;136993343;136993343;136993381;136993580;136993580;136993580;136993580;136993580;136993580;136993766;136993766;136993766;136993766;136993766;136993766;136993766	136992562;136992974;136992562;136992562;136992562;136992700;136993243;136992974;136992700;136992974;136993243;136993243;136992974;136993243;136993243;136993243;136993243;136993411;136993411;136993411;136993411;136993411;136993412;136993664;136993664;136993664;136993664;136993664;136993664;136993664;136993976;136993977;136993975;136993971;136993984;136993881;136993976	+;+;+;+;+;+;+;+;+;+;+;+;+;+;+;+;+;+;+;+;+;+;+;+;+;+;+;+;+;+;+;+;+;+;+;+;+	1363	chr9:136992422-136993984	437.025	371.823	465.872	419.157	491.924	430.08	489.117	487.421	393.172	271.038	425.663	-0.414778	0.146564	-2.83001	0.00465465	0.682748
283	ENSG00000159228.13	CBR1	carbonyl reductase 1 [Source:HGNC Symbol;Acc:HGNC:1548]	chr21;chr21;chr21;chr21;chr21;chr21;chr21;chr21;chr21;chr21;chr21;chr21;chr21;chr21	36069941;36069941;36070015;36070024;36070035;36070950;36070950;36070950;36070950;36070950;36071194;36071815;36072174;36072446	36070404;36070404;36070404;36070404;36070404;36071057;36071057;36071057;36071583;36071057;36071216;36073166;36072533;36073164	+;+;+;+;+;+;+;+;+;+;+;+;+;+	2450	chr21:36069941-36073166	2847.95	2854.54	2440.87	2592.35	2489.4	2513.11	2282.54	2434.58	2169.49	1825.82	2445.06	-0.303058	0.107249	-2.82575	0.00471693	0.689439
284	ENSG00000163032.12	VSNL1	visinin like 1 [Source:HGNC Symbol;Acc:HGNC:12722]	chr2;chr2;chr2;chr2;chr2;chr2;chr2;chr2;chr2;chr2;chr2;chr2;chr2;chr2;chr2;chr2;chr2;chr2;chr2;chr2;chr2;chr2	17539126;17539967;17540696;17540696;17540707;17541160;17546003;17546003;17567380;17592070;17592070;17592070;17592070;17592070;17649410;17649410;17649410;17649410;17649410;17655197;17655197;17655197	17539402;17540182;17540918;17540918;17540918;17541679;17546023;17546023;17567707;17592236;17592236;17592236;17592236;17592236;17649625;17649560;17649625;17649602;17649625;17657018;17657018;17655528	+;+;+;+;+;+;+;+;+;+;+;+;+;+;+;+;+;+;+;+;+;+	3790	chr2:17539126-17657018	2731.41	2925.72	619.794	675.262	891.198	1003.89	427.116	588.267	704.026	759.814	1132.65	-0.339567	0.120231	-2.82429	0.00473851	0.690154
285	ENSG00000241697.5	TMEFF1	transmembrane protein with EGF like and two follistatin like domains 1 [Source:HGNC Symbol;Acc:HGNC:11866]	chr9;chr9;chr9;chr9;chr9;chr9;chr9;chr9;chr9;chr9	100473149;100498765;100509005;100513307;100516675;100547744;100550095;100561397;100572518;100576516	100473740;100498874;100509134;100513333;100516771;100547892;100550160;100561520;100572676;100577636	+;+;+;+;+;+;+;+;+;+	2575	chr9:100473149-100577636	262.215	166.789	317.422	248.694	270.227	290.838	337.559	334.472	164.634	196.191	258.904	-0.49817	0.177002	-2.81448	0.00488557	0.709077
286	ENSG00000117318.9	ID3	inhibitor of DNA binding 3, HLH protein [Source:HGNC Symbol;Acc:HGNC:5362]	chr1;chr1;chr1;chr1;chr1;chr1;chr1	23557926;23557934;23558445;23558935;23558935;23559127;23559127	23558415;23558415;23559019;23559075;23559019;23559443;23559501	-;-;-;-;-;-;-	1496	chr1:23557926-23559501	3100.8	2916.16	4755.86	5038.11	3804.14	2861.21	3671.82	4204.43	2874.59	2154.7	3538.18	-0.365135	0.129919	-2.81048	0.00494677	0.711089
287	ENSG00000127399.15	LRRC61	leucine rich repeat containing 61 [Source:HGNC Symbol;Acc:HGNC:21704]	chr7;chr7;chr7;chr7;chr7;chr7;chr7;chr7;chr7	150323263;150323291;150323355;150324358;150325841;150325841;150336718;150336718;150336718	150323560;150323560;150323560;150324418;150326010;150326010;150338156;150337672;150338103	+;+;+;+;+;+;+;+;+	1968	chr7:150323263-150338156	475.525	334.641	424.826	463.625	415.819	395.27	373.152	452.125	321.686	220.006	387.667	-0.474054	0.16869	-2.8102	0.00495101	0.711089
288	ENSG00000258743.6	LINC02301	long intergenic non-protein coding RNA 2301 [Source:HGNC Symbol;Acc:HGNC:53220]	chr14;chr14;chr14;chr14;chr14;chr14;chr14;chr14;chr14;chr14;chr14;chr14;chr14;chr14;chr14;chr14;chr14;chr14;chr14;chr14;chr14;chr14;chr14;chr14;chr14;chr14;chr14;chr14;chr14;chr14;chr14;chr14;chr14;chr14;chr14;chr14;chr14;chr14;chr14;chr14;chr14;chr14;chr14;chr14;chr14;chr14;chr14;chr14;chr14;chr14	82642605;82642620;82642620;82642620;82642620;82642620;82642620;82642620;82642622;82642626;82642632;82642636;82650924;82650924;82650924;82650924;82650924;82650924;82650924;82650924;82650924;82650924;82650924;82650924;82654348;82654348;82654348;82656426;82657115;82657115;82657115;82657115;82657115;82659336;82659336;82659336;82680151;82685380;82685380;82687314;82687314;82687314;82687314;82687314;826…	82642674;82642674;82642674;82642674;82642674;82642674;82642674;82642674;82642674;82642798;82642674;82642674;82650996;82650996;82652164;82650996;82650996;82650996;82650996;82650996;82650996;82650996;82650996;82651657;82654400;82654400;82654400;82656457;82658507;82657455;82657211;82657211;82658089;82660217;82660217;82660215;82680368;82685431;82685431;82687369;82687370;82687369;82687369;82687369;826…	+;+;+;+;+;+;+;+;+;+;+;+;+;+;+;+;+;+;+;+;+;+;+;+;+;+;+;+;+;+;+;+;+;+;+;+;+;+;+;+;+;+;+;+;+;+;+;+;+;+	6205	chr14:82642605-82746664	57.2295	75.427	46.5188	47.7625	61.7662	50.5316	39.0375	21.8499	21.6623	23.8151	44.56	-0.611219	0.217394	-2.81158	0.00492994	0.711089
289	ENSG00000149289.11	ZC3H12C	zinc finger CCCH-type containing 12C [Source:HGNC Symbol;Acc:HGNC:29362]	chr11;chr11;chr11;chr11;chr11;chr11;chr11;chr11;chr11;chr11;chr11;chr11;chr11;chr11;chr11;chr11;chr11	110093392;110131004;110135854;110136663;110136663;110152919;110152919;110152919;110159256;110159256;110159256;110163273;110163273;110163273;110164341;110164341;110164341	110093432;110131106;110137414;110137414;110137414;110153058;110153058;110153058;110159490;110159490;110159490;110163379;110163379;110163379;110171839;110171841;110165934	+;+;+;+;+;+;+;+;+;+;+;+;+;+;+;+;+	9688	chr11:110093392-110171841	137.351	152.979	238.751	247.047	205.152	206.618	266.373	291.612	279.444	317.534	234.286	0.449746	0.1602	2.8074	0.0049944	0.714838
290	ENSG00000180787.6	ZFP3	ZFP3 zinc finger protein [Source:HGNC Symbol;Acc:HGNC:12861]	chr17;chr17	5078467;5091497	5078575;5096374	+;+	4987	chr17:5078467-5096374	34.3377	31.8706	60.8849	60.9383	44.1187	50.5316	79.2231	88.24	72.5689	113.405	63.6119	0.595827	0.212604	2.80252	0.00507043	0.723218
291	ENSG00000133243.10	BTBD2	BTB domain containing 2 [Source:HGNC Symbol;Acc:HGNC:15504]	chr19;chr19;chr19;chr19;chr19;chr19;chr19;chr19;chr19;chr19;chr19;chr19;chr19;chr19;chr19;chr19;chr19;chr19;chr19;chr19;chr19;chr19;chr19;chr19;chr19;chr19;chr19;chr19;chr19;chr19;chr19;chr19;chr19;chr19;chr19;chr19;chr19;chr19;chr19;chr19;chr19;chr19;chr19;chr19;chr19;chr19;chr19;chr19;chr19;chr19	1985438;1985438;1985448;1986830;1986830;1986830;1986964;1987166;1987166;1987166;1987166;1987208;1987500;1987500;1987500;1987500;1989420;1989690;1990004;1990004;1990004;1990092;1990717;1990717;1990717;1990717;1991877;1993019;1993020;1993020;1993101;1993155;1997344;1997344;1997344;1997344;1997344;1997352;2013547;2015297;2015297;2017045;2017183;2017183;2017183;2028708;2028708;2034751;2034751;2034751	1986649;1986649;1986649;1986976;1986976;1986976;1986976;1987253;1987253;1987253;1988569;1987253;1987692;1987692;1987692;1987692;1990370;1990201;1990201;1990201;1990201;1990146;1991274;1990822;1990822;1991300;1992056;1993176;1993176;1993176;1993176;1993176;1997463;1997463;1997463;1997424;1997463;1997463;2013880;2015542;2015714;2017094;2017300;2017300;2017300;2028834;2028834;2034872;2034872;2034881	-;-;-;-;-;-;-;-;-;-;-;-;-;-;-;-;-;-;-;-;-;-;-;-;-;-;-;-;-;-;-;-;-;-;-;-;-;-;-;-;-;-;-;-;-;-;-;-;-;-	5934	chr19:1985438-2034881	3190.28	2655.88	3943.15	3259.38	3680.61	3366.53	3439.89	3875	3093.38	2432.54	3293.66	-0.327356	0.116902	-2.80027	0.00510594	0.725781
292	ENSG00000153767.10	GTF2E1	general transcription factor IIE subunit 1 [Source:HGNC Symbol;Acc:HGNC:4650]	chr3;chr3;chr3;chr3;chr3;chr3;chr3;chr3;chr3;chr3;chr3;chr3;chr3;chr3;chr3;chr3	120742637;120742732;120742744;120742744;120742762;120749745;120749848;120750523;120750523;120750523;120750523;120770728;120770728;120776423;120776423;120781043	120742794;120742794;120742794;120742794;120742794;120749951;120749951;120751056;120750700;120750918;120751000;120770929;120770929;120776660;120776664;120783069	+;+;+;+;+;+;+;+;+;+;+;+;+;+;+;+	3370	chr3:120742637-120783069	2562.84	2814.17	2296.52	2486.12	2693.45	3029.65	2894.51	2981.67	3358.75	3558.65	2867.63	0.261542	0.0935547	2.7956	0.0051803	0.733828
293	ENSG00000116833.14	NR5A2	nuclear receptor subfamily 5 group A member 2 [Source:HGNC Symbol;Acc:HGNC:7984]	chr1;chr1;chr1;chr1;chr1;chr1;chr1;chr1;chr1;chr1;chr1;chr1;chr1;chr1;chr1;chr1;chr1;chr1;chr1;chr1;chr1;chr1;chr1;chr1;chr1;chr1;chr1;chr1;chr1;chr1;chr1;chr1	200027614;200027657;200027710;200027883;200029033;200038701;200039658;200039658;200042825;200043774;200043774;200043774;200043774;200043810;200045443;200045443;200045443;200045443;200048172;200048172;200048172;200048172;200057504;200111202;200111202;200111202;200120808;200120808;200120808;200173963;200173963;200173963	200027911;200027911;200027911;200027911;200029728;200038772;200039769;200039795;200042965;200043892;200043892;200044535;200043892;200043892;200045584;200045584;200045584;200045584;200048818;200048818;200048818;200048818;200058424;200111321;200111321;200111321;200120955;200120955;200120955;200177420;200177415;200175603	+;+;+;+;+;+;+;+;+;+;+;+;+;+;+;+;+;+;+;+;+;+;+;+;+;+;+;+;+;+;+;+	7543	chr1:200027614-200177420	386.039	390.945	268.167	303.868	283.463	284.1	219.299	194.128	193.878	199.593	272.348	-0.442179	0.158496	-2.78984	0.00527338	0.736234
294	ENSG00000148600.15	CDHR1	cadherin related family member 1 [Source:HGNC Symbol;Acc:HGNC:14550]	chr10;chr10;chr10;chr10;chr10;chr10;chr10;chr10;chr10;chr10;chr10;chr10;chr10;chr10;chr10;chr10;chr10;chr10;chr10;chr10;chr10;chr10;chr10;chr10;chr10;chr10;chr10;chr10;chr10;chr10;chr10;chr10;chr10;chr10;chr10;chr10;chr10;chr10;chr10;chr10;chr10;chr10;chr10;chr10;chr10;chr10;chr10;chr10;chr10;chr10;chr10;chr10;chr10;chr10;chr10;chr10;chr10;chr10;chr10	84194537;84194650;84195494;84195494;84196505;84196505;84197786;84197786;84199032;84199032;84200601;84200601;84201807;84201807;84201902;84202980;84202980;84202980;84204527;84204527;84204527;84204553;84205732;84205827;84205827;84205827;84208174;84208174;84208174;84208174;84208729;84208729;84208729;84208729;84208829;84211001;84211001;84211001;84211648;84211648;84211648;84211648;84212179;84212179;842…	84194815;84194815;84195589;84195589;84196650;84196650;84197836;84197836;84199121;84199121;84200687;84200687;84201920;84201920;84201920;84203123;84203123;84203123;84204605;84204605;84204605;84204605;84205927;84205927;84205927;84205927;84208377;84208377;84208377;84208377;84208862;84208881;84208881;84208881;84208881;84211165;84211165;84211165;84211715;84211715;84211715;84211715;84212292;84212407;842…	+;+;+;+;+;+;+;+;+;+;+;+;+;+;+;+;+;+;+;+;+;+;+;+;+;+;+;+;+;+;+;+;+;+;+;+;+;+;+;+;+;+;+;+;+;+;+;+;+;+;+;+;+;+;+;+;+;+;+	7729	chr10:84194537-84219621	586.862	525.864	339.314	358.218	456.629	432.326	306.559	312.622	319.52	331.143	396.906	-0.395562	0.141675	-2.79204	0.00523765	0.736234
295	ENSG00000205710.4	C17orf107	chromosome 17 open reading frame 107 [Source:HGNC Symbol;Acc:HGNC:37238]	chr17;chr17;chr17;chr17;chr17	4899418;4899536;4899936;4899936;4900237	4899828;4899828;4900145;4900799;4902934	+;+;+;+;+	3410	chr17:4899418-4902934	172.729	169.976	266.799	317.044	265.815	265.01	253.744	228.584	193.878	162.169	229.575	-0.469237	0.168136	-2.79083	0.00525739	0.736234
296	ENSG00000104853.16	CLPTM1	CLPTM1 regulator of GABA type A receptor forward trafficking [Source:HGNC Symbol;Acc:HGNC:2087]	chr19;chr19;chr19;chr19;chr19;chr19;chr19;chr19;chr19;chr19;chr19;chr19;chr19;chr19;chr19;chr19;chr19;chr19;chr19;chr19;chr19;chr19;chr19;chr19;chr19;chr19;chr19;chr19;chr19;chr19;chr19;chr19;chr19;chr19;chr19;chr19;chr19;chr19;chr19;chr19;chr19;chr19;chr19;chr19;chr19;chr19;chr19;chr19;chr19;chr19;chr19;chr19;chr19;chr19;chr19;chr19;chr19;chr19;chr19;chr19;chr19;chr19;chr19;chr19;chr19;chr19;chr…	44954585;44954591;44954591;44955380;44955381;44955558;44961963;44961963;44961963;44961963;44961963;44961963;44973087;44973087;44973087;44973087;44973087;44973087;44974439;44974439;44974439;44974439;44974439;44974547;44977343;44977343;44977343;44977343;44977343;44977343;44984287;44985218;44985218;44985218;44985218;44985218;44985218;44985218;44986455;44986455;44986455;44986455;44986455;44986455;449…	44954701;44955085;44954701;44955467;44955467;44955840;44962075;44962075;44962075;44962075;44962075;44962075;44973210;44973210;44973210;44973210;44973210;44973210;44974490;44974597;44974597;44974597;44974597;44974597;44977460;44977460;44977460;44977460;44977460;44977460;44984616;44985303;44985303;44985303;44985303;44985303;44985303;44985303;44986936;44986575;44986575;44986575;44986575;44986575;449…	+;+;+;+;+;+;+;+;+;+;+;+;+;+;+;+;+;+;+;+;+;+;+;+;+;+;+;+;+;+;+;+;+;+;+;+;+;+;+;+;+;+;+;+;+;+;+;+;+;+;+;+;+;+;+;+;+;+;+;+;+;+;+;+;+;+;+;+;+;+;+;+;+;+;+;+;+;+;+;+;+	5095	chr19:44954585-44993341	2853.15	2124.7	3176.28	2675.52	3108.16	2605.19	2744.11	3388.42	2434.85	1849.64	2696	-0.373661	0.133838	-2.7919	0.00523991	0.736234
297	ENSG00000179820.16	MYADM	myeloid associated differentiation marker [Source:HGNC Symbol;Acc:HGNC:7544]	chr19;chr19;chr19;chr19;chr19;chr19;chr19;chr19;chr19;chr19;chr19;chr19;chr19;chr19;chr19;chr19;chr19;chr19;chr19;chr19;chr19;chr19;chr19;chr19;chr19;chr19;chr19;chr19;chr19;chr19;chr19	53864763;53865510;53865584;53865934;53866153;53866158;53867883;53867883;53867883;53867883;53869406;53869439;53869690;53869690;53869690;53869754;53869754;53869754;53869754;53869765;53872712;53873528;53873528;53873528;53873528;53873528;53873528;53873528;53873528;53873528;53873528	53864891;53865728;53865728;53866140;53866417;53866417;53867943;53867943;53867943;53867943;53869598;53869838;53869838;53869838;53869838;53869838;53869838;53869838;53869838;53869838;53872787;53876435;53874619;53873969;53874307;53876435;53876428;53873896;53874756;53874140;53874094	+;+;+;+;+;+;+;+;+;+;+;+;+;+;+;+;+;+;+;+;+;+;+;+;+;+;+;+;+;+;+	4298	chr19:53864763-53876435	3869.75	3127.56	1985.94	1925.32	1900.41	2023.51	1818.69	2184.15	1658.25	1327.97	2182.16	-0.357624	0.128224	-2.78905	0.00528627	0.736234
298	ENSG00000137404.14	NRM	nurim [Source:HGNC Symbol;Acc:HGNC:8003]	chr6;chr6;chr6;chr6;chr6;chr6;chr6;chr6;chr6;chr6;chr6;chr6;chr6;chr6;chr6;chr6;chr6;chr6;chr6;chr6;chr6;chr6;chr6;chr6;chr6;chr6;chr6;chr6;chr6;chr6	30688047;30688047;30688047;30688047;30688047;30688047;30688047;30688047;30688050;30689276;30689276;30689276;30689276;30689276;30690025;30690025;30690047;30690047;30690047;30690047;30690047;30690593;30690842;30690842;30690842;30690842;30690842;30690842;30690842;30691376	30688942;30688942;30688942;30688942;30688942;30688942;30688942;30688942;30688942;30689452;30689452;30689452;30689452;30689452;30690243;30690243;30690243;30690243;30690243;30690243;30690353;30690723;30691308;30691281;30691002;30690986;30690974;30690976;30690967;30691420	-;-;-;-;-;-;-;-;-;-;-;-;-;-;-;-;-;-;-;-;-;-;-;-;-;-;-;-;-;-	2045	chr6:30688047-30691420	649.294	539.675	882.489	793.845	847.08	665.895	791.083	880.719	645.538	472.899	716.852	-0.386043	0.138877	-2.77975	0.00544002	0.752579
299	ENSG00000147854.17	UHRF2	ubiquitin like with PHD and ring finger domains 2 [Source:HGNC Symbol;Acc:HGNC:12557]	chr9;chr9;chr9;chr9;chr9;chr9;chr9;chr9;chr9;chr9;chr9;chr9;chr9;chr9;chr9;chr9;chr9;chr9;chr9;chr9;chr9;chr9;chr9;chr9;chr9;chr9;chr9;chr9;chr9;chr9;chr9;chr9;chr9;chr9;chr9;chr9;chr9;chr9;chr9;chr9;chr9;chr9;chr9;chr9;chr9;chr9;chr9;chr9;chr9;chr9;chr9;chr9;chr9;chr9;chr9;chr9;chr9;chr9;chr9;chr9;chr9;chr9;chr9;chr9;chr9;chr9;chr9;chr9;chr9;chr9;chr9;chr9;chr9;chr9;chr9;chr9;chr9;chr9;chr9;chr9…	6413151;6413193;6413199;6413418;6413483;6413777;6414058;6420912;6420912;6420912;6420912;6420912;6420912;6421031;6422635;6433914;6433914;6433914;6433914;6433914;6434088;6460573;6460573;6460573;6460573;6460573;6475391;6475391;6475391;6475391;6477622;6477622;6477622;6477622;6481643;6481643;6481643;6481992;6481992;6481992;6482051;6484597;6486821;6486821;6486821;6486821;6486871;6492303;6492303;6492303…	6413643;6413355;6413643;6413643;6413643;6413911;6414168;6421142;6421142;6421142;6421142;6421142;6421142;6421142;6422979;6434025;6434173;6434173;6434348;6434173;6434173;6460791;6460791;6460581;6460791;6460791;6475500;6475500;6475500;6475500;6477808;6477654;6477808;6477808;6481766;6481766;6481766;6482099;6482099;6482099;6482099;6484686;6486925;6486925;6486925;6486925;6486925;6492401;6492844;6492401…	+;+;+;+;+;+;+;+;+;+;+;+;+;+;+;+;+;+;+;+;+;+;+;+;+;+;+;+;+;+;+;+;+;+;+;+;+;+;+;+;+;+;+;+;+;+;+;+;+;+;+;+;+;+;+;+;+;+;+;+;+;+;+;+;+;+;+;+;+;+;+;+;+;+;+;+;+;+;+;+;+;+	9919	chr9:6413151-6507054	1955.17	2237.31	2163.12	2477.06	2409.99	2392.95	2840.55	2491.73	2812.86	3278.54	2505.93	0.315524	0.113464	2.78083	0.00542199	0.752579
300	ENSG00000127561.15	SYNGR3	synaptogyrin 3 [Source:HGNC Symbol;Acc:HGNC:11501]	chr16;chr16;chr16;chr16;chr16;chr16;chr16;chr16;chr16;chr16;chr16;chr16;chr16;chr16;chr16;chr16;chr16;chr16;chr16;chr16	1989660;1989970;1989999;1990157;1990499;1991124;1991974;1991974;1991974;1991974;1992463;1992636;1992636;1992636;1992636;1992863;1992863;1992863;1992863;1993441	1989831;1990201;1990201;1990201;1990672;1992211;1992211;1992156;1992211;1992211;1992778;1992711;1992778;1992778;1992778;1993374;1993298;1994275;1993169;1994267	+;+;+;+;+;+;+;+;+;+;+;+;+;+;+;+;+;+;+;+	3395	chr16:1989660-1994275	644.092	551.361	766.192	697.496	833.844	919.676	723.341	796.681	736.52	572.696	724.19	-0.378876	0.136371	-2.77827	0.00546499	0.753513
301	ENSG00000143819.12	EPHX1	epoxide hydrolase 1 [Source:HGNC Symbol;Acc:HGNC:3401]	chr1;chr1;chr1;chr1;chr1;chr1;chr1;chr1;chr1;chr1;chr1;chr1;chr1;chr1;chr1;chr1;chr1;chr1;chr1;chr1;chr1;chr1;chr1;chr1;chr1;chr1;chr1;chr1;chr1;chr1;chr1;chr1;chr1;chr1;chr1;chr1;chr1	225810092;225810095;225810134;225810412;225825354;225828725;225828725;225828725;225828725;225828725;225828843;225831779;225831779;225831779;225831779;225831779;225831779;225838654;225838654;225838654;225838654;225838654;225839217;225839217;225839217;225839829;225839829;225839829;225842366;225842366;225842366;225844498;225844498;225844498;225845146;225845146;225845146	225810169;225810169;225810615;225810615;225825544;225828912;225828912;225828912;225828912;225828912;225828912;225832163;225831959;225831959;225831959;225831959;225831959;225838881;225838697;225838881;225838881;225838773;225839346;225839346;225839346;225840037;225840037;225840037;225842474;225842474;225842474;225844623;225844623;225844623;225845563;225845559;225845559	+;+;+;+;+;+;+;+;+;+;+;+;+;+;+;+;+;+;+;+;+;+;+;+;+;+;+;+;+;+;+;+;+;+;+;+;+	2508	chr1:225810092-225845563	1928.11	1778.38	1502.28	1555.57	1583.86	1655.19	1307.76	1583.28	1333.32	1203.23	1543.1	-0.323873	0.117072	-2.76645	0.00566699	0.76107
302	ENSG00000152284.5	TCF7L1	transcription factor 7 like 1 [Source:HGNC Symbol;Acc:HGNC:11640]	chr2;chr2;chr2;chr2;chr2;chr2;chr2;chr2;chr2;chr2;chr2;chr2;chr2;chr2;chr2;chr2;chr2;chr2;chr2;chr2;chr2;chr2	85133392;85134016;85134323;85134368;85166920;85213623;85217020;85232960;85233798;85283495;85283495;85302484;85302484;85303393;85303895;85304255;85304255;85305260;85306206;85306452;85307642;85309029	85133933;85134079;85134450;85134450;85167373;85213693;85217206;85233074;85233888;85283578;85283578;85302494;85302616;85303997;85303997;85304364;85304338;85305403;85306365;85306559;85307717;85310387	+;+;+;+;+;+;+;+;+;+;+;+;+;+;+;+;+;+;+;+;+;+	4431	chr2:85133392-85310387	8196.3	6581.27	4493.85	4579.43	5380.28	5595.54	3902.6	4897.74	4644.41	3755.98	5202.74	-0.351085	0.126891	-2.76682	0.0056606	0.76107
303	ENSG00000163870.16	TPRA1	transmembrane protein adipocyte associated 1 [Source:HGNC Symbol;Acc:HGNC:30413]	chr3;chr3;chr3;chr3;chr3;chr3;chr3;chr3;chr3;chr3;chr3;chr3;chr3;chr3;chr3;chr3;chr3;chr3;chr3;chr3;chr3;chr3;chr3;chr3;chr3;chr3;chr3;chr3;chr3;chr3;chr3;chr3;chr3;chr3;chr3;chr3;chr3;chr3;chr3;chr3;chr3;chr3;chr3;chr3;chr3;chr3;chr3;chr3;chr3;chr3;chr3;chr3;chr3;chr3;chr3;chr3;chr3;chr3;chr3;chr3;chr3;chr3;chr3;chr3;chr3;chr3;chr3;chr3;chr3;chr3;chr3;chr3;chr3;chr3;chr3;chr3;chr3;chr3;chr3;chr3…	127571232;127571266;127573069;127573069;127573093;127573131;127573146;127574978;127575185;127575185;127575185;127575185;127575185;127575185;127575185;127575403;127575403;127575403;127575403;127575403;127575403;127575749;127575749;127575749;127575749;127575749;127575938;127575940;127575940;127575940;127575940;127575940;127575940;127575940;127575940;127576616;127576617;127576617;127576617;127576617…	127573788;127573788;127573788;127573788;127573788;127573788;127573788;127575265;127575265;127575265;127575265;127575265;127575265;127575265;127575265;127575505;127575683;127575505;127575505;127575505;127575505;127575809;127575809;127575809;127575809;127575809;127576050;127576050;127576050;127576050;127576050;127576050;127576050;127576050;127576050;127576696;127576696;127576696;127576696;127576696…	-;-;-;-;-;-;-;-;-;-;-;-;-;-;-;-;-;-;-;-;-;-;-;-;-;-;-;-;-;-;-;-;-;-;-;-;-;-;-;-;-;-;-;-;-;-;-;-;-;-;-;-;-;-;-;-;-;-;-;-;-;-;-;-;-;-;-;-;-;-;-;-;-;-;-;-;-;-;-;-;-;-;-;-;-;-;-;-;-;-;-;-;-;-;-;-;-;-;-;-;-;-;-;-	5621	chr3:127571232-127598267	578.538	476.996	544.543	478.448	597.809	467.137	490.265	513.473	431.081	352.69	493.098	-0.387931	0.1399	-2.77291	0.00555582	0.76107
304	ENSG00000127418.15	FGFRL1	fibroblast growth factor receptor like 1 [Source:HGNC Symbol;Acc:HGNC:3693]	chr4;chr4;chr4;chr4;chr4;chr4;chr4;chr4;chr4;chr4;chr4;chr4;chr4;chr4;chr4;chr4;chr4;chr4;chr4;chr4;chr4;chr4;chr4;chr4;chr4;chr4;chr4;chr4;chr4;chr4;chr4;chr4;chr4;chr4;chr4;chr4;chr4	1009936;1009979;1010924;1010927;1011626;1012146;1012155;1012156;1012451;1012470;1012470;1012470;1012470;1022203;1022203;1022203;1022203;1022203;1022203;1023641;1023641;1023641;1023641;1023641;1023817;1023817;1023817;1023817;1023817;1024311;1024311;1024311;1024311;1024905;1024905;1024905;1024905	1010169;1010169;1011296;1011027;1011954;1012277;1012564;1012244;1012564;1012564;1012564;1012564;1012564;1022475;1022475;1022475;1022363;1022475;1022475;1023721;1023721;1023721;1023721;1023721;1024101;1023840;1024101;1024101;1024101;1024664;1024664;1024664;1024664;1026897;1025347;1026898;1026891	+;+;+;+;+;+;+;+;+;+;+;+;+;+;+;+;+;+;+;+;+;+;+;+;+;+;+;+;+;+;+;+;+;+;+;+;+	4342	chr4:1009936-1026898	883.415	744.708	513.759	558.327	561.411	663.649	474.19	640.37	467.907	403.722	591.146	-0.417605	0.150796	-2.76933	0.00561711	0.76107
305	ENSG00000250722.6	SELENOP	selenoprotein P [Source:HGNC Symbol;Acc:HGNC:10751]	chr5;chr5;chr5;chr5;chr5;chr5;chr5;chr5;chr5;chr5;chr5;chr5;chr5;chr5;chr5;chr5;chr5;chr5;chr5;chr5;chr5;chr5;chr5;chr5;chr5;chr5;chr5;chr5;chr5;chr5;chr5;chr5;chr5;chr5;chr5;chr5;chr5;chr5;chr5;chr5;chr5;chr5;chr5;chr5;chr5;chr5;chr5;chr5;chr5;chr5;chr5;chr5;chr5;chr5;chr5;chr5;chr5;chr5	42799880;42799883;42800112;42800131;42800819;42800928;42800934;42801105;42801200;42801238;42804656;42804656;42804656;42804656;42804656;42804656;42804656;42804656;42804669;42806583;42806583;42806896;42806896;42806896;42806896;42806896;42806896;42806896;42806896;42806902;42807604;42807818;42808151;42808151;42808151;42808151;42808151;42808151;42808151;42808151;42808151;42808151;42808151;42808151;428…	42801331;42801331;42801331;42801331;42801331;42801331;42801331;42801331;42801331;42801331;42804773;42804773;42804773;42804773;42804773;42804773;42804773;42807108;42804773;42807108;42807108;42807108;42807108;42807298;42807108;42807108;42807108;42807108;42807108;42807108;42807689;42808366;42808366;42808366;42808405;42808366;42808366;42808366;42808366;42808366;42808366;42808366;42808366;42808366;428…	-;-;-;-;-;-;-;-;-;-;-;-;-;-;-;-;-;-;-;-;-;-;-;-;-;-;-;-;-;-;-;-;-;-;-;-;-;-;-;-;-;-;-;-;-;-;-;-;-;-;-;-;-;-;-;-;-;-	5502	chr5:42799880-42887392	175.851	245.403	480.238	490.8	432.364	349.23	586.71	600.032	593.548	510.323	446.45	0.42664	0.154024	2.76995	0.00560648	0.76107
306	ENSG00000215146.5	BX322639.1	zinc finger protein pseudogene	chr10;chr10;chr10;chr10;chr10;chr10;chr10;chr10;chr10;chr10;chr10;chr10;chr10;chr10;chr10;chr10	42331866;42333729;42336101;42337783;42339386;42340501;42340516;42352800;42352939;42352939;42360949;42367506;42367816;42367816;42367816;42367816	42338240;42338240;42338240;42338240;42339483;42340556;42340556;42352992;42353011;42352996;42361034;42367727;42367956;42367933;42367971;42367974	-;-;-;-;-;-;-;-;-;-;-;-;-;-;-;-	7208	chr10:42331866-42367974	273.661	373.948	266.799	241.283	231.623	267.256	199.78	136.142	148.387	166.706	230.558	-0.506037	0.182557	-2.77193	0.00557244	0.76107
307	ENSG00000254585.5	MAGEL2	MAGE family member L2 [Source:HGNC Symbol;Acc:HGNC:6814]	chr15	23643549	23647867	-	4319	chr15:23643549-23647867	620.159	469.56	413.196	436.45	515.086	549.11	338.707	496.665	389.922	337.947	456.68	-0.453106	0.163584	-2.76987	0.00560792	0.76107
308	ENSG00000127564.17	PKMYT1	protein kinase, membrane associated tyrosine/threonine 1 [Source:HGNC Symbol;Acc:HGNC:29650]	chr16;chr16;chr16;chr16;chr16;chr16;chr16;chr16;chr16;chr16;chr16;chr16;chr16;chr16;chr16;chr16;chr16;chr16;chr16;chr16;chr16;chr16;chr16;chr16;chr16;chr16;chr16;chr16;chr16;chr16;chr16;chr16;chr16;chr16;chr16;chr16;chr16;chr16;chr16;chr16;chr16;chr16;chr16;chr16;chr16;chr16;chr16;chr16;chr16;chr16;chr16;chr16;chr16;chr16;chr16;chr16;chr16;chr16;chr16;chr16;chr16;chr16;chr16;chr16;chr16;chr16;chr…	2968024;2968102;2968353;2968908;2969888;2971690;2972635;2972791;2972793;2972808;2972810;2972813;2972819;2972849;2972851;2972995;2973138;2973138;2973138;2973138;2973138;2973138;2973138;2973138;2973138;2973418;2974000;2974000;2974000;2974000;2974000;2974000;2974000;2974000;2974000;2974245;2974245;2974245;2974245;2974245;2974245;2974245;2974245;2974245;2974550;2974550;2974550;2974550;2974550;2974550…	2968515;2968515;2968515;2969104;2970241;2972103;2972754;2973064;2973215;2973064;2973064;2973064;2973064;2973064;2973064;2973064;2973445;2973215;2973215;2973215;2973215;2973602;2973215;2973253;2973215;2973482;2974157;2974157;2974157;2974157;2974157;2974157;2974157;2974157;2974157;2974417;2974417;2974417;2974417;2974417;2974417;2974417;2974268;2974417;2974656;2974656;2974656;2974656;2974795;2974656…	-;-;-;-;-;-;-;-;-;-;-;-;-;-;-;-;-;-;-;-;-;-;-;-;-;-;-;-;-;-;-;-;-;-;-;-;-;-;-;-;-;-;-;-;-;-;-;-;-;-;-;-;-;-;-;-;-;-;-;-;-;-;-;-;-;-;-;-;-;-;-;-;-;-;-;-;-;-;-;-;-;-;-;-;-;-;-;-;-;-;-;-;-;-;-;-;-;-;-;-;-;-;-	4974	chr16:2968024-2980479	2022.8	1609.46	2439.5	2197.07	2327.26	2160.51	2161.99	2407.69	1982.11	1508.29	2081.67	-0.336442	0.121583	-2.76717	0.00565455	0.76107
309	ENSG00000254602.2	AP000662.1	novel transcript, sense overlapping CLP1	chr11;chr11;chr11;chr11;chr11;chr11;chr11;chr11;chr11;chr11;chr11;chr11	57638024;57638376;57646886;57648346;57648385;57649219;57650298;57650298;57650298;57650298;57650298;57650298	57638178;57638672;57647020;57648447;57648447;57649259;57650813;57652226;57650775;57650709;57650732;57652790	+;+;+;+;+;+;+;+;+;+;+;+	3223	chr11:57638024-57652790	594.146	568.358	1006.31	1034.3	907.743	718.672	1336.46	730.291	1089.62	1241.79	922.769	0.444624	0.160784	2.76535	0.00568621	0.76118
310	ENSG00000091986.15	CCDC80	coiled-coil domain containing 80 [Source:HGNC Symbol;Acc:HGNC:30649]	chr3;chr3;chr3;chr3;chr3;chr3;chr3;chr3;chr3;chr3;chr3;chr3;chr3;chr3;chr3;chr3;chr3;chr3;chr3;chr3;chr3;chr3;chr3;chr3;chr3;chr3;chr3;chr3;chr3;chr3;chr3;chr3;chr3;chr3;chr3;chr3	112596794;112605101;112605467;112605600;112607176;112607176;112607176;112609978;112609978;112609978;112609978;112616710;112616710;112616710;112618968;112618968;112618968;112630113;112630113;112630113;112638028;112638028;112638028;112639400;112640327;112640432;112640564;112640721;112640766;112640924;112640924;112640924;112643262;112643262;112649316;112649316	112605763;112605763;112605763;112605763;112607256;112607256;112607256;112610081;112610280;112610081;112610081;112616858;112616858;112616858;112619104;112619104;112619104;112630269;112630269;112630269;112638097;112639916;112639916;112639916;112641269;112640837;112641056;112640837;112641038;112641038;112641143;112641300;112643457;112643457;112649530;112649447	-;-;-;-;-;-;-;-;-;-;-;-;-;-;-;-;-;-;-;-;-;-;-;-;-;-;-;-;-;-;-;-;-;-;-;-	13071	chr3:112596794-112649530	456.795	502.492	164.184	194.344	129.047	149.349	99.89	115.973	95.3144	79.3836	198.677	-0.496516	0.179907	-2.75985	0.00578275	0.764746
311	ENSG00000182796.14	TMEM198B	transmembrane protein 198B (pseudogene) [Source:HGNC Symbol;Acc:HGNC:43629]	chr12;chr12;chr12;chr12;chr12;chr12;chr12;chr12;chr12;chr12;chr12;chr12;chr12;chr12;chr12;chr12;chr12;chr12;chr12;chr12;chr12;chr12;chr12;chr12;chr12;chr12;chr12;chr12;chr12;chr12;chr12;chr12;chr12;chr12;chr12;chr12;chr12;chr12;chr12;chr12;chr12;chr12;chr12;chr12;chr12;chr12;chr12;chr12;chr12;chr12;chr12;chr12;chr12;chr12;chr12;chr12;chr12;chr12;chr12	55829608;55829960;55830769;55830828;55830833;55830839;55830839;55830841;55830841;55830841;55830841;55830841;55830843;55830854;55831257;55831257;55831257;55831257;55831257;55831257;55831257;55831257;55831257;55832159;55832847;55832871;55832959;55832959;55832959;55832959;55832959;55832959;55832959;55832959;55832959;55832959;55832959;55833447;55833447;55833447;55833447;55833447;55833447;55833447;558…	55829825;55831083;55831083;55831083;55831083;55831083;55831083;55831083;55831083;55831083;55831349;55831083;55831083;55831083;55831349;55831349;55831349;55831349;55831573;55831349;55831349;55831349;55831349;55832333;55833541;55833014;55833541;55833541;55833014;55833038;55833125;55833014;55833021;55833541;55833038;55833014;55833014;55833588;55833541;55833541;55833521;55833541;55833541;55833541;558…	+;+;+;+;+;+;+;+;+;+;+;+;+;+;+;+;+;+;+;+;+;+;+;+;+;+;+;+;+;+;+;+;+;+;+;+;+;+;+;+;+;+;+;+;+;+;+;+;+;+;+;+;+;+;+;+;+;+;+	4377	chr12:55829608-55836246	421.417	308.082	567.119	492.447	498.542	454.785	476.487	537.004	373.676	310.73	444.029	-0.412717	0.149465	-2.76129	0.00575727	0.764746
312	ENSG00000184557.4	SOCS3	suppressor of cytokine signaling 3 [Source:HGNC Symbol;Acc:HGNC:19391]	chr17;chr17;chr17;chr17	78356778;78359049;78359750;78359815	78359183;78359149;78360077;78360074	-;-;-;-	2734	chr17:78356778-78360077	1695.03	1741.19	557.541	578.09	590.088	674.878	444.338	564.736	488.486	470.631	780.502	-0.355466	0.128723	-2.76148	0.00575405	0.764746
313	ENSG00000132872.12	SYT4	synaptotagmin 4 [Source:HGNC Symbol;Acc:HGNC:11512]	chr18;chr18;chr18;chr18;chr18;chr18;chr18;chr18;chr18;chr18;chr18;chr18;chr18;chr18;chr18;chr18;chr18;chr18;chr18;chr18;chr18;chr18;chr18;chr18;chr18	43267892;43269667;43270009;43270181;43270500;43270552;43271712;43271712;43271712;43271712;43271712;43271732;43273580;43273580;43273580;43273580;43274033;43274298;43277240;43277248;43277248;43277248;43277289;43277343;43277343	43270648;43270561;43270648;43270648;43270648;43270648;43272151;43271832;43271832;43271832;43271832;43271832;43273812;43273623;43274340;43274394;43274394;43274394;43277490;43277376;43277490;43277490;43277535;43277490;43277499	-;-;-;-;-;-;-;-;-;-;-;-;-;-;-;-;-;-;-;-;-;-;-;-;-	4308	chr18:43267892-43277535	243.485	299.583	71.8305	116.936	100.37	141.489	68.8897	77.3151	76.9013	57.8366	125.464	-0.553976	0.200743	-2.75962	0.00578681	0.764746
314	ENSG00000175229.7	GAL3ST3	galactose-3-O-sulfotransferase 3 [Source:HGNC Symbol;Acc:HGNC:24144]	chr11;chr11;chr11;chr11;chr11;chr11;chr11	66040765;66042364;66044991;66045291;66045291;66049011;66049011	66043677;66043677;66045527;66045527;66045575;66049151;66049161	-;-;-;-;-;-;-	3649	chr11:66040765-66049161	551.484	360.137	768.244	687.615	773.181	589.536	667.082	870.635	548.058	387.846	620.382	-0.450077	0.163197	-2.75787	0.0058179	0.766407
315	ENSG00000188801.9	ZNF322P1	zinc finger protein 322 pseudogene 1 [Source:HGNC Symbol;Acc:HGNC:14003]	chr9	97198303	97199511	-	1209	chr9:97198303-97199511	47.8646	37.1823	48.5711	62.5853	33.0891	42.6712	73.4823	84.0381	69.3195	85.0538	58.3857	0.590626	0.214343	2.75553	0.0058598	0.769476
316	ENSG00000160447.7	PKN3	protein kinase N3 [Source:HGNC Symbol;Acc:HGNC:17999]	chr9;chr9;chr9;chr9;chr9;chr9;chr9;chr9;chr9;chr9;chr9;chr9;chr9;chr9;chr9;chr9;chr9;chr9;chr9;chr9;chr9;chr9;chr9;chr9;chr9;chr9;chr9;chr9;chr9;chr9;chr9;chr9;chr9;chr9;chr9	128702503;128705303;128705734;128706713;128706896;128707222;128713052;128713117;128713278;128713278;128713499;128713499;128714046;128714046;128714197;128714562;128714606;128714798;128714798;128715172;128715172;128715369;128716747;128716747;128718325;128718325;128718549;128718549;128719686;128719686;128719910;128719910;128720203;128720394;128720556	128702939;128705543;128705879;128706824;128707023;128707405;128713198;128713198;128713387;128713387;128713642;128713642;128714121;128714121;128714365;128714664;128714664;128714865;128714865;128715235;128715235;128715460;128716923;128716923;128718387;128718387;128718625;128718625;128719828;128719828;128720010;128720017;128720283;128720916;128720740	+;+;+;+;+;+;+;+;+;+;+;+;+;+;+;+;+;+;+;+;+;+;+;+;+;+;+;+;+;+;+;+;+;+;+	3393	chr9:128702503-128720916	706.524	704.339	967.317	983.248	994.878	1037.58	944.937	990.809	864.328	712.184	890.615	-0.335416	0.121877	-2.75209	0.00592163	0.775134
317	ENSG00000287569.1	AL078587.2	novel transcript	chr20	26009792	26011243	+	1452	chr20:26009792-26011243	110.297	155.103	150.502	148.228	109.194	163.947	164.187	126.057	204.709	239.285	157.151	0.526213	0.191296	2.75079	0.00594526	0.775771
318	ENSG00000136110.13	CNMD	chondromodulin [Source:HGNC Symbol;Acc:HGNC:17005]	chr13;chr13;chr13;chr13;chr13;chr13;chr13;chr13;chr13;chr13;chr13;chr13;chr13;chr13;chr13;chr13;chr13;chr13	52703264;52703264;52708536;52708536;52712716;52712716;52712716;52723997;52723997;52723997;52733219;52733219;52733219;52739031;52739031;52739031;52739630;52739630	52703810;52703807;52708702;52708702;52712869;52712869;52712869;52724110;52724110;52724110;52733359;52733359;52733359;52739352;52739171;52739171;52739820;52739812	-;-;-;-;-;-;-;-;-;-;-;-;-;-;-;-;-;-	1636	chr13:52703264-52739820	2446.3	2395.6	2443.61	2625.29	2562.2	2622.03	2031.1	2061.45	2259.38	1923.35	2337.03	-0.290574	0.105701	-2.74902	0.00597736	0.777508
319	ENSG00000055332.18	EIF2AK2	eukaryotic translation initiation factor 2 alpha kinase 2 [Source:HGNC Symbol;Acc:HGNC:9437]	chr2;chr2;chr2;chr2;chr2;chr2;chr2;chr2;chr2;chr2;chr2;chr2;chr2;chr2;chr2;chr2;chr2;chr2;chr2;chr2;chr2;chr2;chr2;chr2;chr2;chr2;chr2;chr2;chr2;chr2;chr2;chr2;chr2;chr2;chr2;chr2;chr2;chr2;chr2;chr2;chr2;chr2;chr2;chr2;chr2;chr2;chr2;chr2;chr2;chr2;chr2;chr2;chr2;chr2;chr2;chr2;chr2;chr2;chr2;chr2;chr2;chr2;chr2;chr2;chr2;chr2;chr2;chr2;chr2;chr2;chr2;chr2;chr2;chr2;chr2;chr2;chr2;chr2;chr2;chr2…	37099210;37101935;37104015;37105143;37107258;37107273;37107346;37107474;37107474;37107474;37107474;37107474;37109194;37109194;37109194;37109194;37109194;37114731;37114731;37114731;37114731;37119959;37119959;37119959;37119959;37122506;37122506;37122506;37122506;37126289;37126289;37126289;37135484;37135484;37135484;37135484;37136729;37136983;37136983;37136983;37136983;37138270;37138270;37138270;371…	37107395;37102232;37104132;37107395;37107395;37107395;37107395;37107527;37107527;37107527;37107527;37107527;37109500;37109295;37109295;37109295;37109295;37114859;37114859;37114859;37114859;37120139;37120139;37120139;37120139;37122664;37122664;37122664;37122664;37126411;37126411;37126411;37135546;37135546;37135546;37135546;37137017;37137017;37137017;37137017;37137017;37138363;37138363;37138363;371…	-;-;-;-;-;-;-;-;-;-;-;-;-;-;-;-;-;-;-;-;-;-;-;-;-;-;-;-;-;-;-;-;-;-;-;-;-;-;-;-;-;-;-;-;-;-;-;-;-;-;-;-;-;-;-;-;-;-;-;-;-;-;-;-;-;-;-;-;-;-;-;-;-;-;-;-;-;-;-;-;-;-;-;-;-;-	10753	chr2:37099210-37157065	4168.39	5363.81	3186.54	3461.95	3235.01	3548.44	3672.97	3337.99	4046.53	4462.49	3848.41	0.303993	0.110856	2.74222	0.00610247	0.785649
320	ENSG00000162344.4	FGF19	fibroblast growth factor 19 [Source:HGNC Symbol;Acc:HGNC:3675]	chr11;chr11;chr11	69698238;69703261;69703645	69699576;69703364;69704022	-;-;-	1821	chr11:69698238-69704022	368.35	349.514	346.839	317.044	320.964	370.565	184.854	281.528	249.117	214.336	300.311	-0.465315	0.16968	-2.74231	0.00610088	0.785649
321	ENSG00000161091.13	MFSD12	major facilitator superfamily domain containing 12 [Source:HGNC Symbol;Acc:HGNC:28299]	chr19;chr19;chr19;chr19;chr19;chr19;chr19;chr19;chr19;chr19;chr19;chr19;chr19;chr19;chr19;chr19;chr19;chr19;chr19;chr19;chr19;chr19;chr19;chr19;chr19;chr19;chr19;chr19;chr19;chr19;chr19;chr19;chr19;chr19;chr19;chr19;chr19;chr19;chr19;chr19;chr19;chr19;chr19;chr19;chr19;chr19;chr19;chr19;chr19;chr19;chr19;chr19;chr19;chr19;chr19;chr19;chr19;chr19;chr19;chr19;chr19;chr19;chr19;chr19;chr19;chr19;chr…	3538261;3538275;3538275;3538650;3539354;3542776;3542776;3544199;3544199;3544200;3544355;3544357;3544676;3544809;3544809;3544809;3544809;3544809;3544834;3546074;3546074;3546074;3546074;3546074;3546074;3546074;3546255;3546255;3546255;3546255;3546255;3546255;3547272;3547272;3547272;3547272;3547272;3547272;3547291;3547327;3547455;3547455;3547455;3547455;3547455;3547455;3547848;3547848;3547848;3547848…	3538756;3540043;3538756;3538756;3540041;3542977;3543382;3544732;3544307;3544309;3544732;3544732;3544939;3544939;3544939;3544939;3544939;3544939;3544939;3546168;3546168;3546168;3546168;3546168;3546168;3546168;3546425;3546425;3546425;3546425;3546358;3546425;3547364;3547364;3547331;3547364;3547364;3547364;3547364;3547364;3547547;3547547;3547547;3547547;3547547;3547547;3548030;3548030;3548030;3548030…	-;-;-;-;-;-;-;-;-;-;-;-;-;-;-;-;-;-;-;-;-;-;-;-;-;-;-;-;-;-;-;-;-;-;-;-;-;-;-;-;-;-;-;-;-;-;-;-;-;-;-;-;-;-;-;-;-;-;-;-;-;-;-;-;-;-;-;-;-;-;-;-;-;-;-;-;-;-;-	5290	chr19:3538261-3574290	1339.17	1031.54	1588.48	1469.11	1632.39	1400.29	1476.54	1679.08	1255.33	1080.75	1395.27	-0.34207	0.124687	-2.74343	0.00608008	0.785649
322	ENSG00000040608.14	RTN4R	reticulon 4 receptor [Source:HGNC Symbol;Acc:HGNC:18601]	chr22;chr22;chr22;chr22;chr22;chr22;chr22;chr22;chr22;chr22;chr22;chr22;chr22	20241415;20241415;20241417;20242597;20242849;20243020;20243406;20267609;20268071;20268999;20271590;20277741;20283043	20243110;20243110;20243110;20243110;20243110;20243110;20243684;20267689;20268318;20269365;20271747;20277833;20283246	-;-;-;-;-;-;-;-;-;-;-;-;-	3126	chr22:20241415-20283246	720.051	513.116	815.447	592.09	720.238	563.708	695.786	743.737	568.637	362.896	629.571	-0.406808	0.148389	-2.7415	0.00611592	0.785649
323	ENSG00000161956.13	SENP3	SUMO specific peptidase 3 [Source:HGNC Symbol;Acc:HGNC:17862]	chr17;chr17;chr17;chr17;chr17;chr17;chr17;chr17;chr17;chr17;chr17;chr17;chr17;chr17;chr17;chr17;chr17;chr17;chr17;chr17;chr17;chr17;chr17;chr17;chr17;chr17;chr17;chr17;chr17;chr17;chr17;chr17;chr17;chr17;chr17;chr17;chr17;chr17;chr17;chr17;chr17;chr17;chr17;chr17;chr17;chr17;chr17;chr17;chr17;chr17;chr17;chr17;chr17;chr17;chr17;chr17	7561919;7562226;7563066;7563066;7564362;7564625;7564625;7564781;7564843;7564959;7564959;7564959;7564959;7564959;7565440;7565440;7565440;7565440;7565464;7565695;7565717;7565717;7565717;7565717;7566927;7566927;7566927;7566948;7570356;7570356;7570356;7570356;7570356;7570356;7570356;7570681;7570681;7570681;7570681;7570681;7570681;7570883;7570883;7570883;7570883;7570883;7571364;7571373;7571373;7571373…	7562263;7562263;7563791;7563791;7564864;7564864;7564864;7564864;7564864;7565070;7566033;7565070;7565070;7565070;7565587;7565587;7565587;7565587;7565587;7565764;7566051;7565764;7565764;7565764;7567004;7567004;7567004;7567004;7570493;7570493;7570493;7570493;7570493;7570493;7570493;7570764;7570764;7570764;7570764;7570764;7570764;7570933;7570933;7570933;7570933;7570933;7571890;7571686;7571479;7571727…	+;+;+;+;+;+;+;+;+;+;+;+;+;+;+;+;+;+;+;+;+;+;+;+;+;+;+;+;+;+;+;+;+;+;+;+;+;+;+;+;+;+;+;+;+;+;+;+;+;+;+;+;+;+;+;+	3624	chr17:7561919-7571969	1152.91	951.867	1021.36	925.603	1054.44	1040.95	915.084	1050.48	863.245	745.072	972.101	-0.347055	0.126749	-2.73812	0.00617908	0.791305
324	ENSG00000183688.4	RFLNB	refilin B [Source:HGNC Symbol;Acc:HGNC:28705]	chr17;chr17	439978;445836	443494;445939	-;-	3621	chr17:439978-445939	2098.76	2123.64	1531.02	1560.51	1651.14	1750.64	1318.09	1494.2	1416.72	1321.17	1626.59	-0.291783	0.106744	-2.73349	0.00626672	0.792711
325	ENSG00000161682.15	FAM171A2	family with sequence similarity 171 member A2 [Source:HGNC Symbol;Acc:HGNC:30480]	chr17;chr17;chr17;chr17;chr17;chr17;chr17;chr17;chr17;chr17;chr17;chr17;chr17;chr17;chr17;chr17;chr17;chr17;chr17;chr17;chr17;chr17;chr17;chr17	44353215;44355715;44355958;44355967;44356173;44356173;44356306;44356430;44356430;44356430;44358945;44359062;44359346;44359579;44359579;44359579;44359905;44359905;44359905;44359905;44363597;44363597;44363597;44363597	44355191;44355841;44356074;44356074;44356352;44356352;44356352;44356588;44356588;44356588;44359143;44359143;44359671;44359671;44359671;44359671;44360132;44360132;44360132;44360132;44363834;44363800;44363812;44363853	-;-;-;-;-;-;-;-;-;-;-;-;-;-;-;-;-;-;-;-;-;-;-;-	3570	chr17:44353215-44363853	857.401	723.462	1331.26	1147.95	1177.97	1108.33	1279.05	1328.64	961.808	839.198	1075.51	-0.318594	0.116546	-2.73362	0.00626418	0.792711
326	ENSG00000128242.13	GAL3ST1	galactose-3-O-sulfotransferase 1 [Source:HGNC Symbol;Acc:HGNC:24240]	chr22;chr22;chr22;chr22;chr22;chr22;chr22;chr22;chr22;chr22;chr22;chr22;chr22;chr22;chr22;chr22;chr22;chr22;chr22;chr22;chr22;chr22;chr22;chr22;chr22;chr22;chr22;chr22;chr22;chr22;chr22;chr22;chr22;chr22;chr22;chr22;chr22;chr22;chr22;chr22;chr22;chr22;chr22;chr22;chr22;chr22;chr22;chr22;chr22;chr22;chr22;chr22;chr22;chr22;chr22;chr22;chr22;chr22;chr22;chr22;chr22;chr22;chr22;chr22;chr22;chr22;chr…	30554635;30554635;30554635;30554635;30554637;30554637;30555388;30555432;30555498;30555627;30555714;30555737;30555778;30555794;30555890;30555917;30555924;30555929;30555938;30555970;30555998;30556010;30557262;30557262;30557262;30557262;30557262;30557262;30557262;30557262;30557262;30557262;30557262;30557262;30557262;30557262;30557262;30557262;30557262;30557262;30557262;30557262;30557262;30557262;305…	30556093;30556093;30556093;30556093;30556093;30556093;30556093;30556096;30556093;30556093;30556093;30556096;30556093;30556093;30556096;30556093;30556093;30556093;30556093;30556093;30556093;30556093;30557401;30557401;30557401;30557401;30557730;30557401;30557401;30557401;30557401;30557401;30557401;30557401;30557401;30557401;30557401;30557401;30557401;30557401;30557586;30557401;30557401;30557401;305…	-;-;-;-;-;-;-;-;-;-;-;-;-;-;-;-;-;-;-;-;-;-;-;-;-;-;-;-;-;-;-;-;-;-;-;-;-;-;-;-;-;-;-;-;-;-;-;-;-;-;-;-;-;-;-;-;-;-;-;-;-;-;-;-;-;-;-;-;-;-;-;-;-;-;-;-;-;-;-;-;-	3095	chr22:30554635-30574665	375.633	226.281	375.571	228.107	251.477	232.446	218.151	297.495	171.133	122.478	249.877	-0.522818	0.191127	-2.73546	0.00622941	0.792711
327	ENSG00000124313.16	IQSEC2	IQ motif and Sec7 domain ArfGEF 2 [Source:HGNC Symbol;Acc:HGNC:29059]	chrX;chrX;chrX;chrX;chrX;chrX;chrX;chrX;chrX;chrX;chrX;chrX;chrX;chrX;chrX;chrX;chrX;chrX;chrX;chrX;chrX;chrX;chrX;chrX;chrX;chrX;chrX;chrX;chrX;chrX;chrX;chrX;chrX;chrX;chrX;chrX;chrX;chrX;chrX;chrX;chrX;chrX;chrX;chrX;chrX;chrX;chrX;chrX;chrX;chrX;chrX;chrX;chrX;chrX;chrX;chrX;chrX;chrX;chrX;chrX;chrX;chrX;chrX;chrX;chrX;chrX;chrX;chrX;chrX;chrX;chrX;chrX;chrX;chrX;chrX;chrX;chrX;chrX;chrX;chrX…	53225828;53225831;53228823;53231062;53232874;53232876;53234110;53235096;53235783;53235783;53235783;53236322;53236322;53236322;53236322;53236322;53236322;53236322;53236322;53236396;53237421;53237783;53238145;53238145;53238145;53238145;53238145;53238145;53238145;53238145;53238145;53239195;53239195;53239195;53239195;53239195;53239195;53239195;53239195;53239195;53239540;53239540;53241784;53241784;532…	53227865;53227865;53231870;53231870;53235184;53235184;53235184;53235184;53235832;53235832;53235832;53236495;53236495;53236495;53236495;53236495;53236495;53236495;53236495;53236495;53237516;53238306;53238306;53238306;53238306;53238306;53238306;53238306;53238306;53238306;53238286;53239294;53239294;53239294;53239294;53239294;53239294;53239294;53239294;53239294;53239589;53239584;53241909;53241909;532…	-;-;-;-;-;-;-;-;-;-;-;-;-;-;-;-;-;-;-;-;-;-;-;-;-;-;-;-;-;-;-;-;-;-;-;-;-;-;-;-;-;-;-;-;-;-;-;-;-;-;-;-;-;-;-;-;-;-;-;-;-;-;-;-;-;-;-;-;-;-;-;-;-;-;-;-;-;-;-;-;-;-;-;-;-;-;-;-;-;-;-;-;-;-;-;-;-;-;-;-;-;-;-;-;-;-;-;-;-;-	13115	chrX:53225828-53321350	5239.1	3846.78	877.016	812.785	1059.95	1323.93	679.711	928.621	927.149	779.093	1647.41	-0.413238	0.151155	-2.73388	0.00625933	0.792711
328	ENSG00000168005.9	SPINDOC	spindlin interactor and repressor of chromatin binding [Source:HGNC Symbol;Acc:HGNC:25115]	chr11;chr11;chr11;chr11;chr11;chr11;chr11;chr11;chr11;chr11;chr11;chr11	63813456;63817805;63818216;63818527;63818595;63818802;63818802;63818947;63822589;63822791;63823135;63826928	63813813;63818134;63818365;63818652;63818652;63819002;63819002;63819002;63823261;63822848;63823371;63827716	+;+;+;+;+;+;+;+;+;+;+;+	2737	chr11:63813456-63827716	3205.89	2783.36	2824.65	2731.52	3003.38	2842.12	2691.29	2771.58	2660.14	2011.81	2752.57	-0.305277	0.111737	-2.73211	0.00629301	0.79361
329	ENSG00000062038.14	CDH3	cadherin 3 [Source:HGNC Symbol;Acc:HGNC:1762]	chr16;chr16;chr16;chr16;chr16;chr16;chr16;chr16;chr16;chr16;chr16;chr16;chr16;chr16;chr16;chr16;chr16;chr16;chr16;chr16;chr16;chr16;chr16;chr16;chr16;chr16;chr16;chr16;chr16;chr16;chr16;chr16;chr16;chr16;chr16;chr16;chr16;chr16;chr16;chr16;chr16;chr16;chr16;chr16;chr16;chr16;chr16;chr16;chr16;chr16;chr16;chr16;chr16;chr16;chr16;chr16;chr16;chr16;chr16;chr16;chr16;chr16;chr16;chr16;chr16;chr16;chr…	68636189;68644993;68645009;68645301;68645310;68645636;68645636;68645637;68676385;68676385;68676385;68678134;68678134;68678134;68678134;68678267;68678501;68678501;68678501;68678501;68678501;68678762;68678762;68678762;68678762;68679799;68679799;68679799;68679799;68679799;68680968;68680968;68680968;68680968;68682302;68682302;68682302;68682302;68684583;68684583;68684583;68685205;68685205;68685205;686…	68636410;68645424;68645318;68645424;68645424;68645750;68645750;68645750;68676470;68676470;68676470;68678277;68678277;68678277;68678277;68678277;68678656;68678656;68678656;68678656;68678656;68678906;68678906;68678906;68678906;68679812;68679974;68679974;68679974;68679974;68681096;68681096;68681096;68681096;68682392;68682487;68682487;68682487;68684824;68684824;68684824;68685350;68685350;68685350;686…	+;+;+;+;+;+;+;+;+;+;+;+;+;+;+;+;+;+;+;+;+;+;+;+;+;+;+;+;+;+;+;+;+;+;+;+;+;+;+;+;+;+;+;+;+;+;+;+;+;+;+;+;+;+;+;+;+;+;+;+;+;+;+;+;+;+;+;+;+;+;+	6076	chr16:68636189-68722616	6834.24	6232.82	7241.2	7149.54	7436.21	6795.94	6342.44	6800.36	6266.92	5444.58	6654.43	-0.266857	0.0978182	-2.72809	0.00637023	0.800906
330	ENSG00000198816.7	ZNF358	zinc finger protein 358 [Source:HGNC Symbol;Acc:HGNC:16838]	chr19;chr19;chr19;chr19	7515292;7516103;7519205;7519205	7515406;7516249;7519751;7521025	+;+;+;+	2083	chr19:7515292-7521025	923.996	610.852	1279.95	1113.36	1207.75	1203.78	1245.76	1403.44	1036.54	737.133	1076.26	-0.395673	0.145123	-2.72647	0.00640157	0.802408
331	ENSG00000169738.8	DCXR	dicarbonyl and L-xylulose reductase [Source:HGNC Symbol;Acc:HGNC:18985]	chr17;chr17;chr17;chr17;chr17;chr17;chr17;chr17;chr17;chr17;chr17;chr17;chr17;chr17;chr17;chr17;chr17;chr17;chr17;chr17;chr17;chr17;chr17;chr17;chr17;chr17;chr17;chr17;chr17;chr17;chr17;chr17;chr17;chr17;chr17;chr17;chr17;chr17;chr17;chr17;chr17;chr17;chr17;chr17;chr17;chr17;chr17;chr17;chr17;chr17;chr17;chr17;chr17;chr17;chr17;chr17;chr17;chr17;chr17;chr17;chr17;chr17;chr17;chr17;chr17;chr17;chr…	82035136;82035858;82035879;82035879;82035879;82035881;82035881;82035881;82035896;82035904;82035968;82035996;82036018;82036021;82036147;82036182;82036191;82036191;82036191;82036191;82036191;82036191;82036191;82036191;82036191;82036191;82036191;82036191;82036216;82036284;82036293;82036384;82036384;82036384;82036384;82036384;82036384;82036384;82036384;82036384;82036384;82036384;82036384;82036393;820…	82035245;82036063;82036063;82036063;82036063;82036063;82036063;82036063;82036063;82036063;82036063;82036063;82036063;82036063;82036308;82036308;82036322;82036308;82036308;82036643;82036448;82036308;82036763;82036308;82036308;82036308;82036308;82036308;82036308;82036308;82036308;82036448;82036448;82036448;82036448;82036448;82036448;82036635;82036448;82036448;82036448;82036412;82036448;82036448;820…	-;-;-;-;-;-;-;-;-;-;-;-;-;-;-;-;-;-;-;-;-;-;-;-;-;-;-;-;-;-;-;-;-;-;-;-;-;-;-;-;-;-;-;-;-;-;-;-;-;-;-;-;-;-;-;-;-;-;-;-;-;-;-;-;-;-;-;-;-;-;-;-;-;-;-;-;-;-;-;-;-;-;-;-;-;-;-;-;-;-;-;-;-;-;-;-;-;-;-;-;-;-;-;-;-;-;-;-;-;-;-;-	1879	chr17:82035136-82037709	790.807	717.087	947.478	794.668	820.609	800.646	719.897	823.573	681.281	544.345	764.039	-0.363029	0.133443	-2.72047	0.00651886	0.812188
332	ENSG00000008056.14	SYN1	synapsin I [Source:HGNC Symbol;Acc:HGNC:11494]	chrX;chrX;chrX;chrX;chrX;chrX;chrX;chrX;chrX;chrX;chrX;chrX;chrX;chrX;chrX;chrX;chrX;chrX;chrX;chrX;chrX;chrX;chrX;chrX;chrX;chrX;chrX;chrX;chrX;chrX;chrX;chrX;chrX;chrX;chrX;chrX;chrX	47571901;47571901;47572307;47574002;47574002;47574688;47574688;47574688;47575128;47575128;47576131;47576131;47576332;47576332;47576498;47576498;47577439;47577439;47589955;47604710;47604978;47604978;47604978;47605223;47605223;47605223;47605223;47606945;47606945;47606945;47606945;47607141;47607141;47607141;47619352;47619352;47619352	47572961;47572999;47572961;47574590;47574590;47574775;47574757;47574775;47575274;47575274;47576233;47576233;47576406;47576406;47576640;47576640;47577501;47577501;47590209;47605067;47605067;47605067;47605067;47605379;47605379;47605379;47605379;47607036;47607014;47607036;47607036;47607198;47607198;47607198;47619387;47619857;47619857	-;-;-;-;-;-;-;-;-;-;-;-;-;-;-;-;-;-;-;-;-;-;-;-;-;-;-;-;-;-;-;-;-;-;-;-;-	3733	chrX:47571901-47619857	403.728	318.705	467.924	409.275	314.346	368.32	328.374	388.256	278.361	179.18	345.647	-0.466114	0.171314	-2.72082	0.00651201	0.812188
333	ENSG00000249790.3	AC092490.1	novel transcript	chr12;chr12;chr12;chr12;chr12;chr12;chr12;chr12;chr12;chr12;chr12	8788253;8788257;8788270;8788274;8788274;8790000;8790000;8794305;8794305;8794305;8794305	8788786;8788786;8788786;8788786;8788760;8790263;8790183;8794336;8795789;8794497;8794955	+;+;+;+;+;+;+;+;+;+;+	2283	chr12:8788253-8795789	5401.42	4362.02	4126.49	4114.16	4168.12	3614.7	2997.85	4236.36	3225.52	2540.28	3878.69	-0.381605	0.140533	-2.71541	0.00661933	0.822228
334	ENSG00000242375.1	AL590705.3	novel transcript	chr9;chr9;chr9	97195351;97196529;97197520	97195590;97196594;97197687	-;-;-	474	chr9:97195351-97197687	64.5132	73.3023	86.8807	97.9954	84.9286	92.0799	101.038	93.2823	124.558	173.51	99.2089	0.538659	0.198449	2.71435	0.00664069	0.822411
335	ENSG00000138829.12	FBN2	fibrillin 2 [Source:HGNC Symbol;Acc:HGNC:3604]	chr5;chr5;chr5;chr5;chr5;chr5;chr5;chr5;chr5;chr5;chr5;chr5;chr5;chr5;chr5;chr5;chr5;chr5;chr5;chr5;chr5;chr5;chr5;chr5;chr5;chr5;chr5;chr5;chr5;chr5;chr5;chr5;chr5;chr5;chr5;chr5;chr5;chr5;chr5;chr5;chr5;chr5;chr5;chr5;chr5;chr5;chr5;chr5;chr5;chr5;chr5;chr5;chr5;chr5;chr5;chr5;chr5;chr5;chr5;chr5;chr5;chr5;chr5;chr5;chr5;chr5;chr5;chr5;chr5;chr5;chr5;chr5;chr5;chr5;chr5;chr5;chr5;chr5;chr5;chr5…	128257909;128258037;128261736;128261736;128263425;128263425;128271999;128271999;128273840;128273840;128274567;128274567;128276038;128276038;128277880;128277880;128278635;128278635;128280192;128280192;128286718;128286718;128287308;128287308;128288438;128288438;128289127;128289127;128289882;128289882;128290732;128290732;128291529;128291529;128300817;128300817;128301382;128301382;128302973;128302973…	128259829;128259829;128261907;128261907;128263656;128263656;128272118;128272118;128273968;128273968;128274683;128274683;128276160;128276160;128278005;128278005;128278841;128278841;128280317;128280317;128286849;128286849;128287430;128287430;128288557;128288557;128289252;128289252;128289947;128289947;128290884;128290884;128291654;128291654;128300936;128300936;128301510;128301510;128303089;128303089…	-;-;-;-;-;-;-;-;-;-;-;-;-;-;-;-;-;-;-;-;-;-;-;-;-;-;-;-;-;-;-;-;-;-;-;-;-;-;-;-;-;-;-;-;-;-;-;-;-;-;-;-;-;-;-;-;-;-;-;-;-;-;-;-;-;-;-;-;-;-;-;-;-;-;-;-;-;-;-;-;-;-;-;-;-;-;-;-;-;-;-;-;-;-;-;-;-;-;-;-;-;-;-;-;-;-;-;-;-;-;-;-;-;-;-;-;-;-;-;-;-;-;-;-;-;-;-;-;-;-;-;-;-;-;-;-;-;-;-;-;-;-;-;-;-;-;-;-;-;-;-;-;-;-;-;-;-;-;-;-;-;-;-;-;-;-;-;-;-;-;-;-;-;-;-;-;-;-;-;-;-;-;-;-;-;-;-;-;-;-;-;-;-;-;-;-;-;-;-	13218	chr5:128257909-128659185	2455.66	2539.02	1464.66	1703.8	2243.44	2682.67	2188.39	2606.86	2786.86	3207.1	2387.85	0.269079	0.0992984	2.70981	0.00673227	0.822885
336	ENSG00000170542.6	SERPINB9	serpin family B member 9 [Source:HGNC Symbol;Acc:HGNC:8955]	chr6;chr6;chr6;chr6;chr6;chr6;chr6	2887270;2891833;2893411;2895391;2896053;2900444;2903201	2890570;2891988;2893553;2895508;2896190;2900621;2903309	-;-;-;-;-;-;-	4143	chr6:2887270-2903309	442.228	454.687	281.165	333.514	438.981	442.433	265.225	326.068	348.764	274.44	360.75	-0.422884	0.156094	-2.70916	0.00674539	0.822885
337	ENSG00000137166.15	FOXP4	forkhead box P4 [Source:HGNC Symbol;Acc:HGNC:20842]	chr6;chr6;chr6;chr6;chr6;chr6;chr6;chr6;chr6;chr6;chr6;chr6;chr6;chr6;chr6;chr6;chr6;chr6;chr6;chr6;chr6;chr6;chr6;chr6;chr6;chr6;chr6;chr6;chr6;chr6;chr6;chr6;chr6;chr6;chr6;chr6;chr6;chr6;chr6;chr6;chr6;chr6;chr6;chr6;chr6;chr6;chr6;chr6;chr6;chr6;chr6;chr6;chr6;chr6;chr6;chr6;chr6;chr6;chr6;chr6;chr6;chr6;chr6;chr6;chr6;chr6;chr6;chr6;chr6;chr6;chr6;chr6;chr6;chr6;chr6;chr6;chr6;chr6;chr6;chr6…	41546426;41546426;41546573;41546648;41565745;41565745;41565745;41565745;41565749;41570174;41577986;41577986;41577986;41577986;41577986;41577986;41584769;41584769;41584769;41584769;41584769;41584769;41585431;41585431;41585431;41585431;41585437;41586795;41587009;41587009;41587009;41587009;41587009;41587299;41587299;41587299;41587299;41587302;41587302;41587793;41587793;41587793;41587793;41587793;415…	41546867;41546867;41546867;41546867;41565964;41565964;41565964;41565964;41565964;41570394;41578081;41578081;41578081;41578081;41578081;41578081;41584818;41584891;41584891;41584891;41584891;41584891;41585517;41585517;41585517;41585517;41585517;41587156;41587156;41587156;41587156;41587156;41587156;41587512;41587512;41587512;41587512;41587471;41587512;41587897;41587897;41587897;41587897;41587897;415…	+;+;+;+;+;+;+;+;+;+;+;+;+;+;+;+;+;+;+;+;+;+;+;+;+;+;+;+;+;+;+;+;+;+;+;+;+;+;+;+;+;+;+;+;+;+;+;+;+;+;+;+;+;+;+;+;+;+;+;+;+;+;+;+;+;+;+;+;+;+;+;+;+;+;+;+;+;+;+;+;+;+;+;+;+;+;+;+;+	6384	chr6:41546426-41602384	758.551	586.418	822.288	764.199	687.149	483.981	701.526	691.634	499.317	366.298	636.136	-0.379863	0.140261	-2.70825	0.00676387	0.822885
338	ENSG00000165617.14	DACT1	dishevelled binding antagonist of beta catenin 1 [Source:HGNC Symbol;Acc:HGNC:17748]	chr14;chr14;chr14;chr14;chr14;chr14;chr14;chr14;chr14;chr14;chr14;chr14;chr14;chr14;chr14;chr14;chr14;chr14;chr14;chr14;chr14;chr14;chr14;chr14	58633967;58634068;58634081;58638056;58638179;58638837;58640736;58640736;58640736;58640736;58640736;58640736;58641592;58641592;58641592;58641592;58641592;58641592;58645258;58645258;58645369;58645369;58645369;58645369	58634185;58634185;58634185;58638547;58638547;58639262;58640868;58640868;58640868;58640868;58640868;58640868;58641747;58641747;58641747;58641747;58641747;58641747;58645856;58647170;58647263;58648321;58647200;58645472	+;+;+;+;+;+;+;+;+;+;+;+;+;+;+;+;+;+;+;+;+;+;+;+	4490	chr14:58633967-58648321	2248.6	2660.13	100.563	127.641	184.196	279.608	93.001	152.949	162.468	158.767	616.792	-0.42366	0.156326	-2.71011	0.00672618	0.822885
339	ENSG00000130881.14	LRP3	LDL receptor related protein 3 [Source:HGNC Symbol;Acc:HGNC:6695]	chr19;chr19;chr19;chr19;chr19;chr19;chr19;chr19;chr19;chr19;chr19;chr19;chr19;chr19;chr19;chr19;chr19;chr19	33177603;33194330;33196730;33196730;33196736;33202848;33202848;33202848;33203870;33204638;33204638;33204638;33205246;33205246;33206601;33206601;33206988;33206988	33177729;33194858;33196777;33196777;33196777;33202986;33202986;33202986;33206362;33204852;33205534;33204852;33206362;33205291;33206733;33206733;33207639;33208864	+;+;+;+;+;+;+;+;+;+;+;+;+;+;+;+;+;+	5346	chr19:33177603-33208864	1266.33	976.301	1329.21	1087.01	1334.59	1302.59	1328.42	1512.69	1152.44	841.466	1213.1	-0.366776	0.135272	-2.71139	0.0067002	0.822885
340	ENSG00000167645.17	YIF1B	Yip1 interacting factor homolog B, membrane trafficking protein [Source:HGNC Symbol;Acc:HGNC:30511]	chr19;chr19;chr19;chr19;chr19;chr19;chr19;chr19;chr19;chr19;chr19;chr19;chr19;chr19;chr19;chr19;chr19;chr19;chr19;chr19;chr19;chr19;chr19;chr19;chr19;chr19;chr19;chr19;chr19;chr19;chr19;chr19;chr19;chr19;chr19;chr19;chr19;chr19;chr19;chr19;chr19;chr19;chr19;chr19;chr19;chr19;chr19;chr19;chr19;chr19;chr19;chr19;chr19;chr19;chr19;chr19;chr19;chr19;chr19;chr19;chr19;chr19;chr19;chr19;chr19;chr19;chr…	38303558;38305104;38305114;38305115;38305116;38305198;38305352;38305352;38305362;38306697;38306762;38306914;38306914;38307428;38307428;38307428;38307428;38307428;38307428;38307428;38307428;38307428;38307428;38307428;38307428;38307471;38307597;38307597;38307597;38307597;38307597;38307597;38307597;38307597;38307597;38308792;38308792;38308792;38308792;38308792;38308792;38308792;38308792;38308792;383…	38305507;38305507;38305507;38305507;38305507;38305507;38305507;38305507;38305507;38306990;38307752;38306990;38306990;38307521;38307752;38307521;38307635;38307521;38307521;38307521;38307521;38307752;38307521;38307521;38307521;38307521;38307752;38307752;38307752;38307752;38307752;38307752;38307752;38307752;38307752;38308849;38308849;38309643;38308849;38308849;38308849;38308849;38308849;38308849;383…	-;-;-;-;-;-;-;-;-;-;-;-;-;-;-;-;-;-;-;-;-;-;-;-;-;-;-;-;-;-;-;-;-;-;-;-;-;-;-;-;-;-;-;-;-;-;-;-;-;-;-;-;-;-;-;-;-;-;-;-;-;-;-;-;-;-;-;-;-;-;-;-;-;-;-;-;-;-;-;-;-;-;-;-;-;-;-;-;-;-;-;-;-;-;-;-;-	4723	chr19:38303558-38317273	1081.12	908.311	1373.67	1174.3	1398.56	1119.56	1140.12	1411.84	1113.44	730.329	1145.13	-0.395903	0.146174	-2.70843	0.0067602	0.822885
341	ENSG00000074047.21	GLI2	GLI family zinc finger 2 [Source:HGNC Symbol;Acc:HGNC:4318]	chr2;chr2;chr2;chr2;chr2;chr2;chr2;chr2;chr2;chr2;chr2;chr2;chr2;chr2;chr2;chr2;chr2;chr2;chr2;chr2;chr2;chr2;chr2;chr2;chr2;chr2;chr2;chr2;chr2;chr2;chr2;chr2;chr2;chr2;chr2;chr2;chr2;chr2;chr2;chr2;chr2;chr2;chr2;chr2;chr2;chr2;chr2;chr2;chr2;chr2;chr2;chr2;chr2;chr2;chr2;chr2;chr2;chr2;chr2;chr2;chr2;chr2;chr2;chr2;chr2;chr2;chr2;chr2;chr2;chr2;chr2;chr2;chr2;chr2;chr2;chr2;chr2;chr2;chr2;chr2…	120735623;120735623;120736247;120792283;120792283;120792283;120792283;120792409;120797291;120797291;120797291;120797291;120797291;120797291;120797291;120797291;120797291;120797291;120797296;120797345;120797345;120927361;120927361;120927361;120927361;120927361;120927361;120927361;120951243;120951243;120951243;120951243;120951243;120951243;120955245;120955245;120955245;120955245;120968714;120968714…	120735681;120735681;120736285;120792438;120792438;120792438;120792438;120792438;120797468;120797468;120797468;120797468;120797468;120797468;120797468;120797468;120797468;120797468;120797468;120797468;120797468;120927466;120927466;120927466;120927466;120927466;120927458;120927466;120951445;120951445;120951445;120951445;120951763;120951466;120955430;120955430;120955430;120955430;120968915;120968915…	+;+;+;+;+;+;+;+;+;+;+;+;+;+;+;+;+;+;+;+;+;+;+;+;+;+;+;+;+;+;+;+;+;+;+;+;+;+;+;+;+;+;+;+;+;+;+;+;+;+;+;+;+;+;+;+;+;+;+;+;+;+;+;+;+;+;+;+;+;+;+;+;+;+;+;+;+;+;+;+;+;+;+;+;+;+;+;+;+;+;+;+;+;+;+;+;+;+;+;+;+;+;+;+;+;+;+;+;+;+;+;+	7341	chr2:120735623-120992653	2754.3	2194.82	3111.97	2692.81	3019.93	2648.98	2783.14	2933.77	2447.85	2113.87	2670.14	-0.29296	0.108323	-2.7045	0.00684082	0.823807
342	ENSG00000100604.13	CHGA	chromogranin A [Source:HGNC Symbol;Acc:HGNC:1929]	chr14;chr14;chr14;chr14;chr14;chr14;chr14;chr14;chr14;chr14;chr14;chr14;chr14;chr14;chr14;chr14;chr14;chr14;chr14;chr14;chr14;chr14;chr14;chr14;chr14;chr14;chr14;chr14;chr14;chr14	92923150;92923157;92923176;92923363;92924199;92924199;92924199;92926101;92926605;92926605;92926605;92927550;92927550;92927550;92927550;92927550;92929717;92929717;92929717;92929717;92931250;92931250;92931250;92931677;92932138;92932370;92932370;92932370;92934801;92934801	92923405;92923405;92923405;92923405;92924245;92924245;92924245;92926698;92926698;92926698;92926698;92927589;92927618;92927618;92927618;92927618;92929815;92929815;92929815;92929815;92931702;92931681;92931702;92931702;92932268;92933255;92932851;92932851;92935253;92935285	+;+;+;+;+;+;+;+;+;+;+;+;+;+;+;+;+;+;+;+;+;+;+;+;+;+;+;+;+;+	3024	chr14:92923150-92935285	1433.86	1725.26	3525.17	3476.78	3291.26	2056.08	7488.31	5693.58	4655.24	3869.38	3721.49	0.509784	0.18853	2.704	0.00685112	0.823807
343	ENSG00000196155.13	PLEKHG4	pleckstrin homology and RhoGEF domain containing G4 [Source:HGNC Symbol;Acc:HGNC:24501]	chr16;chr16;chr16;chr16;chr16;chr16;chr16;chr16;chr16;chr16;chr16;chr16;chr16;chr16;chr16;chr16;chr16;chr16;chr16;chr16;chr16;chr16;chr16;chr16;chr16;chr16;chr16;chr16;chr16;chr16;chr16;chr16;chr16;chr16;chr16;chr16;chr16;chr16;chr16;chr16;chr16;chr16;chr16;chr16;chr16;chr16;chr16;chr16;chr16;chr16;chr16;chr16;chr16;chr16;chr16;chr16;chr16;chr16;chr16;chr16;chr16;chr16;chr16;chr16;chr16;chr16;chr…	67277510;67277510;67277820;67278157;67278741;67278741;67278834;67279147;67279238;67279532;67279553;67279589;67279596;67279876;67279876;67279876;67279876;67279876;67279876;67279876;67279876;67279896;67280711;67280711;67280711;67280882;67280882;67280882;67280882;67280882;67280882;67280882;67281091;67281091;67281091;67281091;67281091;67281091;67281567;67281567;67281567;67281567;67281567;67281567;672…	67280543;67280806;67277945;67278276;67278790;67278790;67278882;67279276;67279276;67279626;67279789;67280396;67279661;67280275;67280152;67280543;67280543;67280273;67280368;67280265;67280183;67280806;67280806;67280806;67280806;67281005;67281005;67281005;67280934;67281005;67281005;67281005;67281184;67281184;67281184;67281184;67281184;67281184;67281644;67281644;67281644;67281644;67281644;67281644;672…	+;+;+;+;+;+;+;+;+;+;+;+;+;+;+;+;+;+;+;+;+;+;+;+;+;+;+;+;+;+;+;+;+;+;+;+;+;+;+;+;+;+;+;+;+;+;+;+;+;+;+;+;+;+;+;+;+;+;+;+;+;+;+;+;+;+;+;+;+;+;+;+;+;+;+;+;+;+;+;+;+;+;+;+;+;+;+;+;+;+;+;+;+;+;+;+;+;+;+;+;+;+;+;+;+;+;+;+;+;+;+;+;+;+;+;+;+;+;+;+;+;+;+;+;+;+;+;+;+;+;+;+;+;+;+;+;+;+;+;+;+	7328	chr16:67277510-67289499	318.404	305.957	461.767	419.98	433.467	445.801	408.745	421.871	376.925	248.357	384.128	-0.421912	0.155976	-2.70498	0.0068308	0.823807
344	ENSG00000104960.15	PTOV1	PTOV1 extended AT-hook containing adaptor protein [Source:HGNC Symbol;Acc:HGNC:9632]	chr19;chr19;chr19;chr19;chr19;chr19;chr19;chr19;chr19;chr19;chr19;chr19;chr19;chr19;chr19;chr19;chr19;chr19;chr19;chr19;chr19;chr19;chr19;chr19;chr19;chr19;chr19;chr19;chr19;chr19;chr19;chr19;chr19;chr19;chr19;chr19;chr19;chr19;chr19;chr19;chr19;chr19;chr19;chr19;chr19;chr19;chr19;chr19;chr19;chr19;chr19;chr19;chr19;chr19;chr19;chr19;chr19;chr19;chr19;chr19;chr19;chr19;chr19;chr19;chr19;chr19;chr…	49850735;49850735;49850754;49850828;49850837;49850989;49850999;49851020;49851159;49851191;49851225;49851387;49851403;49851953;49852060;49854406;49854406;49854406;49854406;49854406;49854406;49854406;49854406;49854406;49854406;49854406;49854406;49854406;49854406;49854652;49854652;49854652;49854652;49854652;49854652;49854652;49854652;49854652;49854652;49854652;49854652;49854652;49854652;49854831;498…	49850955;49851096;49850955;49850955;49850955;49851096;49851130;49851208;49851499;49851499;49851499;49851499;49851499;49852067;49852696;49854543;49854543;49854543;49854543;49854543;49854543;49854543;49854543;49854543;49854543;49854543;49854543;49854543;49854543;49854734;49854734;49854997;49854734;49854734;49854734;49854734;49854734;49854734;49854734;49854734;49854734;49854734;49854734;49854888;498…	+;+;+;+;+;+;+;+;+;+;+;+;+;+;+;+;+;+;+;+;+;+;+;+;+;+;+;+;+;+;+;+;+;+;+;+;+;+;+;+;+;+;+;+;+;+;+;+;+;+;+;+;+;+;+;+;+;+;+;+;+;+;+;+;+;+;+;+;+;+;+;+;+;+;+;+;+;+;+;+;+;+;+;+;+;+;+;+;+;+;+;+;+;+;+;+;+;+;+;+;+;+;+;+;+;+;+;+;+;+;+;+;+;+;+;+;+;+;+;+;+;+;+;+;+;+;+;+;+;+;+;+;+;+;+;+;+;+;+;+;+;+;+;+;+;+;+;+;+;+;+;+;+;+;+;+;+;+	5962	chr19:49850735-49860744	3895.77	3078.7	4788.02	4335.68	4506.73	4363.69	4334.31	4745.63	3952.3	3095.96	4109.68	-0.311782	0.115265	-2.70492	0.00683216	0.823807
345	ENSG00000106278.12	PTPRZ1	protein tyrosine phosphatase receptor type Z1 [Source:HGNC Symbol;Acc:HGNC:9685]	chr7;chr7;chr7;chr7;chr7;chr7;chr7;chr7;chr7;chr7;chr7;chr7;chr7;chr7;chr7;chr7;chr7;chr7;chr7;chr7;chr7;chr7;chr7;chr7;chr7;chr7;chr7;chr7;chr7;chr7;chr7;chr7;chr7;chr7;chr7;chr7;chr7;chr7;chr7;chr7;chr7;chr7;chr7;chr7;chr7;chr7;chr7;chr7;chr7;chr7;chr7;chr7;chr7;chr7;chr7;chr7;chr7;chr7;chr7;chr7;chr7;chr7;chr7;chr7;chr7;chr7;chr7;chr7;chr7;chr7;chr7;chr7;chr7;chr7;chr7;chr7;chr7;chr7;chr7;chr7…	121873089;121873152;121873161;121873161;121873161;121873161;121873166;121873166;121873182;121873327;121873357;121873361;121873481;121893524;121928156;121928156;121928156;121928156;121928156;121928156;121928156;121928156;121928156;121928156;121928156;121928156;121928156;121966919;121967951;121967951;121967951;121967951;121967951;121967951;121967951;121967951;121967951;121967951;121967951;121967951…	121873557;121873557;121873557;121873557;121873557;121873557;121873557;121873557;121873557;121873557;121873557;121873557;121873557;121893626;121928221;121928221;121928221;121928221;121928221;121928221;121928221;121928221;121928221;121928221;121928221;121928221;121928221;121967023;121968130;121968130;121968130;121968130;121968130;121968130;121968130;121968130;121968130;121968130;121968130;121968130…	+;+;+;+;+;+;+;+;+;+;+;+;+;+;+;+;+;+;+;+;+;+;+;+;+;+;+;+;+;+;+;+;+;+;+;+;+;+;+;+;+;+;+;+;+;+;+;+;+;+;+;+;+;+;+;+;+;+;+;+;+;+;+;+;+;+;+;+;+;+;+;+;+;+;+;+;+;+;+;+;+;+;+;+;+;+;+;+;+;+;+;+;+;+;+;+;+;+;+;+;+;+;+;+;+;+;+;+;+;+;+;+;+;+;+;+;+;+;+;+;+;+;+;+;+;+;+;+;+;+;+;+;+;+;+;+;+;+;+;+;+;+;+;+;+;+;+;+;+;+;+;+;+;+;+;+;+;+;+;+;+;+;+;+;+;+;+;+;+;+;+;+;+;+;+;+;+;+;+;+;+;+;+;+;+;+;+;+;+;+;+;+;+;+;+;+;+;+;+;+…	10137	chr7:121873089-122062036	12906.8	13977.4	18672.5	19012.8	18652.3	18326.1	22270.9	20270.8	20950.7	23789	18882.9	0.259825	0.0961721	2.70167	0.00689932	0.824808
346	ENSG00000205544.4	TMEM256	transmembrane protein 256 [Source:HGNC Symbol;Acc:HGNC:28618]	chr17;chr17;chr17;chr17;chr17;chr17;chr17;chr17;chr17	7402975;7402978;7402983;7403310;7403310;7403627;7403658;7404000;7404000	7403209;7403209;7403390;7403480;7403390;7403689;7403689;7404039;7404097	-;-;-;-;-;-;-;-;-	667	chr17:7402975-7404097	443.268	353.763	597.903	457.037	522.807	469.383	501.746	597.511	400.753	308.462	465.263	-0.414893	0.153515	-2.70262	0.00687953	0.824808
347	ENSG00000231991.4	ANXA2P2	annexin A2 pseudogene 2 [Source:HGNC Symbol;Acc:HGNC:539]	chr9	33624274	33625293	+	1020	chr9:33624274-33625293	123.824	188.036	48.5711	69.9967	79.4137	72.9901	42.482	32.7749	37.9091	37.4237	73.3421	-0.57519	0.213451	-2.69471	0.00704496	0.830222
348	ENSG00000155465.19	SLC7A7	solute carrier family 7 member 7 [Source:HGNC Symbol;Acc:HGNC:11065]	chr14;chr14;chr14;chr14;chr14;chr14;chr14;chr14;chr14;chr14;chr14;chr14;chr14;chr14;chr14;chr14;chr14;chr14;chr14;chr14;chr14;chr14;chr14;chr14;chr14;chr14;chr14;chr14;chr14;chr14;chr14;chr14;chr14;chr14;chr14;chr14;chr14;chr14;chr14;chr14;chr14;chr14;chr14;chr14;chr14;chr14;chr14;chr14;chr14;chr14;chr14;chr14;chr14;chr14;chr14;chr14;chr14;chr14;chr14;chr14;chr14;chr14;chr14;chr14;chr14;chr14;chr…	22773222;22773222;22773222;22773222;22773225;22773253;22773290;22773316;22773573;22773573;22773635;22773933;22773933;22773933;22773933;22773933;22773933;22773933;22773933;22773933;22773933;22773933;22774354;22774354;22774354;22774354;22774354;22774354;22774354;22774354;22774354;22774354;22775444;22775444;22775444;22775444;22775444;22775444;22775444;22775444;22775444;22775444;22775444;22775833;227…	22773716;22773716;22773716;22773716;22773716;22773716;22773716;22773716;22773716;22773716;22773716;22774116;22774116;22774116;22774116;22774116;22774116;22774116;22774116;22774116;22774116;22774116;22774503;22774503;22774503;22774503;22774503;22774503;22774503;22774503;22774503;22774503;22775540;22775540;22775799;22775540;22775540;22775540;22775540;22775540;22775540;22775540;22775540;22775936;227…	-;-;-;-;-;-;-;-;-;-;-;-;-;-;-;-;-;-;-;-;-;-;-;-;-;-;-;-;-;-;-;-;-;-;-;-;-;-;-;-;-;-;-;-;-;-;-;-;-;-;-;-;-;-;-;-;-;-;-;-;-;-;-;-;-;-;-;-;-;-;-;-;-;-;-;-;-;-;-;-;-;-;-;-;-;-;-;-;-;-;-;-;-;-;-;-;-;-;-;-;-;-;-;-;-;-;-;-;-;-;-;-;-;-;-;-;-;-;-;-;-;-;-;-;-;-;-;-;-;-;-;-;-;-;-;-	5131	chr14:22773222-22829820	167.526	174.226	194.969	225.636	181.99	185.283	150.409	215.138	113.727	123.612	173.251	-0.485466	0.179997	-2.69708	0.00699502	0.830222
349	ENSG00000259803.7	SLC22A31	solute carrier family 22 member 31 [Source:HGNC Symbol;Acc:HGNC:27091]	chr16;chr16;chr16;chr16;chr16;chr16;chr16;chr16;chr16;chr16;chr16;chr16;chr16;chr16;chr16;chr16;chr16;chr16;chr16;chr16;chr16;chr16;chr16;chr16;chr16;chr16;chr16;chr16;chr16;chr16;chr16;chr16	89195761;89195761;89196151;89196347;89197298;89197298;89197298;89197298;89198122;89198122;89198122;89198122;89198442;89198442;89198442;89198442;89198652;89198652;89198652;89198652;89199023;89199023;89199105;89199412;89199413;89199413;89199413;89199713;89199713;89199713;89199772;89201262	89196305;89196305;89196305;89196386;89197409;89197409;89197409;89197409;89198336;89198336;89198336;89198336;89198550;89198550;89198550;89198550;89198867;89198797;89198840;89198797;89199191;89199191;89199191;89199655;89199567;89199567;89199567;89200121;89199816;89200121;89200318;89201651	-;-;-;-;-;-;-;-;-;-;-;-;-;-;-;-;-;-;-;-;-;-;-;-;-;-;-;-;-;-;-;-	2646	chr16:89195761-89201651	164.405	154.041	241.487	251.988	264.712	220.093	251.447	273.964	165.717	163.303	215.116	-0.454122	0.168466	-2.69562	0.00702575	0.830222
350	ENSG00000233927.5	RPS28	ribosomal protein S28 [Source:HGNC Symbol;Acc:HGNC:10418]	chr19;chr19;chr19;chr19;chr19;chr19;chr19;chr19;chr19;chr19;chr19;chr19	8321158;8321495;8321496;8321634;8321656;8321656;8321656;8321953;8321953;8322272;8322272;8322272	8321569;8321569;8321569;8321703;8322091;8322492;8321703;8322091;8322091;8323340;8322396;8322946	+;+;+;+;+;+;+;+;+;+;+;+	2119	chr19:8321158-8323340	3965.48	3027.7	4560.89	3899.23	4314.81	3729.23	4166.68	4659.91	3597.03	2721.72	3864.27	-0.323719	0.120047	-2.69659	0.00700539	0.830222
351	ENSG00000124440.15	HIF3A	hypoxia inducible factor 3 subunit alpha [Source:HGNC Symbol;Acc:HGNC:15825]	chr19;chr19;chr19;chr19;chr19;chr19;chr19;chr19;chr19;chr19;chr19;chr19;chr19;chr19;chr19;chr19;chr19;chr19;chr19;chr19;chr19;chr19;chr19;chr19;chr19;chr19;chr19;chr19;chr19;chr19;chr19;chr19;chr19;chr19;chr19;chr19;chr19;chr19;chr19;chr19;chr19;chr19;chr19;chr19;chr19;chr19;chr19;chr19;chr19;chr19;chr19;chr19;chr19;chr19;chr19;chr19;chr19;chr19;chr19;chr19;chr19;chr19;chr19;chr19;chr19;chr19;chr…	46297046;46297046;46297046;46297046;46298298;46298390;46298394;46298422;46298426;46298433;46298458;46303599;46303849;46303849;46303898;46303898;46303898;46303898;46303898;46303898;46303898;46303898;46303898;46303898;46303898;46303898;46305042;46305086;46305099;46305245;46305245;46305245;46305245;46305245;46305245;46305245;46305245;46305245;46305245;46308221;46308221;46308221;46308221;46308221;463…	46297102;46297102;46297102;46297102;46298514;46298514;46298514;46298514;46298514;46298514;46298514;46303687;46304088;46304088;46304088;46304088;46304088;46304088;46304088;46304088;46304187;46304088;46304088;46304088;46304088;46304088;46305135;46305390;46305135;46305390;46305390;46305390;46305390;46305390;46305390;46305390;46305390;46305390;46305390;46308305;46308305;46308305;46308305;46308305;463…	+;+;+;+;+;+;+;+;+;+;+;+;+;+;+;+;+;+;+;+;+;+;+;+;+;+;+;+;+;+;+;+;+;+;+;+;+;+;+;+;+;+;+;+;+;+;+;+;+;+;+;+;+;+;+;+;+;+;+;+;+;+;+;+;+;+;+;+;+;+;+;+;+;+;+;+;+;+;+;+;+;+;+;+;+;+;+;+;+;+;+;+;+;+;+;+;+;+;+;+;+;+;+;+;+;+;+;+;+;+;+;+;+;+;+;+;+;+;+;+;+;+;+;+;+;+;+;+;+;+;+;+;+;+;+;+;+;+;+;+;+;+;+;+;+;+;+;+;+;+;+;+;+;+;+;+	8371	chr19:46297046-46343433	1040.54	813.761	1367.52	1225.35	1354.44	1209.39	1194.09	1271.5	1052.79	957.139	1148.65	-0.321911	0.119331	-2.69764	0.00698333	0.830222
352	ENSG00000162496.9	DHRS3	dehydrogenase/reductase 3 [Source:HGNC Symbol;Acc:HGNC:17693]	chr1;chr1;chr1;chr1;chr1;chr1;chr1;chr1;chr1;chr1;chr1;chr1;chr1;chr1;chr1;chr1	12567910;12568392;12572728;12572728;12578718;12578718;12579293;12579293;12579768;12580523;12580523;12580523;12595986;12616560;12616560;12617154	12568424;12568424;12572853;12572853;12578956;12578956;12579412;12579412;12580666;12580666;12580666;12580666;12596308;12616696;12616795;12618210	-;-;-;-;-;-;-;-;-;-;-;-;-;-;-;-	3515	chr1:12567910-12618210	406.849	403.694	430.299	447.155	504.057	400.884	374.3	395.82	343.348	317.534	402.394	-0.393106	0.145949	-2.69345	0.00707174	0.83101
353	ENSG00000253507.5	AC104257.1	novel transcript	chr8;chr8;chr8;chr8;chr8;chr8;chr8;chr8;chr8;chr8;chr8;chr8;chr8;chr8	131308545;131308545;131310472;131310553;131310553;131312556;131312556;131312556;131315760;131315760;131315760;131317334;131317334;131317334	131308671;131308671;131310712;131310712;131310712;131312748;131312748;131312729;131315883;131315883;131315883;131317632;131317506;131317583	+;+;+;+;+;+;+;+;+;+;+;+;+;+	984	chr8:131308545-131317632	316.323	319.768	25.3117	37.0571	22.0594	35.9336	6.88897	21.0095	11.9143	5.67026	80.1935	-0.583978	0.217216	-2.68847	0.00717807	0.841093
354	ENSG00000186174.12	BCL9L	BCL9 like [Source:HGNC Symbol;Acc:HGNC:23688]	chr11;chr11;chr11;chr11;chr11;chr11;chr11;chr11;chr11;chr11;chr11;chr11;chr11;chr11;chr11;chr11;chr11;chr11;chr11;chr11;chr11;chr11;chr11;chr11;chr11;chr11;chr11	118893875;118897746;118899917;118899917;118899937;118900619;118900619;118900619;118902774;118902990;118902990;118902990;118903236;118903236;118907483;118907483;118907483;118908270;118908270;118908270;118908417;118909914;118909914;118911254;118918826;118925238;118925238	118899508;118899508;118900198;118900198;118900198;118900761;118902908;118902908;118902908;118903074;118903074;118903074;118903452;118903452;118907602;118907602;118907602;118908625;118908655;118908655;118908655;118910015;118910904;118911293;118918879;118925453;118925608	-;-;-;-;-;-;-;-;-;-;-;-;-;-;-;-;-;-;-;-;-;-;-;-;-;-;-	10470	chr11:118893875-118925608	6563.7	5140.72	6013.24	5656.56	6174.42	5397.9	5704.06	6074.27	5202.21	4084.85	5601.19	-0.298335	0.111008	-2.68752	0.00719843	0.841093
355	ENSG00000248905.10	FMN1	formin 1 [Source:HGNC Symbol;Acc:HGNC:3768]	chr15;chr15;chr15;chr15;chr15;chr15;chr15;chr15;chr15;chr15;chr15;chr15;chr15;chr15;chr15;chr15;chr15;chr15;chr15;chr15;chr15;chr15;chr15;chr15;chr15;chr15;chr15;chr15;chr15;chr15;chr15;chr15;chr15;chr15;chr15;chr15;chr15;chr15;chr15;chr15;chr15;chr15;chr15;chr15;chr15;chr15;chr15;chr15;chr15;chr15;chr15;chr15;chr15;chr15;chr15;chr15;chr15;chr15;chr15;chr15;chr15;chr15;chr15;chr15;chr15;chr15;chr…	32765544;32765546;32774151;32774310;32774323;32776835;32776835;32776835;32776835;32776835;32798804;32798804;32798804;32798804;32798804;32804281;32804281;32804281;32804281;32804281;32810895;32857015;32857015;32857015;32857015;32857015;32857015;32860680;32888172;32888172;32888172;32888172;32888172;32898834;32898834;32898834;32898834;32899795;32899807;32899979;32899979;32899979;32899979;32901911;329…	32774354;32774354;32774354;32774354;32774354;32776919;32776919;32776919;32776919;32776919;32798953;32798953;32798953;32798953;32798953;32804332;32804332;32804332;32804332;32804332;32811111;32857107;32857107;32857107;32857107;32857107;32857107;32860837;32888254;32888292;32888292;32888292;32888292;32898893;32898893;32898893;32898893;32900125;32900252;32900125;32900125;32900125;32900125;32902040;329…	-;-;-;-;-;-;-;-;-;-;-;-;-;-;-;-;-;-;-;-;-;-;-;-;-;-;-;-;-;-;-;-;-;-;-;-;-;-;-;-;-;-;-;-;-;-;-;-;-;-;-;-;-;-;-;-;-;-;-;-;-;-;-;-;-;-;-;-;-;-;-;-;-;-;-;-;-;-;-;-;-;-;-;-;-;-;-;-;-;-;-;-;-;-;-;-;-;-;-;-;-;-;-;-;-	20270	chr15:32765544-33194714	236.202	258.151	174.446	275.869	184.196	208.864	141.224	133.621	124.558	125.88	186.301	-0.491648	0.183001	-2.68659	0.00721855	0.841093
356	ENSG00000092758.18	COL9A3	collagen type IX alpha 3 chain [Source:HGNC Symbol;Acc:HGNC:2219]	chr20;chr20;chr20;chr20;chr20;chr20;chr20;chr20;chr20;chr20;chr20;chr20;chr20;chr20;chr20;chr20;chr20;chr20;chr20;chr20;chr20;chr20;chr20;chr20;chr20;chr20;chr20;chr20;chr20;chr20;chr20;chr20;chr20;chr20;chr20;chr20;chr20;chr20;chr20;chr20;chr20;chr20;chr20;chr20;chr20;chr20;chr20;chr20;chr20;chr20;chr20;chr20;chr20;chr20;chr20;chr20;chr20;chr20;chr20;chr20;chr20;chr20;chr20;chr20;chr20;chr20;chr…	62816244;62817050;62817443;62817567;62817567;62817790;62818518;62818518;62818518;62818518;62819222;62819222;62819222;62819222;62819929;62819929;62819929;62819929;62821181;62821181;62821181;62821181;62821507;62821507;62821507;62821507;62821757;62821757;62821757;62821757;62822111;62822111;62822111;62822111;62822591;62822591;62822591;62822591;62822609;62824445;62824445;62824445;62824445;62824445;628…	62816317;62817142;62817635;62817635;62817635;62817869;62818553;62818553;62818553;62818553;62819293;62819293;62819293;62819293;62819982;62819982;62819982;62819982;62821216;62821216;62821216;62821216;62821530;62821530;62821530;62821530;62821810;62821810;62821810;62821810;62822164;62822164;62822164;62822164;62822632;62822632;62822632;62822632;62822632;62824501;62824501;62824501;62824501;62824501;628…	+;+;+;+;+;+;+;+;+;+;+;+;+;+;+;+;+;+;+;+;+;+;+;+;+;+;+;+;+;+;+;+;+;+;+;+;+;+;+;+;+;+;+;+;+;+;+;+;+;+;+;+;+;+;+;+;+;+;+;+;+;+;+;+;+;+;+;+;+;+;+;+;+;+;+;+;+;+;+;+;+;+;+;+;+;+;+;+;+;+;+;+;+;+;+;+;+;+;+;+;+;+;+;+;+;+;+;+;+;+;+;+;+;+;+;+;+;+;+	4841	chr20:62816244-62841159	2206.98	2008.91	781.926	812.785	1037.89	941.011	729.082	658.018	776.595	791.568	1074.48	-0.308618	0.115002	-2.68359	0.00728364	0.846293
357	ENSG00000284138.1	ATP6V0CP4	ATPase H+ transporting V0 subunit c pseudogene 4 [Source:HGNC Symbol;Acc:HGNC:40002]	chr1	42952202	42952641	-	440	chr1:42952202-42952641	57.2295	46.7435	37.6255	39.5275	65.0751	34.8107	29.8522	34.4556	19.4961	20.4129	38.5229	-0.581777	0.217037	-2.68054	0.00735031	0.849269
358	ENSG00000112695.11	COX7A2	cytochrome c oxidase subunit 7A2 [Source:HGNC Symbol;Acc:HGNC:2288]	chr6;chr6;chr6;chr6;chr6;chr6;chr6;chr6;chr6;chr6;chr6;chr6;chr6;chr6;chr6;chr6;chr6;chr6;chr6;chr6;chr6;chr6;chr6;chr6;chr6;chr6;chr6;chr6;chr6	75237675;75237684;75237787;75237787;75237789;75237823;75240277;75240301;75240301;75240301;75240301;75240301;75240445;75241123;75241176;75241176;75241176;75241176;75241176;75241822;75243717;75243717;75243717;75243717;75243717;75243717;75243717;75243717;75250056	75237988;75237988;75237988;75237988;75237988;75237988;75240385;75240385;75240385;75240385;75240385;75240385;75241265;75241265;75241265;75241265;75241265;75241265;75241265;75241938;75243809;75243785;75243788;75243790;75243795;75243787;75244009;75243873;75250323	-;-;-;-;-;-;-;-;-;-;-;-;-;-;-;-;-;-;-;-;-;-;-;-;-;-;-;-;-	1922	chr6:75237675-75250323	2420.29	2704.75	1906.59	2182.25	2017.33	2242.48	2244.66	2011.03	2715.38	2593.57	2303.83	0.297167	0.110842	2.68099	0.00734048	0.849269
359	ENSG00000197093.11	GAL3ST4	galactose-3-O-sulfotransferase 4 [Source:HGNC Symbol;Acc:HGNC:24145]	chr7;chr7;chr7;chr7;chr7;chr7;chr7;chr7;chr7;chr7;chr7;chr7;chr7;chr7;chr7;chr7;chr7;chr7;chr7;chr7;chr7;chr7;chr7;chr7	100159244;100159244;100159244;100159646;100159816;100160729;100166502;100166502;100166502;100166533;100166599;100166971;100166971;100166971;100166971;100166971;100166971;100166971;100166971;100167921;100168108;100168108;100168546;100168546	100160959;100160959;100160959;100160959;100160959;100160959;100166805;100166805;100166805;100166805;100166805;100167283;100167283;100167230;100167283;100167283;100167283;100167284;100168112;100168069;100168135;100168142;100168613;100168617	-;-;-;-;-;-;-;-;-;-;-;-;-;-;-;-;-;-;-;-;-;-;-;-	3264	chr7:100159244-100168617	164.405	121.108	149.818	180.344	165.445	142.612	133.187	157.151	98.5637	88.456	140.109	-0.516229	0.192839	-2.677	0.00742849	0.854567
360	ENSG00000167797.8	CDK2AP2	cyclin dependent kinase 2 associated protein 2 [Source:HGNC Symbol;Acc:HGNC:30833]	chr11;chr11;chr11;chr11;chr11;chr11;chr11;chr11;chr11;chr11;chr11;chr11;chr11;chr11;chr11;chr11	67506497;67506512;67506620;67507053;67507211;67507365;67507365;67507365;67507592;67507592;67507592;67507592;67507592;67507860;67508001;67508001	67507012;67507012;67507012;67507497;67507497;67507497;67507497;67507497;67508076;67507689;67507689;67508649;67507689;67508158;67508091;67508162	-;-;-;-;-;-;-;-;-;-;-;-;-;-;-;-	2019	chr11:67506497-67508649	814.739	609.79	881.805	805.374	854.801	824.227	792.231	957.194	734.354	479.704	775.422	-0.407665	0.152307	-2.67659	0.00743748	0.854567
361	ENSG00000123095.6	BHLHE41	basic helix-loop-helix family member e41 [Source:HGNC Symbol;Acc:HGNC:16617]	chr12;chr12;chr12;chr12;chr12;chr12;chr12;chr12;chr12;chr12	26120030;26122958;26123630;26123630;26123988;26124072;26124519;26124519;26124718;26124718	26123168;26123168;26123768;26123741;26124179;26124179;26124582;26124582;26124899;26125037	-;-;-;-;-;-;-;-;-;-	3854	chr12:26120030-26125037	87.405	99.8611	56.7803	61.7618	61.7662	110.047	143.52	78.9958	165.717	149.695	101.555	0.563693	0.21076	2.67458	0.00748235	0.857341
362	ENSG00000026103.22	FAS	Fas cell surface death receptor [Source:HGNC Symbol;Acc:HGNC:11920]	chr10;chr10;chr10;chr10;chr10;chr10;chr10;chr10;chr10;chr10;chr10;chr10;chr10;chr10;chr10;chr10;chr10;chr10;chr10;chr10;chr10;chr10;chr10;chr10;chr10;chr10;chr10;chr10;chr10;chr10;chr10;chr10;chr10;chr10;chr10;chr10;chr10;chr10;chr10;chr10;chr10;chr10;chr10;chr10;chr10;chr10;chr10;chr10;chr10;chr10;chr10;chr10;chr10;chr10;chr10;chr10;chr10;chr10;chr10;chr10;chr10;chr10;chr10;chr10;chr10;chr10;chr…	88990531;88990582;88990687;88990731;88990778;88990798;88990852;88990852;88990852;88990877;88990877;88990960;88991020;88991288;88991428;88991431;88991443;88991448;89002580;89002754;89003029;89003029;89003029;89003029;89003029;89003029;89003029;89003029;89003029;89003029;89003029;89003029;89003029;89003029;89003029;89003029;89003029;89003029;89003029;89003029;89007700;89007700;89007700;89007700;890…	88990906;88990906;88990906;88990906;88990906;88990906;88990906;88990906;88990906;88990906;88990906;88991356;88991212;88991626;88991626;88991626;88991626;88991626;89002730;89002955;89003194;89003194;89003194;89003194;89003194;89003194;89003194;89003194;89003194;89003194;89003194;89003194;89003194;89003194;89003194;89003194;89003194;89003194;89003194;89003194;89007837;89007837;89007837;89007837;890…	+;+;+;+;+;+;+;+;+;+;+;+;+;+;+;+;+;+;+;+;+;+;+;+;+;+;+;+;+;+;+;+;+;+;+;+;+;+;+;+;+;+;+;+;+;+;+;+;+;+;+;+;+;+;+;+;+;+;+;+;+;+;+;+;+;+;+;+;+;+;+;+;+;+;+;+;+;+;+;+;+;+;+;+;+;+;+;+;+;+;+;+;+;+;+;+;+;+;+;+;+;+;+;+;+;+;+;+;+;+;+;+;+;+;+;+;+;+;+;+;+;+;+;+;+;+;+;+;+;+;+;+;+;+;+;+;+;+;+;+;+;+;+;+;+;+;+;+;+;+;+	5578	chr10:88990531-89017059	33.2971	48.8682	53.3598	71.6437	35.295	34.8107	98.7418	104.207	68.2364	72.5793	62.1039	0.570268	0.213496	2.67109	0.00756052	0.861525
363	ENSG00000110237.5	ARHGEF17	Rho guanine nucleotide exchange factor 17 [Source:HGNC Symbol;Acc:HGNC:21726]	chr11;chr11;chr11;chr11;chr11;chr11;chr11;chr11;chr11;chr11;chr11;chr11;chr11;chr11;chr11;chr11;chr11;chr11;chr11;chr11;chr11;chr11;chr11;chr11;chr11;chr11;chr11;chr11;chr11;chr11;chr11;chr11;chr11;chr11;chr11;chr11;chr11;chr11;chr11;chr11;chr11;chr11;chr11;chr11;chr11;chr11;chr11;chr11;chr11;chr11;chr11;chr11;chr11;chr11	73308276;73311565;73342924;73342996;73346883;73346883;73346883;73346883;73352830;73352830;73352830;73355533;73355533;73355861;73355861;73356175;73356175;73356477;73356709;73356709;73357025;73357025;73357025;73357242;73357242;73359834;73359834;73360320;73360320;73361088;73361088;73362040;73362040;73362433;73362433;73363206;73363206;73363747;73363747;73364172;73364172;73364214;73364452;73364452;733…	73311830;73311830;73343277;73343277;73346960;73346960;73347195;73346960;73353262;73353012;73353012;73355649;73355649;73355953;73355953;73356351;73356351;73356759;73356759;73356759;73357092;73357134;73357134;73357327;73357327;73359952;73359952;73360533;73360533;73361161;73361161;73362239;73362239;73362734;73362734;73363455;73363455;73363833;73363833;73364239;73364239;73364239;73365122;73364600;733…	+;+;+;+;+;+;+;+;+;+;+;+;+;+;+;+;+;+;+;+;+;+;+;+;+;+;+;+;+;+;+;+;+;+;+;+;+;+;+;+;+;+;+;+;+;+;+;+;+;+;+;+;+;+	9921	chr11:73308276-73369388	1178.93	1105.91	562.33	538.563	640.825	573.815	547.673	543.727	494.985	446.816	663.357	-0.332317	0.12439	-2.67157	0.00754963	0.861525
364	ENSG00000185803.11	SLC52A2	solute carrier family 52 member 2 [Source:HGNC Symbol;Acc:HGNC:30224]	chr8;chr8;chr8;chr8;chr8;chr8;chr8;chr8;chr8;chr8;chr8;chr8;chr8;chr8;chr8;chr8;chr8;chr8;chr8;chr8;chr8;chr8;chr8;chr8;chr8;chr8;chr8;chr8;chr8;chr8;chr8;chr8;chr8;chr8;chr8;chr8;chr8;chr8;chr8;chr8;chr8;chr8;chr8;chr8;chr8;chr8;chr8;chr8;chr8;chr8;chr8;chr8;chr8	144354135;144354644;144354653;144357251;144357251;144358557;144358565;144358577;144358581;144358593;144358593;144358595;144358596;144358613;144358990;144359012;144359184;144359184;144359184;144359184;144359184;144359184;144359184;144359184;144359184;144359184;144359184;144359188;144359623;144359623;144359623;144359623;144359623;144359623;144359623;144359623;144359623;144359623;144360115;144360172…	144354311;144354690;144354845;144357602;144357454;144358610;144358900;144358610;144358658;144358900;144358783;144359423;144358610;144359065;144359065;144359065;144359320;144359423;144359423;144359423;144359423;144359423;144359423;144359423;144359423;144359297;144359423;144359423;144360001;144359747;144360493;144359899;144360009;144360493;144360493;144360493;144360493;144359700;144360493;144360493…	+;+;+;+;+;+;+;+;+;+;+;+;+;+;+;+;+;+;+;+;+;+;+;+;+;+;+;+;+;+;+;+;+;+;+;+;+;+;+;+;+;+;+;+;+;+;+;+;+;+;+;+;+	3063	chr8:144354135-144361272	1507.74	1212.14	1590.53	1511.11	1646.73	1503.6	1370.9	1726.14	1332.23	1060.34	1446.15	-0.356436	0.133773	-2.66449	0.00771061	0.873278
365	ENSG00000166987.15	MBD6	methyl-CpG binding domain protein 6 [Source:HGNC Symbol;Acc:HGNC:20445]	chr12;chr12;chr12;chr12;chr12;chr12;chr12;chr12;chr12;chr12;chr12;chr12;chr12;chr12;chr12;chr12;chr12;chr12;chr12;chr12;chr12;chr12;chr12;chr12;chr12;chr12;chr12;chr12;chr12;chr12;chr12;chr12;chr12;chr12;chr12;chr12;chr12;chr12;chr12;chr12;chr12;chr12;chr12;chr12;chr12;chr12;chr12;chr12;chr12;chr12;chr12;chr12;chr12;chr12;chr12;chr12;chr12;chr12;chr12;chr12;chr12;chr12;chr12;chr12;chr12;chr12;chr…	57520710;57520965;57521048;57521680;57522824;57522840;57522842;57523063;57524029;57524029;57524029;57524029;57524029;57524029;57524029;57524029;57524280;57524280;57524280;57524280;57524280;57524280;57524280;57524319;57524630;57524630;57524720;57524720;57524720;57524720;57524720;57524720;57524720;57524720;57524953;57524953;57524953;57524953;57524953;57524953;57525348;57525348;57525348;57526311;575…	57520743;57521249;57521249;57521967;57523011;57523011;57523011;57523347;57524092;57524416;57524092;57524092;57524092;57524092;57524092;57524092;57524416;57524416;57524416;57524416;57524416;57524416;57524416;57524416;57524822;57524764;57524742;57524822;57524822;57524766;57524822;57524822;57524765;57524822;57525091;57525115;57525115;57525115;57524956;57525115;57525455;57526388;57525414;57526388;575…	+;+;+;+;+;+;+;+;+;+;+;+;+;+;+;+;+;+;+;+;+;+;+;+;+;+;+;+;+;+;+;+;+;+;+;+;+;+;+;+;+;+;+;+;+;+;+;+;+;+;+;+;+;+;+;+;+;+;+;+;+;+;+;+;+;+;+;+;+	5566	chr12:57520710-57530148	849.077	734.085	931.744	980.777	1073.19	1025.23	892.121	1112.66	906.569	641.873	914.733	-0.385148	0.144588	-2.66377	0.00772701	0.873278
366	ENSG00000064666.15	CNN2	calponin 2 [Source:HGNC Symbol;Acc:HGNC:2156]	chr19;chr19;chr19;chr19;chr19;chr19;chr19;chr19;chr19;chr19;chr19;chr19;chr19;chr19;chr19;chr19;chr19;chr19;chr19;chr19;chr19;chr19;chr19;chr19;chr19;chr19;chr19;chr19;chr19;chr19;chr19;chr19;chr19;chr19;chr19;chr19;chr19;chr19;chr19;chr19;chr19;chr19;chr19;chr19;chr19;chr19;chr19;chr19;chr19;chr19;chr19;chr19;chr19;chr19;chr19;chr19;chr19;chr19;chr19;chr19;chr19;chr19;chr19;chr19;chr19	1026586;1026608;1026610;1026618;1026629;1026629;1026631;1026662;1026691;1026691;1026977;1030943;1031071;1031071;1031071;1031071;1031071;1031071;1031071;1031071;1031071;1032392;1032392;1032392;1032392;1032392;1032392;1032392;1032392;1032392;1032392;1032559;1032559;1032559;1032559;1032559;1032559;1032559;1032559;1032559;1032559;1036067;1036130;1036130;1036130;1036130;1036130;1036416;1036416;1036416…	1026724;1026724;1026724;1026724;1026724;1026724;1026724;1026724;1026724;1026724;1027074;1031192;1031192;1031192;1031192;1031192;1031192;1031192;1031192;1031192;1031192;1032458;1032458;1032458;1032458;1032458;1032458;1032458;1032458;1032458;1032458;1032696;1032696;1032669;1032696;1032696;1032921;1032696;1032663;1032696;1032695;1036246;1036246;1036246;1036246;1036246;1036246;1036562;1036677;1036688…	+;+;+;+;+;+;+;+;+;+;+;+;+;+;+;+;+;+;+;+;+;+;+;+;+;+;+;+;+;+;+;+;+;+;+;+;+;+;+;+;+;+;+;+;+;+;+;+;+;+;+;+;+;+;+;+;+;+;+;+;+;+;+;+;+	3640	chr19:1026586-1039068	20557.9	17888.9	17017	15542.6	15339	14526.2	14912.3	16237	13485.9	10976.5	15648.3	-0.273971	0.102819	-2.6646	0.00770788	0.873278
367	ENSG00000130684.14	ZNF337	zinc finger protein 337 [Source:HGNC Symbol;Acc:HGNC:15809]	chr20;chr20;chr20;chr20;chr20;chr20;chr20;chr20;chr20;chr20;chr20;chr20;chr20;chr20	25673195;25674215;25676949;25685567;25685567;25685567;25685996;25685996;25685996;25686391;25686391;25686391;25696759;25696759	25677037;25677037;25677037;25685662;25685662;25685662;25686249;25686122;25686122;25686466;25686466;25686957;25696815;25696853	-;-;-;-;-;-;-;-;-;-;-;-;-;-	4855	chr20:25673195-25696853	482.809	564.109	465.872	444.685	484.203	460.399	602.784	550.45	610.878	636.203	530.239	0.357959	0.134513	2.66114	0.00778755	0.877722
368	ENSG00000100092.23	SH3BP1	SH3 domain binding protein 1 [Source:HGNC Symbol;Acc:HGNC:10824]	chr22;chr22;chr22;chr22;chr22;chr22;chr22;chr22;chr22;chr22;chr22;chr22;chr22;chr22;chr22;chr22;chr22;chr22;chr22;chr22;chr22;chr22;chr22;chr22;chr22;chr22;chr22;chr22;chr22;chr22;chr22;chr22;chr22;chr22;chr22;chr22;chr22;chr22;chr22;chr22;chr22;chr22;chr22;chr22;chr22;chr22;chr22;chr22;chr22;chr22;chr22;chr22;chr22;chr22;chr22;chr22;chr22;chr22;chr22;chr22;chr22;chr22;chr22;chr22;chr22;chr22;chr…	37634654;37639050;37639669;37639695;37640386;37641126;37641126;37641126;37641374;37641374;37641374;37641374;37641382;37642539;37642539;37642539;37642539;37642539;37642895;37642895;37642895;37642895;37642899;37643098;37643098;37643098;37643098;37643098;37643455;37643644;37643644;37643644;37643644;37643644;37643714;37644637;37644637;37644637;37644637;37644637;37644637;37644637;37644870;37644870;376…	37634853;37639846;37639846;37639846;37641168;37641168;37641168;37641168;37641478;37641478;37641478;37641478;37641478;37642615;37642737;37642615;37642615;37642615;37643006;37643006;37643006;37643006;37643006;37643174;37643174;37643174;37643174;37643174;37643788;37643788;37643788;37643788;37643788;37643788;37643788;37644705;37644705;37644705;37644705;37644705;37644705;37644705;37645055;37644960;376…	+;+;+;+;+;+;+;+;+;+;+;+;+;+;+;+;+;+;+;+;+;+;+;+;+;+;+;+;+;+;+;+;+;+;+;+;+;+;+;+;+;+;+;+;+;+;+;+;+;+;+;+;+;+;+;+;+;+;+;+;+;+;+;+;+;+;+;+;+;+;+;+;+;+;+;+;+;+;+;+;+;+;+;+;+;+;+;+;+;+;+;+;+;+;+;+;+;+;+;+;+;+;+;+;+;+;+;+;+;+;+;+	4892	chr22:37634654-37656119	548.362	423.878	542.491	495.741	478.688	535.635	510.932	536.163	410.502	332.277	481.467	-0.392133	0.147423	-2.65993	0.00781578	0.878511
369	ENSG00000112419.14	PHACTR2	phosphatase and actin regulator 2 [Source:HGNC Symbol;Acc:HGNC:20956]	chr6;chr6;chr6;chr6;chr6;chr6;chr6;chr6;chr6;chr6;chr6;chr6;chr6;chr6;chr6;chr6;chr6;chr6;chr6;chr6;chr6;chr6;chr6;chr6;chr6;chr6;chr6;chr6;chr6;chr6;chr6;chr6;chr6;chr6;chr6;chr6;chr6;chr6;chr6;chr6;chr6;chr6;chr6;chr6;chr6;chr6;chr6;chr6;chr6;chr6;chr6;chr6;chr6;chr6;chr6;chr6;chr6;chr6;chr6;chr6;chr6;chr6;chr6;chr6;chr6;chr6;chr6;chr6;chr6;chr6;chr6;chr6;chr6;chr6;chr6;chr6;chr6;chr6;chr6;chr6…	143536845;143608180;143608185;143677965;143677983;143678019;143678024;143678048;143678068;143678173;143712016;143712016;143712016;143712016;143712016;143712016;143712016;143712016;143712016;143748928;143748985;143748985;143748985;143748985;143748985;143748985;143748985;143748985;143748985;143753754;143753754;143753754;143753754;143753754;143753754;143753754;143753754;143753754;143755305;143760401…	143537207;143608322;143608322;143678209;143678209;143678209;143678209;143678209;143678209;143678209;143712183;143712336;143712183;143712183;143712183;143712183;143712183;143712183;143712183;143749065;143749065;143749065;143749065;143749065;143749065;143749065;143749065;143749065;143749065;143753912;143753912;143753912;143754138;143753912;143753912;143753912;143753912;143753912;143755499;143760640…	+;+;+;+;+;+;+;+;+;+;+;+;+;+;+;+;+;+;+;+;+;+;+;+;+;+;+;+;+;+;+;+;+;+;+;+;+;+;+;+;+;+;+;+;+;+;+;+;+;+;+;+;+;+;+;+;+;+;+;+;+;+;+;+;+;+;+;+;+;+;+;+;+;+;+;+;+;+;+;+;+;+;+;+;+;+;+;+	11224	chr6:143536845-143831185	3590.89	4010.38	2467.55	2747.99	3023.24	3165.53	2046.02	2527.87	2552.91	2491.51	2862.39	-0.275402	0.103585	-2.65871	0.00784402	0.879295
370	ENSG00000155367.15	PPM1J	protein phosphatase, Mg2+/Mn2+ dependent 1J [Source:HGNC Symbol;Acc:HGNC:20785]	chr1;chr1;chr1;chr1;chr1;chr1;chr1;chr1;chr1;chr1;chr1;chr1;chr1;chr1;chr1;chr1;chr1;chr1;chr1;chr1;chr1;chr1;chr1;chr1;chr1;chr1;chr1;chr1;chr1;chr1;chr1;chr1;chr1;chr1;chr1;chr1;chr1;chr1;chr1	112709994;112709994;112709998;112710460;112710460;112710460;112710744;112710744;112710744;112711008;112711008;112711008;112711266;112711266;112711266;112711971;112711971;112711971;112711993;112712345;112712345;112712345;112712345;112712744;112712744;112712744;112712744;112712921;112713497;112713497;112713497;112713497;112714058;112714234;112714634;112714976;112714976;112714976;112714976	112710310;112710072;112710310;112710611;112710611;112710611;112710851;112710851;112710851;112711071;112711071;112711071;112711384;112711384;112711474;112712055;112712055;112712055;112712055;112712457;112712457;112712457;112712460;112713031;112712803;112713031;112713031;112713031;112713611;112713611;112713611;112713611;112715291;112714727;112714727;112715328;112715303;112715477;112715255	-;-;-;-;-;-;-;-;-;-;-;-;-;-;-;-;-;-;-;-;-;-;-;-;-;-;-;-;-;-;-;-;-;-;-;-;-;-;-	2874	chr1:112709994-112715477	386.039	410.068	332.473	354.101	352.95	298.698	319.189	255.476	218.79	240.419	316.82	-0.421311	0.158586	-2.65667	0.00789169	0.87987
371	ENSG00000128591.15	FLNC	filamin C [Source:HGNC Symbol;Acc:HGNC:3756]	chr7;chr7;chr7;chr7;chr7;chr7;chr7;chr7;chr7;chr7;chr7;chr7;chr7;chr7;chr7;chr7;chr7;chr7;chr7;chr7;chr7;chr7;chr7;chr7;chr7;chr7;chr7;chr7;chr7;chr7;chr7;chr7;chr7;chr7;chr7;chr7;chr7;chr7;chr7;chr7;chr7;chr7;chr7;chr7;chr7;chr7;chr7;chr7;chr7;chr7;chr7;chr7;chr7;chr7;chr7;chr7;chr7;chr7;chr7;chr7;chr7;chr7;chr7;chr7;chr7;chr7;chr7;chr7;chr7;chr7;chr7;chr7;chr7;chr7;chr7;chr7;chr7;chr7;chr7;chr7…	128830377;128830426;128835326;128835326;128837160;128837160;128837398;128837398;128837637;128837637;128837987;128837987;128838267;128838267;128838603;128838603;128840023;128840023;128840548;128840548;128840834;128840834;128841170;128841170;128841331;128841454;128841454;128842231;128842231;128842231;128842575;128842575;128842575;128842794;128842794;128842794;128843229;128843229;128843408;128843408…	128830989;128830989;128835574;128835574;128837257;128837257;128837548;128837548;128837755;128837755;128838064;128838064;128838429;128838429;128838803;128838803;128840160;128840160;128840674;128840674;128840970;128840970;128841363;128841363;128841567;128841567;128841567;128842374;128842374;128842374;128842698;128842698;128842698;128842858;128842954;128842954;128843319;128843319;128843577;128843577…	+;+;+;+;+;+;+;+;+;+;+;+;+;+;+;+;+;+;+;+;+;+;+;+;+;+;+;+;+;+;+;+;+;+;+;+;+;+;+;+;+;+;+;+;+;+;+;+;+;+;+;+;+;+;+;+;+;+;+;+;+;+;+;+;+;+;+;+;+;+;+;+;+;+;+;+;+;+;+;+;+;+;+;+;+;+;+;+;+;+;+;+;+;+;+;+;+;+;+	9280	chr7:128830377-128859274	670.105	604.478	437.824	560.797	533.837	353.721	383.486	446.242	314.104	294.853	459.945	-0.44097	0.165967	-2.65698	0.00788446	0.87987
372	ENSG00000196911.11	KPNA5	karyopherin subunit alpha 5 [Source:HGNC Symbol;Acc:HGNC:6398]	chr6;chr6;chr6;chr6;chr6;chr6;chr6;chr6;chr6;chr6;chr6;chr6;chr6;chr6;chr6;chr6;chr6;chr6;chr6;chr6;chr6;chr6;chr6;chr6;chr6;chr6;chr6;chr6;chr6;chr6;chr6;chr6;chr6;chr6;chr6	116681187;116681211;116681211;116681447;116689320;116689320;116689320;116692055;116692055;116692055;116692293;116692293;116692293;116698704;116698704;116698704;116702019;116702019;116705072;116705072;116716219;116716219;116722126;116722126;116724297;116724297;116725751;116725751;116726495;116726495;116729563;116729563;116732136;116732136;116741506	116681338;116681338;116681338;116681552;116689453;116689453;116689453;116692156;116692156;116692156;116692392;116692392;116692392;116698798;116698798;116698798;116702150;116702150;116705160;116705160;116716318;116716318;116722289;116722289;116724375;116724375;116725876;116725876;116726622;116726622;116729741;116729741;116741867;116732368;116741866	+;+;+;+;+;+;+;+;+;+;+;+;+;+;+;+;+;+;+;+;+;+;+;+;+;+;+;+;+;+;+;+;+;+;+	11418	chr6:116681187-116741867	594.146	740.459	534.282	567.385	544.866	599.642	615.414	537.004	691.029	827.857	625.208	0.362039	0.136421	2.65384	0.00795811	0.880158
[truncated: 60,297 more rows]
