# Supplementary material for: Matrix-free human pluripotent stem cell manufacturing by seed train approach and intermediate cryopreservation
Source: Stem Cell Res Ther. 2024 Mar 25;15:89. doi: 10.1186/s13287-024-03699-z (PMC10964510; doi:10.1186/s13287-024-03699-z)
Supplement: Supplementary file 6 — Additional file 6. RNAseq data summary: P5_vs_P1_2factor_m_DESeq2_result_overview. [file 13287_2024_3699_MOESM6_ESM.xlsx]

## Sheet: Result overview
Sort0	Gene ID	Gene name	Gene description	Chr	Start	End	Strand	Length	IGV coordinates	1: N3525 txt	2: N3527 txt	3: N3529 txt	4: N3662m txt	5: N3526 txt	6: N3528 txt	7: N3661m txt	8: N3663m txt	Base mean	log2(FC)	StdErr	Wald-Stats	P-value	P-adj
1	ENSG00000008311.15	AASS	aminoadipate-semialdehyde synthase [Source:HGNC Symbol;Acc:HGNC:17366]	chr7;chr7;chr7;chr7;chr7;chr7;chr7;chr7;chr7;chr7;chr7;chr7;chr7;chr7;chr7;chr7;chr7;chr7;chr7;chr7;chr7;chr7;chr7;chr7;chr7;chr7;chr7;chr7;chr7;chr7;chr7;chr7;chr7;chr7;chr7;chr7;chr7;chr7;chr7;chr7;chr7;chr7;chr7;chr7;chr7;chr7;chr7;chr7;chr7;chr7;chr7;chr7;chr7;chr7;chr7;chr7;chr7;chr7;chr7;chr7;chr7;chr7;chr7;chr7;chr7;chr7;chr7;chr7;chr7;chr7;chr7;chr7;chr7;chr7;chr7;chr7;chr7;chr7;chr7;chr7…	122073549;122075647;122076133;122076149;122076303;122076303;122077836;122077838;122077838;122077838;122077838;122077838;122077838;122078862;122078862;122078862;122078862;122078862;122078862;122078862;122079149;122079597;122079597;122079597;122079597;122079597;122079597;122081500;122081500;122081500;122081500;122081500;122081500;122082788;122082788;122082788;122086012;122086012;122086012;122086012…	122076607;122076607;122076607;122076607;122076607;122076607;122078014;122078014;122078014;122078014;122078014;122078014;122078014;122078950;122078950;122078950;122078950;122078950;122079712;122078950;122079327;122079690;122079712;122079712;122079712;122079712;122079712;122081595;122081595;122081595;122081595;122081595;122081595;122082891;122082872;122082891;122086179;122086179;122086179;122086179…	-;-;-;-;-;-;-;-;-;-;-;-;-;-;-;-;-;-;-;-;-;-;-;-;-;-;-;-;-;-;-;-;-;-;-;-;-;-;-;-;-;-;-;-;-;-;-;-;-;-;-;-;-;-;-;-;-;-;-;-;-;-;-;-;-;-;-;-;-;-;-;-;-;-;-;-;-;-;-;-;-;-;-;-;-;-;-;-;-;-;-;-;-;-;-;-;-;-;-;-;-;-;-;-;-;-;-;-;-;-;-;-;-;-;-;-;-;-	6664	chr7:122073549-122144255	17766.1	20453.3	15484	17055.6	4897.91	4504.3	4706.47	5005.44	11234.1	-1.57413	0.0785119	-20.0496	2.03436e-89	8.16428e-85
2	ENSG00000120156.21	TEK	TEK receptor tyrosine kinase [Source:HGNC Symbol;Acc:HGNC:11724]	chr9;chr9;chr9;chr9;chr9;chr9;chr9;chr9;chr9;chr9;chr9;chr9;chr9;chr9;chr9;chr9;chr9;chr9;chr9;chr9;chr9;chr9;chr9;chr9;chr9;chr9;chr9;chr9;chr9;chr9;chr9;chr9;chr9;chr9;chr9;chr9;chr9;chr9;chr9;chr9;chr9;chr9;chr9;chr9;chr9;chr9;chr9;chr9;chr9;chr9;chr9;chr9;chr9;chr9;chr9;chr9;chr9;chr9;chr9;chr9;chr9;chr9;chr9;chr9;chr9;chr9;chr9;chr9;chr9;chr9;chr9;chr9;chr9;chr9;chr9;chr9;chr9;chr9;chr9;chr9…	27109141;27109149;27109416;27109450;27109453;27157831;27157831;27157831;27168495;27168495;27168495;27168495;27169477;27169477;27169477;27169477;27169495;27172616;27172616;27172616;27172616;27172616;27173222;27173222;27173222;27173222;27173222;27180240;27183459;27183459;27183459;27183459;27183459;27185485;27185485;27185485;27185485;27185485;27190529;27190529;27190529;27190529;27190529;27191929;271…	27109642;27109642;27109642;27109642;27109642;27158142;27158142;27158142;27168605;27168605;27168605;27168605;27169629;27169629;27169629;27169629;27169629;27172747;27172747;27172747;27172747;27172747;27173362;27173362;27173362;27173362;27173362;27180368;27183610;27183610;27183610;27183610;27183610;27185629;27185629;27185629;27185629;27185629;27190690;27190690;27190690;27190690;27190690;27191965;271…	+;+;+;+;+;+;+;+;+;+;+;+;+;+;+;+;+;+;+;+;+;+;+;+;+;+;+;+;+;+;+;+;+;+;+;+;+;+;+;+;+;+;+;+;+;+;+;+;+;+;+;+;+;+;+;+;+;+;+;+;+;+;+;+;+;+;+;+;+;+;+;+;+;+;+;+;+;+;+;+;+;+;+;+;+;+;+;+;+;+;+;+;+;+;+;+;+;+;+	4804	chr9:27109141-27230174	392.926	354.3	282.608	250.297	44.3355	34.9899	25.3451	25.3207	176.265	-1.64312	0.105435	-15.5842	9.3223e-55	1.87061e-50
3	ENSG00000164265.9	SCGB3A2	secretoglobin family 3A member 2 [Source:HGNC Symbol;Acc:HGNC:18391]	chr5;chr5;chr5;chr5;chr5;chr5;chr5;chr5;chr5;chr5;chr5;chr5	147870682;147871498;147872018;147878711;147881446;147881446;147881446;147881446;147882027;147882027;147882027;147882027	147870754;147871679;147872321;147878858;147881648;147881648;147881648;147881648;147882191;147882190;147882191;147882190	+;+;+;+;+;+;+;+;+;+;+;+	1075	chr5:147870682-147882191	362.916	805.531	456.434	856.04	86.3375	69.9797	70.5255	72.5093	347.534	-1.55827	0.105314	-14.7964	1.5443e-49	2.06586e-45
4	ENSG00000013297.12	CLDN11	claudin 11 [Source:HGNC Symbol;Acc:HGNC:8514]	chr3;chr3;chr3;chr3;chr3;chr3;chr3;chr3;chr3;chr3;chr3;chr3;chr3;chr3;chr3;chr3;chr3;chr3;chr3;chr3;chr3;chr3;chr3;chr3;chr3	170418868;170418875;170421218;170421218;170421240;170421280;170423163;170423163;170423163;170423163;170423163;170423163;170432524;170432524;170432524;170432524;170432524;170433187;170434845;170434845;170437251;170437251;170437465;170454290;170454290	170419292;170419292;170421337;170421337;170421337;170421337;170423327;170423327;170423742;170423327;170423327;170423327;170432613;170432781;170434691;170434092;170432781;170433426;170434963;170434963;170437715;170437620;170437620;170454733;170454733	+;+;+;+;+;+;+;+;+;+;+;+;+;+;+;+;+;+;+;+;+;+;+;+;+	4321	chr3:170418868-170454733	153.541	167.123	170.462	138.292	535.526	419.878	558.694	429.301	321.602	1.19679	0.092452	12.945	2.50831e-38	2.51658e-34
5	ENSG00000133710.16	SPINK5	serine peptidase inhibitor Kazal type 5 [Source:HGNC Symbol;Acc:HGNC:15464]	chr5;chr5;chr5;chr5;chr5;chr5;chr5;chr5;chr5;chr5;chr5;chr5;chr5;chr5;chr5;chr5;chr5;chr5;chr5;chr5;chr5;chr5;chr5;chr5;chr5;chr5;chr5;chr5;chr5;chr5;chr5;chr5;chr5;chr5;chr5;chr5;chr5;chr5;chr5;chr5;chr5;chr5;chr5;chr5;chr5;chr5;chr5;chr5;chr5;chr5;chr5;chr5;chr5;chr5;chr5;chr5;chr5;chr5;chr5;chr5;chr5;chr5;chr5;chr5;chr5;chr5;chr5;chr5;chr5;chr5;chr5;chr5;chr5;chr5;chr5;chr5;chr5;chr5;chr5;chr5…	148025683;148063863;148063972;148063972;148063980;148063980;148063980;148063984;148065347;148065347;148065347;148065347;148065347;148065347;148065347;148070323;148070323;148070323;148070323;148070323;148070380;148070380;148072148;148072148;148072148;148072148;148072148;148072148;148072148;148086405;148086405;148086405;148086405;148086405;148086405;148088542;148088542;148088542;148088542;148088542…	148025786;148064099;148064099;148064099;148064099;148064099;148064099;148064099;148065475;148065372;148065372;148065372;148065372;148065372;148065372;148070450;148070450;148070450;148070450;148070450;148070450;148070450;148072220;148072220;148072220;148072220;148072220;148072201;148072220;148086532;148086532;148086532;148086532;148086532;148086532;148088605;148088605;148088605;148088605;148088605…	+;+;+;+;+;+;+;+;+;+;+;+;+;+;+;+;+;+;+;+;+;+;+;+;+;+;+;+;+;+;+;+;+;+;+;+;+;+;+;+;+;+;+;+;+;+;+;+;+;+;+;+;+;+;+;+;+;+;+;+;+;+;+;+;+;+;+;+;+;+;+;+;+;+;+;+;+;+;+;+;+;+;+;+;+;+;+;+;+;+;+;+;+;+;+;+;+;+;+;+;+;+;+;+;+;+;+;+;+;+;+;+;+;+;+;+;+;+;+;+;+;+;+;+;+;+;+;+;+;+;+;+;+;+;+;+;+;+;+;+;+;+;+;+;+;+;+;+;+;+;+;+;+;+;+;+;+;+;+;+;+;+;+;+;+;+;+;+;+;+;+;+;+;+;+;+	4474	chr5:148025683-148137382	139.583	154.589	105.417	138.292	23.3345	11.0944	9.91765	12.6604	74.3609	-1.20828	0.104667	-11.544	7.91658e-31	6.35417e-27
6	ENSG00000179344.16	HLA-DQB1	major histocompatibility complex, class II, DQ beta 1 [Source:HGNC Symbol;Acc:HGNC:4944]	chr6;chr6;chr6;chr6;chr6;chr6;chr6;chr6;chr6;chr6;chr6;chr6;chr6;chr6;chr6;chr6;chr6;chr6;chr6;chr6;chr6;chr6;chr6;chr6;chr6;chr6;chr6;chr6;chr6;chr6;chr6;chr6;chr6;chr6;chr6;chr6	32659467;32659467;32659467;32659467;32659467;32659467;32659886;32659886;32660107;32660377;32660859;32661347;32661347;32661347;32661347;32661347;32661967;32661967;32661967;32661967;32661967;32661967;32662354;32664798;32664798;32664798;32664798;32664798;32666499;32666499;32666499;32666499;32666499;32666499;32666499;32668268	32660249;32660249;32660249;32660249;32660249;32660249;32660249;32660097;32660249;32660440;32660882;32661457;32661457;32661457;32661457;32665067;32662085;32662248;32662248;32662248;32662248;32662248;32662450;32665067;32665067;32665067;32665067;32665067;32666638;32666670;32666694;32666684;32666652;32666664;32666638;32668383	-;-;-;-;-;-;-;-;-;-;-;-;-;-;-;-;-;-;-;-;-;-;-;-;-;-;-;-;-;-;-;-;-;-;-;-	4904	chr6:32659467-32668383	286.145	284.944	355.503	380.589	759.537	738.201	844.102	765.376	551.8	0.941791	0.0913609	10.3085	6.45195e-25	4.31549e-21
7	ENSG00000186439.14	TRDN	triadin [Source:HGNC Symbol;Acc:HGNC:12261]	chr6;chr6;chr6;chr6;chr6;chr6;chr6;chr6;chr6;chr6;chr6;chr6;chr6;chr6;chr6;chr6;chr6;chr6;chr6;chr6;chr6;chr6;chr6;chr6;chr6;chr6;chr6;chr6;chr6;chr6;chr6;chr6;chr6;chr6;chr6;chr6;chr6;chr6;chr6;chr6;chr6;chr6;chr6;chr6;chr6;chr6;chr6;chr6;chr6;chr6;chr6;chr6;chr6;chr6;chr6;chr6;chr6;chr6;chr6;chr6;chr6;chr6;chr6;chr6;chr6;chr6;chr6;chr6;chr6;chr6;chr6;chr6;chr6;chr6;chr6;chr6;chr6;chr6;chr6;chr6…	123216339;123221487;123224093;123252412;123255081;123255867;123259624;123260612;123265318;123267707;123269849;123271139;123272964;123273337;123274641;123278318;123279056;123316457;123331879;123337619;123349475;123352539;123366135;123366135;123375605;123375605;123377716;123377716;123377866;123377866;123381370;123381370;123382118;123382118;123388522;123388522;123393624;123393624;123438063;123438063…	123218740;123221522;123224131;123252435;123255125;123255902;123259662;123260638;123265338;123267751;123269866;123271186;123273011;123273363;123274670;123278347;123279082;123316495;123331929;123337669;123352586;123352586;123366182;123366182;123375631;123375631;123377742;123377742;123377898;123377898;123381390;123381390;123382147;123382147;123388551;123388551;123393677;123393677;123438125;123438122…	-;-;-;-;-;-;-;-;-;-;-;-;-;-;-;-;-;-;-;-;-;-;-;-;-;-;-;-;-;-;-;-;-;-;-;-;-;-;-;-;-;-;-;-;-;-;-;-;-;-;-;-;-;-;-;-;-;-;-;-;-;-;-;-;-;-;-;-;-;-;-;-;-;-;-;-;-;-;-;-;-;-;-;-;-;-;-;-;-;-;-	9767	chr6:123216339-123637093	166.802	259.04	232.142	301.728	19.8343	26.4557	58.4039	29.9245	136.791	-1.06994	0.104244	-10.2638	1.02604e-24	5.88242e-21
8	ENSG00000187193.9	MT1X	metallothionein 1X [Source:HGNC Symbol;Acc:HGNC:7405]	chr16;chr16;chr16;chr16;chr16;chr16;chr16;chr16;chr16	56682470;56682470;56682470;56682481;56683165;56683165;56683165;56683958;56683958	56682568;56684196;56682568;56682568;56683230;56683386;56683603;56684196;56684196	+;+;+;+;+;+;+;+;+	1727	chr16:56682470-56684196	207.978	219.766	130.089	235.439	33.835	47.791	52.8941	35.6792	120.434	-1.06812	0.10578	-10.0976	5.66333e-24	2.84101e-20
9	ENSG00000182718.17	ANXA2	annexin A2 [Source:HGNC Symbol;Acc:HGNC:537]	chr15;chr15;chr15;chr15;chr15;chr15;chr15;chr15;chr15;chr15;chr15;chr15;chr15;chr15;chr15;chr15;chr15;chr15;chr15;chr15;chr15;chr15;chr15;chr15;chr15;chr15;chr15;chr15;chr15;chr15;chr15;chr15;chr15;chr15;chr15;chr15;chr15;chr15;chr15;chr15;chr15;chr15;chr15;chr15;chr15;chr15;chr15;chr15;chr15;chr15;chr15;chr15;chr15;chr15;chr15;chr15;chr15;chr15;chr15;chr15;chr15;chr15;chr15;chr15;chr15;chr15;chr…	60347134;60347151;60347332;60347337;60347337;60347342;60349075;60349075;60349075;60349075;60349075;60349075;60351192;60351193;60351193;60351193;60351193;60351193;60351193;60351193;60351724;60351724;60351724;60351724;60351724;60351724;60351724;60351724;60351733;60351733;60351782;60351787;60352379;60352383;60352383;60352383;60352383;60352383;60352383;60352383;60352383;60352383;60352383;60352383;603…	60347689;60347689;60347689;60347689;60347689;60347689;60349197;60349197;60349197;60349197;60349197;60349197;60351251;60351553;60351251;60351251;60351251;60351251;60351251;60351251;60351819;60351819;60351819;60351819;60351819;60351819;60351819;60351819;60351819;60351819;60351819;60351819;60352476;60352476;60352476;60352476;60352476;60352476;60352476;60352476;60352476;60352476;60352476;60352476;603…	-;-;-;-;-;-;-;-;-;-;-;-;-;-;-;-;-;-;-;-;-;-;-;-;-;-;-;-;-;-;-;-;-;-;-;-;-;-;-;-;-;-;-;-;-;-;-;-;-;-;-;-;-;-;-;-;-;-;-;-;-;-;-;-;-;-;-;-;-;-;-;-;-;-;-;-;-;-;-;-;-;-;-;-;-;-;-;-;-;-;-;-;-;-;-;-;-;-;-;-;-;-;-;-;-;-;-;-;-;-;-;-;-;-;-;-;-;-;-;-;-;-;-;-;-;-;-;-;-;-;-;-;-;-;-;-;-;-;-;-;-;-;-;-;-;-;-;-;-;-;-;-;-;-;-;-;-;-;-;-;-;-;-;-;-;-;-;-;-;-;-;-;-;-;-;-;-;-;-;-;-;-;-;-;-;-;-;-;-;-;-;-;-;-;-;-;-;-;-;-…	8814	chr15:60347134-60402883	1499.82	1606.05	1313.23	1590.93	843.541	809.034	749.333	730.848	1142.85	-0.773088	0.0805342	-9.59949	8.03382e-22	3.58237e-18
10	ENSG00000234444.10	ZNF736	zinc finger protein 736 [Source:HGNC Symbol;Acc:HGNC:32467]	chr7;chr7;chr7;chr7;chr7;chr7;chr7;chr7;chr7;chr7;chr7;chr7;chr7;chr7;chr7;chr7;chr7;chr7;chr7;chr7;chr7;chr7;chr7;chr7;chr7;chr7;chr7	64307459;64307538;64307981;64308157;64308461;64308461;64308461;64310059;64310278;64310828;64312808;64312808;64312808;64313873;64313873;64313873;64313961;64314014;64336259;64336259;64336259;64336259;64336887;64336887;64336887;64348090;64348090	64307682;64307868;64308315;64308315;64308625;64308791;64308625;64310482;64310473;64311037;64312851;64312851;64312851;64314153;64314153;64314017;64314153;64314153;64336385;64336385;64336285;64336385;64336982;64337362;64336982;64356634;64349639	+;+;+;+;+;+;+;+;+;+;+;+;+;+;+;+;+;+;+;+;+;+;+;+;+;+;+	11183	chr7:64307459-64356634	108.177	182.999	124.482	146.292	309.182	476.203	660.074	760.772	346.023	0.981997	0.105773	9.284	1.63228e-20	6.55066e-17
11	ENSG00000131398.15	KCNC3	potassium voltage-gated channel subfamily C member 3 [Source:HGNC Symbol;Acc:HGNC:6235]	chr19;chr19;chr19;chr19;chr19;chr19;chr19;chr19;chr19;chr19;chr19;chr19;chr19;chr19;chr19;chr19;chr19;chr19	50311937;50311937;50311942;50313639;50316033;50316033;50320223;50320593;50320593;50320593;50320593;50322975;50322975;50322975;50328213;50328213;50328213;50333469	50314990;50316091;50314990;50314990;50316091;50316091;50320349;50320784;50320784;50320784;50320784;50324082;50324082;50324082;50329248;50329377;50329246;50333515	-;-;-;-;-;-;-;-;-;-;-;-;-;-;-;-;-;-	6794	chr19:50311937-50333515	20.2395	20.8903	21.3077	16.0007	57.1694	133.986	120.114	113.943	62.9563	0.854305	0.102684	8.31973	8.81613e-17	3.21644e-13
12	ENSG00000175077.6	RTP1	receptor transporter protein 1 [Source:HGNC Symbol;Acc:HGNC:28580]	chr3;chr3	187197486;187199551	187197787;187201462	+;+	2214	chr3:187197486-187201462	26.5207	55.1505	52.7086	66.2888	4.66689	4.26706	1.10196	3.45282	26.7697	-0.708675	0.0915937	-7.73716	1.01664e-14	3.39997e-11
13	ENSG00000286456.1	AC016769.5	novel transcript	chr7;chr7;chr7	64612535;64613420;64614499	64612572;64614330;64614834	+;+;+	1285	chr7:64612535-64614834	35.5936	26.7396	39.2511	27.4298	81.6706	111.797	132.235	130.056	73.0967	0.799166	0.105337	7.58675	3.2804e-14	1.01269e-10
14	ENSG00000120162.10	MOB3B	MOB kinase activator 3B [Source:HGNC Symbol;Acc:HGNC:23825]	chr9;chr9;chr9;chr9;chr9;chr9	27325209;27359024;27359034;27421092;27455133;27529555	27330616;27359236;27359236;27421714;27455748;27529814	-;-;-;-;-;-	7120	chr9:27325209-27529814	1762.23	1585.16	1605.93	1604.65	2427.95	2302.5	2417.7	2322.6	2003.59	0.470877	0.0663914	7.09245	1.31761e-12	3.77703e-09
15	ENSG00000242759.8	LINC00882	long intergenic non-protein coding RNA 882 [Source:HGNC Symbol;Acc:HGNC:48568]	chr3;chr3;chr3;chr3;chr3;chr3;chr3;chr3;chr3;chr3;chr3;chr3;chr3;chr3;chr3;chr3;chr3;chr3;chr3;chr3;chr3;chr3;chr3;chr3;chr3;chr3;chr3;chr3;chr3;chr3;chr3;chr3;chr3;chr3;chr3;chr3;chr3;chr3;chr3;chr3;chr3;chr3;chr3;chr3;chr3;chr3;chr3;chr3;chr3;chr3;chr3;chr3;chr3;chr3;chr3;chr3;chr3;chr3;chr3;chr3;chr3;chr3;chr3;chr3;chr3;chr3;chr3;chr3;chr3;chr3;chr3;chr3;chr3;chr3;chr3;chr3;chr3;chr3;chr3;chr3…	106449775;106500717;106557279;106630469;106631817;106809285;106811414;106812770;106830686;106836811;106837621;106837622;106837622;106837622;106838327;106838327;106838329;106838330;106839475;106839475;106839475;106839475;106839475;106839475;106839475;106839475;106839475;106842893;106842893;106842894;106842894;106842894;106842894;106842894;106842894;106842894;106842907;106842907;106842907;106842907…	106450097;106500813;106557391;106630531;106631873;106811014;106811624;106812861;106833050;106838782;106838782;106838782;106838782;106838782;106838782;106838782;106838782;106838782;106839592;106839592;106839592;106839592;106839592;106839592;106839592;106839592;106839592;106843067;106843067;106843067;106843067;106843067;106843067;106843067;106843067;106843067;106843067;106843067;106843067;106843067…	-;-;-;-;-;-;-;-;-;-;-;-;-;-;-;-;-;-;-;-;-;-;-;-;-;-;-;-;-;-;-;-;-;-;-;-;-;-;-;-;-;-;-;-;-;-;-;-;-;-;-;-;-;-;-;-;-;-;-;-;-;-;-;-;-;-;-;-;-;-;-;-;-;-;-;-;-;-;-;-;-;-;-;-;-;-;-;-;-;-;-;-;-;-;-;-;-;-;-;-;-;-;-;-;-;-;-;-;-;-;-;-;-;-;-;-;-;-;-;-;-;-;-;-;-;-;-;-;-;-;-;-;-;-;-;-;-;-;-;-;-;-;-;-;-;-;-;-;-;-;-;-;-;-;-;-;-;-;-;-;-;-;-;-;-;-;-;-;-;-;-;-;-;-;-;-;-;-;-;-;-;-;-;-;-;-;-;-;-;-;-;-;-;-;-;-;-;-;-;-…	19150	chr3:106449775-107240671	73.281	86.9038	77.3807	61.7171	22.1678	22.1887	17.6314	20.717	47.7484	-0.72634	0.104174	-6.97237	3.11645e-12	8.33795e-09
16	ENSG00000197747.9	S100A10	S100 calcium binding protein A10 [Source:HGNC Symbol;Acc:HGNC:10487]	chr1;chr1;chr1;chr1;chr1;chr1;chr1;chr1;chr1;chr1;chr1;chr1;chr1	151982915;151982918;151983232;151984077;151985158;151986099;151986099;151986099;151986099;151992523;151993752;151993752;151993752	151983324;151983324;151983324;151984183;151985335;151986251;151986251;151986251;151986251;151992578;151993824;151993829;151993859	-;-;-;-;-;-;-;-;-;-;-;-;-	1012	chr1:151982915-151993859	1206.69	1354.53	1106.88	1364.63	803.872	851.704	840.796	816.018	1043.14	-0.50949	0.0758586	-6.71631	1.86383e-11	4.67495e-08
17	ENSG00000272602.6	ZNF595	zinc finger protein 595 [Source:HGNC Symbol;Acc:HGNC:27196]	chr4;chr4;chr4;chr4;chr4;chr4;chr4;chr4;chr4;chr4;chr4;chr4;chr4;chr4;chr4;chr4	53286;53295;53304;53321;53329;59430;59430;59430;59430;60058;60058;60058;67840;85731;85731;85731	53491;53491;53491;53491;53491;59556;59556;59556;59556;60514;60153;60153;68500;88208;87523;87521	+;+;+;+;+;+;+;+;+;+;+;+;+;+;+;+	3929	chr4:53286-88208	64.906	70.1915	59.4374	68.5746	99.1715	195.431	239.125	265.868	132.838	0.703055	0.105256	6.67947	2.39813e-11	5.66128e-08
18	ENSG00000226673.2	LINC01108	long intergenic non-protein coding RNA 1108 [Source:HGNC Symbol;Acc:HGNC:49234]	chr6;chr6;chr6;chr6;chr6	14280127;14283048;14283945;14285056;14285056	14283188;14283188;14284180;14285454;14285145	-;-;-;-;-	3697	chr6:14280127-14285454	705.592	1245.06	1258.28	1870.94	248.512	488.151	295.325	285.433	799.662	-0.645614	0.100746	-6.40832	1.47137e-10	3.14513e-07
19	ENSG00000242082.2	SLC5A4-AS1	SLC5A4 antisense RNA 1 [Source:HGNC Symbol;Acc:HGNC:53163]	chr22;chr22;chr22;chr22;chr22;chr22;chr22;chr22;chr22;chr22	32205115;32205165;32207136;32207136;32229090;32268288;32268288;32269357;32269357;32276685	32205247;32205247;32207276;32207276;32229372;32268579;32268579;32273615;32273507;32278382	+;+;+;+;+;+;+;+;+;+	6806	chr22:32205115-32278382	85.8435	48.4656	79.6236	73.1462	192.509	132.279	160.886	180.698	119.181	0.673073	0.105061	6.4065	1.48902e-10	3.14513e-07
20	ENSG00000152779.14	SLC16A12	solute carrier family 16 member 12 [Source:HGNC Symbol;Acc:HGNC:23094]	chr10;chr10;chr10;chr10;chr10;chr10;chr10;chr10;chr10;chr10;chr10	89430299;89436060;89438604;89441108;89443756;89462379;89462503;89534501;89535442;89555882;89556524	89433326;89436319;89439183;89441251;89443859;89462624;89462624;89534640;89535594;89555981;89556641	-;-;-;-;-;-;-;-;-;-;-	4873	chr10:89430299-89556641	235.197	212.246	211.956	204.581	392.019	352.459	338.302	383.264	291.253	0.57379	0.0907312	6.32407	2.54768e-10	5.11217e-07
21	ENSG00000198417.7	MT1F	metallothionein 1F [Source:HGNC Symbol;Acc:HGNC:7398]	chr16;chr16;chr16;chr16;chr16;chr16;chr16;chr16;chr16	56657731;56657959;56658012;56658675;56658675;56659073;56659073;56659234;56660422	56659303;56658086;56658086;56658740;56658782;56659303;56659305;56659273;56660698	+;+;+;+;+;+;+;+;+	1852	chr16:56657731-56660698	36.2916	60.1642	19.0648	46.8593	2.33345	3.41364	7.71373	3.45282	22.4117	-0.529081	0.0858143	-6.16542	7.02979e-10	1.34343e-06
22	ENSG00000141096.6	DPEP3	dipeptidase 3 [Source:HGNC Symbol;Acc:HGNC:23029]	chr16;chr16;chr16;chr16;chr16;chr16;chr16;chr16;chr16;chr16;chr16;chr16;chr16;chr16;chr16;chr16;chr16;chr16;chr16;chr16;chr16;chr16	67975663;67975664;67976093;67976093;67976700;67976700;67977270;67977270;67977653;67977653;67977938;67977938;67978267;67978267;67978497;67978497;67978573;67979639;67979639;67980094;67980094;67980094	67976001;67976001;67976228;67976228;67976775;67976775;67977354;67977354;67977829;67977829;67978007;67978007;67978408;67978408;67978626;67978626;67978626;67979765;67979765;67980508;67980549;67980499	-;-;-;-;-;-;-;-;-;-;-;-;-;-;-;-;-;-;-;-;-;-	1738	chr16:67975663-67980549	159.125	125.342	145.79	146.292	280.014	261.144	258.961	217.528	199.274	0.576391	0.0966626	5.96291	2.4778e-09	4.51995e-06
23	ENSG00000128285.4	MCHR1	melanin concentrating hormone receptor 1 [Source:HGNC Symbol;Acc:HGNC:4479]	chr22;chr22;chr22;chr22;chr22;chr22;chr22;chr22;chr22	40678750;40679273;40679273;40680107;40680949;40680949;40680949;40680949;40681503	40679734;40679404;40679734;40680216;40681124;40682083;40681412;40682814;40682083	+;+;+;+;+;+;+;+;+	2961	chr22:40678750-40682814	132.604	111.972	108.782	139.435	211.177	217.62	262.267	224.434	176.036	0.590003	0.100018	5.89896	3.65808e-09	6.38287e-06
24	ENSG00000211459.2	MT-RNR1	mitochondrially encoded 12S rRNA [Source:HGNC Symbol;Acc:HGNC:7470]	chrM	648	1601	+	954	chrM:648-1601	66.3019	5.84929	78.5022	6.85746	12.834	2.56023	1.10196	0	21.7509	-0.474533	0.0826349	-5.74253	9.32749e-09	1.55971e-05
25	ENSG00000128610.12	FEZF1	FEZ family zinc finger 1 [Source:HGNC Symbol;Acc:HGNC:22788]	chr7;chr7;chr7;chr7;chr7;chr7;chr7;chr7;chr7;chr7;chr7	122301303;122301969;122302799;122302799;122303177;122303177;122303637;122303637;122304009;122304331;122310185	122302355;122302355;122302931;122302931;122303311;122303311;122303858;122304750;122304499;122304511;122310691	-;-;-;-;-;-;-;-;-;-;-	2942	chr7:122301303-122310691	73.9789	81.0545	72.8949	51.431	23.3345	28.1626	25.3451	18.4151	46.8271	-0.588833	0.103427	-5.6932	1.24678e-08	2.00143e-05
26	ENSG00000132718.9	SYT11	synaptotagmin 11 [Source:HGNC Symbol;Acc:HGNC:19239]	chr1;chr1;chr1;chr1	155859567;155867965;155880500;155881198	155859795;155868791;155880623;155885199	+;+;+;+	5182	chr1:155859567-155885199	532.509	546.491	438.491	513.167	775.871	809.887	753.741	717.037	635.899	0.474372	0.0835996	5.67433	1.39235e-08	2.14915e-05
27	ENSG00000250616.2	AC012645.1	novel transcript, antisense to YPEL3	chr16;chr16	30096430;30103457	30097419;30104116	+;+	1650	chr16:30096430-30104116	455.738	401.094	430.64	409.162	295.181	281.626	254.553	268.169	349.52	-0.488811	0.087306	-5.59882	2.15812e-08	3.12784e-05
28	ENSG00000101004.15	NINL	ninein like [Source:HGNC Symbol;Acc:HGNC:29163]	chr20;chr20;chr20;chr20;chr20;chr20;chr20;chr20;chr20;chr20;chr20;chr20;chr20;chr20;chr20;chr20;chr20;chr20;chr20;chr20;chr20;chr20;chr20;chr20;chr20;chr20;chr20;chr20;chr20;chr20;chr20;chr20;chr20;chr20;chr20;chr20;chr20;chr20;chr20;chr20;chr20;chr20;chr20;chr20;chr20;chr20;chr20;chr20;chr20;chr20;chr20;chr20;chr20;chr20;chr20;chr20;chr20;chr20;chr20;chr20;chr20;chr20;chr20;chr20;chr20	25452697;25452826;25452837;25455673;25455673;25455673;25455673;25458383;25458383;25458383;25458383;25461522;25461522;25461522;25462383;25462383;25462383;25462383;25467389;25467389;25467389;25469991;25469991;25469991;25476043;25478923;25478923;25478923;25480161;25480161;25481838;25481968;25481968;25488983;25489244;25489244;25489244;25489875;25489875;25489875;25489875;25491351;25491351;25491351;254…	25453642;25453642;25453642;25455786;25455786;25455786;25455786;25458529;25458976;25458529;25458529;25461635;25461635;25461635;25462541;25462742;25462541;25462541;25467458;25467458;25467458;25470095;25470095;25470095;25477089;25479027;25479206;25479206;25480267;25480267;25482100;25482100;25482100;25489324;25489324;25489324;25489324;25489985;25489985;25489985;25489985;25491525;25491525;25491525;254…	-;-;-;-;-;-;-;-;-;-;-;-;-;-;-;-;-;-;-;-;-;-;-;-;-;-;-;-;-;-;-;-;-;-;-;-;-;-;-;-;-;-;-;-;-;-;-;-;-;-;-;-;-;-;-;-;-;-;-;-;-;-;-;-;-	6030	chr20:25452697-25585531	2654.87	2588.73	2886.64	3061.86	4070.7	3550.19	4572.03	4467.95	3481.62	0.464521	0.0829962	5.59689	2.18229e-08	3.12784e-05
29	ENSG00000198865.10	CCDC152	coiled-coil domain containing 152 [Source:HGNC Symbol;Acc:HGNC:34438]	chr5;chr5;chr5;chr5;chr5;chr5;chr5;chr5;chr5;chr5;chr5;chr5;chr5;chr5;chr5;chr5	42756818;42756818;42759120;42759120;42762443;42762443;42769597;42769597;42779458;42783474;42796829;42796829;42799375;42799375;42799659;42799659	42756885;42756885;42759208;42759208;42762548;42762548;42769665;42769665;42779522;42783576;42796956;42796956;42799458;42799458;42802439;42800351	+;+;+;+;+;+;+;+;+;+;+;+;+;+;+;+	3493	chr5:42756818-42802439	300.103	292.465	302.794	365.731	217.011	154.467	173.008	177.245	247.853	-0.549961	0.0984539	-5.58598	2.32392e-08	3.21599e-05
30	ENSG00000280058.1	AL117378.2	TEC	chr6	131910191	131911527	+	1337	chr6:131910191-131911527	107.479	180.493	197.377	265.155	53.6693	114.357	51.7921	39.132	126.182	-0.561018	0.102728	-5.4612	4.72932e-08	6.19053e-05
31	ENSG00000099715.14	PCDH11Y	protocadherin 11 Y-linked [Source:HGNC Symbol;Acc:HGNC:15813]	chrY;chrY;chrY;chrY;chrY;chrY;chrY;chrY;chrY;chrY;chrY;chrY;chrY;chrY;chrY;chrY;chrY;chrY;chrY;chrY;chrY;chrY;chrY;chrY;chrY;chrY;chrY;chrY;chrY;chrY	5000226;5000296;5000390;5000400;5002688;5002688;5030899;5031906;5031906;5031906;5032670;5032670;5032670;5056088;5056090;5056090;5056889;5056889;5056889;5098215;5098215;5098215;5098215;5098215;5104344;5104344;5104344;5501057;5581775;5737272	5000605;5000605;5000605;5000605;5002758;5002758;5031067;5031947;5032011;5032011;5032728;5032728;5032728;5057459;5057459;5057459;5057088;5057459;5057459;5100707;5101437;5100707;5100707;5100707;5104700;5105444;5105459;5501255;5581798;5742224	+;+;+;+;+;+;+;+;+;+;+;+;+;+;+;+;+;+;+;+;+;+;+;+;+;+;+;+;+;+	11672	chrY:5000226-5742224	143.072	114.479	148.033	130.292	261.346	213.353	211.577	237.094	182.406	0.537074	0.0983791	5.45924	4.78188e-08	6.19053e-05
32	ENSG00000121904.17	CSMD2	CUB and Sushi multiple domains 2 [Source:HGNC Symbol;Acc:HGNC:19290]	chr1;chr1;chr1;chr1;chr1;chr1;chr1;chr1;chr1;chr1;chr1;chr1;chr1;chr1;chr1;chr1;chr1;chr1;chr1;chr1;chr1;chr1;chr1;chr1;chr1;chr1;chr1;chr1;chr1;chr1;chr1;chr1;chr1;chr1;chr1;chr1;chr1;chr1;chr1;chr1;chr1;chr1;chr1;chr1;chr1;chr1;chr1;chr1;chr1;chr1;chr1;chr1;chr1;chr1;chr1;chr1;chr1;chr1;chr1;chr1;chr1;chr1;chr1;chr1;chr1;chr1;chr1;chr1;chr1;chr1;chr1;chr1;chr1;chr1;chr1;chr1;chr1;chr1;chr1;chr1…	33513999;33513999;33513999;33514009;33519465;33519465;33519465;33519465;33519812;33519812;33519812;33519812;33521463;33521463;33521463;33521463;33523307;33523307;33523307;33523307;33524882;33524882;33524882;33524882;33527196;33527196;33527196;33527196;33533050;33533050;33533050;33533050;33533796;33533796;33533796;33533796;33537022;33537022;33537022;33537022;33537436;33537436;33537436;33537436;335…	33516570;33516570;33516570;33516570;33519677;33519677;33519677;33519677;33519950;33519950;33519950;33519950;33521550;33521550;33521550;33521550;33523419;33523419;33523419;33523419;33525043;33525043;33525043;33525043;33527258;33527258;33527258;33527258;33533229;33533229;33533229;33533229;33533907;33533907;33533907;33533907;33537095;33537095;33537095;33537095;33537609;33537609;33537609;33537609;335…	-;-;-;-;-;-;-;-;-;-;-;-;-;-;-;-;-;-;-;-;-;-;-;-;-;-;-;-;-;-;-;-;-;-;-;-;-;-;-;-;-;-;-;-;-;-;-;-;-;-;-;-;-;-;-;-;-;-;-;-;-;-;-;-;-;-;-;-;-;-;-;-;-;-;-;-;-;-;-;-;-;-;-;-;-;-;-;-;-;-;-;-;-;-;-;-;-;-;-;-;-;-;-;-;-;-;-;-;-;-;-;-;-;-;-;-;-;-;-;-;-;-;-;-;-;-;-;-;-;-;-;-;-;-;-;-;-;-;-;-;-;-;-;-;-;-;-;-;-;-;-;-;-;-;-;-;-;-;-;-;-;-;-;-;-;-;-;-;-;-;-;-;-;-;-;-;-;-;-;-;-;-;-;-;-;-;-;-;-;-;-;-;-;-;-;-;-;-;-;-…	18157	chr1:33513999-34165842	611.373	482.149	593.252	441.163	728.035	907.176	880.467	954.13	699.718	0.513421	0.0944049	5.4385	5.37297e-08	6.53418e-05
33	ENSG00000249518.1	AC011352.2	formyl peptide receptor 3 pseudogene	chr5	147851644	147852659	-	1016	chr5:147851644-147852659	23.7291	29.2465	12.3361	33.1444	1.16672	4.26706	0	2.30188	13.274	-0.424413	0.0780194	-5.43985	5.33269e-08	6.53418e-05
34	ENSG00000178222.13	RNF212	ring finger protein 212 [Source:HGNC Symbol;Acc:HGNC:27729]	chr4;chr4;chr4;chr4;chr4;chr4;chr4;chr4;chr4;chr4;chr4;chr4;chr4;chr4;chr4;chr4;chr4;chr4;chr4;chr4;chr4;chr4;chr4;chr4;chr4;chr4;chr4;chr4;chr4;chr4;chr4;chr4;chr4;chr4;chr4;chr4;chr4;chr4;chr4;chr4;chr4;chr4;chr4;chr4;chr4;chr4;chr4;chr4;chr4;chr4;chr4;chr4;chr4;chr4;chr4;chr4;chr4;chr4;chr4;chr4;chr4;chr4;chr4;chr4;chr4;chr4;chr4;chr4;chr4;chr4;chr4;chr4;chr4;chr4;chr4;chr4;chr4;chr4;chr4;chr4…	1056250;1056254;1056254;1056254;1056838;1056838;1056844;1056866;1056913;1058321;1058321;1058321;1058321;1058321;1058321;1071478;1071478;1072756;1072851;1072922;1073599;1073599;1073599;1073599;1073599;1073599;1073599;1073599;1073599;1073599;1079643;1079643;1079643;1079643;1079643;1079643;1079643;1081419;1081419;1081419;1081567;1081567;1081567;1081567;1081567;1081567;1081567;1085710;1085896;1085896…	1056503;1056496;1056503;1056503;1057004;1057004;1057004;1057004;1057004;1058393;1058393;1058393;1058393;1058393;1058427;1073193;1073140;1073193;1073140;1073140;1073662;1073662;1073662;1073662;1073662;1073662;1073754;1073662;1073662;1073662;1079688;1079688;1079688;1079688;1079688;1079688;1079688;1081467;1081467;1081467;1081619;1081619;1081619;1081619;1081957;1081957;1081603;1085954;1085954;1085954…	-;-;-;-;-;-;-;-;-;-;-;-;-;-;-;-;-;-;-;-;-;-;-;-;-;-;-;-;-;-;-;-;-;-;-;-;-;-;-;-;-;-;-;-;-;-;-;-;-;-;-;-;-;-;-;-;-;-;-;-;-;-;-;-;-;-;-;-;-;-;-;-;-;-;-;-;-;-;-;-;-;-;-;-;-;-;-;-;-;-;-	5005	chr4:1056250-1113564	99.8018	100.274	111.025	96.0044	179.675	163.001	179.62	196.811	140.776	0.538273	0.100363	5.36327	8.17276e-08	9.64674e-05
35	ENSG00000253230.9	MIR124-1HG	MIR124-1 host gene [Source:HGNC Symbol;Acc:HGNC:27231]	chr8;chr8;chr8;chr8;chr8;chr8;chr8;chr8;chr8;chr8;chr8;chr8;chr8;chr8;chr8;chr8;chr8;chr8;chr8;chr8;chr8;chr8;chr8;chr8;chr8;chr8;chr8;chr8;chr8;chr8;chr8;chr8;chr8;chr8;chr8;chr8;chr8;chr8;chr8	9899871;9899944;9900058;9900064;9900064;9900064;9900064;9900064;9900064;9900064;9900071;9900077;9900545;9900545;9900545;9900545;9900555;9900555;9900555;9900555;9900555;9900555;9900689;9900689;9900689;9900689;9900689;9903167;9903461;9903661;9904070;9904070;9904070;9904532;9904532;9904893;9905159;9905159;9905935	9900286;9900286;9900286;9900286;9900286;9900198;9900198;9900286;9900286;9903397;9900612;9900286;9903398;9900612;9900612;9901813;9900612;9900612;9901937;9900612;9901200;9903398;9903398;9903398;9903398;9903398;9903398;9903477;9903753;9903753;9904187;9904210;9904187;9904628;9904628;9905365;9905366;9905258;9906678	-;-;-;-;-;-;-;-;-;-;-;-;-;-;-;-;-;-;-;-;-;-;-;-;-;-;-;-;-;-;-;-;-;-;-;-;-;-;-	5339	chr8:9899871-9906678	1189.25	964.298	1208.93	867.469	736.203	664.807	718.478	748.112	887.193	-0.44644	0.0835313	-5.34459	9.06228e-08	0.000103911
36	ENSG00000242242.6	NECTIN3-AS1	NECTIN3 antisense RNA 1 [Source:HGNC Symbol;Acc:HGNC:40813]	chr3;chr3;chr3;chr3;chr3;chr3;chr3;chr3;chr3;chr3;chr3;chr3;chr3;chr3;chr3;chr3;chr3;chr3;chr3;chr3;chr3;chr3;chr3;chr3	110888384;110892123;110892140;110892366;110893138;110893138;110893138;110893765;111045388;111045780;111046902;111052504;111052504;111069264;111069264;111069264;111069264;111069264;111069264;111069790;111071070;111071492;111071492;111071492	110888926;110892603;110892603;110892603;110893830;110893476;110893830;110893830;111045909;111045909;111047031;111052659;111052659;111069471;111069471;111069471;111069390;111069471;111069471;111069959;111071363;111071553;111071524;111071524	-;-;-;-;-;-;-;-;-;-;-;-;-;-;-;-;-;-;-;-;-;-;-;-	3259	chr3:110888384-111071553	582.061	462.094	479.985	536.025	369.851	330.27	252.349	296.943	413.697	-0.508501	0.096433	-5.2731	1.3414e-07	0.000149536
37	ENSG00000026025.16	VIM	vimentin [Source:HGNC Symbol;Acc:HGNC:12692]	chr10;chr10;chr10;chr10;chr10;chr10;chr10;chr10;chr10;chr10;chr10;chr10;chr10;chr10;chr10;chr10;chr10;chr10;chr10;chr10;chr10;chr10;chr10;chr10;chr10;chr10;chr10;chr10;chr10;chr10;chr10;chr10;chr10;chr10;chr10;chr10;chr10;chr10;chr10;chr10;chr10;chr10;chr10;chr10;chr10;chr10;chr10;chr10;chr10	17228241;17228515;17228869;17229276;17229276;17229276;17229278;17229278;17229291;17230004;17230609;17230650;17230650;17230650;17230650;17230654;17233225;17233587;17233587;17233587;17233587;17233587;17233587;17233770;17233770;17233770;17233770;17233770;17233770;17233770;17234693;17234693;17234693;17234693;17234693;17234693;17235169;17235169;17235169;17235169;17235846;17235846;17235846;17236294;172…	17228524;17228676;17229027;17229870;17229750;17229985;17229985;17229985;17229985;17230710;17230710;17231093;17230710;17230710;17230710;17230710;17233682;17233682;17233682;17233682;17233682;17233682;17233682;17234124;17233931;17233931;17233931;17233931;17233931;17233931;17235034;17235085;17234818;17234818;17234818;17234818;17236379;17235389;17235389;17235389;17236379;17235889;17235889;17236379;172…	+;+;+;+;+;+;+;+;+;+;+;+;+;+;+;+;+;+;+;+;+;+;+;+;+;+;+;+;+;+;+;+;+;+;+;+;+;+;+;+;+;+;+;+;+;+;+;+;+	5176	chr10:17228241-17237593	1009.18	905.805	1162.95	1130.34	717.535	763.803	559.796	653.735	862.894	-0.478835	0.0919319	-5.20858	1.90287e-07	0.000206395
38	ENSG00000080503.24	SMARCA2	SWI/SNF related, matrix associated, actin dependent regulator of chromatin, subfamily a, member 2 [Source:HGNC Symbol;Acc:HGNC:11098]	chr9;chr9;chr9;chr9;chr9;chr9;chr9;chr9;chr9;chr9;chr9;chr9;chr9;chr9;chr9;chr9;chr9;chr9;chr9;chr9;chr9;chr9;chr9;chr9;chr9;chr9;chr9;chr9;chr9;chr9;chr9;chr9;chr9;chr9;chr9;chr9;chr9;chr9;chr9;chr9;chr9;chr9;chr9;chr9;chr9;chr9;chr9;chr9;chr9;chr9;chr9;chr9;chr9;chr9;chr9;chr9;chr9;chr9;chr9;chr9;chr9;chr9;chr9;chr9;chr9;chr9;chr9;chr9;chr9;chr9;chr9;chr9;chr9;chr9;chr9;chr9;chr9;chr9;chr9;chr9…	1980290;2015186;2015219;2015221;2015281;2015347;2015347;2015347;2015971;2016142;2016370;2017087;2017412;2017430;2017488;2017586;2017990;2021945;2027720;2028987;2028987;2028987;2028987;2028987;2028987;2028987;2028987;2028987;2028987;2028987;2028987;2028987;2028987;2028987;2028987;2028987;2028987;2032520;2032952;2032952;2032952;2032952;2032952;2032952;2032952;2032952;2032952;2032952;2032952;2032952…	1980386;2015404;2015404;2015404;2015404;2015404;2015404;2015404;2016143;2016213;2016424;2017207;2017497;2017502;2017799;2017799;2018039;2022117;2027775;2029030;2029036;2029247;2029247;2029247;2029247;2029247;2029247;2029042;2029247;2029031;2029247;2029247;2029247;2029247;2029247;2029051;2029247;2032642;2033081;2033081;2033081;2033081;2033081;2033081;2033081;2033081;2033081;2033081;2033081;2033188…	+;+;+;+;+;+;+;+;+;+;+;+;+;+;+;+;+;+;+;+;+;+;+;+;+;+;+;+;+;+;+;+;+;+;+;+;+;+;+;+;+;+;+;+;+;+;+;+;+;+;+;+;+;+;+;+;+;+;+;+;+;+;+;+;+;+;+;+;+;+;+;+;+;+;+;+;+;+;+;+;+;+;+;+;+;+;+;+;+;+;+;+;+;+;+;+;+;+;+;+;+;+;+;+;+;+;+;+;+;+;+;+;+;+;+;+;+;+;+;+;+;+;+;+;+;+;+;+;+;+;+;+;+;+;+;+;+;+;+;+;+;+;+;+;+;+;+;+;+;+;+;+;+;+;+;+;+;+;+;+;+;+;+;+;+;+;+;+;+;+;+;+;+;+;+;+;+;+;+;+;+;+;+;+;+;+;+;+;+;+;+;+;+;+;+;+;+;+;+;+…	18595	chr9:1980290-2193624	420.145	618.354	451.948	636.601	235.678	299.547	350.423	390.169	425.358	-0.500362	0.0979467	-5.10852	3.24698e-07	0.000342915
39	ENSG00000156925.12	ZIC3	Zic family member 3 [Source:HGNC Symbol;Acc:HGNC:12874]	chrX;chrX;chrX;chrX;chrX;chrX;chrX;chrX	137566127;137566518;137568805;137568902;137568902;137569891;137569891;137577122	137567751;137567751;137569065;137569065;137569065;137572102;137569995;137577691	+;+;+;+;+;+;+;+	4668	chrX:137566127-137577691	2663.24	2445.84	2369.64	1778.37	1835.26	1424.34	1186.81	1018.58	1840.26	-0.507106	0.0997772	-5.08238	3.72731e-07	0.00038355
40	ENSG00000168421.13	RHOH	ras homolog family member H [Source:HGNC Symbol;Acc:HGNC:686]	chr4;chr4;chr4;chr4;chr4;chr4;chr4;chr4;chr4;chr4;chr4;chr4;chr4;chr4;chr4;chr4;chr4;chr4;chr4;chr4;chr4;chr4;chr4;chr4;chr4;chr4;chr4;chr4;chr4;chr4;chr4;chr4;chr4;chr4;chr4;chr4;chr4;chr4;chr4;chr4;chr4;chr4;chr4;chr4;chr4;chr4;chr4;chr4;chr4;chr4;chr4;chr4;chr4;chr4;chr4;chr4;chr4;chr4;chr4;chr4;chr4;chr4;chr4;chr4;chr4;chr4;chr4;chr4;chr4;chr4;chr4;chr4;chr4;chr4;chr4;chr4;chr4;chr4;chr4;chr4…	40191053;40192967;40192967;40192967;40192968;40192990;40193046;40193649;40193663;40196907;40196907;40196907;40196907;40196907;40196989;40196995;40197031;40197033;40197034;40197058;40197061;40197101;40197121;40197121;40197121;40197245;40200344;40200345;40200512;40200512;40205693;40209463;40212664;40212664;40212664;40212664;40218043;40218147;40218147;40235177;40235177;40235193;40240128;40242714;402…	40191338;40193123;40193123;40193123;40193123;40193123;40193123;40193812;40193812;40197300;40197300;40197300;40197300;40197300;40197300;40197300;40197300;40197300;40197300;40197300;40197300;40197300;40197300;40197300;40197300;40197300;40200565;40200565;40200565;40200565;40205832;40209669;40212791;40212773;40212791;40212791;40218180;40218298;40218298;40235358;40235358;40235358;40240345;40242834;402…	+;+;+;+;+;+;+;+;+;+;+;+;+;+;+;+;+;+;+;+;+;+;+;+;+;+;+;+;+;+;+;+;+;+;+;+;+;+;+;+;+;+;+;+;+;+;+;+;+;+;+;+;+;+;+;+;+;+;+;+;+;+;+;+;+;+;+;+;+;+;+;+;+;+;+;+;+;+;+;+;+;+;+;+;+	6608	chr4:40191053-40246967	460.624	444.546	434.005	450.307	565.861	692.116	672.196	636.471	544.516	0.42073	0.083177	5.05825	4.23128e-07	0.000418439
41	ENSG00000120896.13	SORBS3	sorbin and SH3 domain containing 3 [Source:HGNC Symbol;Acc:HGNC:30907]	chr8;chr8;chr8;chr8;chr8;chr8;chr8;chr8;chr8;chr8;chr8;chr8;chr8;chr8;chr8;chr8;chr8;chr8;chr8;chr8;chr8;chr8;chr8;chr8;chr8;chr8;chr8;chr8;chr8;chr8;chr8;chr8;chr8;chr8;chr8;chr8;chr8;chr8;chr8;chr8;chr8;chr8;chr8;chr8;chr8;chr8;chr8;chr8;chr8;chr8;chr8;chr8;chr8;chr8;chr8;chr8;chr8;chr8;chr8;chr8;chr8;chr8;chr8;chr8;chr8;chr8;chr8;chr8;chr8;chr8;chr8;chr8;chr8;chr8;chr8;chr8;chr8;chr8;chr8;chr8…	22544986;22544990;22549906;22549906;22551695;22551927;22554248;22554451;22554452;22554452;22554452;22554452;22554863;22554863;22554863;22554863;22554863;22554898;22554908;22556686;22556715;22556715;22556715;22556715;22556715;22556715;22558129;22558129;22558129;22558129;22558129;22558129;22560931;22561335;22561335;22561335;22561335;22561335;22561335;22561865;22561865;22561865;22561865;22561865;225…	22545129;22545129;22550058;22550058;22552022;22552022;22554608;22554608;22554608;22554608;22554608;22554608;22554980;22554980;22554980;22554980;22554980;22554980;22554980;22556908;22556908;22556908;22556908;22556908;22556908;22556905;22558192;22558192;22558192;22558192;22558192;22558192;22561050;22561373;22561536;22561689;22561373;22561373;22561373;22561931;22561931;22561931;22561931;22561931;225…	+;+;+;+;+;+;+;+;+;+;+;+;+;+;+;+;+;+;+;+;+;+;+;+;+;+;+;+;+;+;+;+;+;+;+;+;+;+;+;+;+;+;+;+;+;+;+;+;+;+;+;+;+;+;+;+;+;+;+;+;+;+;+;+;+;+;+;+;+;+;+;+;+;+;+;+;+;+;+;+;+;+;+;+;+;+;+;+;+;+;+;+;+;+;+;+;+;+;+;+;+;+;+;+;+;+;+;+;+;+;+;+;+;+;+;+;+;+;+;+;+;+;+;+;+;+;+;+;+;+;+;+;+;+;+;+;+;+;+;+;+;+;+;+;+;+;+;+;+;+;+;+;+	6097	chr8:22544986-22575788	888.445	945.914	859.038	803.466	674.366	544.476	375.769	391.32	685.349	-0.515833	0.102018	-5.05629	4.27489e-07	0.000418439
42	ENSG00000198169.9	ZNF251	zinc finger protein 251 [Source:HGNC Symbol;Acc:HGNC:13045]	chr8;chr8;chr8;chr8;chr8;chr8;chr8;chr8;chr8;chr8;chr8;chr8;chr8;chr8	144720907;144720909;144753454;144753681;144753683;144754192;144754192;144754192;144754205;144754696;144754696;144755405;144755405;144755405	144721022;144723382;144753796;144753796;144753796;144756417;144754321;144754321;144754321;144754803;144754803;144755441;144755486;144755531	-;-;-;-;-;-;-;-;-;-;-;-;-;-	5045	chr8:144720907-144756417	558.332	518.08	652.689	566.883	843.541	735.64	834.184	804.508	689.232	0.404238	0.0802518	5.03712	4.72583e-07	0.000451564
43	ENSG00000159176.14	CSRP1	cysteine and glycine rich protein 1 [Source:HGNC Symbol;Acc:HGNC:2469]	chr1;chr1;chr1;chr1;chr1;chr1;chr1;chr1;chr1;chr1;chr1;chr1;chr1;chr1;chr1;chr1;chr1;chr1;chr1;chr1;chr1;chr1;chr1;chr1;chr1;chr1;chr1;chr1;chr1;chr1;chr1;chr1;chr1;chr1;chr1;chr1;chr1;chr1;chr1;chr1;chr1;chr1;chr1;chr1;chr1;chr1;chr1;chr1;chr1;chr1;chr1;chr1;chr1;chr1;chr1;chr1;chr1;chr1;chr1;chr1;chr1;chr1;chr1;chr1;chr1;chr1;chr1;chr1;chr1;chr1;chr1;chr1;chr1;chr1;chr1;chr1;chr1;chr1;chr1;chr1…	201483530;201483530;201483532;201483532;201483532;201483926;201483979;201484240;201484363;201484669;201484677;201484677;201484725;201485283;201485283;201485283;201485283;201485283;201485283;201485283;201485283;201485283;201485283;201485283;201486158;201486915;201488051;201488627;201488855;201488855;201488855;201488855;201488855;201488855;201488855;201488855;201488855;201488855;201488855;201488873…	201484789;201484789;201484789;201484789;201484789;201484058;201484789;201484738;201484789;201484789;201484789;201484789;201484789;201485376;201485376;201485376;201485376;201485376;201485376;201488984;201485376;201485376;201492499;201485376;201487015;201487015;201488104;201488984;201488984;201488984;201488984;201488984;201488984;201488984;201488984;201488984;201488984;201488984;201488984;201488984…	-;-;-;-;-;-;-;-;-;-;-;-;-;-;-;-;-;-;-;-;-;-;-;-;-;-;-;-;-;-;-;-;-;-;-;-;-;-;-;-;-;-;-;-;-;-;-;-;-;-;-;-;-;-;-;-;-;-;-;-;-;-;-;-;-;-;-;-;-;-;-;-;-;-;-;-;-;-;-;-;-;-;-;-;-;-;-;-	10318	chr1:201483530-201509456	1197.62	1136.43	962.212	1084.62	880.876	706.625	694.235	590.433	906.632	-0.458776	0.0918786	-4.99329	5.93606e-07	0.000554014
44	ENSG00000168675.18	LDLRAD4	low density lipoprotein receptor class A domain containing 4 [Source:HGNC Symbol;Acc:HGNC:1224]	chr18;chr18;chr18;chr18;chr18;chr18;chr18;chr18;chr18;chr18;chr18;chr18;chr18;chr18;chr18;chr18;chr18;chr18;chr18;chr18;chr18;chr18;chr18;chr18;chr18;chr18;chr18;chr18;chr18;chr18;chr18;chr18;chr18;chr18;chr18;chr18;chr18;chr18;chr18;chr18;chr18;chr18;chr18;chr18;chr18;chr18;chr18;chr18;chr18;chr18;chr18;chr18;chr18;chr18;chr18;chr18;chr18;chr18;chr18;chr18;chr18;chr18	13217498;13218026;13218760;13218787;13278103;13278105;13278105;13278105;13278105;13382554;13387341;13387341;13387341;13387341;13387341;13438244;13438244;13438244;13438244;13465015;13465025;13484037;13491232;13491232;13542292;13542407;13542916;13542934;13543315;13585366;13611464;13611764;13612029;13612619;13612625;13615761;13620868;13620868;13621117;13621117;13621117;13621117;13621117;13621117;136…	13217774;13218094;13218988;13218988;13278188;13278188;13278376;13278188;13278188;13382727;13387762;13387762;13387762;13387762;13387577;13438332;13438384;13438384;13438384;13465111;13465111;13484119;13491588;13491469;13542460;13542460;13543070;13543214;13543623;13585453;13612774;13612064;13615748;13612774;13612774;13616159;13621271;13621271;13621271;13621271;13621271;13621271;13621270;13621271;136…	+;+;+;+;+;+;+;+;+;+;+;+;+;+;+;+;+;+;+;+;+;+;+;+;+;+;+;+;+;+;+;+;+;+;+;+;+;+;+;+;+;+;+;+;+;+;+;+;+;+;+;+;+;+;+;+;+;+;+;+;+;+	16759	chr18:13217498-13652755	62.1144	86.9038	62.8017	62.8601	133.006	178.363	94.7686	135.811	102.079	0.522886	0.105472	4.9576	7.13711e-07	0.000650969
45	ENSG00000150893.11	FREM2	FRAS1 related extracellular matrix 2 [Source:HGNC Symbol;Acc:HGNC:25396]	chr13;chr13;chr13;chr13;chr13;chr13;chr13;chr13;chr13;chr13;chr13;chr13;chr13;chr13;chr13;chr13;chr13;chr13;chr13;chr13;chr13;chr13;chr13;chr13;chr13;chr13;chr13;chr13	38687077;38697698;38764304;38769578;38783070;38784557;38821696;38846573;38846573;38848461;38848461;38850038;38850038;38850944;38851686;38856126;38857875;38859287;38861431;38864275;38872742;38874482;38876022;38876248;38877117;38878134;38878831;38880284	38692517;38697787;38764450;38769808;38783195;38784808;38821848;38846722;38846722;38848670;38848670;38850235;38850235;38851108;38851868;38856256;38858033;38859590;38861562;38864606;38872934;38874586;38876149;38876382;38877243;38878321;38878977;38887131	+;+;+;+;+;+;+;+;+;+;+;+;+;+;+;+;+;+;+;+;+;+;+;+;+;+;+;+	16275	chr13:38687077-38887131	8016.25	7440.3	7701.06	7038.04	10238	9506.15	9284.02	9893.49	8639.66	0.326819	0.0660459	4.94836	7.48423e-07	0.00066746
46	ENSG00000197461.13	PDGFA	platelet derived growth factor subunit A [Source:HGNC Symbol;Acc:HGNC:8799]	chr7;chr7;chr7;chr7;chr7;chr7;chr7;chr7;chr7;chr7;chr7;chr7;chr7;chr7;chr7;chr7;chr7;chr7;chr7;chr7;chr7;chr7;chr7;chr7;chr7;chr7;chr7;chr7;chr7	497258;498309;498493;500431;500778;501116;501116;501116;510809;510809;510809;510809;512351;512351;512351;512351;512357;512445;517394;517394;517394;517394;517394;518419;518939;518939;518939;519960;519960	498574;498574;498574;500499;501242;501242;501242;501242;510996;510996;510996;510996;513467;512455;512455;512455;512455;512455;517490;517490;517490;517490;517490;518508;519068;519394;519409;520296;520208	-;-;-;-;-;-;-;-;-;-;-;-;-;-;-;-;-;-;-;-;-;-;-;-;-;-;-;-;-	4151	chr7:497258-520296	1497.03	1408.01	1669.85	1978.38	2683.46	2084.88	2596.22	2555.09	2059.12	0.448075	0.0915577	4.89391	9.88535e-07	0.000862432
47	ENSG00000117480.16	FAAH	fatty acid amide hydrolase [Source:HGNC Symbol;Acc:HGNC:3553]	chr1;chr1;chr1;chr1;chr1;chr1;chr1;chr1;chr1;chr1;chr1;chr1;chr1;chr1;chr1;chr1;chr1;chr1;chr1;chr1;chr1;chr1;chr1;chr1;chr1;chr1;chr1;chr1;chr1;chr1;chr1;chr1;chr1;chr1;chr1;chr1;chr1;chr1;chr1;chr1;chr1;chr1;chr1	46394317;46394329;46394371;46402091;46402091;46402091;46405014;46405014;46405014;46405372;46405372;46405372;46405588;46405588;46405619;46405723;46406038;46406038;46406244;46406244;46406244;46408459;46408459;46408459;46408459;46409101;46409101;46409101;46409101;46410052;46410398;46410398;46410814;46410814;46410814;46411612;46411612;46412143;46412143;46413075;46413123;46413447;46413447	46394543;46394543;46394543;46402204;46402204;46402204;46405148;46405148;46405148;46405505;46405505;46405505;46406078;46405794;46405789;46405794;46406078;46406078;46406368;46406368;46406368;46408584;46408584;46408584;46408584;46409288;46409198;46409198;46409198;46410497;46410497;46410497;46410854;46410854;46410854;46411651;46411651;46412251;46412251;46413220;46413220;46413848;46413845	+;+;+;+;+;+;+;+;+;+;+;+;+;+;+;+;+;+;+;+;+;+;+;+;+;+;+;+;+;+;+;+;+;+;+;+;+;+;+;+;+;+;+	2724	chr1:46394317-46413848	822.841	744.532	916.232	838.896	632.364	608.482	487.067	464.98	689.424	-0.447243	0.0915269	-4.88646	1.02665e-06	0.00087663
48	ENSG00000048540.15	LMO3	LIM domain only 3 [Source:HGNC Symbol;Acc:HGNC:6643]	chr12;chr12;chr12;chr12;chr12;chr12;chr12;chr12;chr12;chr12;chr12;chr12;chr12;chr12;chr12;chr12;chr12;chr12;chr12;chr12;chr12;chr12;chr12;chr12;chr12;chr12;chr12;chr12;chr12;chr12;chr12;chr12;chr12;chr12;chr12;chr12;chr12;chr12;chr12;chr12;chr12;chr12;chr12;chr12;chr12;chr12;chr12;chr12;chr12;chr12;chr12;chr12;chr12;chr12;chr12;chr12;chr12;chr12;chr12;chr12;chr12;chr12;chr12;chr12;chr12;chr12;chr…	16548372;16548373;16548373;16548373;16548373;16548420;16548421;16548424;16548424;16549375;16550199;16550202;16550383;16550810;16550875;16550968;16551045;16551182;16551228;16551232;16551304;16551304;16551304;16551318;16560413;16560413;16560413;16560413;16560413;16560413;16560413;16560413;16560413;16560413;16560413;16560413;16560413;16560413;16560413;16560413;16560413;16560413;16560413;16560413;165…	16551327;16551327;16551327;16551327;16551327;16551327;16551327;16551327;16551327;16551327;16551327;16551327;16551327;16551327;16551327;16551327;16551327;16551327;16551327;16551327;16551327;16551327;16551327;16551327;16560538;16560538;16560538;16560538;16560538;16560538;16560538;16560538;16560538;16560538;16560538;16560538;16560538;16560538;16560538;16560538;16560538;16560538;16560538;16560538;165…	-;-;-;-;-;-;-;-;-;-;-;-;-;-;-;-;-;-;-;-;-;-;-;-;-;-;-;-;-;-;-;-;-;-;-;-;-;-;-;-;-;-;-;-;-;-;-;-;-;-;-;-;-;-;-;-;-;-;-;-;-;-;-;-;-;-;-;-;-;-;-;-;-;-;-;-;-;-;-;-;-;-;-;-;-;-;-;-;-;-;-;-;-;-;-;-;-;-;-;-;-;-;-;-;-;-;-;-;-;-;-;-;-;-;-;-;-;-;-;-;-;-;-;-;-;-;-;-;-;-;-;-;-;-;-;-;-;-;-;-;-;-;-;-;-	10002	chr12:16548372-16610594	511.571	471.286	559.608	553.168	630.031	785.992	908.016	1037	682.084	0.470188	0.0976359	4.81573	1.46662e-06	0.00122621
49	ENSG00000172020.13	GAP43	growth associated protein 43 [Source:HGNC Symbol;Acc:HGNC:4140]	chr3;chr3;chr3;chr3;chr3;chr3;chr3	115623510;115623510;115663521;115676013;115676013;115720794;115720794	115623719;115623719;115663916;115676610;115676610;115721483;115721490	+;+;+;+;+;+;+	1901	chr3:115623510-115721490	516.457	599.971	455.312	540.596	348.85	372.941	383.482	363.697	447.663	-0.411879	0.0866146	-4.75531	1.98145e-06	0.00161339
50	ENSG00000128731.18	HERC2	HECT and RLD domain containing E3 ubiquitin protein ligase 2 [Source:HGNC Symbol;Acc:HGNC:4868]	chr15;chr15;chr15;chr15;chr15;chr15;chr15;chr15;chr15;chr15;chr15;chr15;chr15;chr15;chr15;chr15;chr15;chr15;chr15;chr15;chr15;chr15;chr15;chr15;chr15;chr15;chr15;chr15;chr15;chr15;chr15;chr15;chr15;chr15;chr15;chr15;chr15;chr15;chr15;chr15;chr15;chr15;chr15;chr15;chr15;chr15;chr15;chr15;chr15;chr15;chr15;chr15;chr15;chr15;chr15;chr15;chr15;chr15;chr15;chr15;chr15;chr15;chr15;chr15;chr15;chr15;chr…	28111040;28111079;28111279;28111762;28113071;28113071;28113071;28113071;28113573;28113573;28113573;28113573;28114612;28114612;28114612;28115281;28115429;28115429;28115429;28116665;28116665;28116665;28116665;28117013;28117013;28117013;28121346;28121346;28124037;28124037;28125006;28125006;28130163;28130300;28130503;28130503;28132100;28132100;28132100;28132653;28132653;28135478;28135478;28135478;281…	28112035;28112035;28112035;28112035;28113283;28113283;28113283;28113283;28113717;28113678;28113678;28113678;28114802;28114802;28114802;28115541;28115541;28115541;28115541;28118421;28116859;28116859;28116859;28117551;28117154;28117154;28121429;28121429;28124234;28124234;28125193;28125193;28130302;28130302;28130594;28130594;28132397;28132261;28132261;28132830;28132830;28135556;28135692;28135692;281…	-;-;-;-;-;-;-;-;-;-;-;-;-;-;-;-;-;-;-;-;-;-;-;-;-;-;-;-;-;-;-;-;-;-;-;-;-;-;-;-;-;-;-;-;-;-;-;-;-;-;-;-;-;-;-;-;-;-;-;-;-;-;-;-;-;-;-;-;-;-;-;-;-;-;-;-;-;-;-;-;-;-;-;-;-;-;-;-;-;-;-;-;-;-;-;-;-;-;-;-;-;-;-;-;-;-;-;-;-;-;-;-;-;-;-;-;-;-;-;-;-;-;-;-;-;-;-;-;-;-;-;-;-;-;-;-;-;-;-;-;-;-;-;-;-;-;-;-;-;-;-;-;-;-;-;-;-;-;-;-;-;-;-;-;-;-;-;-;-;-;-;-;-;-;-;-;-;-;-;-;-;-;-;-;-;-;-;-;-;-;-;-;-;-;-;-;-	20190	chr15:28111040-28322179	13765.7	14967.5	15782.3	15052.1	18903.3	18225.5	19850.7	21531.8	17259.9	0.344311	0.0724499	4.75241	2.0101e-06	0.00161339
51	ENSG00000177697.19	CD151	CD151 molecule (Raph blood group) [Source:HGNC Symbol;Acc:HGNC:1630]	chr11;chr11;chr11;chr11;chr11;chr11;chr11;chr11;chr11;chr11;chr11;chr11;chr11;chr11;chr11;chr11;chr11;chr11;chr11;chr11;chr11;chr11;chr11;chr11;chr11;chr11;chr11;chr11;chr11;chr11;chr11;chr11;chr11;chr11;chr11;chr11;chr11;chr11;chr11;chr11;chr11;chr11;chr11;chr11;chr11;chr11;chr11;chr11;chr11;chr11;chr11;chr11;chr11;chr11;chr11;chr11;chr11;chr11;chr11;chr11;chr11;chr11;chr11;chr11;chr11;chr11;chr…	832887;832932;832952;832952;832952;832952;832958;832961;832961;832969;832986;832986;832986;832992;832994;832997;833009;833988;834458;834530;834530;834530;834530;834530;834530;834530;834530;834530;834530;834530;834530;834536;834872;835020;835194;835551;836063;836063;836063;836063;836063;836063;836063;836063;836063;836063;836063;836063;836063;836063;836063;836063;836063;836063;836063;836063;836251;…	833026;833026;833022;833026;833026;833026;833022;833022;833026;833022;833026;833026;833026;833026;833026;833026;833022;834067;834591;834591;834745;834591;834803;834591;834591;834591;834745;834591;834591;834591;834591;834591;835139;835139;835324;836153;836153;836153;836153;836153;836153;836153;836153;836539;836153;836153;836153;836153;836153;836153;836153;836153;836480;836153;836153;836153;836442;…	+;+;+;+;+;+;+;+;+;+;+;+;+;+;+;+;+;+;+;+;+;+;+;+;+;+;+;+;+;+;+;+;+;+;+;+;+;+;+;+;+;+;+;+;+;+;+;+;+;+;+;+;+;+;+;+;+;+;+;+;+;+;+;+;+;+;+;+;+;+;+;+;+;+;+;+;+;+;+;+;+;+;+;+;+;+;+;+;+;+;+;+;+;+;+;+;+;+;+;+;+;+;+;+;+;+;+;+;+;+;+;+;+;+;+;+;+;+;+;+;+;+;+;+;+;+;+;+;+;+;+	3894	chr11:832887-839831	1538.2	1385.45	1471.36	1346.35	1115.39	1127.36	1020.42	856.3	1232.6	-0.388811	0.0822975	-4.72445	2.30735e-06	0.00181566
52	ENSG00000145908.12	ZNF300	zinc finger protein 300 [Source:HGNC Symbol;Acc:HGNC:13091]	chr5;chr5;chr5;chr5;chr5;chr5;chr5;chr5;chr5;chr5;chr5;chr5;chr5;chr5;chr5;chr5;chr5;chr5;chr5;chr5;chr5;chr5;chr5;chr5;chr5;chr5;chr5;chr5;chr5	150894392;150894392;150894392;150894399;150894399;150898058;150898062;150898062;150898062;150898428;150898428;150898428;150898428;150898428;150903141;150903141;150903141;150903141;150903329;150903864;150903864;150903864;150903864;150903864;150904704;150904704;150904704;150904704;150904704	150896973;150896973;150896973;150896969;150898184;150898184;150898184;150898184;150898184;150898554;150898554;150898554;150898554;150898554;150903182;150903182;150903182;150903182;150903383;150903977;150903977;150903977;150903977;150903977;150904978;150904789;150904983;150904983;150904983	-;-;-;-;-;-;-;-;-;-;-;-;-;-;-;-;-;-;-;-;-;-;-;-;-;-;-;-;-	4411	chr5:150894392-150904983	646.967	756.23	645.961	869.755	563.528	448.041	455.11	389.018	596.826	-0.45534	0.0968727	-4.70039	2.5966e-06	0.00200397
53	ENSG00000163530.4	DPPA2	developmental pluripotency associated 2 [Source:HGNC Symbol;Acc:HGNC:19197]	chr3;chr3;chr3;chr3;chr3;chr3;chr3;chr3;chr3	109293788;109300371;109304475;109308032;109309026;109309170;109312545;109314510;109316284	109294004;109300435;109304670;109308293;109309079;109309330;109312692;109314555;109316517	-;-;-;-;-;-;-;-;-	1383	chr3:109293788-109316517	145.166	193.027	128.968	141.721	81.6706	98.1423	83.749	65.6037	117.256	-0.49286	0.104997	-4.69406	2.67835e-06	0.00202807
54	ENSG00000183439.9	TRIM61	tripartite motif containing 61 [Source:HGNC Symbol;Acc:HGNC:24339]	chr4;chr4;chr4;chr4;chr4;chr4;chr4;chr4	164954446;164954976;164968374;164969478;164976688;164976688;164977531;164977531	164954768;164955096;164970339;164970339;164976820;164976825;164977668;164977657	-;-;-;-;-;-;-;-	2686	chr4:164954446-164977668	131.208	107.794	116.632	142.864	89.8377	59.7388	52.8941	47.1886	93.5196	-0.494508	0.105786	-4.67462	2.94499e-06	0.00218867
55	ENSG00000143772.9	ITPKB	inositol-trisphosphate 3-kinase B [Source:HGNC Symbol;Acc:HGNC:6179]	chr1;chr1;chr1;chr1;chr1;chr1;chr1;chr1;chr1;chr1;chr1;chr1;chr1;chr1;chr1;chr1;chr1;chr1	226631690;226631690;226637679;226637679;226639557;226639557;226641921;226641921;226647167;226647167;226648672;226648672;226707190;226735527;226735527;226735527;226739041;226739041	226634886;226634886;226637750;226637750;226639658;226639658;226642125;226642125;226647380;226647380;226648771;226648771;226707915;226737663;226737663;226737458;226739323;226739175	-;-;-;-;-;-;-;-;-;-;-;-;-;-;-;-;-;-	7036	chr1:226631690-226739323	727.925	671.833	682.969	690.318	1005.72	873.893	997.274	827.527	809.682	0.350842	0.0761629	4.60647	4.09564e-06	0.00298848
56	ENSG00000021826.17	CPS1	carbamoyl-phosphate synthase 1 [Source:HGNC Symbol;Acc:HGNC:2323]	chr2;chr2;chr2;chr2;chr2;chr2;chr2;chr2;chr2;chr2;chr2;chr2;chr2;chr2;chr2;chr2;chr2;chr2;chr2;chr2;chr2;chr2;chr2;chr2;chr2;chr2;chr2;chr2;chr2;chr2;chr2;chr2;chr2;chr2;chr2;chr2;chr2;chr2;chr2;chr2;chr2;chr2;chr2;chr2;chr2;chr2;chr2;chr2;chr2;chr2;chr2;chr2;chr2;chr2;chr2;chr2;chr2;chr2;chr2;chr2;chr2;chr2;chr2;chr2;chr2;chr2;chr2;chr2;chr2;chr2;chr2;chr2;chr2;chr2;chr2;chr2;chr2;chr2;chr2;chr2…	210477682;210477682;210477682;210477709;210519551;210519551;210556599;210556719;210556719;210556719;210556719;210556734;210573298;210573298;210573298;210573298;210573298;210573298;210576346;210576346;210576346;210576346;210576346;210576346;210577155;210577421;210577421;210577421;210577421;210577421;210577421;210579714;210579714;210579714;210579714;210579714;210579714;210579714;210582617;210582617…	210477766;210477766;210477766;210477766;210519784;210519670;210556859;210556859;210556859;210556859;210556859;210556859;210573407;210573407;210573407;210573407;210573407;210573407;210576490;210576490;210576490;210576490;210576490;210576490;210577510;210577510;210577510;210577510;210577510;210577510;210577510;210579800;210579770;210579770;210579770;210579770;210579770;210579770;210582709;210582709…	+;+;+;+;+;+;+;+;+;+;+;+;+;+;+;+;+;+;+;+;+;+;+;+;+;+;+;+;+;+;+;+;+;+;+;+;+;+;+;+;+;+;+;+;+;+;+;+;+;+;+;+;+;+;+;+;+;+;+;+;+;+;+;+;+;+;+;+;+;+;+;+;+;+;+;+;+;+;+;+;+;+;+;+;+;+;+;+;+;+;+;+;+;+;+;+;+;+;+;+;+;+;+;+;+;+;+;+;+;+;+;+;+;+;+;+;+;+;+;+;+;+;+;+;+;+;+;+;+;+;+;+;+;+;+;+;+;+;+;+;+;+;+;+;+;+;+;+;+;+;+;+;+;+;+;+;+;+;+;+;+;+;+;+;+;+;+;+;+;+;+;+;+;+;+;+;+;+;+;+;+;+;+;+;+;+;+;+;+;+;+;+;+;+;+;+;+;+;+;+…	11018	chr2:210477682-210679107	817.258	918.339	715.491	820.609	625.364	588	570.816	582.376	704.782	-0.379717	0.0826788	-4.59268	4.37595e-06	0.00313599
57	ENSG00000066056.14	TIE1	tyrosine kinase with immunoglobulin like and EGF like domains 1 [Source:HGNC Symbol;Acc:HGNC:11809]	chr1;chr1;chr1;chr1;chr1;chr1;chr1;chr1;chr1;chr1;chr1;chr1;chr1;chr1;chr1;chr1;chr1;chr1;chr1;chr1;chr1;chr1;chr1;chr1;chr1;chr1;chr1;chr1;chr1;chr1;chr1;chr1;chr1;chr1;chr1;chr1;chr1;chr1;chr1;chr1;chr1;chr1;chr1;chr1;chr1;chr1;chr1;chr1;chr1;chr1;chr1;chr1;chr1;chr1;chr1	43300982;43301072;43302450;43304851;43304851;43304851;43305233;43305233;43306840;43306840;43307142;43307142;43307142;43307432;43307432;43307432;43307796;43307796;43308871;43308986;43308986;43309047;43309388;43309388;43311671;43311671;43311994;43311994;43312305;43312478;43313135;43313174;43313188;43313292;43313778;43313778;43313778;43314383;43315161;43317199;43317199;43317564;43317882;43317930;433…	43301129;43301129;43302513;43305343;43305165;43305165;43305343;43305343;43306995;43306995;43307273;43307273;43307273;43307572;43307572;43307572;43307924;43307924;43308968;43309045;43309131;43309131;43309532;43309532;43311829;43311829;43312131;43312131;43312601;43312601;43313425;43313425;43313425;43313968;43313968;43314150;43313968;43314478;43315291;43318072;43317409;43317674;43318072;43318072;433…	+;+;+;+;+;+;+;+;+;+;+;+;+;+;+;+;+;+;+;+;+;+;+;+;+;+;+;+;+;+;+;+;+;+;+;+;+;+;+;+;+;+;+;+;+;+;+;+;+;+;+;+;+;+;+	6705	chr1:43300982-43323108	386.645	426.998	380.175	302.871	213.51	284.186	223.698	176.094	299.272	-0.466709	0.101814	-4.58391	4.56357e-06	0.00315768
58	ENSG00000227124.11	ZNF717	zinc finger protein 717 [Source:HGNC Symbol;Acc:HGNC:29448]	chr3;chr3;chr3;chr3;chr3;chr3;chr3;chr3;chr3;chr3;chr3;chr3;chr3;chr3;chr3;chr3;chr3;chr3;chr3;chr3;chr3;chr3;chr3;chr3;chr3;chr3;chr3;chr3;chr3;chr3;chr3;chr3;chr3;chr3;chr3;chr3;chr3;chr3	75678660;75709643;75711187;75716419;75716419;75729961;75732060;75735868;75735875;75739292;75739292;75741276;75741276;75741276;75741276;75741276;75741276;75741276;75741610;75741610;75741610;75741610;75741610;75741610;75741610;75783306;75783306;75783306;75783306;75783306;75784784;75784784;75784915;75785384;75785384;75785384;75785384;75785384	75679151;75711316;75711316;75716541;75716541;75730618;75732121;75739345;75739345;75739345;75739345;75741368;75741368;75741368;75741368;75741368;75741368;75741368;75741736;75741736;75741736;75741736;75741736;75741865;75741736;75783364;75783364;75783364;75783364;75783364;75785058;75785336;75785002;75785583;75785549;75785567;75785553;75785519	-;-;-;-;-;-;-;-;-;-;-;-;-;-;-;-;-;-;-;-;-;-;-;-;-;-;-;-;-;-;-;-;-;-;-;-;-;-	7648	chr3:75678660-75785583	196.812	168.794	148.033	161.15	100.338	112.65	73.8314	98.981	132.574	-0.476904	0.104015	-4.58495	4.54097e-06	0.00315768
59	ENSG00000078018.20	MAP2	microtubule associated protein 2 [Source:HGNC Symbol;Acc:HGNC:6839]	chr2;chr2;chr2;chr2;chr2;chr2;chr2;chr2;chr2;chr2;chr2;chr2;chr2;chr2;chr2;chr2;chr2;chr2;chr2;chr2;chr2;chr2;chr2;chr2;chr2;chr2;chr2;chr2;chr2;chr2;chr2;chr2;chr2;chr2;chr2;chr2;chr2;chr2;chr2;chr2;chr2;chr2;chr2;chr2;chr2;chr2;chr2;chr2;chr2;chr2;chr2;chr2;chr2;chr2;chr2;chr2;chr2;chr2;chr2;chr2;chr2;chr2;chr2;chr2;chr2;chr2;chr2;chr2;chr2;chr2;chr2;chr2;chr2;chr2;chr2;chr2;chr2;chr2;chr2;chr2…	209424058;209507592;209579315;209579421;209579431;209579609;209579609;209580036;209580036;209580036;209580036;209580036;209580036;209580041;209625053;209625053;209625053;209625053;209625053;209625053;209625053;209653142;209653142;209653142;209653142;209653142;209653142;209653142;209653171;209653393;209661465;209661515;209678572;209678572;209678572;209678572;209678572;209678572;209678572;209678572…	209424276;209507641;209579438;209579755;209579755;209579755;209579755;209580100;209580100;209580100;209580100;209580100;209580100;209580100;209625129;209625129;209625129;209625129;209625129;209625129;209625129;209653432;209653432;209653432;209653432;209653432;209653432;209653432;209653432;209653432;209661678;209661678;209678685;209678685;209678685;209678685;209678685;209678685;209678685;209678685…	+;+;+;+;+;+;+;+;+;+;+;+;+;+;+;+;+;+;+;+;+;+;+;+;+;+;+;+;+;+;+;+;+;+;+;+;+;+;+;+;+;+;+;+;+;+;+;+;+;+;+;+;+;+;+;+;+;+;+;+;+;+;+;+;+;+;+;+;+;+;+;+;+;+;+;+;+;+;+;+;+;+;+;+;+;+;+;+;+;+;+;+;+;+;+;+;+;+;+;+;+;+;+;+;+;+;+;+;+;+;+;+;+;+;+;+;+;+;+;+;+;+;+;+;+;+;+;+;+;+	11802	chr2:209424058-209734118	700.706	712.778	779.414	750.892	887.877	1026.65	978.541	1062.32	862.398	0.356948	0.0781438	4.56783	4.92794e-06	0.003352
60	ENSG00000162909.18	CAPN2	calpain 2 [Source:HGNC Symbol;Acc:HGNC:1479]	chr1;chr1;chr1;chr1;chr1;chr1;chr1;chr1;chr1;chr1;chr1;chr1;chr1;chr1;chr1;chr1;chr1;chr1;chr1;chr1;chr1;chr1;chr1;chr1;chr1;chr1;chr1;chr1;chr1;chr1;chr1;chr1;chr1;chr1;chr1;chr1;chr1;chr1;chr1;chr1;chr1;chr1;chr1;chr1;chr1;chr1;chr1;chr1;chr1;chr1;chr1;chr1;chr1;chr1;chr1;chr1;chr1;chr1;chr1;chr1;chr1;chr1;chr1;chr1;chr1;chr1;chr1;chr1;chr1;chr1;chr1;chr1;chr1;chr1;chr1;chr1;chr1;chr1;chr1;chr1…	223701593;223701645;223712539;223717762;223717762;223717762;223744100;223744100;223744100;223745306;223745306;223745306;223746997;223746997;223746997;223747108;223749039;223749039;223749039;223750890;223750890;223751997;223751997;223752019;223752796;223752796;223752796;223755480;223755480;223755480;223757369;223757369;223757369;223757624;223758226;223759270;223759270;223759434;223761581;223761581…	223701831;223701831;223712877;223717831;223717831;223717831;223744218;223744218;223744218;223745439;223745439;223745439;223747165;223747063;223747165;223747165;223749476;223749122;223749122;223750975;223750975;223752071;223752071;223752071;223752956;223752956;223752956;223755649;223755649;223755649;223757497;223757380;223757380;223759481;223759481;223759481;223759481;223759481;223761739;223761617…	+;+;+;+;+;+;+;+;+;+;+;+;+;+;+;+;+;+;+;+;+;+;+;+;+;+;+;+;+;+;+;+;+;+;+;+;+;+;+;+;+;+;+;+;+;+;+;+;+;+;+;+;+;+;+;+;+;+;+;+;+;+;+;+;+;+;+;+;+;+;+;+;+;+;+;+;+;+;+;+;+;+;+;+;+;+;+;+;+;+;+	8585	chr1:223701593-223776018	1822.95	1697.13	1699.01	1763.51	2557.46	2008.93	2320.73	2364.03	2029.22	0.342465	0.075774	4.51956	6.19693e-06	0.00414492
61	ENSG00000120913.23	PDLIM2	PDZ and LIM domain 2 [Source:HGNC Symbol;Acc:HGNC:13992]	chr8;chr8;chr8;chr8;chr8;chr8;chr8;chr8;chr8;chr8;chr8;chr8;chr8;chr8;chr8;chr8;chr8;chr8;chr8;chr8;chr8;chr8;chr8;chr8;chr8;chr8;chr8;chr8;chr8;chr8;chr8;chr8;chr8;chr8;chr8;chr8;chr8;chr8;chr8;chr8;chr8;chr8;chr8;chr8;chr8;chr8;chr8;chr8;chr8;chr8;chr8;chr8;chr8;chr8;chr8;chr8;chr8;chr8;chr8;chr8;chr8;chr8;chr8;chr8;chr8;chr8;chr8;chr8;chr8;chr8;chr8;chr8;chr8;chr8;chr8;chr8;chr8;chr8;chr8;chr8…	22578279;22578741;22578741;22579130;22579130;22579150;22579646;22580151;22580212;22580226;22580471;22580471;22580490;22580529;22580600;22580603;22580603;22580603;22580603;22580603;22580603;22580603;22580603;22580603;22580603;22580962;22581379;22581379;22581379;22581379;22581379;22581379;22581379;22581379;22581379;22581379;22581379;22581379;22581379;22581379;22584821;22584821;22584821;22584821;225…	22578327;22579527;22579527;22579527;22579209;22579224;22579798;22580194;22580266;22580411;22580697;22580697;22580697;22580697;22580697;22580697;22580697;22580658;22580697;22580697;22580697;22580697;22580697;22580697;22580697;22581078;22581530;22581530;22581530;22581530;22581530;22581530;22581530;22581530;22581530;22581530;22581530;22581530;22581530;22581530;22584890;22584890;22584890;22584890;225…	+;+;+;+;+;+;+;+;+;+;+;+;+;+;+;+;+;+;+;+;+;+;+;+;+;+;+;+;+;+;+;+;+;+;+;+;+;+;+;+;+;+;+;+;+;+;+;+;+;+;+;+;+;+;+;+;+;+;+;+;+;+;+;+;+;+;+;+;+;+;+;+;+;+;+;+;+;+;+;+;+;+;+;+;+;+;+;+;+;+;+;+;+;+;+;+;+;+;+;+;+;+;+;+;+;+;+;+;+;+;+;+;+;+;+;+;+;+;+;+;+;+;+;+;+;+;+;+;+;+;+;+;+;+;+;+;+;+;+;+	12388	chr8:22578279-22598025	140.979	163.78	160.369	144.007	94.5046	106.676	67.2196	64.4527	117.748	-0.474172	0.105208	-4.50697	6.57595e-06	0.00432633
62	ENSG00000234787.8	LINC00458	long intergenic non-protein coding RNA 458 [Source:HGNC Symbol;Acc:HGNC:42807]	chr13;chr13;chr13;chr13;chr13;chr13;chr13;chr13;chr13;chr13;chr13;chr13;chr13;chr13;chr13;chr13;chr13;chr13;chr13;chr13;chr13;chr13;chr13;chr13;chr13;chr13	54115783;54115849;54120940;54124324;54124813;54124995;54125149;54126862;54127280;54127280;54127280;54127280;54127280;54127361;54130874;54130874;54130874;54130874;54132613;54132613;54132613;54132613;54132613;54136133;54136694;54142049	54116209;54116209;54121044;54124755;54125272;54125272;54125272;54127429;54127429;54127429;54127429;54127343;54127429;54127429;54131071;54131071;54131071;54131071;54132851;54132819;54132866;54132862;54132866;54136176;54136844;54142319	-;-;-;-;-;-;-;-;-;-;-;-;-;-;-;-;-;-;-;-;-;-;-;-;-;-	2910	chr13:54115783-54142319	224.728	331.739	468.77	707.461	60.6696	73.3934	111.298	39.132	252.149	-0.343878	0.0764832	-4.49613	6.9202e-06	0.00447938
63	ENSG00000261308.2	FIGNL2	fidgetin like 2 [Source:HGNC Symbol;Acc:HGNC:13287]	chr12;chr12;chr12;chr12	51817840;51817893;51831757;51848540	51822424;51822424;51831917;51848766	-;-;-;-	4973	chr12:51817840-51848766	384.551	475.464	434.005	339.444	787.538	592.267	591.753	545.546	518.821	0.432243	0.0970403	4.45426	8.41837e-06	0.00536263
64	ENSG00000145147.20	SLIT2	slit guidance ligand 2 [Source:HGNC Symbol;Acc:HGNC:11086]	chr4;chr4;chr4;chr4;chr4;chr4;chr4;chr4;chr4;chr4;chr4;chr4;chr4;chr4;chr4;chr4;chr4;chr4;chr4;chr4;chr4;chr4;chr4;chr4;chr4;chr4;chr4;chr4;chr4;chr4;chr4;chr4;chr4;chr4;chr4;chr4;chr4;chr4;chr4;chr4;chr4;chr4;chr4;chr4;chr4;chr4;chr4;chr4;chr4;chr4;chr4;chr4;chr4;chr4;chr4;chr4;chr4;chr4;chr4;chr4;chr4;chr4;chr4;chr4;chr4;chr4;chr4;chr4;chr4;chr4;chr4;chr4;chr4;chr4;chr4;chr4;chr4;chr4;chr4;chr4…	20251905;20253260;20253564;20253590;20253816;20254920;20256672;20256672;20256672;20256672;20256672;20256672;20257868;20257868;20257868;20257868;20257868;20257868;20268810;20268810;20268810;20268810;20268810;20268810;20467752;20467752;20467752;20467752;20467752;20467752;20480716;20480716;20480716;20480716;20480716;20480716;20486200;20486200;20486200;20486200;20486200;20486200;20488819;20488819;204…	20253994;20253994;20253994;20253994;20253994;20255075;20256743;20256743;20256743;20256743;20256743;20256743;20257939;20257939;20257939;20257939;20257939;20257939;20268881;20268881;20268881;20268881;20268881;20268881;20467823;20467823;20467823;20467823;20467823;20467823;20480787;20480787;20480787;20480787;20480787;20480787;20486215;20486271;20486271;20486271;20486271;20486271;20488982;20488982;204…	+;+;+;+;+;+;+;+;+;+;+;+;+;+;+;+;+;+;+;+;+;+;+;+;+;+;+;+;+;+;+;+;+;+;+;+;+;+;+;+;+;+;+;+;+;+;+;+;+;+;+;+;+;+;+;+;+;+;+;+;+;+;+;+;+;+;+;+;+;+;+;+;+;+;+;+;+;+;+;+;+;+;+;+;+;+;+;+;+;+;+;+;+;+;+;+;+;+;+;+;+;+;+;+;+;+;+;+;+;+;+;+;+;+;+;+;+;+;+;+;+;+;+;+;+;+;+;+;+;+;+;+;+;+;+;+;+;+;+;+;+;+;+;+;+;+;+;+;+;+;+;+;+;+;+;+;+;+;+;+;+;+;+;+;+;+;+;+;+;+;+;+;+;+;+;+;+;+;+;+;+;+;+;+;+;+;+;+;+;+;+;+;+;+;+;+;+;+;+;+…	11067	chr4:20251905-20620561	1438.4	1275.15	1223.51	1027.48	2229.61	1478.96	1689.31	1802.37	1520.6	0.402463	0.0909792	4.42368	9.70337e-06	0.00590024
65	ENSG00000027075.15	PRKCH	protein kinase C eta [Source:HGNC Symbol;Acc:HGNC:9403]	chr14;chr14;chr14;chr14;chr14;chr14;chr14;chr14;chr14;chr14;chr14;chr14;chr14;chr14;chr14;chr14;chr14;chr14;chr14;chr14;chr14;chr14;chr14;chr14;chr14;chr14;chr14;chr14;chr14;chr14;chr14;chr14;chr14;chr14;chr14;chr14;chr14;chr14;chr14;chr14;chr14;chr14;chr14;chr14;chr14;chr14;chr14;chr14;chr14;chr14;chr14;chr14;chr14;chr14;chr14;chr14;chr14;chr14;chr14;chr14;chr14;chr14;chr14;chr14;chr14;chr14;chr…	61187559;61187569;61187569;61280953;61281149;61281184;61298773;61299711;61321720;61321994;61322664;61322753;61326913;61344242;61344324;61347891;61353489;61361074;61390694;61391225;61391225;61391225;61391225;61391225;61391225;61391225;61391225;61391225;61391225;61442558;61443111;61443111;61443111;61443111;61443111;61443111;61443111;61443111;61443111;61443111;61443111;61445692;61445692;61445692;614…	61187668;61187668;61187668;61281308;61281268;61281308;61298866;61299854;61322464;61322455;61322761;61322796;61327181;61344416;61344416;61348059;61353989;61361168;61390838;61391288;61391288;61391288;61391288;61391288;61391288;61391288;61391288;61391288;61391288;61442749;61443261;61443261;61443261;61443261;61443261;61443261;61443261;61443261;61443211;61443261;61443261;61445726;61445726;61445726;614…	+;+;+;+;+;+;+;+;+;+;+;+;+;+;+;+;+;+;+;+;+;+;+;+;+;+;+;+;+;+;+;+;+;+;+;+;+;+;+;+;+;+;+;+;+;+;+;+;+;+;+;+;+;+;+;+;+;+;+;+;+;+;+;+;+;+;+;+;+;+;+;+;+;+;+;+;+;+;+;+;+;+;+;+;+;+;+;+;+;+;+;+;+;+;+;+;+;+;+;+;+;+;+;+;+;+;+;+;+;+;+;+;+;+;+;+;+;+;+;+;+;+;+;+;+;+;+;+;+;+;+;+;+;+;+;+;+;+;+	8830	chr14:61187559-61550976	388.041	347.615	340.924	451.449	731.536	537.649	541.063	530.584	483.608	0.428926	0.0969483	4.42427	9.67667e-06	0.00590024
66	ENSG00000171466.10	ZNF562	zinc finger protein 562 [Source:HGNC Symbol;Acc:HGNC:25950]	chr19;chr19;chr19;chr19;chr19;chr19;chr19;chr19;chr19;chr19;chr19;chr19;chr19;chr19;chr19;chr19;chr19;chr19;chr19;chr19;chr19;chr19;chr19;chr19;chr19;chr19;chr19;chr19;chr19;chr19;chr19;chr19;chr19;chr19;chr19;chr19;chr19;chr19;chr19	9641807;9641808;9652713;9652821;9653708;9653758;9656547;9656547;9656547;9656547;9656547;9656547;9658009;9658009;9658009;9658009;9658009;9659379;9659379;9659379;9659379;9659379;9659463;9660720;9660720;9660720;9660720;9660720;9660720;9660720;9660720;9674632;9675015;9675015;9675015;9675015;9675015;9675015;9675015	9653881;9653881;9653878;9653878;9653881;9653881;9656653;9656653;9656653;9656653;9656653;9656653;9658135;9658135;9658135;9658135;9658135;9659467;9659467;9659467;9659467;9659467;9659467;9660874;9660821;9660874;9660874;9660874;9660874;9660874;9660874;9675048;9675086;9675080;9675052;9675080;9675058;9675082;9675100	-;-;-;-;-;-;-;-;-;-;-;-;-;-;-;-;-;-;-;-;-;-;-;-;-;-;-;-;-;-;-;-;-;-;-;-;-;-;-	13022	chr19:9641807-9675100	644.175	814.723	835.487	869.755	917.045	1148.69	1306.92	1281	977.225	0.41218	0.0931448	4.42516	9.63718e-06	0.00590024
67	ENSG00000166426.8	CRABP1	cellular retinoic acid binding protein 1 [Source:HGNC Symbol;Acc:HGNC:2338]	chr15;chr15;chr15;chr15;chr15;chr15;chr15;chr15;chr15	78340353;78340476;78341043;78341043;78343499;78343499;78347821;78347927;78347927	78340498;78340498;78341221;78341336;78343612;78343612;78348221;78348078;78348225	+;+;+;+;+;+;+;+;+	959	chr15:78340353-78348225	5075.93	4715.37	4418.55	4615.07	6902.34	7705.45	6055.27	5575.16	5632.89	0.379372	0.0858592	4.41854	9.93709e-06	0.00595217
68	ENSG00000198797.7	BRINP2	BMP/retinoic acid inducible neural specific 2 [Source:HGNC Symbol;Acc:HGNC:13746]	chr1;chr1;chr1;chr1;chr1;chr1;chr1;chr1;chr1;chr1;chr1;chr1;chr1;chr1;chr1	177170958;177229801;177255919;177256781;177256860;177257176;177257176;177273488;177273488;177276198;177276198;177278563;177278563;177280412;177280412	177171732;177230145;177256109;177257033;177257384;177257295;177257384;177273593;177273593;177276434;177276434;177278785;177278785;177281814;177282422	+;+;+;+;+;+;+;+;+;+;+;+;+;+;+	4492	chr1:177170958-177282422	210.072	149.575	217.563	163.436	275.347	403.663	310.753	260.113	248.815	0.45741	0.103618	4.41437	1.01302e-05	0.00597863
69	ENSG00000266338.6	NBPF15	NBPF member 15 [Source:HGNC Symbol;Acc:HGNC:28791]	chr1;chr1;chr1;chr1;chr1;chr1;chr1;chr1;chr1;chr1;chr1;chr1;chr1;chr1;chr1;chr1;chr1;chr1;chr1;chr1;chr1;chr1;chr1;chr1;chr1;chr1;chr1;chr1;chr1;chr1;chr1;chr1;chr1;chr1;chr1;chr1;chr1;chr1;chr1;chr1;chr1;chr1;chr1;chr1;chr1;chr1;chr1;chr1;chr1;chr1;chr1;chr1;chr1;chr1;chr1;chr1;chr1;chr1;chr1;chr1;chr1;chr1;chr1;chr1;chr1;chr1;chr1;chr1;chr1;chr1;chr1;chr1;chr1;chr1;chr1;chr1;chr1;chr1;chr1;chr1…	144421386;144421386;144421390;144423870;144423870;144423870;144424690;144424690;144424690;144425517;144425517;144425517;144425517;144426278;144426278;144426278;144426278;144427047;144427047;144427047;144427047;144427818;144427818;144427818;144427818;144428606;144428606;144428606;144428606;144429700;144429700;144429700;144429700;144433773;144433773;144433773;144433773;144435111;144435111;144435111…	144423256;144423256;144423256;144423975;144423975;144423975;144424862;144424862;144424862;144425568;144425568;144425568;144425568;144426450;144426450;144426450;144426450;144427098;144427098;144427098;144427098;144427990;144427990;144427990;144427990;144428657;144428657;144428657;144428657;144429863;144429863;144429863;144429863;144433824;144433824;144433824;144433824;144435316;144435316;144435316…	-;-;-;-;-;-;-;-;-;-;-;-;-;-;-;-;-;-;-;-;-;-;-;-;-;-;-;-;-;-;-;-;-;-;-;-;-;-;-;-;-;-;-;-;-;-;-;-;-;-;-;-;-;-;-;-;-;-;-;-;-;-;-;-;-;-;-;-;-;-;-;-;-;-;-;-;-;-;-;-;-;-;-;-;-;-;-;-;-;-;-;-;-;-;-;-;-;-	5306	chr1:144421386-144461674	106.781	130.356	107.66	85.7182	229.845	157.028	206.067	153.075	147.066	0.458225	0.104006	4.40576	1.05415e-05	0.00606529
70	ENSG00000196876.18	SCN8A	sodium voltage-gated channel alpha subunit 8 [Source:HGNC Symbol;Acc:HGNC:10596]	chr12;chr12;chr12;chr12;chr12;chr12;chr12;chr12;chr12;chr12;chr12;chr12;chr12;chr12;chr12;chr12;chr12;chr12;chr12;chr12;chr12;chr12;chr12;chr12;chr12;chr12;chr12;chr12;chr12;chr12;chr12;chr12;chr12;chr12;chr12;chr12;chr12;chr12;chr12;chr12;chr12;chr12;chr12;chr12;chr12;chr12;chr12;chr12;chr12;chr12;chr12;chr12;chr12;chr12;chr12;chr12;chr12;chr12;chr12;chr12;chr12;chr12;chr12;chr12;chr12;chr12;chr…	51590266;51590879;51590906;51590925;51590926;51591224;51591233;51591233;51591233;51591236;51662764;51662764;51662764;51662764;51662764;51662764;51662764;51662764;51662764;51662764;51662818;51662818;51684174;51684174;51684174;51684174;51684174;51684174;51684174;51684174;51684174;51684174;51684174;51686368;51686368;51686368;51686368;51686368;51686368;51686368;51686368;51686368;51686368;51686368;516…	51590673;51590999;51590999;51590999;51590999;51591359;51591359;51591359;51591359;51591359;51663093;51663093;51663093;51663093;51663093;51663093;51663093;51663093;51662820;51663093;51663093;51663093;51684292;51684292;51684292;51684292;51684292;51684292;51684292;51684292;51684292;51684292;51684292;51686457;51686457;51686457;51686457;51686457;51686457;51686457;51686457;51686457;51686457;51686457;516…	+;+;+;+;+;+;+;+;+;+;+;+;+;+;+;+;+;+;+;+;+;+;+;+;+;+;+;+;+;+;+;+;+;+;+;+;+;+;+;+;+;+;+;+;+;+;+;+;+;+;+;+;+;+;+;+;+;+;+;+;+;+;+;+;+;+;+;+;+;+;+;+;+;+;+;+;+;+;+;+;+;+;+;+;+;+;+;+;+;+;+;+;+;+;+;+;+;+;+;+;+;+;+;+;+;+;+;+;+;+;+;+;+;+;+;+;+;+;+;+;+;+;+;+;+;+;+;+;+;+;+;+;+;+;+;+;+;+;+;+;+;+;+;+;+;+;+;+;+;+;+;+;+;+;+;+;+;+;+;+;+;+;+;+;+;+;+;+;+;+;+;+;+;+;+;+;+;+;+;+;+;+;+;+;+;+;+;+;+;+;+;+;+;+;+;+;+;+;+;+…	16144	chr12:51590266-51812864	1596.13	1684.6	1805.55	1777.23	2031.27	2259.83	2178.58	2389.35	1965.32	0.318323	0.0722644	4.40498	1.05793e-05	0.00606529
71	ENSG00000169758.13	TMEM266	transmembrane protein 266 [Source:HGNC Symbol;Acc:HGNC:26763]	chr15;chr15;chr15;chr15;chr15;chr15;chr15;chr15;chr15;chr15;chr15;chr15;chr15;chr15;chr15;chr15;chr15;chr15;chr15;chr15;chr15;chr15;chr15;chr15;chr15;chr15;chr15;chr15;chr15;chr15;chr15;chr15;chr15;chr15;chr15;chr15;chr15;chr15;chr15;chr15	76059958;76059985;76059985;76059985;76109033;76112018;76112546;76134168;76134168;76134168;76137707;76137707;76137707;76156604;76156604;76160095;76160095;76160095;76169816;76169816;76169816;76170993;76170993;76170993;76175559;76175559;76175559;76191469;76191968;76191968;76191968;76202202;76202202;76202202;76202202;76203741;76203741;76203741;76203741;76228776	76060016;76060016;76060016;76060016;76109183;76112108;76114203;76134301;76134301;76134301;76137895;76137895;76137895;76156758;76156652;76160168;76160168;76160168;76169872;76169872;76169872;76171131;76171131;76171131;76175674;76175674;76175674;76192157;76192157;76192157;76192157;76202264;76202264;76202264;76202264;76204962;76204162;76204963;76204962;76229121	+;+;+;+;+;+;+;+;+;+;+;+;+;+;+;+;+;+;+;+;+;+;+;+;+;+;+;+;+;+;+;+;+;+;+;+;+;+;+;+	5144	chr15:76059958-76229121	203.093	171.301	231.021	197.723	271.847	308.935	369.157	273.924	253.375	0.427664	0.0972651	4.39689	1.09813e-05	0.00620707
72	ENSG00000106341.11	PPP1R17	protein phosphatase 1 regulatory subunit 17 [Source:HGNC Symbol;Acc:HGNC:16973]	chr7;chr7;chr7;chr7;chr7;chr7;chr7;chr7;chr7;chr7;chr7;chr7;chr7	31687215;31687215;31692406;31692406;31695469;31695963;31696965;31696965;31696965;31707204;31707204;31707204;31707515	31687306;31687306;31692523;31692523;31695621;31696078;31697117;31697117;31697117;31707420;31707409;31708455;31707596	+;+;+;+;+;+;+;+;+;+;+;+;+	1884	chr7:31687215-31708455	347.562	356.807	237.749	166.865	142.34	180.07	131.133	109.339	208.983	-0.45721	0.105599	-4.3297	1.49316e-05	0.00832269
73	ENSG00000180730.5	SHISA2	shisa family member 2 [Source:HGNC Symbol;Acc:HGNC:20366]	chr13;chr13	26044597;26050642	26047066;26052016	-;-	3845	chr13:26044597-26052016	2190.06	2130.81	2353.94	2242.39	2655.46	3296.73	2983.01	2791.03	2580.43	0.333106	0.0770761	4.32178	1.54774e-05	0.00850875
74	ENSG00000124610.5	H1-1	H1.1 linker histone, cluster member [Source:HGNC Symbol;Acc:HGNC:4715]	chr6	26017032	26017787	-	756	chr6:26017032-26017787	648.363	752.888	345.409	400.019	182.009	179.216	116.808	79.415	338.016	-0.367184	0.0852239	-4.30846	1.64393e-05	0.00891545
75	ENSG00000166450.13	PRTG	protogenin [Source:HGNC Symbol;Acc:HGNC:26373]	chr15;chr15;chr15;chr15;chr15;chr15;chr15;chr15;chr15;chr15;chr15;chr15;chr15;chr15;chr15;chr15;chr15;chr15;chr15;chr15;chr15;chr15;chr15;chr15;chr15;chr15;chr15;chr15;chr15;chr15;chr15;chr15	55611544;55620663;55624342;55627008;55628822;55637170;55638549;55639642;55641113;55655076;55672445;55672445;55673371;55673371;55675519;55675519;55677797;55678013;55679286;55679286;55680054;55680491;55682364;55683787;55738205;55738223;55740382;55740382;55740478;55742166;55742838;55742838	55620266;55620767;55624507;55627128;55629004;55637340;55638676;55639828;55641208;55656354;55672633;55672633;55673676;55673676;55675669;55675683;55678044;55678044;55679830;55679445;55680212;55680628;55682497;55683931;55738659;55738499;55740684;55740684;55740684;55742534;55743090;55743152	-;-;-;-;-;-;-;-;-;-;-;-;-;-;-;-;-;-;-;-;-;-;-;-;-;-;-;-;-;-;-;-	14630	chr15:55611544-55743152	1138.3	1009.42	1093.42	833.181	2193.44	1181.12	1352.11	1571.04	1296.5	0.424305	0.0986612	4.30063	1.70312e-05	0.00899337
76	ENSG00000267265.5	AC011476.3	novel transcript, antisense to RDH13 and GP6	chr19;chr19;chr19;chr19;chr19;chr19;chr19;chr19;chr19;chr19;chr19	55006193;55006205;55006417;55006417;55027622;55042800;55042832;55042832;55044105;55046474;55048002	55006299;55006289;55006464;55006464;55027665;55042920;55042920;55043251;55044317;55046898;55048086	+;+;+;+;+;+;+;+;+;+;+	1374	chr19:55006193-55048086	32.802	25.904	20.1863	21.7153	8.16706	6.82729	5.5098	0	15.139	-0.344549	0.0800742	-4.30288	1.68592e-05	0.00899337
77	ENSG00000215146.5	BX322639.1	zinc finger protein pseudogene	chr10;chr10;chr10;chr10;chr10;chr10;chr10;chr10;chr10;chr10;chr10;chr10;chr10;chr10;chr10;chr10	42331866;42333729;42336101;42337783;42339386;42340501;42340516;42352800;42352939;42352939;42360949;42367506;42367816;42367816;42367816;42367816	42338240;42338240;42338240;42338240;42339483;42340556;42340556;42352992;42353011;42352996;42361034;42367727;42367956;42367933;42367971;42367974	-;-;-;-;-;-;-;-;-;-;-;-;-;-;-;-	7208	chr10:42331866-42367974	272.187	244.835	235.506	272.013	203.01	138.253	150.969	169.188	210.745	-0.427262	0.0994483	-4.29632	1.73656e-05	0.00905086
78	ENSG00000183091.19	NEB	nebulin [Source:HGNC Symbol;Acc:HGNC:7720]	chr2;chr2;chr2;chr2;chr2;chr2;chr2;chr2;chr2;chr2;chr2;chr2;chr2;chr2;chr2;chr2;chr2;chr2;chr2;chr2;chr2;chr2;chr2;chr2;chr2;chr2;chr2;chr2;chr2;chr2;chr2;chr2;chr2;chr2;chr2;chr2;chr2;chr2;chr2;chr2;chr2;chr2;chr2;chr2;chr2;chr2;chr2;chr2;chr2;chr2;chr2;chr2;chr2;chr2;chr2;chr2;chr2;chr2;chr2;chr2;chr2;chr2;chr2;chr2;chr2;chr2;chr2;chr2;chr2;chr2;chr2;chr2;chr2;chr2;chr2;chr2;chr2;chr2;chr2;chr2…	151485336;151485339;151485339;151485339;151485339;151485339;151485341;151485760;151485760;151485760;151489971;151489971;151489971;151489971;151489971;151489971;151489971;151489971;151489971;151489971;151490372;151490372;151490372;151490372;151490372;151490372;151490372;151490372;151490372;151490372;151491207;151491683;151491683;151491683;151491683;151491683;151491683;151491683;151491683;151491683…	151485933;151485933;151485933;151485933;151485933;151485933;151485933;151485933;151485933;151485933;151490077;151490077;151490077;151490077;151490077;151490077;151490077;151490077;151490077;151490077;151490518;151490518;151490518;151490518;151490518;151490518;151490518;151490518;151490518;151490518;151492281;151491775;151491775;151491775;151491775;151491775;151491775;151491775;151491775;151491775…	-;-;-;-;-;-;-;-;-;-;-;-;-;-;-;-;-;-;-;-;-;-;-;-;-;-;-;-;-;-;-;-;-;-;-;-;-;-;-;-;-;-;-;-;-;-;-;-;-;-;-;-;-;-;-;-;-;-;-;-;-;-;-;-;-;-;-;-;-;-;-;-;-;-;-;-;-;-;-;-;-;-;-;-;-;-;-;-;-;-;-;-;-;-;-;-;-;-;-;-;-;-;-;-;-;-;-;-;-;-;-;-;-;-;-;-;-;-;-;-;-;-;-;-;-;-;-;-;-;-;-;-;-;-;-;-;-;-;-;-;-;-;-;-;-;-;-;-;-;-;-;-;-;-;-;-;-;-;-;-;-;-;-;-;-;-;-;-;-;-;-;-;-;-;-;-;-;-;-;-;-;-;-;-;-;-;-;-;-;-;-;-;-;-;-;-;-;-;-;-…	30567	chr2:151485336-151734487	416.655	449.56	506.9	545.168	228.678	360.139	343.812	328.018	397.366	-0.414947	0.09792	-4.23761	2.25911e-05	0.0115966
79	ENSG00000140455.17	USP3	ubiquitin specific peptidase 3 [Source:HGNC Symbol;Acc:HGNC:12626]	chr15;chr15;chr15;chr15;chr15;chr15;chr15;chr15;chr15;chr15;chr15;chr15;chr15;chr15;chr15;chr15;chr15;chr15;chr15;chr15;chr15;chr15;chr15;chr15;chr15;chr15;chr15;chr15;chr15;chr15;chr15;chr15;chr15;chr15;chr15;chr15;chr15;chr15;chr15;chr15;chr15;chr15;chr15;chr15;chr15;chr15;chr15;chr15;chr15;chr15;chr15;chr15;chr15;chr15;chr15;chr15;chr15;chr15;chr15;chr15;chr15;chr15;chr15;chr15;chr15;chr15;chr…	63504511;63504593;63504594;63504595;63504612;63504635;63504656;63504674;63504734;63515446;63527833;63529014;63529014;63529014;63529014;63529142;63530498;63532506;63532647;63532647;63532647;63532647;63532647;63532647;63532647;63532647;63532647;63532647;63533803;63533803;63537025;63537025;63537025;63537025;63537025;63537025;63537025;63537025;63537025;63537105;63537138;63542055;63544625;63553333;635…	63504830;63504830;63504830;63504830;63504830;63504830;63504830;63504830;63504830;63515500;63528140;63529166;63529166;63529166;63529166;63529166;63530590;63532707;63532707;63532707;63532707;63532707;63532707;63532707;63532707;63532707;63532707;63532707;63533918;63533918;63537156;63537056;63537156;63537156;63537156;63537156;63537156;63537156;63537156;63537156;63537156;63542192;63544728;63553798;635…	+;+;+;+;+;+;+;+;+;+;+;+;+;+;+;+;+;+;+;+;+;+;+;+;+;+;+;+;+;+;+;+;+;+;+;+;+;+;+;+;+;+;+;+;+;+;+;+;+;+;+;+;+;+;+;+;+;+;+;+;+;+;+;+;+;+;+;+;+;+;+;+;+;+;+;+;+;+;+;+;+;+;+;+;+;+;+;+;+;+;+;+;+;+;+;+;+;+;+;+;+;+;+;+;+;+;+;+;+;+;+;+;+;+;+;+;+;+;+;+;+;+;+;+;+;+;+;+;+;+;+;+;+;+;+;+;+;+;+;+;+;+;+;+;+;+;+;+;+;+;+;+;+;+;+;+;+;+;+;+;+;+;+;+;+;+;+;+;+;+;+;+;+;+;+;+;+;+;+;+;+;+;+;+;+;+;+;+	7764	chr15:63504511-63594640	436.894	391.067	346.531	269.727	849.375	517.167	468.333	582.376	482.684	0.439608	0.103797	4.23527	2.2828e-05	0.0115966
80	ENSG00000218739.10	CEBPZOS	CEBPZ opposite strand [Source:HGNC Symbol;Acc:HGNC:49288]	chr2;chr2;chr2;chr2;chr2;chr2;chr2;chr2;chr2;chr2;chr2;chr2;chr2;chr2;chr2;chr2;chr2;chr2;chr2;chr2;chr2;chr2;chr2;chr2;chr2;chr2;chr2;chr2;chr2;chr2;chr2;chr2;chr2;chr2	37196488;37196494;37196496;37196505;37196508;37196523;37197254;37198494;37198494;37199704;37199704;37199704;37199704;37199704;37199704;37201048;37201048;37201048;37201048;37201048;37201048;37201642;37201642;37201642;37201642;37201642;37201863;37201863;37203250;37204304;37213437;37213467;37215321;37216113	37196520;37196520;37196520;37196520;37196520;37196669;37197350;37198672;37198672;37199819;37199819;37199819;37199819;37199819;37199819;37201092;37201092;37201092;37201704;37201092;37201092;37201726;37201726;37201726;37201726;37201726;37202692;37204743;37203495;37204739;37213725;37213554;37215518;37216193	+;+;+;+;+;+;+;+;+;+;+;+;+;+;+;+;+;+;+;+;+;+;+;+;+;+;+;+;+;+;+;+;+;+	4700	chr2:37196488-37216193	1072	943.408	984.641	804.609	667.366	779.164	599.467	624.961	809.452	-0.383569	0.0909681	-4.21653	2.48094e-05	0.012292
81	ENSG00000248905.10	FMN1	formin 1 [Source:HGNC Symbol;Acc:HGNC:3768]	chr15;chr15;chr15;chr15;chr15;chr15;chr15;chr15;chr15;chr15;chr15;chr15;chr15;chr15;chr15;chr15;chr15;chr15;chr15;chr15;chr15;chr15;chr15;chr15;chr15;chr15;chr15;chr15;chr15;chr15;chr15;chr15;chr15;chr15;chr15;chr15;chr15;chr15;chr15;chr15;chr15;chr15;chr15;chr15;chr15;chr15;chr15;chr15;chr15;chr15;chr15;chr15;chr15;chr15;chr15;chr15;chr15;chr15;chr15;chr15;chr15;chr15;chr15;chr15;chr15;chr15;chr…	32765544;32765546;32774151;32774310;32774323;32776835;32776835;32776835;32776835;32776835;32798804;32798804;32798804;32798804;32798804;32804281;32804281;32804281;32804281;32804281;32810895;32857015;32857015;32857015;32857015;32857015;32857015;32860680;32888172;32888172;32888172;32888172;32888172;32898834;32898834;32898834;32898834;32899795;32899807;32899979;32899979;32899979;32899979;32901911;329…	32774354;32774354;32774354;32774354;32774354;32776919;32776919;32776919;32776919;32776919;32798953;32798953;32798953;32798953;32798953;32804332;32804332;32804332;32804332;32804332;32811111;32857107;32857107;32857107;32857107;32857107;32857107;32860837;32888254;32888292;32888292;32888292;32888292;32898893;32898893;32898893;32898893;32900125;32900252;32900125;32900125;32900125;32900125;32902040;329…	-;-;-;-;-;-;-;-;-;-;-;-;-;-;-;-;-;-;-;-;-;-;-;-;-;-;-;-;-;-;-;-;-;-;-;-;-;-;-;-;-;-;-;-;-;-;-;-;-;-;-;-;-;-;-;-;-;-;-;-;-;-;-;-;-;-;-;-;-;-;-;-;-;-;-;-;-;-;-;-;-;-;-;-;-;-;-;-;-;-;-;-;-;-;-;-;-;-;-;-;-;-;-;-;-	20270	chr15:32765544-33194714	177.968	279.93	187.284	212.581	143.507	135.692	126.725	127.754	173.93	-0.429851	0.101909	-4.218	2.46484e-05	0.012292
82	ENSG00000185973.11	TMLHE	trimethyllysine hydroxylase, epsilon [Source:HGNC Symbol;Acc:HGNC:18308]	chrX;chrX;chrX;chrX;chrX;chrX;chrX;chrX;chrX;chrX;chrX;chrX;chrX;chrX;chrX;chrX;chrX;chrX;chrX;chrX;chrX;chrX;chrX	155489011;155491449;155492282;155492357;155492535;155506898;155506898;155511673;155511673;155513986;155513986;155524271;155524456;155524456;155545096;155545096;155545096;155545167;155612128;155612792;155612792;155612792;155669758	155491666;155491666;155492489;155492495;155492700;155507134;155507134;155511792;155511792;155514265;155514265;155524632;155524632;155524632;155545277;155545277;155545277;155545277;155612604;155612895;155612877;155612952;155669944	-;-;-;-;-;-;-;-;-;-;-;-;-;-;-;-;-;-;-;-;-;-;-	5042	chrX:155489011-155669944	275.676	266.561	219.806	267.441	189.009	184.337	153.173	131.207	210.901	-0.422779	0.100556	-4.20443	2.61739e-05	0.0128099
83	ENSG00000206262.9	FOXL2NB	FOXL2 neighbor [Source:HGNC Symbol;Acc:HGNC:34428]	chr3;chr3;chr3;chr3;chr3;chr3;chr3;chr3	138947217;138947234;138947612;138949512;138949512;138949520;138950265;138950265	138947464;138947464;138948007;138950828;138949639;138949639;138953990;138950879	+;+;+;+;+;+;+;+	5123	chr3:138947217-138953990	145.166	176.314	170.462	121.148	91.0044	91.315	61.7098	104.736	120.232	-0.441354	0.105406	-4.18719	2.82433e-05	0.0133348
84	ENSG00000164418.20	GRIK2	glutamate ionotropic receptor kainate type subunit 2 [Source:HGNC Symbol;Acc:HGNC:4580]	chr6;chr6;chr6;chr6;chr6;chr6;chr6;chr6;chr6;chr6;chr6;chr6;chr6;chr6;chr6;chr6;chr6;chr6;chr6;chr6;chr6;chr6;chr6;chr6;chr6;chr6;chr6;chr6;chr6;chr6;chr6;chr6;chr6;chr6;chr6;chr6;chr6;chr6;chr6;chr6;chr6;chr6;chr6;chr6;chr6;chr6;chr6;chr6;chr6;chr6;chr6;chr6;chr6;chr6;chr6;chr6;chr6;chr6;chr6;chr6;chr6;chr6;chr6;chr6;chr6;chr6;chr6;chr6;chr6;chr6;chr6;chr6;chr6;chr6;chr6;chr6;chr6;chr6;chr6;chr6…	101181257;101205077;101244630;101398788;101398788;101398793;101398985;101621948;101621948;101621948;101621949;101621949;101621949;101621949;101626380;101626380;101626380;101626380;101626380;101626380;101626380;101676623;101676623;101676623;101676623;101676623;101676623;101676623;101676769;101682553;101682553;101682553;101682553;101682553;101682553;101682553;101682553;101686180;101686180;101686180…	101181372;101205143;101244656;101399392;101399392;101399392;101399392;101622116;101622116;101622116;101622116;101622116;101622116;101622116;101626637;101626637;101626637;101626637;101626637;101626637;101626637;101676804;101676804;101676804;101676804;101676804;101676804;101676804;101676804;101682606;101682606;101682606;101682606;101682606;101682606;101682606;101682606;101686353;101686353;101686353…	+;+;+;+;+;+;+;+;+;+;+;+;+;+;+;+;+;+;+;+;+;+;+;+;+;+;+;+;+;+;+;+;+;+;+;+;+;+;+;+;+;+;+;+;+;+;+;+;+;+;+;+;+;+;+;+;+;+;+;+;+;+;+;+;+;+;+;+;+;+;+;+;+;+;+;+;+;+;+;+;+;+;+;+;+;+;+;+;+;+;+;+;+;+;+;+;+;+;+;+;+;+;+;+;+;+;+;+;+;+;+;+;+;+;+;+;+;+;+;+	7585	chr6:101181257-102070083	411.77	391.067	451.948	517.738	543.693	650.299	578.529	751.565	537.076	0.382351	0.0912962	4.18802	2.81393e-05	0.0133348
85	ENSG00000287492.1	AL512358.2	novel transcript	chr14;chr14	48262021;48265561	48262483;48265609	-;-	512	chr14:48262021-48265609	17.4479	15.041	22.4292	27.4298	3.50017	2.56023	2.20392	6.90565	12.1897	-0.322125	0.0768989	-4.18894	2.80263e-05	0.0133348
86	ENSG00000176293.19	ZNF135	zinc finger protein 135 [Source:HGNC Symbol;Acc:HGNC:12919]	chr19;chr19;chr19;chr19;chr19;chr19;chr19;chr19;chr19;chr19;chr19;chr19;chr19;chr19;chr19;chr19;chr19;chr19;chr19;chr19;chr19;chr19;chr19;chr19;chr19;chr19;chr19;chr19	58059239;58059239;58059244;58059269;58059280;58059734;58059969;58059969;58059974;58061580;58061580;58061580;58061580;58061580;58061580;58063446;58063446;58063446;58063446;58063446;58066705;58066705;58066741;58066741;58066741;58068408;58081693;58084220	58059310;58059310;58059310;58059310;58059310;58060035;58060398;58060035;58060035;58061706;58061706;58061706;58061706;58061706;58061706;58063541;58063541;58063541;58063541;58063541;58068630;58069755;58069405;58069408;58067567;58069405;58082008;58086310	+;+;+;+;+;+;+;+;+;+;+;+;+;+;+;+;+;+;+;+;+;+;+;+;+;+;+;+	6418	chr19:58059239-58086310	112.364	116.986	107.66	112.005	154.007	169.829	203.863	177.245	144.245	0.421886	0.100851	4.18326	2.87364e-05	0.0134099
87	ENSG00000162545.6	CAMK2N1	calcium/calmodulin dependent protein kinase II inhibitor 1 [Source:HGNC Symbol;Acc:HGNC:24190]	chr1;chr1;chr1;chr1	20482391;20483187;20484367;20485214	20483719;20483719;20484645;20486210	-;-;-;-	2605	chr1:20482391-20486210	198.906	235.643	218.685	264.012	400.186	293.573	359.239	328.018	287.283	0.407486	0.0977786	4.16744	3.08042e-05	0.0142096
88	ENSG00000147804.10	SLC39A4	solute carrier family 39 member 4 [Source:HGNC Symbol;Acc:HGNC:17129]	chr8;chr8;chr8;chr8;chr8;chr8;chr8;chr8;chr8;chr8;chr8;chr8;chr8;chr8;chr8;chr8;chr8;chr8;chr8;chr8;chr8;chr8;chr8;chr8;chr8;chr8;chr8;chr8;chr8;chr8;chr8;chr8;chr8;chr8;chr8;chr8;chr8;chr8;chr8;chr8;chr8;chr8;chr8;chr8;chr8;chr8;chr8;chr8;chr8	144409742;144410395;144412414;144412414;144412414;144412414;144412415;144412563;144412759;144412759;144412759;144412759;144412759;144412759;144413237;144413237;144413237;144413237;144413237;144413237;144413340;144413513;144413513;144413513;144413513;144413513;144413513;144413513;144413750;144413750;144413750;144413958;144413958;144413958;144414262;144414262;144414725;144414725;144414866;144414974…	144409921;144412946;144412666;144412666;144412666;144412666;144412666;144412666;144412946;144412946;144412946;144412946;144412946;144412946;144413591;144413389;144413389;144413389;144413389;144413389;144413389;144413567;144413567;144413567;144413586;144413585;144413569;144413571;144413881;144413881;144413881;144414081;144414095;144414095;144414434;144414434;144414896;144414896;144414896;144415110…	-;-;-;-;-;-;-;-;-;-;-;-;-;-;-;-;-;-;-;-;-;-;-;-;-;-;-;-;-;-;-;-;-;-;-;-;-;-;-;-;-;-;-;-;-;-;-;-;-	4982	chr8:144409742-144416844	339.187	291.629	308.401	283.442	242.679	213.353	192.843	128.905	250.055	-0.421019	0.101255	-4.15799	3.21054e-05	0.0146415
89	ENSG00000179044.16	EXOC3L1	exocyst complex component 3 like 1 [Source:HGNC Symbol;Acc:HGNC:27540]	chr16;chr16;chr16;chr16;chr16;chr16;chr16;chr16;chr16;chr16;chr16;chr16;chr16;chr16;chr16;chr16;chr16;chr16;chr16;chr16;chr16;chr16;chr16;chr16;chr16;chr16;chr16;chr16;chr16;chr16;chr16;chr16;chr16;chr16;chr16;chr16;chr16;chr16;chr16;chr16;chr16;chr16;chr16;chr16;chr16;chr16;chr16;chr16;chr16;chr16;chr16;chr16;chr16;chr16;chr16;chr16;chr16;chr16;chr16;chr16;chr16;chr16	67184379;67184379;67184380;67184380;67184381;67184686;67184686;67184686;67184686;67184902;67184902;67184902;67185136;67185136;67185136;67185136;67185136;67185361;67185361;67185361;67185361;67185361;67186237;67186237;67186237;67186237;67186557;67186557;67186557;67186557;67186759;67186759;67187021;67187021;67187021;67187021;67187031;67187225;67187225;67187225;67187721;67188721;67188721;67188904;671…	67184604;67184604;67184604;67184604;67184604;67185057;67184810;67185057;67184810;67185057;67185057;67185057;67185258;67185258;67185258;67185258;67185258;67185664;67185490;67185490;67185490;67185490;67186347;67186347;67186347;67186347;67186657;67186657;67186657;67186657;67186884;67186884;67187138;67187138;67187138;67187138;67187138;67187837;67187837;67187837;67187837;67188940;67188940;67188940;671…	-;-;-;-;-;-;-;-;-;-;-;-;-;-;-;-;-;-;-;-;-;-;-;-;-;-;-;-;-;-;-;-;-;-;-;-;-;-;-;-;-;-;-;-;-;-;-;-;-;-;-;-;-;-;-;-;-;-;-;-;-;-	3045	chr16:67184379-67190185	123.531	133.698	82.988	117.72	65.3365	64.0058	71.6274	42.5848	87.6864	-0.43739	0.105722	-4.13719	3.51584e-05	0.0158537
90	ENSG00000276550.4	HERC2P2	hect domain and RLD 2 pseudogene 2 [Source:HGNC Symbol;Acc:HGNC:4870]	chr15;chr15;chr15;chr15;chr15;chr15;chr15;chr15;chr15;chr15;chr15;chr15;chr15;chr15;chr15;chr15;chr15;chr15;chr15;chr15;chr15;chr15;chr15;chr15;chr15;chr15;chr15;chr15;chr15;chr15;chr15;chr15;chr15;chr15;chr15;chr15;chr15;chr15;chr15;chr15;chr15;chr15;chr15;chr15;chr15;chr15;chr15;chr15;chr15;chr15;chr15;chr15;chr15;chr15;chr15;chr15;chr15;chr15;chr15;chr15;chr15;chr15;chr15;chr15;chr15;chr15;chr…	22495570;22516876;22516909;22534068;22534068;22537438;22537438;22537993;22537993;22539097;22539097;22541995;22541995;22542483;22542483;22542723;22542723;22542943;22542943;22545767;22545767;22546430;22546430;22546678;22546678;22546938;22546938;22547881;22547881;22554385;22554385;22556012;22556012;22556910;22556910;22559789;22559789;22560788;22560788;22561258;22561258;22561434;22561559;22561559;225…	22495672;22516990;22516990;22534243;22534243;22537608;22537608;22538096;22538096;22539247;22539247;22542209;22542209;22542615;22542615;22542850;22542850;22543138;22543138;22545900;22545900;22546600;22546600;22546820;22546820;22547089;22547089;22548072;22548072;22554572;22554572;22556204;22556204;22557092;22557092;22559970;22559970;22560935;22560935;22561454;22561454;22561454;22561934;22561789;225…	+;+;+;+;+;+;+;+;+;+;+;+;+;+;+;+;+;+;+;+;+;+;+;+;+;+;+;+;+;+;+;+;+;+;+;+;+;+;+;+;+;+;+;+;+;+;+;+;+;+;+;+;+;+;+;+;+;+;+;+;+;+;+;+;+;+;+;+;+;+;+;+;+;+;+;+;+	6965	chr15:22495570-22590815	1390.25	1580.98	1803.31	1707.51	1948.43	2165.96	2143.31	2367.49	1888.4	0.33572	0.0822744	4.08049	4.49407e-05	0.0200396
91	ENSG00000107438.9	PDLIM1	PDZ and LIM domain 1 [Source:HGNC Symbol;Acc:HGNC:2067]	chr10;chr10;chr10;chr10;chr10;chr10;chr10;chr10;chr10;chr10;chr10;chr10;chr10;chr10;chr10;chr10;chr10;chr10;chr10;chr10;chr10	95237572;95237940;95238010;95238568;95238568;95238568;95238634;95247215;95247215;95247215;95263864;95263864;95263876;95268778;95268778;95268778;95271633;95271633;95273037;95290820;95290820	95238111;95238111;95238111;95238685;95238848;95238685;95238685;95247620;95247366;95247366;95264063;95264063;95264063;95268862;95268862;95268862;95271784;95271784;95273406;95291012;95291003	-;-;-;-;-;-;-;-;-;-;-;-;-;-;-;-;-;-;-;-;-	2227	chr10:95237572-95291012	3069.43	3182.02	3174.85	3297.3	2160.77	2786.39	2500.35	2085.51	2782.08	-0.337186	0.0828002	-4.07229	4.65535e-05	0.0205306
92	ENSG00000116833.14	NR5A2	nuclear receptor subfamily 5 group A member 2 [Source:HGNC Symbol;Acc:HGNC:7984]	chr1;chr1;chr1;chr1;chr1;chr1;chr1;chr1;chr1;chr1;chr1;chr1;chr1;chr1;chr1;chr1;chr1;chr1;chr1;chr1;chr1;chr1;chr1;chr1;chr1;chr1;chr1;chr1;chr1;chr1;chr1;chr1	200027614;200027657;200027710;200027883;200029033;200038701;200039658;200039658;200042825;200043774;200043774;200043774;200043774;200043810;200045443;200045443;200045443;200045443;200048172;200048172;200048172;200048172;200057504;200111202;200111202;200111202;200120808;200120808;200120808;200173963;200173963;200173963	200027911;200027911;200027911;200027911;200029728;200038772;200039769;200039795;200042965;200043892;200043892;200044535;200043892;200043892;200045584;200045584;200045584;200045584;200048818;200048818;200048818;200048818;200058424;200111321;200111321;200111321;200120955;200120955;200120955;200177420;200177415;200175603	+;+;+;+;+;+;+;+;+;+;+;+;+;+;+;+;+;+;+;+;+;+;+;+;+;+;+;+;+;+;+;+	7543	chr1:200027614-200177420	273.582	308.341	288.215	289.156	222.844	197.138	197.251	202.566	247.387	-0.373778	0.092005	-4.06259	4.85322e-05	0.0211198
93	ENSG00000115935.17	WIPF1	WAS/WASL interacting protein family member 1 [Source:HGNC Symbol;Acc:HGNC:12736]	chr2;chr2;chr2;chr2;chr2;chr2;chr2;chr2;chr2;chr2;chr2;chr2;chr2;chr2;chr2;chr2;chr2;chr2;chr2;chr2;chr2;chr2;chr2;chr2;chr2;chr2;chr2;chr2;chr2;chr2;chr2;chr2;chr2;chr2;chr2;chr2;chr2;chr2;chr2;chr2;chr2;chr2;chr2;chr2;chr2;chr2;chr2;chr2;chr2;chr2;chr2;chr2;chr2;chr2;chr2;chr2;chr2;chr2;chr2;chr2;chr2;chr2;chr2;chr2;chr2;chr2;chr2;chr2;chr2;chr2;chr2;chr2;chr2;chr2;chr2;chr2;chr2;chr2;chr2;chr2…	174559572;174560770;174562204;174562211;174562551;174566161;174567070;174567070;174567070;174567070;174567077;174567861;174567861;174567861;174567861;174567861;174567861;174568607;174570439;174571169;174571676;174571676;174571676;174571676;174571676;174572324;174574730;174575204;174575204;174575204;174575204;174575204;174575204;174575204;174575204;174575263;174581140;174581310;174581310;174581310…	174562602;174562125;174562602;174562602;174562602;174567183;174567183;174567183;174567183;174567183;174567183;174568073;174568073;174568073;174568073;174568073;174568073;174568823;174570646;174572446;174572446;174572446;174572446;174572446;174572446;174572446;174574941;174575380;174575371;174575380;174575380;174575380;174575380;174575380;174575380;174575380;174581439;174581439;174581439;174581439…	-;-;-;-;-;-;-;-;-;-;-;-;-;-;-;-;-;-;-;-;-;-;-;-;-;-;-;-;-;-;-;-;-;-;-;-;-;-;-;-;-;-;-;-;-;-;-;-;-;-;-;-;-;-;-;-;-;-;-;-;-;-;-;-;-;-;-;-;-;-;-;-;-;-;-;-;-;-;-;-;-;-;-;-;-;-;-	9121	chr2:174559572-174682916	522.738	420.314	441.855	408.019	728.035	652.006	569.714	554.754	537.179	0.366587	0.0902785	4.06062	4.89419e-05	0.0211198
94	ENSG00000161671.17	EMC10	ER membrane protein complex subunit 10 [Source:HGNC Symbol;Acc:HGNC:27609]	chr19;chr19;chr19;chr19;chr19;chr19;chr19;chr19;chr19;chr19;chr19;chr19;chr19;chr19;chr19;chr19;chr19;chr19;chr19;chr19;chr19;chr19;chr19;chr19;chr19;chr19;chr19;chr19;chr19;chr19;chr19;chr19;chr19;chr19;chr19;chr19;chr19;chr19;chr19;chr19;chr19;chr19;chr19;chr19;chr19	50476400;50476496;50476499;50476507;50476521;50476534;50476943;50477929;50477929;50477929;50477929;50477929;50477929;50477986;50478957;50478957;50478957;50478957;50478957;50478957;50478957;50480111;50480111;50480111;50480111;50480111;50480581;50480581;50480581;50480581;50480581;50480884;50480884;50480884;50480884;50480884;50481090;50481861;50481861;50482149;50482149;50482149;50482149;50482149;504…	50476723;50476598;50476658;50476658;50476658;50476723;50477221;50478001;50478001;50478001;50478001;50478001;50478001;50478001;50479066;50479066;50479066;50479066;50479017;50479066;50479066;50480215;50480215;50480215;50480215;50480215;50480762;50480762;50480762;50480762;50480762;50480977;50480977;50480977;50480977;50480977;50481948;50481947;50481947;50483320;50482255;50490871;50483351;50483351;504…	+;+;+;+;+;+;+;+;+;+;+;+;+;+;+;+;+;+;+;+;+;+;+;+;+;+;+;+;+;+;+;+;+;+;+;+;+;+;+;+;+;+;+;+;+	10749	chr19:50476400-50490871	1859.24	1822.47	2011.9	1720.08	2315.95	2602.05	2570.87	2113.13	2126.96	0.313506	0.0782176	4.00812	6.12031e-05	0.0261298
95	ENSG00000142347.19	MYO1F	myosin IF [Source:HGNC Symbol;Acc:HGNC:7600]	chr19;chr19;chr19;chr19;chr19;chr19;chr19;chr19;chr19;chr19;chr19;chr19;chr19;chr19;chr19;chr19;chr19;chr19;chr19;chr19;chr19;chr19;chr19;chr19;chr19;chr19;chr19;chr19;chr19;chr19;chr19;chr19;chr19;chr19;chr19;chr19;chr19;chr19;chr19;chr19;chr19;chr19;chr19;chr19;chr19;chr19;chr19;chr19;chr19;chr19;chr19;chr19;chr19;chr19;chr19;chr19;chr19;chr19;chr19;chr19;chr19;chr19;chr19;chr19;chr19;chr19;chr…	8520778;8520797;8522377;8522377;8522634;8522634;8522810;8525226;8525479;8525479;8525479;8526453;8526453;8526453;8526453;8526789;8526789;8527338;8527338;8527338;8529809;8530040;8530075;8530196;8530196;8530196;8530459;8530459;8530459;8530459;8530459;8530482;8536252;8536252;8536252;8536252;8536499;8536499;8536499;8536499;8536949;8536949;8536949;8536949;8539947;8539947;8539947;8539947;8540319;8541728…	8521604;8521604;8522546;8522546;8522829;8522829;8522829;8525562;8525562;8525562;8525562;8526622;8526601;8526935;8526601;8526935;8526935;8527387;8527483;8527483;8529997;8530365;8530365;8530365;8530365;8530365;8530573;8530484;8530462;8530573;8530573;8530573;8536396;8536396;8536396;8536396;8536597;8536646;8536597;8536597;8537055;8537055;8537055;8537055;8540028;8540052;8540028;8540028;8540463;8541991…	-;-;-;-;-;-;-;-;-;-;-;-;-;-;-;-;-;-;-;-;-;-;-;-;-;-;-;-;-;-;-;-;-;-;-;-;-;-;-;-;-;-;-;-;-;-;-;-;-;-;-;-;-;-;-;-;-;-;-;-;-;-;-;-;-;-;-;-;-;-;-;-;-;-;-;-;-;-;-;-;-;-;-;-;-;-;-;-;-;-;-;-;-;-;-;-;-;-;-;-;-;-;-;-;-;-;-;-;-;-;-;-;-;-;-;-;-;-;-;-;-;-;-;-;-;-;-;-;-;-;-;-;-;-;-;-;-;-	8561	chr19:8520778-8577577	340.582	328.396	311.766	296.014	232.178	256.023	199.455	187.603	269.002	-0.384699	0.0961119	-4.00262	6.2645e-05	0.0264639
96	ENSG00000065923.10	SLC9A7	solute carrier family 9 member A7 [Source:HGNC Symbol;Acc:HGNC:17123]	chrX;chrX;chrX;chrX;chrX;chrX;chrX;chrX;chrX;chrX;chrX;chrX;chrX;chrX;chrX;chrX;chrX;chrX;chrX;chrX;chrX;chrX;chrX;chrX;chrX;chrX;chrX;chrX;chrX;chrX;chrX;chrX;chrX;chrX;chrX;chrX;chrX;chrX;chrX;chrX;chrX;chrX;chrX;chrX;chrX;chrX;chrX	46599251;46605318;46606261;46606295;46606295;46606908;46606924;46606924;46613289;46613289;46613289;46613289;46620977;46620977;46620977;46620977;46631586;46631586;46631586;46635589;46635589;46635589;46643236;46643236;46648686;46648686;46651110;46651110;46651316;46651316;46653609;46653609;46662016;46662028;46662538;46662538;46669607;46669607;46669607;46672551;46672551;46679678;46679678;46682336;466…	46607203;46607203;46606370;46606370;46606370;46607203;46607182;46607203;46613394;46613394;46613394;46613394;46621016;46621059;46621059;46621059;46631649;46631649;46631649;46635648;46635634;46635648;46643389;46643389;46648797;46648797;46651223;46651223;46651404;46651404;46653723;46653714;46662157;46662157;46662643;46662643;46669686;46669719;46669719;46672627;46672627;46679755;46679755;46682535;466…	-;-;-;-;-;-;-;-;-;-;-;-;-;-;-;-;-;-;-;-;-;-;-;-;-;-;-;-;-;-;-;-;-;-;-;-;-;-;-;-;-;-;-;-;-;-;-	9980	chrX:46599251-46759118	1883.67	1860.91	2153.2	2125.81	2573.79	2335.79	2690.99	2826.71	2306.36	0.314983	0.0790759	3.9833	6.79647e-05	0.0284121
97	ENSG00000254339.5	AC064802.1	novel transcript	chr8;chr8;chr8;chr8;chr8;chr8;chr8;chr8;chr8;chr8;chr8;chr8;chr8;chr8;chr8	114282067;114282069;114282072;114282073;114282136;114284219;114284219;114284219;114284253;114284253;114287722;114295466;114295466;114295466;114295466	114282294;114282294;114282294;114282294;114282294;114284514;114284533;114284514;114284533;114284514;114287996;114295839;114295624;114295813;114295807	+;+;+;+;+;+;+;+;+;+;+;+;+;+;+	1192	chr8:114282067-114295839	904.497	1007.75	1205.57	1417.21	371.018	773.191	419.847	329.169	803.531	-0.390492	0.0983705	-3.9696	7.1993e-05	0.0297858
98	ENSG00000072818.12	ACAP1	ArfGAP with coiled-coil, ankyrin repeat and PH domains 1 [Source:HGNC Symbol;Acc:HGNC:16467]	chr17;chr17;chr17;chr17;chr17;chr17;chr17;chr17;chr17;chr17;chr17;chr17;chr17;chr17;chr17;chr17;chr17;chr17;chr17;chr17;chr17;chr17;chr17;chr17;chr17;chr17;chr17;chr17;chr17;chr17;chr17;chr17;chr17;chr17;chr17;chr17;chr17;chr17;chr17;chr17;chr17;chr17;chr17;chr17;chr17;chr17;chr17;chr17;chr17;chr17;chr17;chr17;chr17;chr17;chr17;chr17;chr17;chr17;chr17;chr17;chr17;chr17;chr17;chr17;chr17;chr17	7336529;7336580;7336590;7336597;7337263;7337312;7337312;7341948;7341948;7341948;7341948;7342195;7342275;7342275;7342275;7342275;7342416;7342416;7342416;7342416;7342416;7342935;7343379;7343379;7343379;7343379;7343706;7343706;7343706;7343706;7343861;7343861;7343861;7343861;7344049;7344049;7344049;7344539;7344539;7345331;7346244;7346391;7346808;7347031;7347129;7347922;7347922;7348127;7348127;7348306…	7336787;7336787;7336787;7336787;7337369;7337369;7337369;7342067;7342067;7342067;7342067;7342328;7342328;7342328;7342328;7342328;7342753;7342474;7342474;7342474;7342474;7343562;7343562;7343561;7343562;7343562;7343750;7343750;7343750;7343750;7343956;7343956;7343953;7343956;7344123;7344123;7344123;7344647;7344648;7350228;7346295;7346491;7346931;7347242;7347242;7347991;7347991;7348252;7348221;7348475…	+;+;+;+;+;+;+;+;+;+;+;+;+;+;+;+;+;+;+;+;+;+;+;+;+;+;+;+;+;+;+;+;+;+;+;+;+;+;+;+;+;+;+;+;+;+;+;+;+;+;+;+;+;+;+;+;+;+;+;+;+;+;+;+;+;+	7420	chr17:7336529-7351477	1256.94	1382.11	1291.92	1316.63	985.881	1088.95	1085.43	999.017	1175.86	-0.288244	0.0728638	-3.95593	7.62368e-05	0.0312198
99	ENSG00000154760.14	SLFN13	schlafen family member 13 [Source:HGNC Symbol;Acc:HGNC:26481]	chr17;chr17;chr17;chr17;chr17;chr17;chr17;chr17;chr17;chr17;chr17;chr17;chr17;chr17;chr17;chr17;chr17;chr17;chr17;chr17;chr17;chr17;chr17;chr17;chr17;chr17;chr17;chr17;chr17;chr17;chr17;chr17;chr17;chr17;chr17;chr17;chr17;chr17;chr17;chr17;chr17;chr17;chr17;chr17;chr17;chr17;chr17;chr17;chr17;chr17;chr17;chr17;chr17	35435096;35437543;35437545;35438984;35439480;35439498;35441563;35441563;35441563;35441563;35441563;35441563;35441890;35442100;35443789;35443789;35443789;35443789;35443789;35443789;35443789;35443789;35444615;35444615;35444615;35444615;35444615;35444615;35444615;35445362;35445373;35445448;35445656;35446717;35446717;35446840;35446986;35447268;35447268;35447268;35447268;35447268;35447268;35447268;354…	35441366;35441366;35441366;35441366;35441366;35441366;35442286;35442286;35442286;35442286;35442286;35442286;35442286;35442286;35443920;35443920;35443954;35443920;35443920;35443920;35443920;35443920;35444701;35446010;35444701;35444701;35445693;35445693;35445693;35445693;35445693;35445693;35445693;35446753;35446753;35446932;35447414;35447414;35447414;35447414;35447414;35447394;35447414;35447414;354…	-;-;-;-;-;-;-;-;-;-;-;-;-;-;-;-;-;-;-;-;-;-;-;-;-;-;-;-;-;-;-;-;-;-;-;-;-;-;-;-;-;-;-;-;-;-;-;-;-;-;-;-;-	9329	chr17:35435096-35448837	1002.21	1052.04	1039.59	824.038	1370.9	1273.29	1197.83	1366.17	1140.76	0.330386	0.0836784	3.94829	7.87121e-05	0.0319078
100	ENSG00000189067.12	LITAF	lipopolysaccharide induced TNF factor [Source:HGNC Symbol;Acc:HGNC:16841]	chr16;chr16;chr16;chr16;chr16;chr16;chr16;chr16;chr16;chr16;chr16;chr16;chr16;chr16;chr16;chr16;chr16;chr16;chr16;chr16;chr16;chr16;chr16;chr16;chr16;chr16;chr16;chr16;chr16;chr16;chr16;chr16;chr16;chr16;chr16;chr16;chr16;chr16;chr16;chr16;chr16;chr16;chr16;chr16;chr16;chr16;chr16;chr16;chr16;chr16;chr16;chr16;chr16;chr16;chr16;chr16;chr16;chr16;chr16;chr16;chr16;chr16;chr16;chr16;chr16;chr16;chr…	11547722;11547726;11547999;11548000;11548603;11549107;11549312;11549360;11549448;11549602;11549613;11549626;11549662;11549711;11551707;11551723;11551773;11553423;11553533;11553533;11553533;11553533;11553533;11553533;11553533;11553533;11553533;11553533;11553533;11553533;11553533;11553533;11553533;11556284;11556406;11556511;11556511;11556511;11556511;11556511;11556511;11556511;11556511;11556511;115…	11549745;11549745;11549745;11549745;11549746;11549745;11549745;11549745;11549745;11549745;11549745;11549745;11549745;11549745;11551804;11551804;11551804;11553689;11553689;11553689;11553689;11553689;11553689;11553689;11553689;11553748;11553689;11553689;11553689;11553689;11553689;11553689;11553689;11556735;11556444;11556735;11556735;11556735;11556735;11556735;11556735;11556735;11556735;11556735;115…	-;-;-;-;-;-;-;-;-;-;-;-;-;-;-;-;-;-;-;-;-;-;-;-;-;-;-;-;-;-;-;-;-;-;-;-;-;-;-;-;-;-;-;-;-;-;-;-;-;-;-;-;-;-;-;-;-;-;-;-;-;-;-;-;-;-;-;-;-;-;-;-;-;-;-;-;-;-;-;-	5060	chr16:11547722-11636381	1788.76	1619.42	1583.5	1329.2	1029.05	1382.53	1045.76	916.149	1336.8	-0.377194	0.0957751	-3.93833	8.20507e-05	0.0326174
101	ENSG00000180530.11	NRIP1	nuclear receptor interacting protein 1 [Source:HGNC Symbol;Acc:HGNC:8001]	chr21;chr21;chr21;chr21;chr21;chr21;chr21;chr21;chr21;chr21;chr21;chr21;chr21;chr21;chr21;chr21;chr21;chr21;chr21;chr21;chr21;chr21;chr21	14961235;14961235;14961235;14967996;14968155;14987954;14988141;14991201;15002180;15014344;15014344;15014344;15043495;15043495;15043495;15043495;15043495;15064745;15064745;15064745;15065725;15065725;15065725	14968526;14968526;14968526;14968526;14968526;14988192;14988192;14991306;15002368;15014466;15014466;15014466;15043574;15043574;15043574;15043574;15043574;15065000;15065000;15064934;15065936;15065815;15065903	-;-;-;-;-;-;-;-;-;-;-;-;-;-;-;-;-;-;-;-;-;-;-	8497	chr21:14961235-15065936	1067.11	1179.89	1116.97	1302.92	1401.23	1460.19	1511.89	1516.94	1319.64	0.290772	0.0738334	3.93822	8.20881e-05	0.0326174
102	ENSG00000000005.6	TNMD	tenomodulin [Source:HGNC Symbol;Acc:HGNC:17757]	chrX;chrX;chrX;chrX;chrX;chrX;chrX;chrX;chrX;chrX	100584936;100585231;100593624;100593895;100594261;100594261;100597504;100597504;100599016;100599508	100585066;100585362;100594035;100594035;100594362;100594362;100597657;100597531;100599182;100599885	+;+;+;+;+;+;+;+;+;+	1476	chrX:100584936-100599885	17.4479	47.63	52.7086	60.5742	68.8367	85.3411	126.725	125.453	73.0896	0.38919	0.0993863	3.91593	9.00569e-05	0.035433
103	ENSG00000091986.15	CCDC80	coiled-coil domain containing 80 [Source:HGNC Symbol;Acc:HGNC:30649]	chr3;chr3;chr3;chr3;chr3;chr3;chr3;chr3;chr3;chr3;chr3;chr3;chr3;chr3;chr3;chr3;chr3;chr3;chr3;chr3;chr3;chr3;chr3;chr3;chr3;chr3;chr3;chr3;chr3;chr3;chr3;chr3;chr3;chr3;chr3;chr3	112596794;112605101;112605467;112605600;112607176;112607176;112607176;112609978;112609978;112609978;112609978;112616710;112616710;112616710;112618968;112618968;112618968;112630113;112630113;112630113;112638028;112638028;112638028;112639400;112640327;112640432;112640564;112640721;112640766;112640924;112640924;112640924;112643262;112643262;112649316;112649316	112605763;112605763;112605763;112605763;112607256;112607256;112607256;112610081;112610280;112610081;112610081;112616858;112616858;112616858;112619104;112619104;112619104;112630269;112630269;112630269;112638097;112639916;112639916;112639916;112641269;112640837;112641056;112640837;112641038;112641038;112641143;112641300;112643457;112643457;112649530;112649447	-;-;-;-;-;-;-;-;-;-;-;-;-;-;-;-;-;-;-;-;-;-;-;-;-;-;-;-;-;-;-;-;-;-;-;-	13071	chr3:112596794-112649530	167.5	197.205	131.211	152.007	101.505	117.771	96.9725	80.5659	130.592	-0.407922	0.104465	-3.90489	9.42693e-05	0.0367302
104	ENSG00000122176.12	FMOD	fibromodulin [Source:HGNC Symbol;Acc:HGNC:3774]	chr1;chr1;chr1;chr1;chr1;chr1;chr1;chr1;chr1;chr1;chr1	203340628;203340661;203341337;203342183;203342327;203347292;203347292;203351033;203351033;203351033;203351668	203342494;203342494;203341829;203342494;203342494;203348277;203348056;203351086;203351088;203351122;203351758	-;-;-;-;-;-;-;-;-;-;-	3034	chr1:203340628-203351758	37.6874	28.4109	31.4009	27.4298	15.1674	13.6546	7.71373	6.90565	21.0463	-0.356707	0.0914728	-3.89959	9.63547e-05	0.0369015
105	ENSG00000183454.17	GRIN2A	glutamate ionotropic receptor NMDA type subunit 2A [Source:HGNC Symbol;Acc:HGNC:4585]	chr16;chr16;chr16;chr16;chr16;chr16;chr16;chr16;chr16;chr16;chr16;chr16;chr16;chr16;chr16;chr16;chr16;chr16;chr16;chr16;chr16;chr16;chr16;chr16;chr16;chr16;chr16;chr16;chr16;chr16;chr16;chr16;chr16;chr16;chr16;chr16;chr16;chr16;chr16;chr16;chr16;chr16;chr16;chr16;chr16;chr16;chr16;chr16;chr16;chr16;chr16;chr16;chr16;chr16;chr16;chr16;chr16;chr16;chr16;chr16;chr16;chr16;chr16;chr16;chr16;chr16;chr…	9753404;9753408;9762675;9762676;9762687;9762892;9763772;9763772;9763772;9764839;9768851;9768851;9768851;9768851;9768851;9768851;9768851;9798277;9798277;9798277;9798277;9798277;9798277;9822264;9822264;9822264;9822264;9822264;9822264;9829423;9829423;9829423;9829423;9829423;9829423;9834105;9834105;9834105;9834105;9834105;9834105;9840647;9840647;9840647;9840647;9840647;9840647;9840936;9840936;9840936…	9764948;9764948;9763428;9763428;9764948;9763428;9764948;9764948;9764948;9764948;9769228;9769089;9769089;9769089;9769089;9769089;9769089;9798464;9798464;9798464;9798464;9798464;9798464;9822424;9822424;9822424;9822424;9822424;9822424;9829652;9829652;9829652;9829652;9829652;9829652;9834230;9834230;9834230;9834230;9834230;9834230;9840800;9840800;9840800;9840800;9840800;9840800;9841104;9841104;9841104…	-;-;-;-;-;-;-;-;-;-;-;-;-;-;-;-;-;-;-;-;-;-;-;-;-;-;-;-;-;-;-;-;-;-;-;-;-;-;-;-;-;-;-;-;-;-;-;-;-;-;-;-;-;-;-;-;-;-;-;-;-;-;-;-;-;-;-;-;-;-;-;-;-;-;-;-;-;-;-;-;-;-;-;-;-;-;-;-;-;-;-;-;-;-;-;-;-;-	16718	chr16:9753404-10182754	240.78	274.917	264.664	283.442	206.51	192.018	169.702	176.094	226.016	-0.369214	0.0947477	-3.89681	9.74673e-05	0.0369015
106	ENSG00000081665.14	ZNF506	zinc finger protein 506 [Source:HGNC Symbol;Acc:HGNC:23780]	chr19;chr19;chr19;chr19;chr19;chr19;chr19;chr19;chr19;chr19;chr19;chr19;chr19;chr19;chr19;chr19;chr19;chr19;chr19;chr19;chr19;chr19;chr19;chr19;chr19;chr19;chr19;chr19;chr19;chr19;chr19;chr19;chr19;chr19;chr19;chr19;chr19;chr19;chr19;chr19;chr19;chr19;chr19;chr19;chr19;chr19;chr19	19785839;19785842;19786387;19786562;19790972;19791562;19791562;19791562;19792411;19792461;19792711;19793834;19793834;19794552;19794950;19795213;19798238;19798789;19806031;19806031;19806031;19806031;19806031;19806031;19806031;19806031;19806942;19806942;19806942;19806942;19806942;19806942;19806942;19806942;19806942;19820255;19821601;19821601;19821601;19821601;19821601;19821601;19821601;19821601;198…	19786854;19786854;19786854;19786854;19791043;19791731;19792484;19792484;19792484;19792484;19795660;19795660;19795660;19795660;19799039;19795660;19798479;19799450;19806126;19806126;19806126;19806126;19806126;19806126;19806126;19806126;19807068;19807068;19807068;19807068;19807068;19807068;19807068;19807068;19807068;19820666;19821750;19821722;19821749;19821710;19821723;19821750;19821710;19821740;198…	-;-;-;-;-;-;-;-;-;-;-;-;-;-;-;-;-;-;-;-;-;-;-;-;-;-;-;-;-;-;-;-;-;-;-;-;-;-;-;-;-;-;-;-;-;-;-	9537	chr19:19785839-19821751	183.552	152.082	181.676	179.437	133.006	116.917	101.38	103.585	143.954	-0.394398	0.101183	-3.89786	9.70453e-05	0.0369015
107	ENSG00000287460.1	AL442636.1	novel transcript	chr13;chr13;chr13;chr13;chr13;chr13	54572354;54572357;54581571;54581571;54592370;54685037	54572379;54572379;54581771;54581771;54594165;54687547	+;+;+;+;+;+	4534	chr13:54572354-54687547	57.9269	39.2738	33.6438	38.8589	28.0014	15.3614	7.71373	5.75471	28.3168	-0.346929	0.0892258	-3.88821	0.000100987	0.0378767
108	ENSG00000184515.11	BEX5	brain expressed X-linked 5 [Source:HGNC Symbol;Acc:HGNC:27990]	chrX;chrX;chrX;chrX;chrX;chrX;chrX;chrX	102153708;102153712;102154740;102154744;102154744;102155593;102155593;102155859	102154302;102154302;102154810;102154810;102154810;102155790;102155790;102155977	-;-;-;-;-;-;-;-	983	chrX:102153708-102155977	254.739	296.643	262.421	333.73	240.345	158.734	166.396	180.698	236.713	-0.394906	0.101742	-3.88144	0.00010384	0.0385862
109	ENSG00000119888.11	EPCAM	epithelial cell adhesion molecule [Source:HGNC Symbol;Acc:HGNC:11529]	chr2;chr2;chr2;chr2;chr2;chr2;chr2;chr2;chr2;chr2;chr2;chr2;chr2;chr2;chr2;chr2;chr2;chr2;chr2;chr2;chr2;chr2;chr2;chr2;chr2;chr2;chr2;chr2;chr2;chr2;chr2;chr2;chr2;chr2;chr2;chr2;chr2;chr2;chr2;chr2;chr2;chr2	47345158;47345163;47368928;47368928;47369311;47369475;47369495;47373463;47373463;47373463;47373463;47373463;47373775;47373808;47373808;47373808;47373808;47375234;47375234;47375234;47375234;47375234;47377014;47377014;47377014;47377014;47378953;47378953;47378953;47378953;47379769;47379769;47379769;47379769;47385166;47385166;47385166;47385166;47386572;47386572;47386572;47387558	47345223;47345223;47369235;47369235;47369581;47369581;47369809;47373570;47374048;47373570;47373570;47373570;47374048;47373993;47374048;47374048;47374048;47375254;47375299;47375299;47375299;47375299;47377077;47377077;47377077;47377077;47379054;47379054;47379054;47379054;47379969;47379969;47379969;47379969;47385210;47385210;47385210;47385210;47387020;47386832;47386900;47387601	+;+;+;+;+;+;+;+;+;+;+;+;+;+;+;+;+;+;+;+;+;+;+;+;+;+;+;+;+;+;+;+;+;+;+;+;+;+;+;+;+;+	2430	chr2:47345158-47387601	5069.65	5218.41	4872.74	5353.39	4246.87	4222.68	4351.64	3894.79	4653.77	-0.261255	0.0675071	-3.87004	0.000108818	0.040065
110	ENSG00000185885.16	IFITM1	interferon induced transmembrane protein 1 [Source:HGNC Symbol;Acc:HGNC:5412]	chr11;chr11;chr11;chr11;chr11;chr11;chr11;chr11;chr11;chr11	313506;313527;313997;314040;314164;314418;314922;314922;314922;314922	313691;313691;314356;314356;314356;314456;315272;314962;315240;315272	+;+;+;+;+;+;+;+;+;+	936	chr11:313506-315272	1011.98	983.517	1234.73	1064.05	684.867	890.961	769.169	473.037	889.038	-0.389939	0.101214	-3.85261	0.000116864	0.0426361
111	ENSG00000054356.14	PTPRN	protein tyrosine phosphatase receptor type N [Source:HGNC Symbol;Acc:HGNC:9676]	chr2;chr2;chr2;chr2;chr2;chr2;chr2;chr2;chr2;chr2;chr2;chr2;chr2;chr2;chr2;chr2;chr2;chr2;chr2;chr2;chr2;chr2;chr2;chr2;chr2;chr2;chr2;chr2;chr2;chr2;chr2;chr2;chr2;chr2;chr2;chr2;chr2;chr2;chr2;chr2;chr2;chr2;chr2;chr2;chr2;chr2;chr2;chr2;chr2;chr2;chr2;chr2;chr2;chr2;chr2;chr2;chr2;chr2;chr2;chr2;chr2;chr2;chr2;chr2;chr2;chr2;chr2;chr2;chr2;chr2;chr2;chr2;chr2;chr2;chr2;chr2;chr2;chr2;chr2;chr2…	219289623;219289623;219289625;219289625;219289649;219289841;219290052;219290538;219290538;219290538;219290538;219290538;219290538;219290826;219290826;219290826;219290826;219290826;219290826;219290826;219291470;219291470;219291470;219291470;219291470;219291470;219291470;219294975;219294975;219294975;219294975;219294975;219294975;219296226;219296226;219296226;219296226;219296226;219296439;219296439…	219290297;219290297;219290297;219290297;219290297;219290297;219290297;219290611;219290611;219290611;219290611;219290611;219290611;219290890;219290890;219290890;219290890;219290890;219290890;219290890;219291523;219291523;219291523;219291523;219292896;219291523;219291523;219295028;219295141;219295141;219296345;219295141;219295141;219296345;219296345;219296341;219296345;219296345;219296516;219296516…	-;-;-;-;-;-;-;-;-;-;-;-;-;-;-;-;-;-;-;-;-;-;-;-;-;-;-;-;-;-;-;-;-;-;-;-;-;-;-;-;-;-;-;-;-;-;-;-;-;-;-;-;-;-;-;-;-;-;-;-;-;-;-;-;-;-;-;-;-;-;-;-;-;-;-;-;-;-;-;-;-;-;-;-;-;-;-;-;-;-;-;-;-;-;-;-;-;-;-;-;-;-;-;-;-;-;-;-;-;-;-;-;-;-;-;-;-;-;-;-;-;-;-;-;-;-;-;-;-;-;-;-;-;-;-;-;-;-;-;-;-;-;-;-;-;-;-;-;-;-;-;-;-;-	8228	chr2:219289623-219309648	152.843	202.219	172.705	176.008	101.505	146.787	102.482	87.4715	142.753	-0.39825	0.103939	-3.83159	0.000127316	0.046031
112	ENSG00000162344.4	FGF19	fibroblast growth factor 19 [Source:HGNC Symbol;Acc:HGNC:3675]	chr11;chr11;chr11	69698238;69703261;69703645	69699576;69703364;69704022	-;-;-	1821	chr11:69698238-69704022	353.843	321.711	326.345	377.16	187.843	285.893	253.451	217.528	290.472	-0.373641	0.0978605	-3.8181	0.000134484	0.0481886
113	ENSG00000172380.6	GNG12	G protein subunit gamma 12 [Source:HGNC Symbol;Acc:HGNC:19663]	chr1;chr1;chr1;chr1;chr1;chr1	67701475;67707594;67777138;67777458;67833344;67833344	67705576;67707712;67777507;67777507;67833436;67833467	-;-;-;-;-;-	4715	chr1:67701475-67833467	682.56	735.34	685.212	813.752	506.358	617.87	566.408	575.471	647.871	-0.300715	0.0790464	-3.80429	0.000142213	0.0505071
114	ENSG00000125144.14	MT1G	metallothionein 1G [Source:HGNC Symbol;Acc:HGNC:7399]	chr16;chr16;chr16;chr16;chr16;chr16;chr16;chr16;chr16;chr16	56666730;56666731;56666735;56666806;56667312;56667312;56667966;56667966;56667966;56667966	56666970;56666970;56666970;56667377;56667377;56667380;56668021;56668065;56668065;56668034	-;-;-;-;-;-;-;-;-;-	751	chr16:56666730-56668065	11.8645	29.2465	5.6073	22.8582	2.33345	2.56023	4.40784	1.15094	10.0036	-0.258997	0.0683218	-3.79085	0.000150134	0.0528523
115	ENSG00000188730.5	VWC2	von Willebrand factor C domain containing 2 [Source:HGNC Symbol;Acc:HGNC:30200]	chr7;chr7;chr7;chr7	49773638;49775333;49802711;49912034	49774113;49776131;49802840;49921950	+;+;+;+	11322	chr7:49773638-49921950	129.812	112.808	108.782	108.576	322.016	127.158	169.702	206.018	160.609	0.400542	0.105753	3.78751	0.000152164	0.0531014
116	ENSG00000171873.8	ADRA1D	adrenoceptor alpha 1D [Source:HGNC Symbol;Acc:HGNC:280]	chr20;chr20;chr20;chr20	4220630;4221681;4222320;4247847	4222130;4222130;4222381;4249287	-;-;-;-	3004	chr20:4220630-4249287	15.3541	13.3698	22.4292	20.5724	73.5036	45.2308	29.7529	33.3773	31.6988	0.355943	0.0940878	3.7831	0.00015489	0.0535866
117	ENSG00000021300.14	PLEKHB1	pleckstrin homology domain containing B1 [Source:HGNC Symbol;Acc:HGNC:19079]	chr11;chr11;chr11;chr11;chr11;chr11;chr11;chr11;chr11;chr11;chr11;chr11;chr11;chr11;chr11;chr11;chr11;chr11;chr11;chr11;chr11;chr11;chr11;chr11;chr11;chr11;chr11;chr11;chr11;chr11;chr11;chr11;chr11;chr11;chr11;chr11;chr11;chr11;chr11;chr11;chr11;chr11;chr11;chr11;chr11;chr11;chr11;chr11;chr11;chr11;chr11;chr11;chr11;chr11;chr11;chr11;chr11;chr11;chr11;chr11;chr11;chr11;chr11;chr11;chr11;chr11;chr…	73646178;73646579;73646581;73647389;73647549;73647609;73647626;73647653;73647655;73647655;73647655;73647655;73647655;73647689;73647714;73647932;73648186;73648690;73648914;73649012;73649012;73649012;73649012;73649012;73649012;73649012;73649012;73649012;73649012;73649012;73649012;73649012;73649012;73649012;73649012;73650532;73650532;73650553;73650553;73650553;73650553;73650553;73650553;73650553;736…	73646626;73646626;73646626;73647529;73647738;73647738;73647738;73647738;73647738;73647738;73647738;73647895;73647738;73647738;73647866;73648087;73648278;73649087;73649087;73649087;73649087;73649087;73649087;73649087;73649087;73649087;73649087;73649087;73649087;73649087;73649087;73649087;73649087;73649087;73649087;73650705;73650705;73650705;73650705;73650705;73650705;73650705;73650705;73650705;736…	+;+;+;+;+;+;+;+;+;+;+;+;+;+;+;+;+;+;+;+;+;+;+;+;+;+;+;+;+;+;+;+;+;+;+;+;+;+;+;+;+;+;+;+;+;+;+;+;+;+;+;+;+;+;+;+;+;+;+;+;+;+;+;+;+;+;+;+;+;+;+;+;+;+;+;+;+;+;+;+;+;+;+;+;+;+;+;+;+;+;+;+;+;+;+;+;+;+;+;+;+;+;+;+;+;+;+;+;+;+;+;+;+;+;+;+;+;+;+;+;+;+	4933	chr11:73646178-73662819	255.437	282.437	227.656	240.011	194.843	175.803	175.212	156.528	213.491	-0.36542	0.0968242	-3.77406	0.000160613	0.0548557
118	ENSG00000130684.14	ZNF337	zinc finger protein 337 [Source:HGNC Symbol;Acc:HGNC:15809]	chr20;chr20;chr20;chr20;chr20;chr20;chr20;chr20;chr20;chr20;chr20;chr20;chr20;chr20	25673195;25674215;25676949;25685567;25685567;25685567;25685996;25685996;25685996;25686391;25686391;25686391;25696759;25696759	25677037;25677037;25677037;25685662;25685662;25685662;25686249;25686122;25686122;25686466;25686466;25686957;25696815;25696853	-;-;-;-;-;-;-;-;-;-;-;-;-;-	4855	chr20:25673195-25696853	475.28	451.231	492.321	468.593	612.53	558.984	621.506	645.678	540.765	0.304239	0.0806358	3.77301	0.000161292	0.0548557
119	ENSG00000236673.5	AL117378.1	novel transcript	chr6;chr6;chr6;chr6;chr6;chr6;chr6	131901963;131901964;131903648;131903947;131907406;131907406;131918450	131902151;131902151;131904234;131904234;131907530;131907530;131920565	+;+;+;+;+;+;+	3017	chr6:131901963-131920565	722.342	1031.15	1148.37	1496.07	266.013	710.038	325.078	248.603	743.458	-0.336342	0.0893954	-3.76241	0.000168284	0.0558147
120	ENSG00000136110.13	CNMD	chondromodulin [Source:HGNC Symbol;Acc:HGNC:17005]	chr13;chr13;chr13;chr13;chr13;chr13;chr13;chr13;chr13;chr13;chr13;chr13;chr13;chr13;chr13;chr13;chr13;chr13	52703264;52703264;52708536;52708536;52712716;52712716;52712716;52723997;52723997;52723997;52733219;52733219;52733219;52739031;52739031;52739031;52739630;52739630	52703810;52703807;52708702;52708702;52712869;52712869;52712869;52724110;52724110;52724110;52733359;52733359;52733359;52739352;52739171;52739171;52739820;52739812	-;-;-;-;-;-;-;-;-;-;-;-;-;-;-;-;-;-	1636	chr13:52703264-52739820	2492.95	2663.94	2605.15	2668.69	2063.93	2093.42	2298.69	1952	2354.85	-0.269862	0.0716801	-3.76481	0.000166674	0.0558147
121	ENSG00000140526.18	ABHD2	abhydrolase domain containing 2, acylglycerol lipase [Source:HGNC Symbol;Acc:HGNC:18717]	chr15;chr15;chr15;chr15;chr15;chr15;chr15;chr15;chr15;chr15;chr15;chr15;chr15;chr15;chr15;chr15;chr15;chr15;chr15;chr15;chr15;chr15;chr15;chr15;chr15;chr15;chr15;chr15;chr15;chr15;chr15;chr15;chr15;chr15;chr15;chr15;chr15;chr15;chr15;chr15;chr15;chr15;chr15;chr15;chr15;chr15;chr15;chr15;chr15;chr15;chr15;chr15;chr15;chr15;chr15;chr15;chr15;chr15;chr15;chr15;chr15;chr15;chr15	89087459;89088422;89088422;89088426;89088430;89088456;89088482;89088510;89090283;89093632;89102397;89102500;89102500;89103903;89103903;89103903;89103903;89103903;89104182;89104182;89104182;89104182;89106270;89113725;89113725;89113725;89113725;89113725;89113725;89113732;89116322;89116322;89116322;89116322;89116322;89116504;89151677;89151677;89151677;89151677;89151677;89155367;89155367;89155367;891…	89087516;89088563;89088563;89088563;89088563;89088563;89088563;89088563;89090372;89094364;89102576;89102576;89102576;89104044;89104044;89104044;89104044;89104044;89104270;89104270;89104270;89104270;89106402;89113824;89113824;89113824;89113816;89113824;89113824;89113791;89116521;89116521;89116521;89116494;89116521;89116521;89151852;89151852;89151852;89151852;89151852;89155534;89155534;89155534;891…	+;+;+;+;+;+;+;+;+;+;+;+;+;+;+;+;+;+;+;+;+;+;+;+;+;+;+;+;+;+;+;+;+;+;+;+;+;+;+;+;+;+;+;+;+;+;+;+;+;+;+;+;+;+;+;+;+;+;+;+;+;+;+	10068	chr15:89087459-89202355	2771.42	2664.77	3017.85	2748.7	3306.49	3635.53	3355.47	3483.9	3123.02	0.262374	0.0697085	3.76388	0.000167299	0.0558147
122	ENSG00000071282.12	LMCD1	LIM and cysteine rich domains 1 [Source:HGNC Symbol;Acc:HGNC:6633]	chr3;chr3;chr3;chr3;chr3;chr3;chr3;chr3;chr3;chr3;chr3;chr3;chr3;chr3;chr3;chr3;chr3;chr3;chr3;chr3;chr3;chr3;chr3;chr3;chr3;chr3;chr3;chr3;chr3;chr3;chr3;chr3;chr3;chr3	8501807;8501807;8501823;8501823;8501825;8501858;8501888;8514925;8532737;8532737;8532737;8532737;8532737;8532737;8537185;8537185;8537185;8537185;8537185;8548568;8548568;8548568;8548568;8548568;8548568;8549874;8565432;8565432;8565432;8565432;8567440;8567440;8567440;8567440	8501980;8501980;8501980;8501980;8501980;8501980;8501980;8514995;8532825;8532825;8532825;8532825;8532825;8532825;8537518;8537440;8537440;8537440;8537440;8548903;8548903;8548903;8548863;8548903;8548903;8550449;8565647;8565647;8565647;8565647;8567764;8574668;8567621;8568125	+;+;+;+;+;+;+;+;+;+;+;+;+;+;+;+;+;+;+;+;+;+;+;+;+;+;+;+;+;+;+;+;+;+	9025	chr3:8501807-8574668	1128.53	1354.53	964.455	978.331	789.872	874.746	812.145	608.848	938.932	-0.363447	0.0970303	-3.7457	0.000179891	0.0586942
123	ENSG00000136267.13	DGKB	diacylglycerol kinase beta [Source:HGNC Symbol;Acc:HGNC:2850]	chr7;chr7;chr7;chr7;chr7;chr7;chr7;chr7;chr7;chr7;chr7;chr7;chr7;chr7;chr7;chr7;chr7;chr7;chr7;chr7;chr7;chr7;chr7;chr7;chr7;chr7;chr7;chr7;chr7;chr7;chr7;chr7;chr7;chr7;chr7;chr7;chr7;chr7;chr7;chr7;chr7;chr7;chr7;chr7;chr7;chr7;chr7;chr7;chr7;chr7;chr7;chr7;chr7;chr7;chr7;chr7;chr7;chr7;chr7;chr7;chr7;chr7;chr7;chr7;chr7;chr7;chr7;chr7;chr7;chr7;chr7;chr7;chr7;chr7;chr7;chr7;chr7;chr7;chr7;chr7…	14145049;14145049;14146234;14148309;14149157;14175973;14176839;14176839;14176839;14176839;14176839;14178031;14178031;14178031;14178031;14178031;14178031;14209072;14268899;14338515;14338515;14338515;14338515;14338515;14338515;14345301;14345301;14345301;14345301;14345301;14345301;14478161;14478161;14478161;14478161;14478161;14478161;14574212;14574212;14574212;14574212;14574212;14574212;14580862;145…	14149238;14149238;14149238;14149238;14149238;14176899;14176899;14176899;14176899;14176899;14176899;14178151;14178151;14178151;14178151;14178151;14178151;14209549;14269201;14338710;14338710;14338710;14338710;14338710;14338710;14345391;14345391;14345391;14345391;14345391;14345391;14478225;14478225;14478225;14478225;14478225;14478225;14574372;14574372;14574372;14574372;14574372;14574372;14580951;145…	-;-;-;-;-;-;-;-;-;-;-;-;-;-;-;-;-;-;-;-;-;-;-;-;-;-;-;-;-;-;-;-;-;-;-;-;-;-;-;-;-;-;-;-;-;-;-;-;-;-;-;-;-;-;-;-;-;-;-;-;-;-;-;-;-;-;-;-;-;-;-;-;-;-;-;-;-;-;-;-;-;-;-;-;-;-;-;-;-;-;-;-;-;-;-;-;-;-;-;-;-;-;-;-;-;-;-;-;-;-;-;-;-;-;-;-;-;-;-;-;-;-;-;-;-;-;-;-;-;-;-;-;-;-;-;-;-;-;-;-;-;-;-;-;-;-;-;-;-;-;-;-;-;-;-;-;-;-;-;-;-;-;-;-;-;-;-;-;-;-;-;-;-;-;-;-;-;-;-;-;-;-;-;-;-;-;-;-;-;-;-;-	9491	chr7:14145049-14974777	364.311	363.492	343.167	341.73	585.695	400.25	455.11	590.433	430.523	0.36348	0.0970075	3.74693	0.000179014	0.0586942
124	ENSG00000250899.3	AC125807.2	novel transcript	chr12	3041437	3044950	+	3514	chr12:3041437-3044950	1521.45	1824.14	1519.58	1595.5	1314.9	1337.3	1201.14	1325.88	1454.99	-0.273902	0.0732707	-3.73822	0.000185326	0.0599799
125	ENSG00000204352.3	C9orf129	chromosome 9 open reading frame 129 [Source:HGNC Symbol;Acc:HGNC:31116]	chr9;chr9;chr9;chr9;chr9;chr9;chr9;chr9;chr9;chr9;chr9;chr9;chr9	93318199;93318199;93319101;93319101;93335374;93335374;93335374;93335876;93335876;93335876;93346074;93346074;93346074	93318549;93318549;93319174;93319174;93335660;93335660;93335660;93335976;93335976;93335976;93346152;93346414;93346414	-;-;-;-;-;-;-;-;-;-;-;-;-	1154	chr9:93318199-93346414	92.8226	77.7121	115.51	134.863	43.1688	78.5138	50.6902	50.6414	80.4903	-0.3921	0.105035	-3.73303	0.000189188	0.06074
126	ENSG00000204262.14	COL5A2	collagen type V alpha 2 chain [Source:HGNC Symbol;Acc:HGNC:2210]	chr2;chr2;chr2;chr2;chr2;chr2;chr2;chr2;chr2;chr2;chr2;chr2;chr2;chr2;chr2;chr2;chr2;chr2;chr2;chr2;chr2;chr2;chr2;chr2;chr2;chr2;chr2;chr2;chr2;chr2;chr2;chr2;chr2;chr2;chr2;chr2;chr2;chr2;chr2;chr2;chr2;chr2;chr2;chr2;chr2;chr2;chr2;chr2;chr2;chr2;chr2;chr2;chr2;chr2;chr2;chr2;chr2;chr2;chr2;chr2;chr2;chr2;chr2;chr2;chr2;chr2;chr2;chr2;chr2;chr2;chr2;chr2;chr2;chr2;chr2;chr2;chr2;chr2;chr2;chr2…	189031898;189031915;189034916;189034916;189036616;189036616;189039272;189039272;189041586;189041586;189042720;189042720;189043151;189043151;189045179;189045179;189045800;189045800;189048209;189048209;189049347;189049347;189050569;189050569;189051320;189051320;189052172;189052172;189052749;189052749;189052911;189052911;189053424;189053424;189053895;189053895;189054159;189054159;189056766;189056973…	189034216;189034216;189035155;189035155;189036803;189036803;189039563;189039563;189041693;189041693;189042773;189042773;189043258;189043258;189045232;189045232;189045907;189045907;189048262;189048262;189049454;189049454;189050676;189050676;189051481;189051481;189052225;189052225;189052802;189052802;189053018;189053018;189053477;189053477;189053948;189053948;189054212;189054212;189057026;189057026…	-;-;-;-;-;-;-;-;-;-;-;-;-;-;-;-;-;-;-;-;-;-;-;-;-;-;-;-;-;-;-;-;-;-;-;-;-;-;-;-;-;-;-;-;-;-;-;-;-;-;-;-;-;-;-;-;-;-;-;-;-;-;-;-;-;-;-;-;-;-;-;-;-;-;-;-;-;-;-;-;-;-;-;-;-;-;-;-;-;-;-;-;-;-;-;-;-;-;-;-;-;-;-;-;-;-;-;-;-;-;-;-;-;-;-;-;-;-;-;-	7319	chr2:189031898-189225312	1998.83	2067.31	1858.26	2044.67	1741.92	1626.6	1429.24	1481.26	1781.01	-0.288777	0.0774775	-3.72723	0.000193593	0.0608596
127	ENSG00000118322.14	ATP10B	ATPase phospholipid transporting 10B (putative) [Source:HGNC Symbol;Acc:HGNC:13543]	chr5;chr5;chr5;chr5;chr5;chr5;chr5;chr5;chr5;chr5;chr5;chr5;chr5;chr5;chr5;chr5;chr5;chr5;chr5;chr5;chr5;chr5;chr5;chr5;chr5;chr5;chr5;chr5;chr5;chr5;chr5;chr5;chr5;chr5;chr5;chr5;chr5;chr5;chr5;chr5;chr5;chr5;chr5;chr5;chr5;chr5;chr5;chr5;chr5;chr5;chr5;chr5;chr5;chr5;chr5;chr5;chr5;chr5;chr5;chr5;chr5;chr5;chr5;chr5;chr5;chr5;chr5;chr5;chr5;chr5;chr5;chr5;chr5;chr5;chr5;chr5;chr5;chr5;chr5;chr5…	160563120;160563120;160569496;160569496;160589592;160589592;160591059;160591059;160598770;160598770;160602566;160602577;160602577;160602889;160603620;160603965;160603965;160606765;160606765;160606765;160611797;160612239;160612741;160612741;160612741;160615838;160615838;160615838;160617864;160617864;160617864;160620347;160620347;160620347;160622394;160622394;160622394;160632129;160632129;160632129…	160565900;160565900;160569683;160569683;160589696;160589696;160591139;160591139;160598970;160598970;160602702;160602702;160602702;160603291;160604041;160604041;160604041;160606916;160607086;160607086;160611996;160612925;160612898;160612925;160612925;160615964;160615964;160615964;160617973;160617973;160617973;160620950;160620950;160620950;160622585;160622585;160622585;160632367;160632367;160632367…	-;-;-;-;-;-;-;-;-;-;-;-;-;-;-;-;-;-;-;-;-;-;-;-;-;-;-;-;-;-;-;-;-;-;-;-;-;-;-;-;-;-;-;-;-;-;-;-;-;-;-;-;-;-;-;-;-;-;-;-;-;-;-;-;-;-;-;-;-;-;-;-;-;-;-;-;-;-;-;-;-;-;-;-;-;-;-;-;-;-;-;-;-;-;-;-;-;-;-;-	11310	chr5:160563120-160852214	57.229	30.0821	47.1013	48.0022	89.8377	79.3672	74.9333	86.3206	64.1092	0.392792	0.105463	3.72446	0.000195732	0.0608596
128	ENSG00000135248.15	FAM71F1	family with sequence similarity 71 member F1 [Source:HGNC Symbol;Acc:HGNC:30704]	chr7;chr7;chr7;chr7;chr7;chr7;chr7;chr7;chr7;chr7;chr7;chr7;chr7;chr7;chr7;chr7;chr7;chr7;chr7;chr7;chr7;chr7;chr7;chr7;chr7;chr7;chr7;chr7;chr7;chr7;chr7;chr7;chr7;chr7;chr7;chr7;chr7;chr7;chr7;chr7;chr7;chr7;chr7;chr7;chr7;chr7;chr7;chr7;chr7;chr7;chr7;chr7;chr7;chr7	128709061;128709075;128709090;128709090;128713891;128713923;128713923;128713923;128713923;128715389;128715389;128715405;128716813;128716813;128716813;128716813;128716813;128716813;128716813;128716813;128718829;128718831;128718831;128718831;128718892;128718892;128718892;128718892;128718928;128723197;128723197;128723197;128723197;128723197;128723197;128723197;128723197;128724769;128724769;128724769…	128709207;128709207;128709207;128709207;128714132;128714009;128714009;128714074;128714132;128715690;128715690;128715690;128716997;128716997;128716997;128716997;128716997;128716997;128716997;128716997;128719083;128719083;128719083;128719083;128719082;128719083;128719083;128719083;128719083;128723318;128723318;128723318;128723318;128723318;128723426;128723318;128723318;128725072;128724967;128725072…	+;+;+;+;+;+;+;+;+;+;+;+;+;+;+;+;+;+;+;+;+;+;+;+;+;+;+;+;+;+;+;+;+;+;+;+;+;+;+;+;+;+;+;+;+;+;+;+;+;+;+;+;+;+	2521	chr7:128709061-128731743	66.9998	76.0408	62.8017	65.1459	40.8353	40.9637	35.2627	29.9245	52.2468	-0.392697	0.105268	-3.73043	0.000191151	0.0608596
129	ENSG00000180336.18	MEIOC	meiosis specific with coiled-coil domain [Source:HGNC Symbol;Acc:HGNC:26670]	chr17;chr17;chr17;chr17;chr17;chr17;chr17;chr17;chr17;chr17;chr17;chr17;chr17;chr17;chr17;chr17;chr17;chr17;chr17;chr17;chr17;chr17;chr17;chr17;chr17;chr17;chr17;chr17;chr17;chr17;chr17;chr17;chr17;chr17	44656404;44656468;44657127;44657127;44662317;44662317;44665104;44665112;44665118;44665384;44665384;44666376;44666376;44666376;44666376;44668222;44669383;44669383;44669383;44673366;44673366;44673976;44673976;44676950;44676967;44678279;44678943;44678943;44687650;44687650;44687854;44688178;44688941;44689613	44656619;44656682;44657261;44657261;44662471;44662390;44665137;44665137;44665488;44665488;44665488;44666797;44668233;44666899;44668233;44668233;44671220;44669517;44669517;44673546;44673546;44674094;44675801;44677086;44677086;44678386;44679049;44679049;44687748;44687769;44688023;44688293;44689440;44690308	+;+;+;+;+;+;+;+;+;+;+;+;+;+;+;+;+;+;+;+;+;+;+;+;+;+;+;+;+;+;+;+;+;+	8611	chr17:44656404-44690308	198.906	187.177	211.956	214.867	311.515	266.264	281	261.264	241.619	0.344564	0.0925589	3.72265	0.000197143	0.0608596
130	ENSG00000224420.3	ADM5	adrenomedullin 5 (putative) [Source:HGNC Symbol;Acc:HGNC:27293]	chr19;chr19	49688664;49690106	49689911;49690575	+;+	1718	chr19:49688664-49690575	150.052	133.698	149.154	149.721	91.0044	107.53	99.1765	59.849	117.523	-0.39082	0.104927	-3.72468	0.000195559	0.0608596
131	ENSG00000118257.16	NRP2	neuropilin 2 [Source:HGNC Symbol;Acc:HGNC:8005]	chr2;chr2;chr2;chr2;chr2;chr2;chr2;chr2;chr2;chr2;chr2;chr2;chr2;chr2;chr2;chr2;chr2;chr2;chr2;chr2;chr2;chr2;chr2;chr2;chr2;chr2;chr2;chr2;chr2;chr2;chr2;chr2;chr2;chr2;chr2;chr2;chr2;chr2;chr2;chr2;chr2;chr2;chr2;chr2;chr2;chr2;chr2;chr2;chr2;chr2;chr2;chr2;chr2;chr2;chr2;chr2;chr2;chr2;chr2;chr2;chr2;chr2;chr2;chr2;chr2;chr2;chr2;chr2;chr2;chr2;chr2;chr2;chr2;chr2;chr2;chr2;chr2;chr2;chr2;chr2…	205681990;205682500;205682501;205682507;205682658;205683091;205683091;205683091;205683260;205683260;205683291;205683291;205685793;205697544;205697544;205697544;205697544;205697544;205697544;205697544;205697544;205697544;205697544;205700707;205716193;205716193;205716193;205716193;205716193;205716193;205716193;205722265;205722478;205722478;205722478;205722478;205722478;205722478;205723785;205723785…	205682218;205683363;205682578;205682905;205683363;205683363;205683363;205683363;205683363;205683363;205683363;205683363;205685822;205697734;205697721;205697721;205697721;205697721;205697909;205697721;205697721;205697721;205697721;205701557;205716374;205716374;205716374;205716374;205716374;205716246;205716374;205722708;205722708;205722708;205722708;205722708;205722708;205722708;205723922;205723940…	+;+;+;+;+;+;+;+;+;+;+;+;+;+;+;+;+;+;+;+;+;+;+;+;+;+;+;+;+;+;+;+;+;+;+;+;+;+;+;+;+;+;+;+;+;+;+;+;+;+;+;+;+;+;+;+;+;+;+;+;+;+;+;+;+;+;+;+;+;+;+;+;+;+;+;+;+;+;+;+;+;+;+;+;+;+;+;+;+;+;+;+;+;+;+;+;+;+;+;+;+;+;+;+;+;+;+;+;+;+;+;+;+;+;+;+;+;+;+;+;+;+;+;+;+;+	13896	chr2:205681990-205798133	2367.33	2616.31	2552.44	1792.08	3534.01	3269.42	3038.11	2808.3	2747.25	0.334242	0.0903413	3.69977	0.000215796	0.0646293
132	ENSG00000171951.5	SCG2	secretogranin II [Source:HGNC Symbol;Acc:HGNC:10575]	chr2;chr2;chr2;chr2;chr2;chr2;chr2	223596940;223598851;223598906;223602142;223602142;223602285;223602285	223599296;223599296;223599296;223602217;223602284;223602361;223602361	-;-;-;-;-;-;-	2577	chr2:223596940-223602361	101.895	84.397	65.0446	86.8612	122.506	153.614	158.682	119.698	111.587	0.389669	0.105208	3.7038	0.000212396	0.0646293
133	ENSG00000156395.13	SORCS3	sortilin related VPS10 domain containing receptor 3 [Source:HGNC Symbol;Acc:HGNC:16699]	chr10;chr10;chr10;chr10;chr10;chr10;chr10;chr10;chr10;chr10;chr10;chr10;chr10;chr10;chr10;chr10;chr10;chr10;chr10;chr10;chr10;chr10;chr10;chr10;chr10;chr10;chr10;chr10;chr10;chr10;chr10;chr10;chr10;chr10;chr10;chr10;chr10;chr10;chr10;chr10;chr10;chr10;chr10;chr10;chr10;chr10;chr10;chr10;chr10;chr10;chr10;chr10;chr10;chr10;chr10;chr10;chr10;chr10;chr10;chr10	104641290;104641328;104822097;104842792;104842792;104915833;104915833;104977335;104977335;105043055;105043055;105089775;105089775;105105397;105105397;105139397;105139397;105147617;105147617;105157138;105157138;105158892;105158892;105158928;105164303;105164303;105164303;105167258;105167258;105167258;105178066;105178066;105178066;105199999;105199999;105201120;105201120;105211137;105211137;105211137…	104641954;104641947;104822103;104842859;104842859;104915932;104915932;104977493;104977493;105043128;105043128;105089839;105089839;105105515;105105515;105139486;105139486;105147796;105147796;105157284;105157284;105158994;105158994;105158994;105164379;105164379;105164379;105167349;105167349;105167349;105178173;105178173;105178173;105200116;105200116;105201253;105201253;105211250;105211250;105211250…	+;+;+;+;+;+;+;+;+;+;+;+;+;+;+;+;+;+;+;+;+;+;+;+;+;+;+;+;+;+;+;+;+;+;+;+;+;+;+;+;+;+;+;+;+;+;+;+;+;+;+;+;+;+;+;+;+;+;+;+	5582	chr10:104641290-105265242	114.458	86.9038	125.603	133.72	158.674	238.955	187.333	158.83	150.56	0.389233	0.105111	3.70306	0.000213013	0.0646293
134	ENSG00000188816.3	HMX2	H6 family homeobox 2 [Source:HGNC Symbol;Acc:HGNC:5018]	chr10;chr10	123148122;123149570	123148646;123150672	+;+	1628	chr10:123148122-123150672	319.645	271.574	339.802	346.302	576.361	506.073	416.541	362.546	392.356	0.36729	0.099224	3.70162	0.000214224	0.0646293
135	ENSG00000099250.18	NRP1	neuropilin 1 [Source:HGNC Symbol;Acc:HGNC:8004]	chr10;chr10;chr10;chr10;chr10;chr10;chr10;chr10;chr10;chr10;chr10;chr10;chr10;chr10;chr10;chr10;chr10;chr10;chr10;chr10;chr10;chr10;chr10;chr10;chr10;chr10;chr10;chr10;chr10;chr10;chr10;chr10;chr10;chr10;chr10;chr10;chr10;chr10;chr10;chr10;chr10;chr10;chr10;chr10;chr10;chr10;chr10;chr10;chr10;chr10;chr10;chr10;chr10;chr10;chr10;chr10;chr10;chr10;chr10;chr10;chr10;chr10;chr10;chr10;chr10;chr10;chr…	33177492;33177492;33177493;33177494;33179897;33182698;33182698;33182698;33185628;33185628;33185628;33185628;33185628;33186217;33186217;33186217;33186217;33192281;33192281;33192281;33192281;33194367;33194372;33195424;33197621;33197621;33197650;33197650;33197650;33197650;33197650;33197650;33201018;33202891;33202891;33202891;33202891;33202891;33202891;33202912;33205449;33207572;33207572;33207572;332…	33180365;33180365;33180365;33180365;33180365;33182748;33182748;33182748;33185655;33185724;33185724;33185724;33185724;33186488;33186488;33186488;33186488;33192418;33192418;33192418;33192418;33194780;33194724;33195576;33197709;33197709;33197709;33197709;33197709;33197709;33197709;33197709;33202995;33202995;33202995;33202995;33202995;33202995;33202995;33202995;33206353;33207716;33207716;33207716;332…	-;-;-;-;-;-;-;-;-;-;-;-;-;-;-;-;-;-;-;-;-;-;-;-;-;-;-;-;-;-;-;-;-;-;-;-;-;-;-;-;-;-;-;-;-;-;-;-;-;-;-;-;-;-;-;-;-;-;-;-;-;-;-;-;-;-;-;-;-;-;-;-;-;-;-;-;-;-;-;-;-;-;-;-;-;-;-;-;-;-;-;-;-;-;-;-;-;-;-;-;-;-;-;-;-;-;-;-;-;-;-;-;-;-;-;-;-;-;-;-;-;-;-;-;-;-;-;-;-;-;-;-;-;-;-;-;-	11522	chr10:33177492-33336262	60.7186	63.5066	58.3159	50.288	32.6683	31.5762	35.2627	19.566	43.9878	-0.38317	0.103714	-3.69448	0.000220341	0.0655016
136	ENSG00000255666.7	LINC02700	long intergenic non-protein coding RNA 2700 [Source:HGNC Symbol;Acc:HGNC:54214]	chr11;chr11;chr11;chr11;chr11;chr11;chr11;chr11;chr11;chr11;chr11;chr11;chr11;chr11;chr11;chr11;chr11;chr11;chr11;chr11;chr11;chr11;chr11;chr11;chr11;chr11;chr11;chr11;chr11;chr11;chr11;chr11;chr11	94638045;94638070;94638252;94638674;94639826;94640214;94641907;94641930;94642000;94643970;94643970;94647335;94647335;94647335;94647335;94647466;94647479;94648017;94648017;94648017;94648260;94648260;94648260;94648260;94648260;94650474;94650474;94650474;94650474;94651477;94651477;94651477;94651477	94638160;94638353;94638353;94638767;94639897;94640322;94641944;94641944;94642157;94644153;94644134;94647390;94647578;94647578;94647578;94647578;94647578;94648102;94648108;94648108;94648574;94648388;94648388;94648388;94648388;94650537;94650537;94650537;94650537;94651629;94651631;94651628;94652884	+;+;+;+;+;+;+;+;+;+;+;+;+;+;+;+;+;+;+;+;+;+;+;+;+;+;+;+;+;+;+;+;+	3087	chr11:94638045-94652884	261.02	284.109	448.584	346.302	155.174	264.558	217.086	150.773	265.951	-0.390322	0.105725	-3.69185	0.000222632	0.065696
137	ENSG00000157064.11	NMNAT2	nicotinamide nucleotide adenylyltransferase 2 [Source:HGNC Symbol;Acc:HGNC:16789]	chr1;chr1;chr1;chr1;chr1;chr1;chr1;chr1;chr1;chr1;chr1;chr1;chr1;chr1;chr1;chr1;chr1;chr1;chr1;chr1;chr1;chr1;chr1;chr1;chr1;chr1;chr1;chr1;chr1;chr1;chr1	183248237;183248237;183252424;183261002;183261002;183261002;183261202;183261202;183261202;183278553;183278553;183278553;183282866;183283995;183283995;183284710;183284710;183284710;183286662;183286662;183286662;183290128;183290128;183290128;183290632;183292790;183292790;183293705;183293705;183304670;183418183	183252743;183252743;183252743;183261069;183261069;183261069;183261303;183261303;183261303;183278685;183278629;183278629;183284039;183284039;183284039;183284790;183284790;183284790;183286788;183286788;183286788;183290206;183290206;183290206;183290743;183292857;183292857;183293793;183293793;183304874;183418380	-;-;-;-;-;-;-;-;-;-;-;-;-;-;-;-;-;-;-;-;-;-;-;-;-;-;-;-;-;-;-	6943	chr1:183248237-183418380	889.143	921.682	855.673	835.467	616.03	769.777	685.419	613.452	773.33	-0.308451	0.0836499	-3.68741	0.00022655	0.0660894
138	ENSG00000087076.9	HSD17B14	hydroxysteroid 17-beta dehydrogenase 14 [Source:HGNC Symbol;Acc:HGNC:23238]	chr19;chr19;chr19;chr19;chr19;chr19;chr19;chr19;chr19;chr19;chr19;chr19;chr19;chr19;chr19;chr19;chr19;chr19;chr19;chr19;chr19;chr19;chr19;chr19;chr19;chr19;chr19;chr19	48813018;48813018;48813024;48813109;48813433;48813456;48813456;48813663;48813663;48813663;48813663;48815037;48815037;48815037;48815037;48831668;48831668;48832666;48832666;48832666;48834276;48834276;48834276;48835805;48835805;48835805;48836324;48836324	48813348;48813348;48813348;48813348;48813552;48813552;48813552;48813730;48813730;48813730;48813730;48815141;48815141;48815141;48815072;48831759;48831759;48832732;48832752;48832732;48834358;48834358;48834358;48835823;48835843;48835843;48836510;48836491	-;-;-;-;-;-;-;-;-;-;-;-;-;-;-;-;-;-;-;-;-;-;-;-;-;-;-;-	1112	chr19:48813018-48836510	247.062	236.479	264.664	273.156	430.521	294.427	381.278	322.264	306.231	0.34741	0.0942355	3.68661	0.000227258	0.0660894
139	ENSG00000100095.19	SEZ6L	seizure related 6 homolog like [Source:HGNC Symbol;Acc:HGNC:10763]	chr22;chr22;chr22;chr22;chr22;chr22;chr22;chr22;chr22;chr22;chr22;chr22;chr22;chr22;chr22;chr22;chr22;chr22;chr22;chr22;chr22;chr22;chr22;chr22;chr22;chr22;chr22;chr22;chr22;chr22;chr22;chr22;chr22;chr22;chr22;chr22;chr22;chr22;chr22;chr22;chr22;chr22;chr22;chr22;chr22;chr22;chr22;chr22;chr22;chr22;chr22;chr22;chr22;chr22;chr22;chr22;chr22;chr22;chr22;chr22;chr22;chr22;chr22;chr22;chr22;chr22;chr…	26169462;26169474;26169474;26169514;26169575;26169658;26292251;26292251;26292406;26292406;26292406;26292406;26292406;26292406;26294292;26294292;26294292;26294292;26294292;26294292;26294292;26294292;26296888;26296888;26296888;26296888;26296888;26296888;26296888;26296888;26298984;26298984;26298984;26298984;26298984;26298984;26298984;26298984;26305979;26305979;26305979;26305979;26305979;26305979;263…	26169763;26169763;26169763;26169763;26169763;26169763;26293146;26293146;26293146;26293146;26293146;26293146;26293146;26293146;26294425;26294425;26294425;26294425;26294425;26294425;26294425;26294425;26297080;26297080;26297080;26297080;26297080;26297080;26297080;26297080;26299169;26299169;26299169;26299169;26299169;26299169;26299169;26299169;26306144;26306144;26306144;26306144;26306144;26306144;263…	+;+;+;+;+;+;+;+;+;+;+;+;+;+;+;+;+;+;+;+;+;+;+;+;+;+;+;+;+;+;+;+;+;+;+;+;+;+;+;+;+;+;+;+;+;+;+;+;+;+;+;+;+;+;+;+;+;+;+;+;+;+;+;+;+;+;+;+;+;+;+;+;+;+;+;+;+;+;+;+;+;+;+;+;+;+;+;+;+;+;+;+;+;+;+;+;+;+;+;+;+;+;+;+;+;+;+;+;+;+;+;+;+;+;+;+;+;+;+;+;+;+;+;+;+;+;+;+;+;+;+;+	7161	chr22:26169462-26383597	19.5416	19.2191	29.1579	32.0015	60.6696	35.8433	58.4039	57.5471	39.048	0.369406	0.100385	3.67988	0.00023334	0.0673698
140	ENSG00000150459.12	SAP18	Sin3A associated protein 18 [Source:HGNC Symbol;Acc:HGNC:10530]	chr13;chr13;chr13;chr13;chr13;chr13;chr13;chr13;chr13;chr13;chr13;chr13;chr13;chr13;chr13;chr13;chr13;chr13;chr13;chr13;chr13;chr13;chr13;chr13;chr13	21140514;21140514;21140578;21140612;21140615;21140774;21140886;21140886;21140886;21140886;21140886;21140886;21146464;21146805;21146805;21146805;21146805;21146805;21147167;21147186;21147186;21147186;21147186;21147186;21147186	21140681;21140681;21140681;21140681;21140681;21140995;21140995;21141619;21140995;21140995;21140995;21140995;21146927;21146927;21146927;21146927;21146927;21146927;21147603;21147391;21147319;21149082;21147413;21149084;21149082	+;+;+;+;+;+;+;+;+;+;+;+;+;+;+;+;+;+;+;+;+;+;+;+;+	3396	chr13:21140514-21149084	4172.83	4730.41	4405.09	4699.65	6426.31	4863.59	6532.42	5672.99	5187.91	0.306099	0.0834156	3.66956	0.000242967	0.0696481
141	ENSG00000204936.10	CD177	CD177 molecule [Source:HGNC Symbol;Acc:HGNC:30072]	chr19;chr19;chr19;chr19;chr19;chr19;chr19;chr19;chr19;chr19;chr19;chr19;chr19;chr19;chr19;chr19;chr19;chr19;chr19;chr19;chr19	43353686;43353691;43353715;43353853;43353853;43353853;43354207;43354207;43354207;43355515;43355661;43355992;43355992;43360265;43360265;43361143;43361143;43361445;43361445;43362088;43362088	43353766;43353766;43353766;43353993;43353993;43353993;43354525;43354392;43354392;43355783;43355783;43356108;43356108;43360405;43360405;43361328;43361328;43361579;43361579;43362372;43363172	+;+;+;+;+;+;+;+;+;+;+;+;+;+;+;+;+;+;+;+;+	2474	chr19:43353686-43363172	23.0312	27.5753	41.494	24.0011	49.0024	56.3251	66.1176	58.698	43.2806	0.376611	0.102716	3.66653	0.000245867	0.0699795
142	ENSG00000148680.16	HTR7	5-hydroxytryptamine receptor 7 [Source:HGNC Symbol;Acc:HGNC:5302]	chr10;chr10;chr10;chr10;chr10;chr10;chr10;chr10;chr10;chr10	90740823;90740823;90740823;90743593;90748834;90748839;90748839;90857133;90857133;90857133	90742528;90742528;90742528;90743690;90749594;90749594;90749594;90858039;90857698;90857698	-;-;-;-;-;-;-;-;-;-	3472	chr10:90740823-90858039	617.654	445.382	487.835	484.594	795.706	640.912	664.482	607.697	593.033	0.320007	0.0876464	3.65111	0.00026111	0.0737947
143	ENSG00000153446.15	C16orf89	chromosome 16 open reading frame 89 [Source:HGNC Symbol;Acc:HGNC:28687]	chr16;chr16;chr16;chr16;chr16;chr16;chr16;chr16;chr16;chr16;chr16;chr16;chr16;chr16;chr16;chr16;chr16;chr16;chr16;chr16;chr16;chr16;chr16;chr16;chr16;chr16;chr16;chr16;chr16;chr16;chr16;chr16;chr16;chr16;chr16	5044122;5044122;5044122;5044122;5047878;5047878;5047878;5047878;5047878;5055246;5055246;5055246;5055246;5055246;5055687;5056053;5056053;5056053;5056053;5058493;5058493;5058493;5058493;5060224;5060286;5060286;5060286;5062425;5062425;5062425;5062425;5065701;5065701;5065701;5065701	5044836;5044478;5044836;5044478;5047964;5047964;5047964;5047964;5047964;5055350;5055350;5055350;5055350;5055377;5055782;5056188;5056188;5056188;5056188;5058620;5058610;5058610;5058610;5060436;5060436;5060436;5060436;5062574;5062574;5062574;5062574;5065919;5066110;5066040;5065971	-;-;-;-;-;-;-;-;-;-;-;-;-;-;-;-;-;-;-;-;-;-;-;-;-;-;-;-;-;-;-;-;-;-;-	2067	chr16:5044122-5066110	71.1873	60.1642	50.4657	50.288	26.8346	37.5501	26.4471	26.4717	43.6761	-0.375442	0.103067	-3.64271	0.000269785	0.0757135
144	ENSG00000172965.17	MIR4435-2HG	MIR4435-2 host gene [Source:HGNC Symbol;Acc:HGNC:35163]	chr2;chr2;chr2;chr2;chr2;chr2;chr2;chr2;chr2;chr2;chr2;chr2;chr2;chr2;chr2;chr2;chr2;chr2;chr2;chr2;chr2;chr2;chr2;chr2;chr2;chr2;chr2;chr2;chr2;chr2;chr2;chr2;chr2;chr2;chr2;chr2;chr2;chr2;chr2;chr2;chr2;chr2;chr2;chr2;chr2;chr2;chr2;chr2;chr2;chr2;chr2;chr2;chr2;chr2;chr2;chr2;chr2;chr2;chr2;chr2;chr2;chr2;chr2;chr2;chr2;chr2;chr2;chr2;chr2;chr2;chr2;chr2;chr2;chr2;chr2;chr2;chr2;chr2;chr2;chr2…	111006015;111036776;111131347;111131608;111162792;111164904;111164904;111183627;111183887;111183893;111184533;111195866;111195868;111195922;111195948;111196016;111196216;111196282;111196291;111196343;111196343;111196343;111196343;111196368;111196368;111196368;111196368;111196999;111196999;111196999;111196999;111207435;111207720;111207755;111207772;111207773;111207774;111207774;111207774;111207774…	111006273;111036922;111132255;111132255;111163446;111165630;111165600;111184349;111184349;111184344;111184642;111197194;111197194;111197194;111197194;111197194;111197194;111197194;111197194;111197194;111197194;111197194;111197194;111197194;111197194;111197194;111197194;111197194;111197194;111197194;111197194;111208661;111208661;111208661;111208661;111208661;111208661;111208661;111208661;111208661…	-;-;-;-;-;-;-;-;-;-;-;-;-;-;-;-;-;-;-;-;-;-;-;-;-;-;-;-;-;-;-;-;-;-;-;-;-;-;-;-;-;-;-;-;-;-;-;-;-;-;-;-;-;-;-;-;-;-;-;-;-;-;-;-;-;-;-;-;-;-;-;-;-;-;-;-;-;-;-;-;-;-;-;-;-;-;-;-;-;-;-;-;-;-;-;-;-;-;-;-;-;-;-;-;-;-;-;-;-;-;-;-;-;-;-;-;-;-;-;-;-;-;-;-;-;-;-;-;-;-;-;-;-;-;-;-;-;-;-;-;-;-;-;-;-;-;-;-;-;-;-;-;-;-;-;-;-;-;-;-;-;-;-;-;-;-;-;-;-;-;-;-;-;-;-;-;-;-;-;-;-;-;-;-;-;-;-;-;-;-;-;-;-;-;-;-;-;-;-;-…	34231	chr2:111006015-111523376	125.625	145.397	125.603	152.007	33.835	125.451	68.3216	44.8867	102.641	-0.372764	0.102523	-3.63591	0.000276998	0.0771977
145	ENSG00000106153.13	CHCHD2	coiled-coil-helix-coiled-coil-helix domain containing 2 [Source:HGNC Symbol;Acc:HGNC:21645]	chr7;chr7;chr7;chr7;chr7;chr7;chr7	56101573;56102636;56102867;56104226;56104226;56106364;56106364	56101861;56103011;56103011;56104475;56104475;56106431;56106476	-;-;-;-;-;-;-	1028	chr7:56101573-56106476	1804.11	1671.23	1626.12	1550.93	2426.78	2480.87	2168.66	1752.88	1935.2	0.318314	0.0876354	3.63226	0.00028095	0.0777593
146	ENSG00000125148.7	MT2A	metallothionein 2A [Source:HGNC Symbol;Acc:HGNC:7406]	chr16;chr16;chr16;chr16;chr16;chr16;chr16;chr16;chr16;chr16;chr16	56608584;56608584;56608595;56608606;56608690;56608992;56608992;56608992;56609263;56609263;56609263	56609057;56608683;56609497;56608683;56608804;56609494;56609057;56609057;56609497;56609497;56609476	+;+;+;+;+;+;+;+;+;+;+	914	chr16:56608584-56609497	18.1458	25.0684	8.97167	38.8589	5.83362	7.6807	6.61176	2.30188	14.1841	-0.280277	0.0772072	-3.63019	0.000283214	0.0778489
147	ENSG00000177685.17	CRACR2B	calcium release activated channel regulator 2B [Source:HGNC Symbol;Acc:HGNC:28703]	chr11;chr11;chr11;chr11;chr11;chr11;chr11;chr11;chr11;chr11;chr11;chr11;chr11;chr11;chr11;chr11;chr11;chr11;chr11;chr11;chr11;chr11;chr11;chr11;chr11;chr11;chr11;chr11;chr11;chr11;chr11;chr11;chr11;chr11;chr11;chr11;chr11;chr11;chr11;chr11;chr11;chr11;chr11;chr11;chr11;chr11;chr11;chr11;chr11;chr11;chr11;chr11;chr11;chr11;chr11;chr11;chr11;chr11;chr11;chr11;chr11;chr11	826144;826146;826157;827248;827280;827296;827578;827919;828230;828230;828230;828260;828260;828260;828260;828260;828467;828575;828852;828852;828852;828852;828852;828852;828852;828852;829297;829305;829307;829360;829360;829360;829360;829968;829986;829986;829986;829986;830250;830250;830250;830250;830250;830485;830621;830621;830621;830621;830866;830866;830866;831224;831224;831224;831224;831535;831535;…	826266;826266;826266;827459;827459;827318;827711;828772;828259;828772;828772;828772;828766;828772;828772;828711;828772;828772;828963;829183;828963;828963;829352;829070;828950;828929;829540;829540;831295;829555;829540;829540;829540;830132;830132;830132;830132;830132;830337;830713;830337;830337;830337;830713;831295;830713;830713;830713;831032;831295;831032;831295;831295;831295;831295;831985;831985;…	+;+;+;+;+;+;+;+;+;+;+;+;+;+;+;+;+;+;+;+;+;+;+;+;+;+;+;+;+;+;+;+;+;+;+;+;+;+;+;+;+;+;+;+;+;+;+;+;+;+;+;+;+;+;+;+;+;+;+;+;+;+	4224	chr11:826144-831991	358.03	326.725	339.802	346.302	297.514	255.17	213.78	217.528	294.356	-0.344307	0.0949637	-3.62567	0.000288217	0.0786851
148	ENSG00000197594.13	ENPP1	ectonucleotide pyrophosphatase/phosphodiesterase 1 [Source:HGNC Symbol;Acc:HGNC:3356]	chr6;chr6;chr6;chr6;chr6;chr6;chr6;chr6;chr6;chr6;chr6;chr6;chr6;chr6;chr6;chr6;chr6;chr6;chr6;chr6;chr6;chr6;chr6;chr6;chr6;chr6;chr6;chr6;chr6;chr6;chr6;chr6;chr6;chr6;chr6;chr6;chr6;chr6;chr6;chr6;chr6;chr6;chr6;chr6;chr6;chr6;chr6;chr6;chr6;chr6;chr6;chr6;chr6;chr6;chr6;chr6;chr6;chr6;chr6;chr6;chr6;chr6;chr6;chr6;chr6;chr6;chr6;chr6;chr6;chr6;chr6;chr6;chr6;chr6;chr6;chr6;chr6;chr6;chr6;chr6…	131808016;131808020;131808034;131808123;131826022;131847776;131847776;131847776;131847776;131849990;131849990;131849990;131849990;131849999;131849999;131851142;131851142;131851142;131851142;131852175;131852175;131854926;131854926;131854926;131854926;131858668;131858668;131858668;131858668;131860387;131860387;131860387;131860387;131861595;131861595;131861595;131861595;131861610;131864506;131864506…	131808275;131808275;131808275;131808275;131826115;131847848;131847848;131847848;131847848;131850081;131850106;131850106;131850106;131850106;131850106;131851267;131851267;131851423;131851267;131852235;131852235;131855023;131855023;131855023;131855023;131858747;131858747;131858747;131858747;131860506;131860506;131860506;131860506;131861704;131861704;131861704;131861704;131861704;131864571;131864571…	+;+;+;+;+;+;+;+;+;+;+;+;+;+;+;+;+;+;+;+;+;+;+;+;+;+;+;+;+;+;+;+;+;+;+;+;+;+;+;+;+;+;+;+;+;+;+;+;+;+;+;+;+;+;+;+;+;+;+;+;+;+;+;+;+;+;+;+;+;+;+;+;+;+;+;+;+;+;+;+;+;+;+;+;+;+;+;+;+;+;+;+;+;+;+;+;+;+;+	9959	chr6:131808016-131895155	1363.03	1593.52	1538.64	1698.36	1005.72	1506.27	1060.09	989.81	1344.43	-0.329932	0.0918261	-3.59301	0.000326875	0.088636
149	ENSG00000130226.17	DPP6	dipeptidyl peptidase like 6 [Source:HGNC Symbol;Acc:HGNC:3010]	chr7;chr7;chr7;chr7;chr7;chr7;chr7;chr7;chr7;chr7;chr7;chr7;chr7;chr7;chr7;chr7;chr7;chr7;chr7;chr7;chr7;chr7;chr7;chr7;chr7;chr7;chr7;chr7;chr7;chr7;chr7;chr7;chr7;chr7;chr7;chr7;chr7;chr7;chr7;chr7;chr7;chr7;chr7;chr7;chr7;chr7;chr7;chr7;chr7;chr7;chr7;chr7;chr7;chr7;chr7;chr7;chr7;chr7;chr7;chr7;chr7;chr7;chr7;chr7;chr7;chr7;chr7;chr7;chr7;chr7;chr7;chr7;chr7;chr7;chr7;chr7;chr7;chr7;chr7;chr7…	153887097;154052398;154052418;154305110;154305110;154305212;154305262;154305442;154446214;154446214;154446214;154446214;154446214;154446214;154446214;154446214;154474939;154474939;154474939;154474939;154474939;154474939;154474939;154474939;154540532;154540532;154540532;154540532;154540532;154540532;154540532;154566842;154566842;154566842;154566842;154566842;154566842;154566842;154587166;154587650…	153887734;154053063;154053063;154305551;154305551;154305551;154305551;154305551;154446328;154446328;154446328;154446328;154446328;154446328;154446328;154446328;154475037;154475037;154475037;154475037;154475037;154475913;154475037;154475037;154540626;154540626;154540626;154540626;154540626;154540626;154540626;154566916;154566916;154566916;154566916;154566916;154566916;154566916;154587401;154588084…	+;+;+;+;+;+;+;+;+;+;+;+;+;+;+;+;+;+;+;+;+;+;+;+;+;+;+;+;+;+;+;+;+;+;+;+;+;+;+;+;+;+;+;+;+;+;+;+;+;+;+;+;+;+;+;+;+;+;+;+;+;+;+;+;+;+;+;+;+;+;+;+;+;+;+;+;+;+;+;+;+;+;+;+;+;+;+;+;+;+;+;+;+;+;+;+;+;+;+;+;+;+;+;+;+;+;+;+;+;+;+;+;+;+;+;+;+;+;+;+;+;+;+;+;+;+;+;+;+;+;+;+;+;+;+;+;+;+;+;+;+;+;+;+;+;+;+;+;+;+;+	13594	chr7:153887097-154894285	76.0727	81.0545	72.8949	62.8601	99.1715	115.21	123.42	126.604	94.6609	0.375803	0.104668	3.59043	0.000330132	0.0889185
150	ENSG00000233098.9	CCDC144NL-AS1	CCDC144NL antisense RNA 1 [Source:HGNC Symbol;Acc:HGNC:51340]	chr17;chr17;chr17;chr17;chr17;chr17;chr17;chr17;chr17;chr17;chr17;chr17;chr17;chr17;chr17;chr17;chr17;chr17;chr17;chr17;chr17;chr17;chr17;chr17;chr17;chr17;chr17;chr17;chr17;chr17;chr17;chr17;chr17;chr17;chr17;chr17;chr17;chr17;chr17;chr17;chr17;chr17;chr17;chr17;chr17;chr17;chr17;chr17;chr17;chr17;chr17;chr17;chr17;chr17;chr17;chr17;chr17;chr17;chr17;chr17;chr17;chr17;chr17;chr17;chr17;chr17;chr…	20868433;20868497;20868505;20868520;20868520;20868543;20868547;20887592;20887592;20887592;20887592;20892230;20892230;20892230;20892230;20892230;20898980;20902218;20902218;20921045;20921152;20924359;20924359;20924359;20929431;20929431;20929431;20929755;20929756;20931593;20931593;20931593;20932714;20938093;20938093;20938520;20938538;20938551;20938566;20938578;20949103;20949239;20951431;20955817;209…	20868685;20868685;20868685;20868685;20868685;20868685;20868685;20887849;20887849;20887849;20887849;20892432;20892432;20892432;20892432;20892432;20899131;20905230;20905230;20921169;20921169;20924833;20924833;20924425;20933416;20930046;20930046;20929967;20929967;20931771;20931771;20931771;20932818;20938522;20939519;20938660;20938660;20938660;20938660;20938660;20949441;20949441;20951521;20956353;209…	+;+;+;+;+;+;+;+;+;+;+;+;+;+;+;+;+;+;+;+;+;+;+;+;+;+;+;+;+;+;+;+;+;+;+;+;+;+;+;+;+;+;+;+;+;+;+;+;+;+;+;+;+;+;+;+;+;+;+;+;+;+;+;+;+;+;+;+;+;+;+;+;+;+;+;+;+;+;+;+;+;+	13311	chr17:20868433-21002276	1164.82	1055.38	1011.56	1044.62	1360.4	1292.07	1266.15	1483.56	1209.82	0.280235	0.078225	3.58243	0.000340416	0.0910771
151	ENSG00000135638.14	EMX1	empty spiracles homeobox 1 [Source:HGNC Symbol;Acc:HGNC:3340]	chr2;chr2;chr2;chr2;chr2;chr2;chr2;chr2;chr2;chr2;chr2;chr2;chr2;chr2;chr2	72916260;72917519;72918181;72923414;72923988;72924309;72924309;72924309;72924309;72925439;72933172;72933787;72933787;72933787;72933787	72917060;72918372;72918372;72923721;72924493;72924493;72924493;72924493;72924493;72925541;72936071;72934239;72934364;72934891;72934328	+;+;+;+;+;+;+;+;+;+;+;+;+;+;+	5472	chr2:72916260-72936071	127.02	139.548	119.996	142.864	255.512	196.285	196.149	156.528	166.738	0.36825	0.102979	3.57597	0.000348931	0.0927371
152	ENSG00000155760.2	FZD7	frizzled class receptor 7 [Source:HGNC Symbol;Acc:HGNC:4045]	chr2	202034587	202038445	+	3859	chr2:202034587-202038445	13822.2	15812.3	13875.8	11754.8	12002.1	10997.9	9470.25	9248.97	12123	-0.314893	0.0882897	-3.56659	0.000361659	0.0948634
153	ENSG00000108510.10	MED13	mediator complex subunit 13 [Source:HGNC Symbol;Acc:HGNC:22474]	chr17;chr17;chr17;chr17;chr17;chr17;chr17;chr17;chr17;chr17;chr17;chr17;chr17;chr17;chr17;chr17;chr17;chr17;chr17;chr17;chr17;chr17;chr17;chr17;chr17;chr17;chr17;chr17;chr17;chr17;chr17;chr17;chr17;chr17;chr17;chr17;chr17;chr17;chr17;chr17;chr17;chr17	61942605;61946917;61950825;61952965;61955311;61955382;61955680;61955680;61956339;61960867;61961588;61962752;61965006;61966462;61968035;61972727;61982198;61984171;61984651;61985000;61987007;61992540;61995152;62010427;62010550;62029277;62029298;62029541;62029541;62029851;62029851;62029851;62031444;62031444;62031513;62032349;62033787;62033787;62035463;62052537;62063067;62065140	61946600;61947017;61950998;61953113;61955567;61955567;61955838;61955763;61956481;61961090;61961779;61962971;61965468;61966651;61968258;61972888;61983114;61984367;61984865;61985090;61987128;61992621;61995365;62011233;62011233;62031489;62029651;62029651;62029651;62030013;62030000;62030013;62031638;62031638;62031638;62032473;62033825;62033984;62035608;62052705;62063301;62065278	-;-;-;-;-;-;-;-;-;-;-;-;-;-;-;-;-;-;-;-;-;-;-;-;-;-;-;-;-;-;-;-;-;-;-;-;-;-;-;-;-;-	12673	chr17:61942605-62065278	3247.4	3589.8	3474.28	3601.31	3886.36	4075.04	4476.16	4931.78	3910.27	0.271239	0.0760295	3.56755	0.000360329	0.0948634
154	ENSG00000126218.12	F10	coagulation factor X [Source:HGNC Symbol;Acc:HGNC:3528]	chr13;chr13;chr13;chr13;chr13;chr13;chr13;chr13;chr13;chr13;chr13;chr13;chr13;chr13;chr13;chr13;chr13;chr13;chr13;chr13;chr13;chr13;chr13;chr13;chr13;chr13;chr13;chr13;chr13;chr13;chr13;chr13;chr13;chr13;chr13;chr13;chr13;chr13;chr13;chr13;chr13;chr13;chr13	113122799;113122814;113122814;113122819;113122836;113122838;113129452;113129452;113129452;113129452;113129452;113129452;113129994;113138457;113138457;113138457;113138457;113138457;113139357;113139357;113139357;113139357;113139357;113140520;113140567;113140919;113140919;113140919;113140919;113143851;113143851;113143851;113143851;113143851;113143851;113147379;113147379;113147379;113147379;113147379…	113122925;113122925;113122925;113122925;113122925;113122925;113129612;113129612;113129612;113129612;113129612;113129612;113130306;113138481;113138481;113138481;113138481;113138481;113139470;113139470;113139470;113139470;113139470;113141050;113141050;113141050;113141050;113141050;113141050;113144095;113144095;113144218;113144095;113144095;113144095;113147451;113147472;113147486;113147492;113147496…	+;+;+;+;+;+;+;+;+;+;+;+;+;+;+;+;+;+;+;+;+;+;+;+;+;+;+;+;+;+;+;+;+;+;+;+;+;+;+;+;+;+;+	2371	chr13:113122799-113149529	59.3227	56.8217	66.1661	62.8601	129.506	84.4877	91.4627	97.83	81.0572	0.376442	0.105622	3.56405	0.000365177	0.0951641
155	ENSG00000144285.21	SCN1A	sodium voltage-gated channel alpha subunit 1 [Source:HGNC Symbol;Acc:HGNC:10585]	chr2;chr2;chr2;chr2;chr2;chr2;chr2;chr2;chr2;chr2;chr2;chr2;chr2;chr2;chr2;chr2;chr2;chr2;chr2;chr2;chr2;chr2;chr2;chr2;chr2;chr2;chr2;chr2;chr2;chr2;chr2;chr2;chr2;chr2;chr2;chr2;chr2;chr2;chr2;chr2;chr2;chr2;chr2;chr2;chr2;chr2;chr2;chr2;chr2;chr2;chr2;chr2;chr2;chr2;chr2;chr2;chr2;chr2;chr2;chr2;chr2;chr2;chr2;chr2;chr2;chr2;chr2;chr2;chr2;chr2;chr2;chr2;chr2;chr2;chr2;chr2;chr2;chr2;chr2;chr2…	165984641;165984641;165984641;165989160;165989160;165989160;165989160;165989160;165989160;165989163;165989179;165989179;165989869;165991245;165994146;165994146;165994146;165994146;165994146;165994146;165994146;165994146;165994146;165994146;165994146;165994146;165994146;165994167;165996013;165996013;165996013;165996013;165996013;165996013;165996013;165996013;165996013;165996013;165996013;165996013…	165992422;165992422;165992422;165992422;165992422;165992422;165994416;165992422;165992422;165992422;165992422;165992422;165992422;165992422;165994416;165994416;165994416;165994416;165994416;165994416;165994416;165994416;165994416;165994416;165994416;165994416;165994416;165994416;165996322;165996117;165996117;165996117;165996117;165996117;165996117;165996117;165996117;165996117;165996117;165996117…	-;-;-;-;-;-;-;-;-;-;-;-;-;-;-;-;-;-;-;-;-;-;-;-;-;-;-;-;-;-;-;-;-;-;-;-;-;-;-;-;-;-;-;-;-;-;-;-;-;-;-;-;-;-;-;-;-;-;-;-;-;-;-;-;-;-;-;-;-;-;-;-;-;-;-;-;-;-;-;-;-;-;-;-;-;-;-;-;-;-;-;-;-;-;-;-;-;-;-;-;-;-;-;-;-;-;-;-;-;-;-;-;-;-;-;-;-;-;-;-;-;-;-;-;-;-;-;-;-;-;-;-;-;-;-;-;-;-;-;-;-;-;-;-;-;-;-;-;-;-;-;-;-;-;-;-;-;-;-;-;-;-;-;-;-;-;-;-;-;-;-;-;-;-;-;-;-;-;-;-;-;-;-;-;-;-;-;-;-;-;-;-;-;-;-;-;-;-;-;-…	18868	chr2:165984641-166149214	60.7186	85.2326	59.4374	109.719	33.835	50.3513	33.0588	64.4527	62.1007	-0.376038	0.105717	-3.55703	0.000375072	0.0971121
156	ENSG00000003402.20	CFLAR	CASP8 and FADD like apoptosis regulator [Source:HGNC Symbol;Acc:HGNC:1876]	chr2;chr2;chr2;chr2;chr2;chr2;chr2;chr2;chr2;chr2;chr2;chr2;chr2;chr2;chr2;chr2;chr2;chr2;chr2;chr2;chr2;chr2;chr2;chr2;chr2;chr2;chr2;chr2;chr2;chr2;chr2;chr2;chr2;chr2;chr2;chr2;chr2;chr2;chr2;chr2;chr2;chr2;chr2;chr2;chr2;chr2;chr2;chr2;chr2;chr2;chr2;chr2;chr2;chr2;chr2;chr2;chr2;chr2;chr2;chr2;chr2;chr2;chr2;chr2;chr2;chr2;chr2;chr2;chr2;chr2;chr2;chr2;chr2;chr2;chr2;chr2;chr2;chr2;chr2;chr2…	201116154;201116164;201116167;201116207;201116239;201116407;201116837;201117039;201118491;201118523;201118664;201119028;201122477;201129329;201129503;201129643;201129729;201129729;201129729;201129729;201129729;201129729;201129729;201129729;201129729;201129729;201129729;201129866;201129977;201132779;201132872;201132953;201132984;201133029;201133029;201133029;201133029;201133029;201133029;201133029…	201116481;201116481;201116481;201116481;201116481;201116481;201116967;201117142;201118901;201118901;201118901;201119177;201122747;201129520;201130146;201130146;201130146;201130053;201130146;201130059;201130146;201130146;201130146;201130146;201130146;201130146;201130146;201130146;201130146;201132850;201133134;201133134;201133134;201133134;201133134;201133134;201133134;201133102;201133134;201133134…	+;+;+;+;+;+;+;+;+;+;+;+;+;+;+;+;+;+;+;+;+;+;+;+;+;+;+;+;+;+;+;+;+;+;+;+;+;+;+;+;+;+;+;+;+;+;+;+;+;+;+;+;+;+;+;+;+;+;+;+;+;+;+;+;+;+;+;+;+;+;+;+;+;+;+;+;+;+;+;+;+;+;+;+;+;+;+;+;+;+;+;+;+;+;+;+;+;+;+;+;+;+;+;+;+;+;+;+;+;+;+;+;+;+;+;+;+;+;+;+;+;+;+;+;+;+;+;+;+;+;+;+;+;+;+;+;+;+;+	22479	chr2:201116154-201176687	362.218	332.574	371.203	322.301	290.514	268.825	220.392	237.094	300.64	-0.329786	0.0930367	-3.54469	0.000393075	0.101121
157	ENSG00000185201.16	IFITM2	interferon induced transmembrane protein 2 [Source:HGNC Symbol;Acc:HGNC:5413]	chr11;chr11;chr11;chr11;chr11;chr11;chr11;chr11;chr11;chr11;chr11;chr11;chr11;chr11	307631;307927;308163;308217;308231;308320;308408;308755;309013;309013;309013;309013;309013;314922	307792;308438;308438;308438;308438;308438;308438;308889;309395;309395;309392;309392;309230;315272	+;+;+;+;+;+;+;+;+;+;+;+;+;+	1543	chr11:307631-315272	1988.36	1862.58	2030.96	2113.24	1648.58	1675.25	1537.23	1153.24	1751.18	-0.316011	0.0892074	-3.54243	0.000396458	0.101342
158	ENSG00000116574.6	RHOU	ras homolog family member U [Source:HGNC Symbol;Acc:HGNC:17794]	chr1;chr1;chr1	228735479;228737673;228743285	228736004;228737731;228746664	+;+;+	3965	chr1:228735479-228746664	179.364	195.534	190.648	219.439	269.513	246.636	274.388	284.283	232.476	0.332516	0.093995	3.53759	0.000403792	0.102227
159	ENSG00000179195.16	ZNF664	zinc finger protein 664 [Source:HGNC Symbol;Acc:HGNC:25406]	chr12;chr12;chr12;chr12;chr12;chr12;chr12;chr12;chr12;chr12;chr12;chr12;chr12;chr12;chr12;chr12;chr12;chr12;chr12;chr12;chr12;chr12;chr12;chr12;chr12;chr12;chr12;chr12;chr12;chr12;chr12;chr12;chr12;chr12;chr12;chr12;chr12;chr12;chr12;chr12;chr12;chr12;chr12;chr12;chr12;chr12;chr12;chr12;chr12;chr12;chr12;chr12;chr12;chr12;chr12;chr12;chr12	123971845;123973123;123973212;123973215;123973215;123973215;123973219;123973219;123973241;123973273;123973275;123973485;123973886;123973886;123973886;123973886;123973886;123973886;123973886;123973886;123973886;123973886;123973886;123988043;123988043;123988043;123988046;123988046;123988046;123988046;123988046;123989309;123997706;123997778;123998397;124003423;124004878;124011381;124011381;124011381…	123971881;123974020;123973303;123973352;123973352;123973352;123973352;123973303;123973303;123973303;123973303;123973511;123974020;123974020;123974020;123974553;123974553;123974020;123974020;123974020;123974020;123974020;123974020;123988138;123988138;123988138;123988138;123988152;123988138;123988138;123988138;123989442;123997845;123997845;123998753;124003540;124004935;124011441;124011441;124011441…	+;+;+;+;+;+;+;+;+;+;+;+;+;+;+;+;+;+;+;+;+;+;+;+;+;+;+;+;+;+;+;+;+;+;+;+;+;+;+;+;+;+;+;+;+;+;+;+;+;+;+;+;+;+;+;+;+	6340	chr12:123971845-124015439	2423.16	2691.51	2521.04	2685.84	3136.15	2958.78	3183.56	3177.75	2847.22	0.240265	0.067933	3.53679	0.000405014	0.102227
160	ENSG00000048052.21	HDAC9	histone deacetylase 9 [Source:HGNC Symbol;Acc:HGNC:14065]	chr7;chr7;chr7;chr7;chr7;chr7;chr7;chr7;chr7;chr7;chr7;chr7;chr7;chr7;chr7;chr7;chr7;chr7;chr7;chr7;chr7;chr7;chr7;chr7;chr7;chr7;chr7;chr7;chr7;chr7;chr7;chr7;chr7;chr7;chr7;chr7;chr7;chr7;chr7;chr7;chr7;chr7;chr7;chr7;chr7;chr7;chr7;chr7;chr7;chr7;chr7;chr7;chr7;chr7;chr7;chr7;chr7;chr7;chr7;chr7;chr7;chr7;chr7;chr7;chr7;chr7;chr7;chr7;chr7;chr7;chr7;chr7;chr7;chr7;chr7;chr7;chr7;chr7;chr7;chr7…	18086949;18087883;18151775;18162229;18162229;18162229;18290092;18290188;18290422;18290422;18290441;18290450;18325512;18325512;18327449;18327449;18395115;18458842;18495710;18495715;18495739;18495746;18495746;18495746;18495756;18495761;18496167;18496176;18496262;18496262;18496262;18496262;18496262;18496262;18496262;18496262;18496262;18496262;18496262;18496262;18496262;18496262;18496303;18496303;184…	18087213;18088035;18151879;18162628;18162349;18162349;18290515;18290347;18290515;18290515;18290515;18290515;18325592;18325592;18327758;18327612;18395183;18458901;18496023;18495854;18496023;18495854;18495854;18496023;18495854;18496023;18496324;18496324;18496324;18496324;18496324;18496324;18496324;18496324;18496324;18496324;18496324;18496746;18496324;18496324;18496324;18496324;18496324;18496324;184…	+;+;+;+;+;+;+;+;+;+;+;+;+;+;+;+;+;+;+;+;+;+;+;+;+;+;+;+;+;+;+;+;+;+;+;+;+;+;+;+;+;+;+;+;+;+;+;+;+;+;+;+;+;+;+;+;+;+;+;+;+;+;+;+;+;+;+;+;+;+;+;+;+;+;+;+;+;+;+;+;+;+;+;+;+;+;+;+;+;+;+;+;+;+;+;+;+;+;+;+;+;+;+;+;+;+;+;+;+;+;+;+;+;+;+;+;+;+;+;+;+;+;+;+;+;+;+;+;+;+;+;+;+;+;+;+;+;+;+;+;+;+;+;+;+;+;+;+;+;+;+;+;+;+;+;+;+;+;+;+;+;+;+;+;+;+;+;+;+;+;+;+;+;+;+;+;+;+;+;+;+;+;+;+;+;+;+;+;+;+;+;+;+;+;+;+;+;+;+;+…	16827	chr7:18086949-19002416	841.685	880.737	957.726	880.041	1127.06	989.957	1262.85	1135.98	1009.5	0.282652	0.0800316	3.53175	0.000412819	0.103545
161	ENSG00000145087.12	STXBP5L	syntaxin binding protein 5 like [Source:HGNC Symbol;Acc:HGNC:30757]	chr3;chr3;chr3;chr3;chr3;chr3;chr3;chr3;chr3;chr3;chr3;chr3;chr3;chr3;chr3;chr3;chr3;chr3;chr3;chr3;chr3;chr3;chr3;chr3;chr3;chr3;chr3;chr3;chr3;chr3;chr3;chr3;chr3;chr3;chr3;chr3;chr3;chr3;chr3;chr3;chr3;chr3;chr3;chr3;chr3;chr3;chr3;chr3;chr3;chr3;chr3;chr3;chr3;chr3;chr3;chr3;chr3;chr3;chr3;chr3;chr3;chr3;chr3;chr3;chr3;chr3;chr3;chr3;chr3;chr3;chr3;chr3;chr3;chr3;chr3;chr3;chr3;chr3;chr3;chr3…	120908072;120908205;120908236;120908289;120908314;120908314;120909102;120909571;120909571;120909571;120909571;120909571;120909571;120909571;120909571;120954940;120954940;120954940;120954940;120954940;120954940;120954940;120954944;121041700;121041700;121041700;121041700;121041700;121041700;121041700;121041700;121045435;121045435;121045435;121045435;121045435;121045435;121045435;121045435;121114925…	120908334;120908334;120908334;120908334;120908334;120908334;120909191;120909767;120909767;120909767;120909767;120909767;120909767;120909767;120909767;120955037;120955037;120955037;120955037;120955037;120955037;120955037;120955037;121041781;121041781;121041781;121041781;121041781;121041781;121041781;121041781;121045446;121045535;121045535;121045535;121045535;121045535;121045535;121045535;121115059…	+;+;+;+;+;+;+;+;+;+;+;+;+;+;+;+;+;+;+;+;+;+;+;+;+;+;+;+;+;+;+;+;+;+;+;+;+;+;+;+;+;+;+;+;+;+;+;+;+;+;+;+;+;+;+;+;+;+;+;+;+;+;+;+;+;+;+;+;+;+;+;+;+;+;+;+;+;+;+;+;+;+;+;+;+;+;+;+;+;+;+;+;+;+;+;+;+;+;+;+;+;+;+;+;+;+;+;+;+;+;+;+;+;+;+;+;+;+;+;+;+;+;+;+;+;+;+;+;+;+;+;+;+;+;+;+;+;+;+;+;+;+;+;+;+;+;+;+;+;+;+;+;+;+;+;+;+;+;+;+;+;+;+;+;+;+	11085	chr3:120908072-121424761	582.759	607.491	676.24	794.322	841.208	838.05	820.961	1031.24	774.034	0.315138	0.089294	3.52922	0.000416786	0.103891
162	ENSG00000157778.9	PSMG3	proteasome assembly chaperone 3 [Source:HGNC Symbol;Acc:HGNC:22420]	chr7;chr7;chr7;chr7;chr7;chr7;chr7;chr7	1567332;1567351;1567613;1569124;1569124;1569124;1570009;1570474	1567850;1567850;1567850;1569360;1569360;1570032;1570045;1571005	-;-;-;-;-;-;-;-	1973	chr7:1567332-1571005	936.601	894.942	1058.66	859.468	782.871	785.138	711.867	622.659	831.526	-0.294081	0.0840055	-3.50074	0.00046397	0.114696
163	ENSG00000081377.17	CDC14B	cell division cycle 14B [Source:HGNC Symbol;Acc:HGNC:1719]	chr9;chr9;chr9;chr9;chr9;chr9;chr9;chr9;chr9;chr9;chr9;chr9;chr9;chr9;chr9;chr9;chr9;chr9;chr9;chr9;chr9;chr9;chr9;chr9;chr9;chr9;chr9;chr9;chr9;chr9;chr9;chr9;chr9;chr9;chr9;chr9;chr9;chr9;chr9;chr9;chr9;chr9;chr9;chr9;chr9;chr9;chr9;chr9;chr9;chr9;chr9;chr9;chr9;chr9;chr9;chr9;chr9;chr9;chr9;chr9;chr9;chr9;chr9;chr9;chr9;chr9;chr9;chr9;chr9;chr9;chr9;chr9;chr9;chr9;chr9;chr9;chr9;chr9;chr9;chr9…	96490241;96496207;96500108;96500113;96502586;96502612;96503565;96509673;96509673;96509673;96514503;96515649;96515649;96515649;96522506;96522506;96522506;96522506;96522506;96522506;96522506;96523261;96523261;96523261;96523261;96523261;96523261;96523587;96523587;96523587;96523587;96523587;96523587;96533927;96533927;96533927;96533927;96533927;96533927;96534001;96534141;96534455;96534455;96534455;965…	96493252;96496359;96503789;96503789;96503789;96503789;96503789;96509789;96509789;96509789;96514949;96515792;96515792;96515792;96522603;96522603;96522603;96522603;96522603;96522603;96522603;96523420;96523420;96523420;96523420;96523420;96523420;96523725;96523725;96523725;96523725;96523725;96523725;96534157;96534157;96534157;96534157;96534157;96534157;96534157;96534157;96534542;96534542;96534542;965…	-;-;-;-;-;-;-;-;-;-;-;-;-;-;-;-;-;-;-;-;-;-;-;-;-;-;-;-;-;-;-;-;-;-;-;-;-;-;-;-;-;-;-;-;-;-;-;-;-;-;-;-;-;-;-;-;-;-;-;-;-;-;-;-;-;-;-;-;-;-;-;-;-;-;-;-;-;-;-;-;-;-;-;-;-;-;-;-;-;-;-;-;-;-;-;-;-;-;-;-;-;-;-;-;-;-;-;-;-;-;-;-;-;-;-;-;-;-;-;-;-;-;-;-;-;-	10475	chr9:96490241-96619843	3721.98	4082.81	3959.87	4319.06	4505.89	4709.98	5158.28	5308.14	4470.75	0.252942	0.0722762	3.49966	0.00046585	0.114696
164	ENSG00000144852.18	NR1I2	nuclear receptor subfamily 1 group I member 2 [Source:HGNC Symbol;Acc:HGNC:7968]	chr3;chr3;chr3;chr3;chr3;chr3;chr3;chr3;chr3;chr3;chr3;chr3;chr3;chr3;chr3;chr3;chr3;chr3;chr3;chr3;chr3;chr3;chr3;chr3;chr3;chr3;chr3;chr3;chr3;chr3;chr3;chr3;chr3;chr3;chr3;chr3	119780484;119780484;119782035;119782710;119807229;119807229;119807229;119807229;119810061;119810061;119810061;119810061;119811076;119811539;119811539;119811539;119812686;119812686;119812686;119812797;119814979;119814979;119814979;119814979;119815323;119815323;119815323;119815323;119815726;119815726;119815726;119815726;119817068;119817068;119817068;119817068	119782300;119782300;119782300;119782852;119807447;119807447;119807447;119807447;119810552;119810194;119810194;119810194;119811726;119811726;119811726;119811726;119812960;119812960;119812960;119812960;119815121;119815121;119815121;119815121;119815439;119815439;119815439;119815439;119815831;119815831;119815831;119815831;119818484;119818485;119818485;119818485	+;+;+;+;+;+;+;+;+;+;+;+;+;+;+;+;+;+;+;+;+;+;+;+;+;+;+;+;+;+;+;+;+;+;+;+	5381	chr3:119780484-119818485	117.948	86.9038	98.6884	90.2899	77.0038	61.4456	59.5059	44.8867	79.584	-0.369162	0.105603	-3.49574	0.000472756	0.115687
165	ENSG00000241743.4	XACT	X active specific transcript [Source:HGNC Symbol;Acc:HGNC:45056]	chrX;chrX;chrX;chrX;chrX;chrX;chrX;chrX;chrX;chrX	113616300;113616300;113618058;113938193;113961711;113963553;113991716;114042368;114059004;114059004	113963599;113616674;113618153;113938320;113963599;113963599;113991976;114042484;114059121;114059289	-;-;-;-;-;-;-;-;-;-	347964	chrX:113616300-114059289	4817.7	4567.46	3160.27	3417.3	2811.8	2842.71	2007.77	3373.41	3374.8	-0.351795	0.100694	-3.4937	0.000476374	0.115866
166	ENSG00000224669.1	AC016769.2	glycine cleavage system protein H (aminomethyl carrier) (GCSH) pseudogene	chr7	64582733	64583207	+	475	chr7:64582733-64583207	5.58332	5.01368	13.4575	4.57164	7.00034	32.4296	25.3451	49.4905	17.8615	0.25859	0.0740814	3.49062	0.000481906	0.116505
167	ENSG00000101335.10	MYL9	myosin light chain 9 [Source:HGNC Symbol;Acc:HGNC:15754]	chr20;chr20;chr20;chr20;chr20;chr20;chr20	36541497;36541519;36544859;36544859;36548032;36549077;36549077	36541561;36541561;36545068;36545068;36548193;36549825;36551447	+;+;+;+;+;+;+	2808	chr20:36541497-36551447	640.686	589.107	785.021	737.177	463.189	593.121	504.698	410.886	590.486	-0.336034	0.0963205	-3.48871	0.000485354	0.116636
168	ENSG00000178773.15	CPNE7	copine 7 [Source:HGNC Symbol;Acc:HGNC:2320]	chr16;chr16;chr16;chr16;chr16;chr16;chr16;chr16;chr16;chr16;chr16;chr16;chr16;chr16;chr16;chr16;chr16;chr16;chr16;chr16;chr16;chr16;chr16;chr16;chr16;chr16;chr16;chr16;chr16;chr16;chr16;chr16;chr16;chr16;chr16;chr16;chr16;chr16;chr16;chr16;chr16;chr16;chr16;chr16;chr16;chr16;chr16;chr16;chr16;chr16;chr16;chr16;chr16;chr16;chr16;chr16;chr16;chr16;chr16;chr16;chr16;chr16	89575758;89575768;89575782;89577539;89577539;89577539;89578857;89583444;89583444;89583697;89583697;89583697;89584028;89584028;89584774;89584774;89584821;89585464;89585464;89585464;89585687;89585687;89585687;89586670;89586670;89586670;89587043;89587043;89587043;89587043;89587556;89587556;89588675;89588675;89588675;89588804;89589897;89589897;89589897;89589897;89591007;89591007;89591007;89591007;895…	89576071;89576071;89576071;89577721;89577721;89577721;89578996;89583528;89583528;89583714;89583771;89583771;89584102;89584102;89584857;89584857;89584857;89585553;89585553;89585553;89585785;89585785;89585785;89586756;89586756;89586756;89587102;89587102;89587102;89587102;89587732;89587582;89588808;89588808;89588808;89588808;89589951;89589951;89589951;89589951;89591058;89591058;89591058;89591058;895…	+;+;+;+;+;+;+;+;+;+;+;+;+;+;+;+;+;+;+;+;+;+;+;+;+;+;+;+;+;+;+;+;+;+;+;+;+;+;+;+;+;+;+;+;+;+;+;+;+;+;+;+;+;+;+;+;+;+;+;+;+;+	3058	chr16:89575758-89597246	397.113	341.766	383.539	461.736	336.016	278.212	285.408	241.698	340.686	-0.335113	0.0961333	-3.48592	0.000490455	0.11716
169	ENSG00000258376.2	AC004846.1	novel transcript, antisense to PAPLN	chr14;chr14	73242651;73245524	73245244;73245979	-;-	3050	chr14:73242651-73245979	91.4268	66.8491	93.0811	76.575	66.5032	46.0842	24.2431	34.5282	62.4114	-0.359401	0.103211	-3.48221	0.000497297	0.118092
170	ENSG00000007038.11	PRSS21	serine protease 21 [Source:HGNC Symbol;Acc:HGNC:9485]	chr16;chr16;chr16;chr16;chr16;chr16;chr16;chr16;chr16;chr16;chr16;chr16;chr16;chr16;chr16;chr16;chr16;chr16;chr16;chr16;chr16;chr16;chr16;chr16;chr16;chr16;chr16;chr16;chr16;chr16;chr16;chr16;chr16;chr16;chr16;chr16;chr16;chr16;chr16;chr16;chr16;chr16;chr16	2817180;2817237;2817277;2817279;2817291;2817300;2817430;2817430;2817430;2817430;2817430;2817430;2817673;2817691;2817801;2817801;2817801;2817801;2817801;2817879;2818677;2818677;2818677;2818677;2818683;2818683;2818683;2818759;2818927;2820955;2820955;2820955;2820955;2820955;2820955;2820981;2820981;2821366;2821366;2821366;2821366;2821366;2825970	2817332;2817332;2817332;2817332;2817332;2817332;2817880;2817456;2817456;2817456;2817456;2817456;2817966;2817966;2817966;2817966;2817966;2817966;2817966;2817966;2818969;2818969;2818969;2818969;2818969;2818969;2818969;2818969;2818969;2821109;2821064;2821187;2821067;2821067;2821109;2821109;2821249;2821695;2821587;2821719;2821418;2821719;2826304	+;+;+;+;+;+;+;+;+;+;+;+;+;+;+;+;+;+;+;+;+;+;+;+;+;+;+;+;+;+;+;+;+;+;+;+;+;+;+;+;+;+;+	1967	chr16:2817180-2826304	22.3333	43.4519	20.1863	21.7153	11.6672	10.2409	8.81569	6.90565	18.1645	-0.299646	0.0861534	-3.47805	0.000505071	0.118535
171	ENSG00000087510.7	TFAP2C	transcription factor AP-2 gamma [Source:HGNC Symbol;Acc:HGNC:11744]	chr20;chr20;chr20;chr20;chr20;chr20;chr20;chr20;chr20	56629306;56630234;56631205;56631205;56631805;56633353;56634150;56636610;56637728	56629592;56630372;56631690;56631547;56631856;56633569;56634268;56636754;56639283	+;+;+;+;+;+;+;+;+	3001	chr20:56629306-56639283	71.1873	72.6984	81.8665	80.0037	45.5022	41.8171	49.5882	44.8867	60.9438	-0.367982	0.10578	-3.47877	0.00050373	0.118535
172	ENSG00000233184.7	AC093157.1	novel transcript	chr1;chr1;chr1;chr1;chr1;chr1;chr1;chr1;chr1;chr1;chr1;chr1;chr1;chr1;chr1;chr1;chr1;chr1;chr1;chr1;chr1;chr1;chr1;chr1;chr1;chr1;chr1;chr1;chr1;chr1;chr1;chr1;chr1;chr1;chr1;chr1;chr1;chr1;chr1;chr1;chr1;chr1;chr1;chr1;chr1;chr1;chr1;chr1;chr1;chr1;chr1;chr1;chr1;chr1;chr1;chr1;chr1;chr1;chr1;chr1;chr1;chr1;chr1;chr1;chr1;chr1;chr1;chr1;chr1;chr1;chr1;chr1;chr1;chr1;chr1;chr1;chr1;chr1;chr1;chr1…	101025844;101025850;101025857;101025857;101025869;101025878;101025885;101025887;101025887;101025890;101025894;101025907;101025907;101025910;101025919;101025951;101026039;101063601;101063611;101072660;101072660;101072660;101072660;101072660;101072660;101072660;101075276;101075276;101075276;101075395;101075395;101075395;101075395;101075395;101075395;101075395;101075395;101075395;101075395;101075395…	101026061;101026061;101026061;101025947;101026061;101026061;101026061;101026061;101026061;101026061;101026061;101027130;101026061;101026061;101026061;101026061;101026061;101063639;101063639;101072830;101072830;101072830;101072830;101072830;101072830;101072830;101075394;101075394;101075394;101075716;101075716;101075716;101075716;101075716;101075716;101075716;101075716;101075716;101075716;101075716…	+;+;+;+;+;+;+;+;+;+;+;+;+;+;+;+;+;+;+;+;+;+;+;+;+;+;+;+;+;+;+;+;+;+;+;+;+;+;+;+;+;+;+;+;+;+;+;+;+;+;+;+;+;+;+;+;+;+;+;+;+;+;+;+;+;+;+;+;+;+;+;+;+;+;+;+;+;+;+;+;+;+;+;+;+;+;+;+;+;+;+;+;+;+;+;+;+;+;+;+;+	9868	chr1:101025844-101090513	125.625	127.849	114.389	134.863	189.009	168.975	192.843	165.736	152.411	0.342318	0.0992487	3.4491	0.000562469	0.13048
173	ENSG00000250366.2	TUNAR	TCL1 upstream neural differentiation-associated RNA [Source:HGNC Symbol;Acc:HGNC:44088]	chr14;chr14;chr14;chr14;chr14;chr14;chr14	95876392;95876772;95876819;95895811;95922781;95922781;95922781	95876539;95877177;95877177;95895943;95923055;95925562;95925571	+;+;+;+;+;+;+	3478	chr14:95876392-95925571	817.956	860.682	947.633	929.186	722.202	662.247	739.416	707.829	798.394	-0.27256	0.0790229	-3.44912	0.000562409	0.13048
174	ENSG00000129116.19	PALLD	palladin, cytoskeletal associated protein [Source:HGNC Symbol;Acc:HGNC:17068]	chr4;chr4;chr4;chr4;chr4;chr4;chr4;chr4;chr4;chr4;chr4;chr4;chr4;chr4;chr4;chr4;chr4;chr4;chr4;chr4;chr4;chr4;chr4;chr4;chr4;chr4;chr4;chr4;chr4;chr4;chr4;chr4;chr4;chr4;chr4;chr4;chr4;chr4;chr4;chr4;chr4;chr4;chr4;chr4;chr4;chr4;chr4;chr4;chr4;chr4;chr4;chr4;chr4;chr4;chr4;chr4;chr4;chr4;chr4;chr4;chr4;chr4;chr4;chr4;chr4;chr4;chr4;chr4;chr4;chr4;chr4;chr4;chr4;chr4;chr4;chr4;chr4;chr4;chr4;chr4…	168497052;168497066;168497124;168507360;168511423;168511423;168511423;168511568;168631615;168631617;168648777;168654732;168668190;168668190;168668190;168668190;168668190;168668190;168677900;168681332;168681332;168681332;168681332;168681332;168681332;168681332;168682998;168682998;168682998;168682998;168682998;168682998;168682998;168685485;168685485;168685485;168685485;168685485;168685485;168685485…	168497194;168497194;168497194;168507698;168511588;168512412;168512412;168512412;168631726;168631900;168648888;168654812;168668368;168668368;168668368;168668368;168668368;168668368;168678048;168681398;168681398;168681398;168681398;168681398;168681398;168681398;168683103;168683103;168683103;168683103;168683103;168683103;168683103;168685559;168685559;168685559;168685559;168685559;168685559;168685559…	+;+;+;+;+;+;+;+;+;+;+;+;+;+;+;+;+;+;+;+;+;+;+;+;+;+;+;+;+;+;+;+;+;+;+;+;+;+;+;+;+;+;+;+;+;+;+;+;+;+;+;+;+;+;+;+;+;+;+;+;+;+;+;+;+;+;+;+;+;+;+;+;+;+;+;+;+;+;+;+;+;+;+;+;+;+;+;+;+;+;+;+;+;+;+;+;+;+;+;+;+;+;+;+;+;+;+;+;+;+;+;+;+;+;+;+;+;+;+;+;+;+;+;+;+;+;+;+;+;+;+;+;+;+;+;+;+;+;+;+	10128	chr4:168497052-168928457	1119.45	1120.56	1065.39	949.758	1582.08	1403.86	1268.36	1215.39	1215.61	0.289762	0.0841494	3.44342	0.000574398	0.132387
175	ENSG00000278637.2	H4C1	H4 clustered histone 1 [Source:HGNC Symbol;Acc:HGNC:4781]	chr6	26021649	26022050	+	402	chr6:26021649-26022050	1679.88	2000.46	1434.35	1393.21	1181.89	947.286	703.051	638.773	1247.36	-0.356058	0.103443	-3.44207	0.00057729	0.132387
176	ENSG00000071246.11	VASH1	vasohibin 1 [Source:HGNC Symbol;Acc:HGNC:19964]	chr14;chr14;chr14;chr14;chr14;chr14;chr14;chr14;chr14;chr14;chr14;chr14;chr14;chr14;chr14;chr14;chr14;chr14;chr14;chr14;chr14;chr14	76761468;76762329;76769881;76769953;76769963;76769963;76771190;76771190;76771190;76771190;76773137;76773137;76773137;76773137;76773661;76775892;76775892;76777959;76777959;76778006;76778946;76778946	76763130;76763130;76770051;76770051;76770051;76770051;76771246;76771246;76771246;76771246;76773211;76773650;76773211;76773211;76773913;76776273;76776273;76777999;76778071;76778071;76779975;76783015	+;+;+;+;+;+;+;+;+;+;+;+;+;+;+;+;+;+;+;+;+;+	7223	chr14:76761468-76783015	436.894	492.176	603.345	477.736	737.369	565.812	681.012	728.546	590.361	0.319484	0.0930741	3.43258	0.000597863	0.136326
177	ENSG00000237438.7	CECR7	cat eye syndrome chromosome region, candidate 7 [Source:HGNC Symbol;Acc:HGNC:1845]	chr22;chr22;chr22;chr22;chr22;chr22;chr22;chr22;chr22;chr22;chr22;chr22;chr22;chr22;chr22;chr22;chr22;chr22;chr22	17036570;17037212;17037239;17037286;17044873;17044873;17044873;17044873;17044873;17046346;17047324;17047324;17047324;17047324;17047324;17056377;17057073;17058015;17060595	17037344;17037344;17037344;17037344;17045000;17045000;17045000;17045000;17045000;17046444;17047426;17047426;17047430;17047426;17047426;17056558;17058792;17060003;17060825	+;+;+;+;+;+;+;+;+;+;+;+;+;+;+;+;+;+;+	4453	chr22:17036570-17060825	48.854	55.9861	47.1013	49.1451	89.8377	63.1524	84.851	108.189	68.3895	0.360429	0.105582	3.41373	0.000640811	0.145294
178	ENSG00000258743.6	LINC02301	long intergenic non-protein coding RNA 2301 [Source:HGNC Symbol;Acc:HGNC:53220]	chr14;chr14;chr14;chr14;chr14;chr14;chr14;chr14;chr14;chr14;chr14;chr14;chr14;chr14;chr14;chr14;chr14;chr14;chr14;chr14;chr14;chr14;chr14;chr14;chr14;chr14;chr14;chr14;chr14;chr14;chr14;chr14;chr14;chr14;chr14;chr14;chr14;chr14;chr14;chr14;chr14;chr14;chr14;chr14;chr14;chr14;chr14;chr14;chr14;chr14	82642605;82642620;82642620;82642620;82642620;82642620;82642620;82642620;82642622;82642626;82642632;82642636;82650924;82650924;82650924;82650924;82650924;82650924;82650924;82650924;82650924;82650924;82650924;82650924;82654348;82654348;82654348;82656426;82657115;82657115;82657115;82657115;82657115;82659336;82659336;82659336;82680151;82685380;82685380;82687314;82687314;82687314;82687314;82687314;826…	82642674;82642674;82642674;82642674;82642674;82642674;82642674;82642674;82642674;82642798;82642674;82642674;82650996;82650996;82652164;82650996;82650996;82650996;82650996;82650996;82650996;82650996;82650996;82651657;82654400;82654400;82654400;82656457;82658507;82657455;82657211;82657211;82658089;82660217;82660217;82660215;82680368;82685431;82685431;82687369;82687370;82687369;82687369;82687369;826…	+;+;+;+;+;+;+;+;+;+;+;+;+;+;+;+;+;+;+;+;+;+;+;+;+;+;+;+;+;+;+;+;+;+;+;+;+;+;+;+;+;+;+;+;+;+;+;+;+;+	6205	chr14:82642605-82746664	47.4582	48.4656	62.8017	51.431	39.6686	22.1887	22.0392	24.1698	39.7778	-0.348024	0.102046	-3.41047	0.000648512	0.146214
179	ENSG00000123095.6	BHLHE41	basic helix-loop-helix family member e41 [Source:HGNC Symbol;Acc:HGNC:16617]	chr12;chr12;chr12;chr12;chr12;chr12;chr12;chr12;chr12;chr12	26120030;26122958;26123630;26123630;26123988;26124072;26124519;26124519;26124718;26124718	26123168;26123168;26123768;26123741;26124179;26124179;26124582;26124582;26124899;26125037	-;-;-;-;-;-;-;-;-;-	3854	chr12:26120030-26125037	57.9269	62.671	62.8017	112.005	145.84	80.2207	168.6	151.924	105.249	0.352535	0.103634	3.40172	0.000669627	0.150131
180	ENSG00000243004.6	AC005062.1	novel transcript, sense overlapping to MACC1	chr7;chr7;chr7;chr7;chr7;chr7;chr7;chr7;chr7;chr7;chr7;chr7;chr7;chr7;chr7;chr7;chr7;chr7;chr7;chr7;chr7;chr7;chr7;chr7;chr7;chr7;chr7;chr7;chr7;chr7;chr7;chr7;chr7;chr7;chr7;chr7;chr7;chr7;chr7;chr7;chr7	19918981;19918992;19919200;19919866;19931071;19931253;19933509;19943219;19960922;19960922;19960922;19960922;19960922;19960922;19960922;19968137;19968137;19968137;19968137;19968154;19968154;19968154;20002720;20002720;20007105;20028919;20028919;20028919;20028919;20045503;20045503;20045503;20045503;20125080;20129120;20130913;20131678;20133924;20140317;20140317;20140317	19919260;19919260;19919260;19919977;19931298;19931298;19934053;19943488;19960994;19960994;19960994;19960994;19960994;19960994;19960994;19968395;19968395;19968395;19968237;19968395;19968358;19968395;20002844;20002922;20007352;20028959;20028959;20028959;20028959;20045561;20045561;20045561;20045561;20125162;20129255;20130973;20131719;20134255;20140453;20140426;20140374	-;-;-;-;-;-;-;-;-;-;-;-;-;-;-;-;-;-;-;-;-;-;-;-;-;-;-;-;-;-;-;-;-;-;-;-;-;-;-;-;-	3109	chr7:19918981-20140453	107.479	173.808	186.162	290.299	57.1694	98.9957	66.1176	31.0754	126.388	-0.28101	0.0828507	-3.39177	0.000694427	0.154826
181	ENSG00000231991.4	ANXA2P2	annexin A2 pseudogene 2 [Source:HGNC Symbol;Acc:HGNC:539]	chr9	33624274	33625293	+	1020	chr9:33624274-33625293	49.5519	71.0272	80.7451	74.2892	43.1688	33.283	38.5686	37.9811	53.5769	-0.352051	0.104527	-3.36803	0.000757068	0.16786
182	ENSG00000228373.2	AL353752.1	NADH dehydrogenase (ubiquinone) 1 alpha (NDUFA4) pseudogene	chr9	87423634	87423893	+	260	chr9:87423634-87423893	5.58332	6.68491	10.0931	10.2862	0	0.853411	0	0	4.18762	-0.171763	0.0510901	-3.36197	0.000773882	0.167967
183	ENSG00000137501.17	SYTL2	synaptotagmin like 2 [Source:HGNC Symbol;Acc:HGNC:15585]	chr11;chr11;chr11;chr11;chr11;chr11;chr11;chr11;chr11;chr11;chr11;chr11;chr11;chr11;chr11;chr11;chr11;chr11;chr11;chr11;chr11;chr11;chr11;chr11;chr11;chr11;chr11;chr11;chr11;chr11;chr11;chr11;chr11;chr11;chr11;chr11;chr11;chr11;chr11;chr11;chr11;chr11;chr11;chr11;chr11;chr11;chr11;chr11;chr11;chr11;chr11;chr11;chr11;chr11;chr11;chr11;chr11;chr11;chr11;chr11;chr11;chr11;chr11;chr11;chr11;chr11;chr…	85694224;85694224;85694275;85694275;85694275;85694288;85694288;85694291;85694726;85694726;85694726;85694742;85694814;85694996;85695035;85695086;85695195;85695195;85696183;85696183;85696183;85696183;85696183;85696183;85696183;85696183;85696183;85696183;85696183;85696183;85696183;85696183;85696183;85696183;85696183;85696183;85696183;85697979;85697979;85697979;85697979;85697979;85697979;85697979;856…	85695340;85695340;85695340;85695340;85695340;85695340;85695340;85695340;85695340;85695340;85695340;85695340;85695340;85695340;85695340;85695340;85695340;85695340;85696388;85696388;85696388;85696388;85696388;85696388;85696494;85696388;85696388;85696388;85696388;85696388;85696388;85696388;85696388;85696388;85696388;85696388;85696388;85698078;85698078;85698078;85698078;85698078;85698078;85698078;856…	-;-;-;-;-;-;-;-;-;-;-;-;-;-;-;-;-;-;-;-;-;-;-;-;-;-;-;-;-;-;-;-;-;-;-;-;-;-;-;-;-;-;-;-;-;-;-;-;-;-;-;-;-;-;-;-;-;-;-;-;-;-;-;-;-;-;-;-;-;-;-;-;-;-;-;-;-;-;-;-;-;-;-;-;-;-;-;-;-;-;-;-;-;-;-;-;-;-;-;-;-;-;-;-;-;-;-;-;-;-;-;-;-;-;-;-;-;-;-;-;-;-;-;-;-;-;-;-;-;-;-;-;-;-;-;-;-;-;-;-;-;-;-;-;-;-;-;-;-;-;-;-;-;-;-;-;-;-;-;-;-;-;-;-;-;-;-;-;-;-;-;-;-;-;-;-;-;-;-;-;-;-;-;-;-;-;-;-;-;-;-;-;-;-;-;-;-;-;-;-…	11258	chr11:85694224-85811159	172.385	187.177	149.154	160.007	115.506	118.624	115.706	122	142.57	-0.336266	0.100079	-3.36001	0.000779404	0.167967
184	ENSG00000206149.10	HERC2P9	hect domain and RLD 2 pseudogene 9 [Source:HGNC Symbol;Acc:HGNC:30495]	chr15;chr15;chr15;chr15;chr15;chr15;chr15;chr15;chr15;chr15;chr15;chr15;chr15;chr15;chr15;chr15;chr15;chr15;chr15;chr15;chr15;chr15;chr15;chr15;chr15;chr15;chr15;chr15;chr15;chr15;chr15;chr15;chr15;chr15;chr15;chr15;chr15;chr15;chr15;chr15;chr15;chr15;chr15;chr15;chr15;chr15;chr15;chr15;chr15;chr15;chr15;chr15;chr15;chr15;chr15;chr15;chr15;chr15;chr15;chr15;chr15;chr15;chr15;chr15;chr15;chr15;chr…	28589492;28590158;28590189;28612059;28612142;28618219;28618524;28618524;28629266;28629266;28632637;28632637;28633123;28633125;28633192;28633192;28633590;28633590;28633590;28636487;28636487;28636487;28636975;28636975;28637215;28637215;28637215;28637435;28637435;28637435;28640259;28640259;28640259;28640922;28640922;28640922;28641170;28641170;28641430;28641430;28641430;28642373;28642373;28648880;286…	28589548;28591123;28590260;28612173;28612173;28618378;28618655;28618655;28629441;28629441;28632807;28632807;28633295;28633295;28633274;28633295;28633740;28633740;28633740;28636701;28637107;28636701;28637107;28637107;28637342;28637342;28637342;28637630;28637630;28637630;28640392;28640392;28640392;28641092;28641312;28641092;28641226;28641312;28641581;28641565;28641581;28642421;28642564;28649067;286…	+;+;+;+;+;+;+;+;+;+;+;+;+;+;+;+;+;+;+;+;+;+;+;+;+;+;+;+;+;+;+;+;+;+;+;+;+;+;+;+;+;+;+;+;+;+;+;+;+;+;+;+;+;+;+;+;+;+;+;+;+;+;+;+;+;+;+;+;+;+;+;+;+;+;+;+;+;+;+;+;+;+;+;+;+;+;+;+;+;+	8310	chr15:28589492-28685264	294.52	283.273	342.045	331.444	360.518	419.025	411.031	478.792	365.081	0.310558	0.092304	3.36452	0.000766778	0.167967
185	ENSG00000103260.9	METRN	meteorin, glial cell differentiation regulator [Source:HGNC Symbol;Acc:HGNC:14151]	chr16;chr16;chr16;chr16;chr16;chr16;chr16;chr16;chr16;chr16;chr16;chr16;chr16;chr16;chr16;chr16;chr16;chr16;chr16;chr16	715118;715237;715338;715584;715584;715641;715876;716427;716574;716933;716933;716933;716933;716933;716933;717071;717071;717071;717071;717424	715393;715393;715393;715984;715984;715984;715984;716715;716715;717817;716992;717390;716992;716992;716992;717480;717247;717135;719655;717477	+;+;+;+;+;+;+;+;+;+;+;+;+;+;+;+;+;+;+;+	3689	chr16:715118-719655	270.791	249.013	246.721	246.869	185.509	223.594	141.051	141.566	213.139	-0.343452	0.102253	-3.35885	0.000782663	0.167967
186	ENSG00000177511.6	ST8SIA3	ST8 alpha-N-acetyl-neuraminide alpha-2,8-sialyltransferase 3 [Source:HGNC Symbol;Acc:HGNC:14269]	chr18;chr18;chr18;chr18;chr18;chr18;chr18;chr18;chr18	57352557;57354402;57356913;57357152;57359995;57363513;57368566;57371409;57371604	57353025;57354524;57357470;57357470;57368931;57363611;57368933;57371515;57371731	+;+;+;+;+;+;+;+;+	10324	chr18:57352557-57371731	445.269	375.19	333.073	269.727	268.346	286.746	209.373	181.849	296.197	-0.348893	0.103871	-3.35891	0.000782519	0.167967
187	ENSG00000105509.11	HAS1	hyaluronan synthase 1 [Source:HGNC Symbol;Acc:HGNC:4818]	chr19;chr19;chr19;chr19;chr19;chr19;chr19;chr19;chr19;chr19;chr19;chr19;chr19;chr19;chr19;chr19;chr19;chr19;chr19;chr19;chr19	51713112;51713112;51713112;51713892;51713892;51716230;51716256;51716256;51716256;51716968;51716968;51716968;51716968;51716968;51719206;51719206;51719206;51719206;51719206;51723925;51723925	51714102;51714102;51714102;51714102;51714161;51716388;51716388;51716388;51716388;51717193;51717193;51717193;51717193;51717193;51719263;51719469;51719898;51719895;51719941;51723991;51723968	-;-;-;-;-;-;-;-;-;-;-;-;-;-;-;-;-;-;-;-;-	2238	chr19:51713112-51723991	18.8437	18.3835	19.0648	20.5724	46.6689	34.1365	45.1804	31.0754	29.2407	0.334832	0.099563	3.36302	0.000770947	0.167967
188	ENSG00000076067.13	RBMS2	RNA binding motif single stranded interacting protein 2 [Source:HGNC Symbol;Acc:HGNC:9909]	chr12;chr12;chr12;chr12;chr12;chr12;chr12;chr12;chr12;chr12;chr12;chr12;chr12;chr12;chr12;chr12;chr12;chr12;chr12;chr12;chr12;chr12;chr12;chr12;chr12;chr12;chr12;chr12;chr12;chr12;chr12;chr12;chr12;chr12;chr12;chr12;chr12;chr12;chr12;chr12;chr12;chr12;chr12;chr12;chr12;chr12;chr12;chr12;chr12;chr12;chr12;chr12;chr12;chr12;chr12;chr12;chr12;chr12;chr12;chr12;chr12;chr12;chr12;chr12;chr12;chr12;chr…	56521820;56521958;56521989;56521990;56521995;56521999;56521999;56527865;56539686;56562414;56562417;56562417;56562417;56562417;56562417;56568975;56568975;56568975;56568975;56568975;56568975;56569899;56569899;56569899;56569899;56569899;56569899;56569899;56569899;56571698;56571698;56571698;56571698;56571698;56571698;56571698;56580278;56581184;56581184;56581184;56581184;56581184;56581399;56581399;565…	56522089;56522089;56522089;56522089;56522089;56522089;56522089;56527963;56539764;56562583;56562583;56562583;56562583;56562583;56562583;56569033;56569033;56569033;56569033;56569033;56569033;56569920;56569990;56569990;56569990;56569990;56569990;56569990;56569990;56571855;56571855;56571716;56571855;56571751;56571855;56571855;56580375;56581263;56581263;56581263;56581263;56581263;56581655;56581508;565…	+;+;+;+;+;+;+;+;+;+;+;+;+;+;+;+;+;+;+;+;+;+;+;+;+;+;+;+;+;+;+;+;+;+;+;+;+;+;+;+;+;+;+;+;+;+;+;+;+;+;+;+;+;+;+;+;+;+;+;+;+;+;+;+;+;+;+;+;+;+;+;+;+;+;+;+;+;+;+;+;+	8914	chr12:56521820-56596193	927.529	901.627	878.103	858.325	710.535	789.405	697.541	603.093	795.77	-0.280117	0.0835402	-3.35308	0.000799171	0.170597
189	ENSG00000223756.6	TSSC2	tumor suppressing subtransferable candidate 2 (pseudogene) [Source:HGNC Symbol;Acc:HGNC:12384]	chr11;chr11;chr11;chr11;chr11;chr11;chr11;chr11;chr11;chr11;chr11;chr11;chr11;chr11;chr11;chr11;chr11;chr11;chr11;chr11;chr11;chr11;chr11;chr11;chr11;chr11;chr11;chr11;chr11;chr11;chr11;chr11;chr11;chr11;chr11;chr11;chr11;chr11;chr11	3380961;3380978;3380993;3383462;3383462;3383462;3383462;3383462;3384167;3384167;3384167;3384167;3384167;3384899;3393086;3395713;3397089;3397117;3397117;3401759;3401759;3401759;3402613;3402613;3402613;3402915;3402915;3403593;3403593;3404854;3404854;3406499;3406499;3406499;3407622;3407622;3408686;3408686;3408686	3381044;3381044;3381044;3383546;3383546;3383546;3383546;3383546;3384284;3384411;3384284;3384284;3384284;3384968;3393159;3395888;3397239;3398090;3397406;3401867;3401867;3401867;3402729;3402729;3402729;3402956;3402956;3403652;3403652;3404963;3404963;3406610;3406715;3407697;3407697;3407697;3408810;3408961;3408978	+;+;+;+;+;+;+;+;+;+;+;+;+;+;+;+;+;+;+;+;+;+;+;+;+;+;+;+;+;+;+;+;+;+;+;+;+;+;+	3666	chr11:3380961-3408978	3607.52	2996.51	3442.88	2869.85	2605.29	2895.62	2266.73	2093.56	2847.25	-0.297263	0.0887324	-3.35011	0.000807798	0.171527
190	ENSG00000170191.5	NANP	N-acetylneuraminic acid phosphatase [Source:HGNC Symbol;Acc:HGNC:16140]	chr20;chr20	25612935;25623859	25616581;25624014	-;-	3803	chr20:25612935-25624014	360.124	367.67	356.624	410.305	500.524	429.266	531.145	482.245	429.738	0.293941	0.0878126	3.34737	0.000815829	0.17232
191	ENSG00000090530.10	P3H2	prolyl 3-hydroxylase 2 [Source:HGNC Symbol;Acc:HGNC:19317]	chr3;chr3;chr3;chr3;chr3;chr3;chr3;chr3;chr3;chr3;chr3;chr3;chr3;chr3;chr3;chr3;chr3;chr3;chr3;chr3;chr3;chr3;chr3;chr3;chr3;chr3;chr3;chr3;chr3;chr3;chr3;chr3;chr3;chr3;chr3;chr3;chr3;chr3;chr3;chr3;chr3;chr3;chr3;chr3;chr3;chr3;chr3;chr3;chr3;chr3;chr3;chr3;chr3;chr3;chr3;chr3;chr3	189956728;189956831;189957697;189963459;189963958;189963958;189963958;189964050;189970816;189970816;189970816;189970816;189971548;189971890;189971890;189971890;189971890;189972874;189972874;189972874;189972874;189973909;189973909;189973909;189974558;189974558;189974568;189974573;189983046;189983046;189983046;189983046;189984550;189984550;189984550;189986788;189986788;189986788;189987527;189987527…	189958004;189958004;189958004;189964098;189964098;189964121;189964098;189964098;189970891;189970891;189970891;189970891;189972007;189972007;189972007;189971927;189972007;189973024;189973184;189973024;189973024;189974190;189974004;189974004;189974685;189974685;189974685;189974685;189983484;189983140;189983140;189983140;189984590;189984590;189984590;189986877;189986877;189986877;189987765;189987669…	-;-;-;-;-;-;-;-;-;-;-;-;-;-;-;-;-;-;-;-;-;-;-;-;-;-;-;-;-;-;-;-;-;-;-;-;-;-;-;-;-;-;-;-;-;-;-;-;-;-;-;-;-;-;-;-;-	5573	chr3:189956728-190122437	831.216	1137.27	1308.74	1282.35	1528.41	1403.01	1619.88	1648.15	1344.88	0.319058	0.0955007	3.3409	0.00083507	0.175461
192	ENSG00000167880.8	EVPL	envoplakin [Source:HGNC Symbol;Acc:HGNC:3503]	chr17;chr17;chr17;chr17;chr17;chr17;chr17;chr17;chr17;chr17;chr17;chr17;chr17;chr17;chr17;chr17;chr17;chr17;chr17;chr17;chr17;chr17;chr17;chr17;chr17;chr17;chr17;chr17;chr17;chr17;chr17;chr17;chr17;chr17;chr17;chr17;chr17;chr17;chr17;chr17;chr17;chr17;chr17;chr17;chr17;chr17;chr17;chr17;chr17;chr17;chr17;chr17;chr17;chr17;chr17;chr17;chr17;chr17;chr17;chr17;chr17;chr17;chr17;chr17;chr17;chr17;chr…	76004502;76006845;76007060;76007081;76007082;76011521;76011576;76011576;76011576;76011772;76011772;76011772;76011772;76012006;76012006;76012006;76012006;76014426;76014426;76014426;76014916;76014916;76014916;76015227;76015227;76015227;76015450;76015450;76015450;76017739;76017739;76017739;76018095;76018161;76018446;76018446;76018914;76018914;76018914;76019528;76019528;76019528;76021468;76021468;760…	76004704;76010543;76007441;76010543;76010543;76011668;76011668;76011668;76011668;76011882;76011882;76011882;76011882;76012291;76012089;76012089;76012089;76014576;76014576;76014576;76015109;76015109;76015109;76015365;76015365;76015365;76015628;76015628;76015628;76018600;76017911;76017911;76018258;76018258;76018600;76018600;76019060;76019060;76019060;76019653;76019653;76019653;76021563;76021563;760…	-;-;-;-;-;-;-;-;-;-;-;-;-;-;-;-;-;-;-;-;-;-;-;-;-;-;-;-;-;-;-;-;-;-;-;-;-;-;-;-;-;-;-;-;-;-;-;-;-;-;-;-;-;-;-;-;-;-;-;-;-;-;-;-;-;-;-;-;-	7364	chr17:76004502-76027306	152.145	146.232	158.126	144.007	87.5043	112.65	106.89	107.038	126.824	-0.339272	0.101677	-3.33676	0.000847603	0.177167
193	ENSG00000168994.14	PXDC1	PX domain containing 1 [Source:HGNC Symbol;Acc:HGNC:21361]	chr6;chr6;chr6;chr6;chr6;chr6;chr6;chr6;chr6;chr6;chr6;chr6;chr6;chr6;chr6;chr6;chr6;chr6	3722614;3722619;3722620;3727551;3727551;3727551;3737079;3737079;3737079;3738057;3738057;3738062;3738796;3738796;3739058;3751276;3751276;3751276	3723736;3723736;3723736;3727662;3727662;3727662;3737196;3737196;3737196;3738148;3738148;3738148;3738969;3738894;3739161;3751529;3751713;3751532	-;-;-;-;-;-;-;-;-;-;-;-;-;-;-;-;-;-	2161	chr6:3722614-3751713	136.093	113.643	114.389	145.15	228.678	150.2	180.722	194.509	157.923	0.343474	0.103	3.33469	0.000853961	0.177571
194	ENSG00000253507.5	AC104257.1	novel transcript	chr8;chr8;chr8;chr8;chr8;chr8;chr8;chr8;chr8;chr8;chr8;chr8;chr8;chr8	131308545;131308545;131310472;131310553;131310553;131312556;131312556;131312556;131315760;131315760;131315760;131317334;131317334;131317334	131308671;131308671;131310712;131310712;131310712;131312748;131312748;131312729;131315883;131315883;131315883;131317632;131317506;131317583	+;+;+;+;+;+;+;+;+;+;+;+;+;+	984	chr8:131308545-131317632	25.8228	37.6026	22.4292	36.5731	7.00034	21.3353	12.1216	5.75471	21.08	-0.294828	0.0884718	-3.33245	0.000860845	0.17808
195	ENSG00000288595.1	AC236668.3	novel transcript	chrX;chrX;chrX;chrX;chrX;chrX	114040388;114040460;114042336;114042336;114050495;114055651	114040636;114040636;114042533;114042533;114050858;114055778	+;+;+;+;+;+	939	chrX:114040388-114055778	49.5519	51.808	51.5871	29.7157	66.5032	76.807	76.0353	102.434	63.0553	0.348297	0.10491	3.31997	0.000900286	0.185283
196	ENSG00000197321.15	SVIL	supervillin [Source:HGNC Symbol;Acc:HGNC:11480]	chr10;chr10;chr10;chr10;chr10;chr10;chr10;chr10;chr10;chr10;chr10;chr10;chr10;chr10;chr10;chr10;chr10;chr10;chr10;chr10;chr10;chr10;chr10;chr10;chr10;chr10;chr10;chr10;chr10;chr10;chr10;chr10;chr10;chr10;chr10;chr10;chr10;chr10;chr10;chr10;chr10;chr10;chr10;chr10;chr10;chr10;chr10;chr10;chr10;chr10;chr10;chr10;chr10;chr10;chr10;chr10;chr10;chr10;chr10;chr10;chr10;chr10;chr10;chr10;chr10;chr10;chr…	29457338;29457348;29457361;29458059;29458434;29458434;29458434;29458434;29462277;29462277;29462277;29462277;29463492;29463492;29463492;29463492;29465595;29465595;29465595;29465595;29465616;29467742;29467742;29467742;29467742;29467742;29470276;29470276;29470276;29470276;29470276;29471138;29471138;29471138;29471138;29471138;29473534;29473838;29473838;29473838;29473838;29473838;29473838;29475355;294…	29458333;29458333;29458333;29458333;29458589;29458589;29458589;29458589;29462401;29462401;29462401;29462401;29463635;29463635;29463635;29463635;29465750;29465750;29465750;29465750;29465750;29467875;29467875;29467875;29467875;29467875;29470483;29470483;29470483;29470483;29470483;29471243;29471243;29471243;29471243;29471243;29473687;29473989;29473989;29473989;29473989;29473989;29473989;29475491;294…	-;-;-;-;-;-;-;-;-;-;-;-;-;-;-;-;-;-;-;-;-;-;-;-;-;-;-;-;-;-;-;-;-;-;-;-;-;-;-;-;-;-;-;-;-;-;-;-;-;-;-;-;-;-;-;-;-;-;-;-;-;-;-;-;-;-;-;-;-;-;-;-;-;-;-;-;-;-;-;-;-;-;-;-;-;-;-;-;-;-;-;-;-;-;-;-;-;-;-;-;-;-;-;-;-;-;-;-;-;-;-;-;-;-;-;-;-;-;-;-;-;-;-;-;-;-;-;-;-;-;-;-;-;-;-;-;-;-;-;-;-;-;-;-;-;-;-;-;-;-;-;-;-;-;-;-;-;-;-;-;-;-;-;-;-;-;-;-;-;-;-;-;-;-;-;-;-;-;-;-;-;-;-;-;-;-;-;-;-;-;-;-;-;-;-;-;-;-;-;-…	12536	chr10:29457338-29736959	1945.79	1844.2	1927.79	1710.94	2447.79	2136.09	2145.52	2201.75	2044.98	0.23191	0.0703756	3.29532	0.000983112	0.201297
197	ENSG00000243566.6	UPK3B	uroplakin 3B [Source:HGNC Symbol;Acc:HGNC:21444]	chr7;chr7;chr7;chr7;chr7;chr7;chr7;chr7;chr7;chr7;chr7;chr7;chr7;chr7;chr7;chr7;chr7;chr7;chr7;chr7	76510428;76510525;76510615;76510755;76510903;76510903;76511535;76511657;76511657;76511657;76511657;76513084;76513084;76513947;76513947;76513947;76513947;76515045;76515045;76515045	76510737;76511052;76510737;76511052;76511052;76511052;76511882;76511882;76511882;76511882;76511882;76513163;76513163;76514048;76514076;76514076;76514076;76515456;76516521;76515456	+;+;+;+;+;+;+;+;+;+;+;+;+;+;+;+;+;+;+;+	2660	chr7:76510428-76516521	38.3853	43.4519	49.3442	24.0011	18.6676	20.4819	15.4275	17.2641	28.3779	-0.317555	0.0964853	-3.29122	0.000997534	0.203213
198	ENSG00000088882.8	CPXM1	carboxypeptidase X, M14 family member 1 [Source:HGNC Symbol;Acc:HGNC:15771]	chr20;chr20;chr20;chr20;chr20;chr20;chr20;chr20;chr20;chr20;chr20;chr20;chr20;chr20	2794074;2794537;2795277;2795599;2795982;2796247;2796527;2797006;2797192;2797968;2798152;2798428;2798726;2800401	2794431;2794639;2795416;2795896;2796161;2796443;2796650;2797094;2797342;2798058;2798291;2798537;2798893;2800627	-;-;-;-;-;-;-;-;-;-;-;-;-;-	2376	chr20:2794074-2800627	1811.79	1775.68	1969.28	1856.09	2656.63	2288.85	2256.82	1980.77	2074.49	0.257163	0.0782052	3.28831	0.0010079	0.204289
199	ENSG00000168234.13	TTC39C	tetratricopeptide repeat domain 39C [Source:HGNC Symbol;Acc:HGNC:26595]	chr18;chr18;chr18;chr18;chr18;chr18;chr18;chr18;chr18;chr18;chr18;chr18;chr18;chr18;chr18;chr18;chr18;chr18;chr18;chr18;chr18;chr18;chr18;chr18;chr18;chr18;chr18;chr18;chr18;chr18;chr18;chr18;chr18;chr18;chr18;chr18;chr18;chr18;chr18;chr18;chr18;chr18;chr18;chr18;chr18;chr18;chr18;chr18;chr18;chr18;chr18;chr18;chr18;chr18;chr18;chr18;chr18;chr18;chr18	23992773;24014420;24014754;24014913;24016634;24019860;24019860;24064140;24064140;24064140;24066012;24066012;24066012;24069157;24069157;24080585;24080585;24080585;24082913;24082913;24113353;24114273;24114340;24114554;24114554;24114554;24114554;24114554;24118125;24118125;24118125;24118125;24123596;24123627;24123834;24123834;24123834;24123834;24125427;24125427;24125427;24125427;24125427;24128886;241…	23993038;24015038;24015038;24015038;24016740;24020285;24020288;24064188;24064188;24064188;24066140;24066140;24066140;24069271;24069271;24080779;24080939;24080939;24083081;24083081;24113665;24114355;24114370;24114647;24115032;24114647;24114647;24114647;24118232;24118232;24118232;24118232;24123943;24123943;24123937;24123943;24123943;24123943;24125662;24125550;24125550;24125550;24125550;24128983;241…	+;+;+;+;+;+;+;+;+;+;+;+;+;+;+;+;+;+;+;+;+;+;+;+;+;+;+;+;+;+;+;+;+;+;+;+;+;+;+;+;+;+;+;+;+;+;+;+;+;+;+;+;+;+;+;+;+;+;+	7188	chr18:23992773-24135610	860.529	794.668	725.584	842.325	677.866	665.661	586.243	639.923	724.1	-0.268133	0.0817165	-3.28126	0.00103345	0.208415
200	ENSG00000128045.7	RASL11B	RAS like family 11 member B [Source:HGNC Symbol;Acc:HGNC:23804]	chr4;chr4;chr4;chr4;chr4;chr4;chr4;chr4;chr4	52862317;52862332;52863268;52863268;52864146;52864478;52864478;52865335;52865335	52862649;52862649;52863610;52863324;52864336;52864554;52864554;52866799;52866835	+;+;+;+;+;+;+;+;+	2445	chr4:52862317-52866835	318.947	236.479	354.381	292.585	213.51	253.463	196.149	169.188	254.338	-0.33253	0.10145	-3.27777	0.0010463	0.20995
201	ENSG00000152092.16	ASTN1	astrotactin 1 [Source:HGNC Symbol;Acc:HGNC:773]	chr1;chr1;chr1;chr1;chr1;chr1;chr1;chr1;chr1;chr1;chr1;chr1;chr1;chr1;chr1;chr1;chr1;chr1;chr1;chr1;chr1;chr1;chr1;chr1;chr1;chr1;chr1;chr1;chr1;chr1;chr1;chr1;chr1;chr1;chr1;chr1;chr1;chr1;chr1;chr1;chr1;chr1;chr1;chr1;chr1;chr1;chr1;chr1;chr1;chr1;chr1;chr1;chr1;chr1;chr1;chr1;chr1;chr1;chr1;chr1;chr1;chr1;chr1;chr1;chr1;chr1;chr1;chr1;chr1;chr1;chr1;chr1;chr1;chr1;chr1;chr1;chr1;chr1;chr1;chr1…	176857302;176861067;176868813;176868844;176868844;176876537;176876537;176876537;176882859;176882859;176882859;176884339;176884339;176884339;176888071;176888071;176888071;176894562;176894562;176894562;176934152;176934152;176934152;176936054;176936266;176936266;176936266;176943891;176943891;176943891;176943891;176945926;176945926;176945926;176945926;176949185;176949185;176949185;176949185;176957678…	176857650;176864521;176869027;176869027;176869027;176876637;176876637;176876637;176882994;176882994;176882994;176884490;176884490;176884490;176888204;176888204;176888204;176894830;176894830;176894830;176934340;176934340;176934340;176936370;176936370;176936370;176936370;176944018;176944018;176944018;176944018;176946120;176946120;176946120;176946120;176949351;176949351;176949351;176949351;176957828…	-;-;-;-;-;-;-;-;-;-;-;-;-;-;-;-;-;-;-;-;-;-;-;-;-;-;-;-;-;-;-;-;-;-;-;-;-;-;-;-;-;-;-;-;-;-;-;-;-;-;-;-;-;-;-;-;-;-;-;-;-;-;-;-;-;-;-;-;-;-;-;-;-;-;-;-;-;-;-;-;-;-;-;-;-;-;-;-;-;-;-	9201	chr1:176857302-177164973	1074.09	870.709	1011.56	896.041	1390.73	1456.77	1158.16	1039.3	1112.17	0.297225	0.0907188	3.27633	0.00105165	0.209974
202	ENSG00000159753.14	CARMIL2	capping protein regulator and myosin 1 linker 2 [Source:HGNC Symbol;Acc:HGNC:27089]	chr16;chr16;chr16;chr16;chr16;chr16;chr16;chr16;chr16;chr16;chr16;chr16;chr16;chr16;chr16;chr16;chr16;chr16;chr16;chr16;chr16;chr16;chr16;chr16;chr16;chr16;chr16;chr16;chr16;chr16;chr16;chr16;chr16;chr16;chr16;chr16;chr16;chr16;chr16;chr16;chr16;chr16;chr16;chr16;chr16;chr16;chr16;chr16;chr16;chr16;chr16;chr16;chr16;chr16;chr16;chr16;chr16;chr16;chr16;chr16;chr16;chr16;chr16;chr16;chr16;chr16;chr…	67644988;67645144;67645165;67645247;67645540;67645540;67645540;67645724;67645724;67645724;67646018;67646018;67646018;67646018;67646186;67646186;67646186;67646186;67646426;67646426;67646426;67646714;67646714;67646714;67646900;67646900;67646900;67647116;67647116;67647116;67647299;67647299;67647299;67647447;67647508;67647508;67647508;67647680;67647680;67647680;67647846;67647846;67647846;67647869;676…	67645286;67645286;67645286;67645286;67645631;67645777;67645631;67645777;67645777;67645777;67646080;67646080;67646080;67646080;67646310;67646247;67646310;67646310;67646517;67646517;67646517;67646784;67646784;67646784;67646973;67646973;67646973;67647191;67647191;67647191;67647387;67647387;67647387;67647602;67647602;67647602;67647612;67647766;67647766;67647766;67647958;67647958;67647958;67647958;676…	+;+;+;+;+;+;+;+;+;+;+;+;+;+;+;+;+;+;+;+;+;+;+;+;+;+;+;+;+;+;+;+;+;+;+;+;+;+;+;+;+;+;+;+;+;+;+;+;+;+;+;+;+;+;+;+;+;+;+;+;+;+;+;+;+;+;+;+;+;+;+;+;+;+;+;+;+;+;+;+;+;+;+;+;+;+;+;+;+;+;+;+;+;+;+;+;+;+;+;+;+;+;+;+;+;+;+;+;+;+;+;+;+;+;+;+;+;+;+;+;+;+;+;+;+;+;+;+;+	7630	chr16:67644988-67657569	778.175	704.422	737.92	761.178	624.197	641.765	579.631	508.716	667.001	-0.27355	0.0835699	-3.2733	0.00106299	0.211187
203	ENSG00000005108.16	THSD7A	thrombospondin type 1 domain containing 7A [Source:HGNC Symbol;Acc:HGNC:22207]	chr7;chr7;chr7;chr7;chr7;chr7;chr7;chr7;chr7;chr7;chr7;chr7;chr7;chr7;chr7;chr7;chr7;chr7;chr7;chr7;chr7;chr7;chr7;chr7;chr7;chr7;chr7;chr7;chr7;chr7;chr7;chr7;chr7;chr7;chr7;chr7;chr7;chr7;chr7;chr7;chr7;chr7;chr7;chr7;chr7;chr7;chr7;chr7;chr7;chr7;chr7;chr7;chr7;chr7;chr7;chr7;chr7;chr7;chr7;chr7;chr7;chr7;chr7;chr7;chr7	11370365;11370437;11374620;11376570;11376570;11376570;11379070;11379070;11379070;11379630;11379630;11379630;11382521;11382521;11401795;11401795;11406300;11406300;11406910;11406910;11407306;11407306;11411207;11411207;11412656;11412656;11417450;11417450;11424696;11424696;11426666;11428947;11428947;11446061;11446061;11446302;11447230;11447230;11447230;11460662;11460662;11462011;11462011;11469879;114…	11375878;11375878;11375878;11376657;11376657;11376657;11379280;11379280;11379280;11379755;11379712;11379712;11382616;11382616;11401968;11401968;11406474;11406474;11407055;11407055;11407423;11407423;11411322;11411322;11412800;11412800;11417603;11417603;11424835;11424829;11426671;11429125;11429125;11446324;11446324;11446324;11447424;11447424;11447424;11460765;11460765;11462143;11462143;11469994;114…	-;-;-;-;-;-;-;-;-;-;-;-;-;-;-;-;-;-;-;-;-;-;-;-;-;-;-;-;-;-;-;-;-;-;-;-;-;-;-;-;-;-;-;-;-;-;-;-;-;-;-;-;-;-;-;-;-;-;-;-;-;-;-;-;-	10921	chr7:11370365-11832198	208.677	261.547	264.664	235.439	380.352	300.401	315.161	317.66	285.488	0.311987	0.0956355	3.26226	0.0011053	0.216379
204	ENSG00000261367.1	AC012645.2	novel transcript, antisense to GDPD3	chr16;chr16	30107675;30110491	30108176;30110541	+;+	553	chr16:30107675-30110541	39.7811	29.2465	43.7369	20.5724	12.834	14.508	8.81569	19.566	23.6326	-0.297457	0.0911663	-3.26279	0.00110321	0.216379
205	ENSG00000179673.5	RPRML	reprimo like [Source:HGNC Symbol;Acc:HGNC:32422]	chr17	46978156	46979253	-	1098	chr17:46978156-46979253	50.9478	60.9998	42.6155	36.5731	28.0014	29.016	20.9372	19.566	36.0821	-0.327477	0.100349	-3.26337	0.00110097	0.216379
206	ENSG00000166689.16	PLEKHA7	pleckstrin homology domain containing A7 [Source:HGNC Symbol;Acc:HGNC:27049]	chr11;chr11;chr11;chr11;chr11;chr11;chr11;chr11;chr11;chr11;chr11;chr11;chr11;chr11;chr11;chr11;chr11;chr11;chr11;chr11;chr11;chr11;chr11;chr11;chr11;chr11;chr11;chr11;chr11;chr11;chr11;chr11;chr11;chr11;chr11;chr11;chr11;chr11;chr11;chr11;chr11;chr11;chr11;chr11;chr11;chr11;chr11;chr11;chr11;chr11;chr11;chr11;chr11;chr11;chr11;chr11;chr11;chr11;chr11;chr11;chr11;chr11;chr11;chr11;chr11;chr11;chr…	16777297;16777317;16780942;16781028;16782754;16782754;16782754;16783700;16783700;16783700;16786229;16786229;16786229;16786293;16787110;16787484;16787660;16787660;16787660;16787690;16788815;16788983;16789096;16789096;16789096;16789096;16789268;16789775;16789775;16789775;16789775;16789775;16789775;16789775;16789775;16789775;16789775;16789775;16790798;16790798;16790798;16790798;16790798;16790798;167…	16779020;16779020;16781052;16781204;16782896;16782896;16782896;16783833;16783833;16783833;16786387;16786387;16786387;16786387;16787237;16789296;16789296;16790915;16789296;16789296;16789296;16789296;16789296;16789296;16789296;16789296;16789296;16789869;16789878;16790095;16789878;16789878;16789878;16789878;16789857;16789878;16789878;16789878;16790915;16790915;16790915;16790915;16790915;16790915;167…	-;-;-;-;-;-;-;-;-;-;-;-;-;-;-;-;-;-;-;-;-;-;-;-;-;-;-;-;-;-;-;-;-;-;-;-;-;-;-;-;-;-;-;-;-;-;-;-;-;-;-;-;-;-;-;-;-;-;-;-;-;-;-;-;-;-;-;-;-;-;-;-;-;-;-;-;-;-;-;-;-;-;-;-;-;-;-;-;-;-;-;-;-;-;-;-;-;-;-;-;-;-;-;-;-;-;-;-;-;-;-;-;-;-;-;-;-;-;-;-;-;-;-;-;-;-;-;-;-;-;-;-;-;-;-;-;-;-;-;-;-;-;-;-;-;-;-;-;-;-;-;-;-;-;-;-;-;-;-;-;-;-;-;-;-;-;-;-;-;-;-;-;-;-;-	10978	chr11:16777297-17014414	1125.04	980.175	1125.94	1026.33	1298.56	1327.05	1328.96	1185.47	1174.69	0.236686	0.072673	3.25687	0.00112649	0.219457
207	ENSG00000119946.11	CNNM1	cyclin and CBS domain divalent metal cation transport mediator 1 [Source:HGNC Symbol;Acc:HGNC:102]	chr10;chr10;chr10;chr10;chr10;chr10;chr10;chr10;chr10;chr10;chr10;chr10;chr10	99329356;99357512;99360835;99362227;99364417;99364955;99368337;99377055;99377055;99387820;99388152;99390306;99391437	99330960;99357655;99360975;99362396;99364516;99365002;99368680;99377328;99377218;99388003;99388301;99390407;99394330	+;+;+;+;+;+;+;+;+;+;+;+;+	6156	chr10:99329356-99394330	69.0935	62.671	67.2876	49.1451	103.838	81.9275	100.278	100.132	79.2967	0.341237	0.105344	3.23926	0.00119839	0.231221
208	ENSG00000088325.16	TPX2	TPX2 microtubule nucleation factor [Source:HGNC Symbol;Acc:HGNC:1249]	chr20;chr20;chr20;chr20;chr20;chr20;chr20;chr20;chr20;chr20;chr20;chr20;chr20;chr20;chr20;chr20;chr20;chr20;chr20;chr20;chr20;chr20;chr20;chr20;chr20;chr20;chr20;chr20;chr20;chr20;chr20;chr20;chr20;chr20;chr20;chr20;chr20	31739271;31739290;31742541;31742541;31757407;31757407;31760057;31760057;31766556;31766556;31770343;31770343;31771560;31771560;31775867;31775867;31777487;31777487;31778813;31778813;31780939;31782249;31782249;31783705;31783705;31792735;31792735;31793848;31793848;31794402;31794402;31797404;31797404;31798365;31798365;31800970;31800970	31739621;31739621;31742647;31742647;31757582;31757582;31760179;31760179;31766682;31766682;31770471;31770471;31771682;31771682;31775988;31775988;31777638;31777638;31778984;31778984;31781046;31782390;31782390;31783921;31783921;31792830;31792830;31794024;31794024;31794548;31794548;31797515;31797515;31798552;31798552;31801800;31801805	+;+;+;+;+;+;+;+;+;+;+;+;+;+;+;+;+;+;+;+;+;+;+;+;+;+;+;+;+;+;+;+;+;+;+;+;+	3605	chr20:31739271-31801805	7406.27	8097.93	7814.33	8091.8	8612.75	9006.05	10512.7	10117.9	8707.47	0.24283	0.0749523	3.2398	0.00119615	0.231221
209	ENSG00000177822.8	TENM3-AS1	TENM3 antisense RNA 1 [Source:HGNC Symbol;Acc:HGNC:28076]	chr4;chr4;chr4;chr4;chr4;chr4;chr4;chr4;chr4;chr4;chr4;chr4;chr4;chr4;chr4;chr4;chr4;chr4;chr4;chr4;chr4;chr4;chr4;chr4;chr4;chr4;chr4;chr4;chr4;chr4;chr4;chr4;chr4;chr4;chr4;chr4	181874438;181877044;181975156;181979582;181980142;182012662;182012662;182012662;182079629;182081756;182081756;182081756;182081756;182084854;182084854;182084854;182141186;182141650;182142383;182143178;182143438;182143438;182143491;182143703;182143703;182143703;182143703;182143703;182144047;182144047;182144047;182144047;182144047;182144339;182144339;182144954	181874545;181877121;181976536;181980377;181980377;182012819;182012819;182012819;182079876;182081826;182081826;182081826;182081826;182085084;182085131;182085174;182141484;182143545;182143139;182143545;182143545;182143545;182143545;182143888;182143844;182143844;182143776;182143844;182144140;182144140;182144140;182144158;182144195;182144466;182144500;182145249	-;-;-;-;-;-;-;-;-;-;-;-;-;-;-;-;-;-;-;-;-;-;-;-;-;-;-;-;-;-;-;-;-;-;-;-	6149	chr4:181874438-182145249	367.801	307.506	392.511	341.73	280.014	270.531	279.898	257.811	312.225	-0.285483	0.0882564	-3.2347	0.00121772	0.233312
210	ENSG00000188801.9	ZNF322P1	zinc finger protein 322 pseudogene 1 [Source:HGNC Symbol;Acc:HGNC:14003]	chr9	97198303	97199511	-	1209	chr9:97198303-97199511	49.5519	63.5066	33.6438	43.4306	74.6703	85.3411	70.5255	86.3206	63.3738	0.341506	0.105644	3.2326	0.00122667	0.233312
211	ENSG00000101347.10	SAMHD1	SAM and HD domain containing deoxynucleoside triphosphate triphosphohydrolase 1 [Source:HGNC Symbol;Acc:HGNC:15925]	chr20;chr20;chr20;chr20;chr20;chr20;chr20;chr20;chr20;chr20;chr20;chr20;chr20;chr20;chr20;chr20;chr20;chr20;chr20;chr20;chr20;chr20;chr20;chr20;chr20;chr20;chr20;chr20;chr20;chr20;chr20;chr20;chr20;chr20;chr20;chr20;chr20;chr20;chr20;chr20;chr20;chr20;chr20;chr20;chr20;chr20;chr20;chr20;chr20;chr20;chr20;chr20;chr20;chr20;chr20;chr20;chr20;chr20;chr20;chr20;chr20;chr20;chr20;chr20;chr20;chr20;chr…	36890229;36890251;36890269;36890419;36890439;36890519;36890524;36890574;36890904;36892579;36892619;36892716;36892740;36892747;36892763;36892771;36892932;36897571;36897669;36897822;36897822;36897822;36897822;36897822;36897822;36897822;36897822;36897822;36897822;36897822;36897822;36897822;36898440;36898440;36898440;36898440;36898440;36898440;36898440;36898440;36898440;36898440;36898440;36898440;369…	36893066;36893066;36893066;36891794;36893066;36893066;36891801;36893066;36891807;36893066;36893066;36893066;36893066;36893929;36893066;36893066;36893066;36897959;36897959;36897959;36897959;36897959;36897959;36897959;36897959;36897959;36897959;36897959;36897959;36897959;36897959;36897959;36898544;36898544;36898544;36898544;36898544;36898544;36898544;36898544;36898544;36898544;36898544;36898544;369…	-;-;-;-;-;-;-;-;-;-;-;-;-;-;-;-;-;-;-;-;-;-;-;-;-;-;-;-;-;-;-;-;-;-;-;-;-;-;-;-;-;-;-;-;-;-;-;-;-;-;-;-;-;-;-;-;-;-;-;-;-;-;-;-;-;-;-;-;-;-;-;-;-;-;-;-;-;-;-;-;-;-;-;-;-;-;-;-;-;-;-;-;-;-;-;-;-;-;-;-;-;-;-;-;-;-;-;-;-;-;-;-;-;-;-;-;-;-;-;-;-;-;-;-;-;-;-;-;-;-;-;-;-;-;-;-;-;-;-;-;-;-;-;-;-;-;-;-;-;-;-;-;-;-;-;-;-;-;-;-;-;-;-;-;-;-;-;-;-;-;-;-;-;-;-;-;-;-;-;-;-;-;-;-;-;-;-;-;-;-;-;-;-;-;-;-;-;-;-;-…	10747	chr20:36890229-36951843	1792.94	2168.42	2076.94	2132.67	1589.08	1615.51	1765.34	1706.85	1855.97	-0.245471	0.0759046	-3.23394	0.00122097	0.233312
212	ENSG00000169836.5	TACR3	tachykinin receptor 3 [Source:HGNC Symbol;Acc:HGNC:11528]	chr4;chr4;chr4;chr4;chr4	103586031;103591487;103656194;103658215;103719128	103589994;103591683;103656344;103658403;103719985	-;-;-;-;-	5359	chr4:103586031-103719985	418.749	409.451	411.576	282.299	532.026	641.765	446.294	514.471	457.079	0.322506	0.099985	3.22554	0.00125735	0.238019
213	ENSG00000286381.1	AL078622.1	novel transcript	chr22;chr22;chr22;chr22;chr22;chr22;chr22;chr22;chr22;chr22;chr22	49047484;49047491;49047651;49047783;49049395;49049395;49049395;49050356;49050356;49050356;49050356	49048949;49048949;49048949;49048949;49049546;49049460;49049463;49052403;49052069;49052413;49052549	-;-;-;-;-;-;-;-;-;-;-	3812	chr22:49047484-49052549	209.374	294.136	242.235	244.583	213.51	179.216	139.949	153.075	209.51	-0.329852	0.10235	-3.22279	0.00126948	0.239186
214	ENSG00000180787.6	ZFP3	ZFP3 zinc finger protein [Source:HGNC Symbol;Acc:HGNC:12861]	chr17;chr17	5078467;5091497	5078575;5096374	+;+	4987	chr17:5078467-5096374	62.1144	61.8354	44.8584	51.431	80.5039	89.6082	73.8314	115.094	72.4096	0.340475	0.105783	3.21862	0.00128808	0.24111
215	ENSG00000170004.17	CHD3	chromodomain helicase DNA binding protein 3 [Source:HGNC Symbol;Acc:HGNC:1918]	chr17;chr17;chr17;chr17;chr17;chr17;chr17;chr17;chr17;chr17;chr17;chr17;chr17;chr17;chr17;chr17;chr17;chr17;chr17;chr17;chr17;chr17;chr17;chr17;chr17;chr17;chr17;chr17;chr17;chr17;chr17;chr17;chr17;chr17;chr17;chr17;chr17;chr17;chr17;chr17;chr17;chr17;chr17;chr17;chr17;chr17;chr17;chr17;chr17;chr17;chr17;chr17;chr17;chr17;chr17;chr17;chr17;chr17;chr17;chr17;chr17;chr17;chr17;chr17;chr17;chr17;chr…	7884796;7886197;7886738;7887760;7888789;7888791;7889664;7889664;7889664;7889664;7889664;7889664;7889718;7890424;7890571;7890571;7890571;7890571;7890571;7890571;7890576;7890735;7890940;7890940;7890940;7890940;7890940;7890940;7893286;7893286;7893286;7893286;7893286;7893286;7893286;7893805;7893805;7893805;7893805;7893805;7893805;7893805;7893829;7894115;7894115;7894115;7894115;7894115;7894115;7894127…	7885083;7886333;7887081;7887843;7889100;7889100;7889776;7889776;7889776;7889776;7889776;7889776;7889776;7890491;7890605;7890741;7890741;7890741;7890741;7890741;7890690;7890741;7891064;7891064;7891064;7891064;7891064;7891064;7893569;7893569;7893569;7893569;7893569;7893569;7893569;7893935;7893935;7893935;7893935;7893935;7893935;7893935;7893935;7894265;7894265;7894265;7894265;7894258;7894265;7894265…	+;+;+;+;+;+;+;+;+;+;+;+;+;+;+;+;+;+;+;+;+;+;+;+;+;+;+;+;+;+;+;+;+;+;+;+;+;+;+;+;+;+;+;+;+;+;+;+;+;+;+;+;+;+;+;+;+;+;+;+;+;+;+;+;+;+;+;+;+;+;+;+;+;+;+;+;+;+;+;+;+;+;+;+;+;+;+;+;+;+;+;+;+;+;+;+;+;+;+;+;+;+;+;+;+;+;+;+;+;+;+;+;+;+;+;+;+;+;+;+;+;+;+;+;+;+;+;+;+;+;+;+;+;+;+;+;+;+;+;+;+;+;+;+;+;+;+;+;+;+;+;+;+;+;+;+;+;+;+;+;+;+;+;+;+;+;+;+;+;+;+;+;+;+;+;+;+;+;+;+;+;+;+;+;+;+;+;+;+;+;+;+;+;+;+;+;+;+;+;+…	10335	chr17:7884796-7912760	1896.93	2306.29	2266.47	2674.41	3182.82	2316.16	3479.99	3466.64	2698.71	0.311924	0.0969366	3.21782	0.0012917	0.24111
216	ENSG00000121236.21	TRIM6	tripartite motif containing 6 [Source:HGNC Symbol;Acc:HGNC:16277]	chr11;chr11;chr11;chr11;chr11;chr11;chr11;chr11;chr11;chr11;chr11;chr11;chr11;chr11;chr11;chr11;chr11;chr11;chr11;chr11;chr11;chr11;chr11;chr11;chr11;chr11;chr11;chr11;chr11;chr11;chr11;chr11;chr11;chr11;chr11;chr11;chr11;chr11;chr11;chr11;chr11;chr11;chr11;chr11;chr11;chr11;chr11;chr11;chr11;chr11;chr11;chr11;chr11;chr11;chr11;chr11;chr11;chr11;chr11;chr11;chr11;chr11;chr11;chr11;chr11;chr11;chr…	5596109;5596110;5596113;5596129;5596637;5596654;5596746;5596806;5596806;5603246;5603246;5603246;5603313;5603608;5603608;5603640;5603640;5604534;5604534;5604534;5604534;5604534;5604534;5604534;5604534;5605172;5605337;5605337;5605337;5605337;5605337;5605337;5605337;5605337;5605337;5605549;5608372;5608372;5608372;5608372;5608372;5608372;5608372;5608372;5608372;5608372;5608372;5608372;5610145;5610145…	5596181;5596181;5596181;5596181;5596914;5596914;5596914;5596914;5596914;5603735;5603561;5603735;5603561;5603735;5603735;5603735;5603735;5604629;5604629;5604629;5604629;5604629;5604797;5604629;5604629;5605567;5605567;5605567;5605567;5605567;5605567;5605567;5605567;5605567;5605567;5605567;5608394;5608394;5608394;5608394;5608394;5608394;5608394;5608394;5608394;5608394;5608394;5608394;5610245;5610245…	+;+;+;+;+;+;+;+;+;+;+;+;+;+;+;+;+;+;+;+;+;+;+;+;+;+;+;+;+;+;+;+;+;+;+;+;+;+;+;+;+;+;+;+;+;+;+;+;+;+;+;+;+;+;+;+;+;+;+;+;+;+;+;+;+;+;+;+;+;+;+;+;+;+;+;+;+;+;+;+;+;+	3964	chr11:5596109-5612958	397.113	545.656	401.482	451.449	330.183	377.208	331.69	356.792	398.947	-0.281236	0.0874884	-3.21455	0.00130651	0.242744
217	ENSG00000011347.10	SYT7	synaptotagmin 7 [Source:HGNC Symbol;Acc:HGNC:11514]	chr11;chr11;chr11;chr11;chr11;chr11;chr11;chr11;chr11;chr11;chr11;chr11;chr11;chr11;chr11;chr11;chr11;chr11;chr11;chr11;chr11;chr11;chr11;chr11;chr11;chr11;chr11;chr11;chr11;chr11;chr11;chr11;chr11;chr11;chr11;chr11;chr11;chr11;chr11;chr11;chr11;chr11;chr11;chr11;chr11;chr11;chr11;chr11;chr11;chr11;chr11;chr11;chr11;chr11;chr11;chr11;chr11;chr11;chr11;chr11;chr11;chr11;chr11;chr11;chr11;chr11;chr…	61513714;61515313;61518057;61518627;61518627;61518627;61518627;61518627;61523075;61523075;61523075;61523075;61523075;61523075;61523075;61523075;61523827;61523827;61523827;61523827;61523827;61523827;61523827;61523827;61523900;61524363;61524363;61524363;61524363;61524363;61524363;61524363;61524363;61524363;61524689;61527915;61527915;61527915;61527915;61527915;61527915;61527915;61527915;61527915;615…	61518731;61518731;61518731;61518731;61518731;61518731;61518731;61518731;61523274;61523274;61523274;61523274;61523274;61523274;61523274;61523274;61523941;61523941;61523941;61523941;61523941;61523941;61523941;61523941;61523941;61524532;61524532;61524532;61524532;61524532;61524532;61524532;61524532;61524532;61524813;61528185;61528185;61528185;61528185;61528185;61528185;61528185;61528185;61528185;615…	-;-;-;-;-;-;-;-;-;-;-;-;-;-;-;-;-;-;-;-;-;-;-;-;-;-;-;-;-;-;-;-;-;-;-;-;-;-;-;-;-;-;-;-;-;-;-;-;-;-;-;-;-;-;-;-;-;-;-;-;-;-;-;-;-;-;-;-;-;-;-;-;-;-;-;-;-;-;-;-;-;-;-;-;-;-;-;-;-;-;-;-;-;-;-;-;-;-;-;-;-;-	7552	chr11:61513714-61581148	1348.37	1224.17	1319.96	1046.91	1863.26	1412.4	1488.75	1389.19	1386.62	0.259189	0.080797	3.20791	0.00133705	0.247274
218	ENSG00000215866.8	LINC01356	long intergenic non-protein coding RNA 1356 [Source:HGNC Symbol;Acc:HGNC:50587]	chr1;chr1;chr1;chr1;chr1;chr1;chr1;chr1;chr1;chr1;chr1;chr1;chr1;chr1;chr1;chr1;chr1;chr1;chr1;chr1;chr1;chr1;chr1	112820170;112820173;112820174;112820178;112820290;112823653;112823653;112823653;112823653;112823653;112825513;112825513;112825513;112825513;112825513;112828477;112828477;112840488;112840488;112848954;112849680;112849680;112849680	112820538;112820541;112820541;112820541;112820538;112823754;112823754;112823754;112823754;112823754;112825672;112825672;112826268;112825672;112825672;112828511;112829275;112840580;112840580;112849050;112849777;112850643;112849815	-;-;-;-;-;-;-;-;-;-;-;-;-;-;-;-;-;-;-;-;-;-;-	3183	chr1:112820170-112850643	69.0935	90.2463	74.0163	62.8601	36.1684	54.6183	48.4863	26.4717	57.7451	-0.333138	0.103901	-3.20631	0.00134451	0.247513
219	ENSG00000008118.10	CAMK1G	calcium/calmodulin dependent protein kinase IG [Source:HGNC Symbol;Acc:HGNC:14585]	chr1;chr1;chr1;chr1;chr1;chr1;chr1;chr1;chr1;chr1;chr1;chr1;chr1;chr1;chr1;chr1;chr1;chr1;chr1;chr1;chr1;chr1;chr1;chr1;chr1;chr1;chr1;chr1;chr1;chr1;chr1;chr1;chr1;chr1;chr1;chr1;chr1;chr1;chr1;chr1;chr1;chr1;chr1;chr1;chr1;chr1;chr1;chr1;chr1;chr1;chr1;chr1;chr1	209583714;209583717;209583717;209583729;209594955;209594955;209594955;209594955;209598275;209599983;209599983;209599983;209599983;209603214;209603214;209603214;209603214;209605536;209605536;209605536;209605536;209606320;209606320;209606320;209606320;209607794;209607858;209607858;209607858;209608980;209608980;209608980;209608980;209608980;209609851;209609851;209609851;209609851;209609851;209611465…	209583772;209583932;209583772;209583772;209595075;209595075;209595075;209595075;209598922;209600111;209600111;209600111;209600111;209603288;209603288;209603288;209603288;209605674;209605674;209605674;209605674;209606443;209606443;209606443;209606443;209607933;209607933;209607933;209607933;209609092;209609092;209609092;209609092;209609092;209609913;209609929;209609929;209609929;209609929;209611552…	+;+;+;+;+;+;+;+;+;+;+;+;+;+;+;+;+;+;+;+;+;+;+;+;+;+;+;+;+;+;+;+;+;+;+;+;+;+;+;+;+;+;+;+;+;+;+;+;+;+;+;+;+	3328	chr1:209583714-209613939	43.2707	38.4382	35.8867	43.4306	61.8364	66.5661	63.9137	74.8112	53.5192	0.337733	0.10556	3.19944	0.00137694	0.252327
220	ENSG00000167634.12	NLRP7	NLR family pyrin domain containing 7 [Source:HGNC Symbol;Acc:HGNC:22947]	chr19;chr19;chr19;chr19;chr19;chr19;chr19;chr19;chr19;chr19;chr19;chr19;chr19;chr19;chr19;chr19;chr19;chr19;chr19;chr19;chr19;chr19;chr19;chr19;chr19;chr19;chr19;chr19;chr19;chr19;chr19;chr19;chr19;chr19;chr19;chr19;chr19;chr19;chr19;chr19;chr19;chr19;chr19;chr19;chr19;chr19;chr19;chr19;chr19;chr19;chr19;chr19;chr19;chr19;chr19;chr19;chr19;chr19;chr19;chr19;chr19;chr19;chr19;chr19;chr19;chr19;chr…	54923509;54923510;54923515;54923515;54923652;54923653;54927605;54927605;54927605;54927605;54930499;54930499;54930499;54930499;54930499;54930499;54933569;54933569;54933569;54933569;54933569;54933569;54934489;54934489;54934489;54934489;54934489;54934489;54936261;54936261;54936261;54936261;54936261;54936261;54938044;54938044;54938044;54938044;54938044;54938044;54938888;54938888;54938888;54938888;549…	54923872;54923872;54923872;54923872;54923872;54923872;54927775;54927738;54927775;54927775;54930666;54930666;54930666;54930666;54930666;54930666;54933739;54933739;54933739;54933739;54933739;54933739;54934659;54934659;54934659;54934659;54934659;54934659;54936431;54936431;54936431;54936431;54936431;54936431;54938241;54938241;54938241;54938241;54938157;54938241;54940466;54940466;54940466;54940466;549…	-;-;-;-;-;-;-;-;-;-;-;-;-;-;-;-;-;-;-;-;-;-;-;-;-;-;-;-;-;-;-;-;-;-;-;-;-;-;-;-;-;-;-;-;-;-;-;-;-;-;-;-;-;-;-;-;-;-;-;-;-;-;-;-;-;-;-;-;-;-;-;-;-;-	3914	chr19:54923509-54966312	36.2916	31.7533	22.4292	43.4306	21.001	9.38752	16.5294	11.5094	24.0415	-0.292111	0.0916029	-3.18889	0.00142822	0.260533
221	ENSG00000278630.1	LINC02335	long intergenic non-protein coding RNA 2335 [Source:HGNC Symbol;Acc:HGNC:53255]	chr13;chr13;chr13	55062945;55106770;55160957	55063002;55106836;55161490	+;+;+	659	chr13:55062945-55161490	18.1458	16.7123	12.3361	11.4291	2.33345	1.70682	5.5098	5.75471	9.241	-0.225954	0.0710159	-3.18173	0.00146398	0.265849
222	ENSG00000283632.3	EXOC3L2	exocyst complex component 3 like 2 [Source:HGNC Symbol;Acc:HGNC:30162]	chr19;chr19;chr19;chr19;chr19;chr19;chr19;chr19;chr19;chr19;chr19;chr19	45212621;45216073;45217528;45218197;45224778;45227662;45227974;45228165;45231763;45234193;45238523;45245341	45213357;45216194;45217683;45218319;45224913;45227772;45228074;45228266;45231874;45234826;45239061;45245431	-;-;-;-;-;-;-;-;-;-;-;-	2964	chr19:45212621-45245431	76.7706	61.8354	58.3159	61.7171	44.3355	41.8171	38.5686	16.1132	49.9342	-0.325738	0.102468	-3.17892	0.00147826	0.267232
223	ENSG00000134109.11	EDEM1	ER degradation enhancing alpha-mannosidase like protein 1 [Source:HGNC Symbol;Acc:HGNC:18967]	chr3;chr3;chr3;chr3;chr3;chr3;chr3;chr3;chr3;chr3;chr3;chr3;chr3;chr3;chr3;chr3;chr3;chr3;chr3;chr3;chr3;chr3;chr3;chr3;chr3;chr3;chr3;chr3;chr3;chr3;chr3;chr3;chr3;chr3;chr3;chr3;chr3;chr3;chr3;chr3;chr3;chr3;chr3;chr3;chr3;chr3;chr3	5187646;5187707;5187720;5187764;5187806;5188181;5188349;5189405;5195106;5195209;5195209;5195209;5195209;5195209;5199592;5199592;5199592;5199592;5201753;5201753;5201753;5201753;5201753;5202966;5202966;5202966;5202966;5205067;5205067;5205067;5205067;5207153;5207153;5207153;5207153;5208093;5208093;5208093;5208093;5210175;5210175;5210175;5211120;5211120;5211120;5213319;5215829	5187684;5188314;5188314;5188314;5188314;5188314;5188458;5189583;5195281;5195284;5195281;5195281;5195281;5195281;5199695;5199695;5199695;5199695;5201779;5201924;5201924;5201924;5201924;5203149;5203149;5203149;5203149;5205241;5205241;5205241;5205241;5207273;5207273;5207273;5207273;5208263;5208263;5208172;5208263;5210248;5210248;5210248;5211298;5211406;5211216;5213522;5219958	+;+;+;+;+;+;+;+;+;+;+;+;+;+;+;+;+;+;+;+;+;+;+;+;+;+;+;+;+;+;+;+;+;+;+;+;+;+;+;+;+;+;+;+;+;+;+	6737	chr3:5187646-5219958	1185.06	1275.15	1143.89	1216.06	1435.07	1522.49	1317.94	1473.2	1321.11	0.221809	0.0698537	3.17533	0.00149665	0.269344
224	ENSG00000116774.12	OLFML3	olfactomedin like 3 [Source:HGNC Symbol;Acc:HGNC:24956]	chr1;chr1;chr1;chr1;chr1;chr1;chr1;chr1;chr1;chr1;chr1;chr1;chr1;chr1	113979391;113979441;113979474;113979491;113979975;113980203;113980332;113980332;113980332;113980500;113980949;113980949;113980949;114035196	113979630;113979630;113979630;113979630;113980126;113980617;113980617;113980617;113982254;113980617;113982254;113982253;113982254;114035572	+;+;+;+;+;+;+;+;+;+;+;+;+;+	2821	chr1:113979391-114035572	1881.58	2592.91	2412.26	2712.13	2016.1	1738.4	1836.97	1866.83	2132.15	-0.278834	0.0879708	-3.16962	0.0015264	0.272922
225	ENSG00000033170.17	FUT8	fucosyltransferase 8 [Source:HGNC Symbol;Acc:HGNC:4019]	chr14;chr14;chr14;chr14;chr14;chr14;chr14;chr14;chr14;chr14;chr14;chr14;chr14;chr14;chr14;chr14;chr14;chr14;chr14;chr14;chr14;chr14;chr14;chr14;chr14;chr14;chr14;chr14;chr14;chr14;chr14;chr14;chr14;chr14;chr14;chr14;chr14;chr14;chr14;chr14;chr14;chr14;chr14;chr14;chr14;chr14;chr14;chr14;chr14;chr14;chr14;chr14;chr14;chr14;chr14;chr14;chr14;chr14;chr14;chr14;chr14;chr14;chr14;chr14;chr14;chr14;chr…	65410592;65411122;65411863;65411865;65411874;65411891;65411936;65412730;65412981;65413006;65413008;65413019;65413022;65413069;65430216;65455621;65455621;65455621;65455621;65455621;65455621;65455621;65455621;65455621;65455621;65455621;65455621;65457894;65457894;65479707;65479707;65488318;65516243;65561337;65561337;65561337;65561337;65561337;65561337;65561337;65561337;65561337;65561337;65561337;656…	65411993;65411993;65411993;65411993;65411993;65411993;65411993;65413214;65413214;65413214;65413214;65413214;65413214;65413214;65430309;65455718;65455718;65455718;65455718;65455718;65455718;65455718;65455718;65455718;65455718;65455718;65455718;65458188;65458188;65479784;65479784;65488583;65516388;65561702;65561715;65561697;65561610;65561766;65561685;65561766;65561766;65561652;65561766;65561766;656…	+;+;+;+;+;+;+;+;+;+;+;+;+;+;+;+;+;+;+;+;+;+;+;+;+;+;+;+;+;+;+;+;+;+;+;+;+;+;+;+;+;+;+;+;+;+;+;+;+;+;+;+;+;+;+;+;+;+;+;+;+;+;+;+;+;+;+;+;+;+;+;+;+;+;+;+;+;+;+;+;+;+;+;+;+;+;+;+;+;+;+;+;+;+;+;+;+;+;+;+;+;+;+;+;+;+;+;+	6976	chr14:65410592-65744121	1127.13	1114.71	1075.48	1001.19	1383.73	1283.53	1226.48	1346.6	1194.86	0.237046	0.0748038	3.16891	0.00153014	0.272922
226	ENSG00000229191.1	AL358473.1	novel transcript, antisense KIF21B	chr1;chr1;chr1;chr1	201023949;201023961;201025422;201025422	201024076;201024085;201028792;201027790	+;+;+;+	3508	chr1:201023949-201028792	573.686	544.82	626.896	469.736	418.854	456.575	393.4	443.112	490.885	-0.282913	0.0894778	-3.16182	0.00156787	0.276498
227	ENSG00000222041.11	CYTOR	cytoskeleton regulator RNA [Source:HGNC Symbol;Acc:HGNC:28717]	chr2;chr2;chr2;chr2;chr2;chr2;chr2;chr2;chr2;chr2;chr2;chr2;chr2;chr2;chr2;chr2;chr2;chr2;chr2;chr2;chr2;chr2;chr2;chr2;chr2;chr2;chr2;chr2;chr2;chr2;chr2;chr2;chr2;chr2;chr2;chr2;chr2;chr2;chr2;chr2;chr2;chr2;chr2;chr2;chr2;chr2;chr2;chr2;chr2;chr2;chr2;chr2;chr2;chr2;chr2;chr2;chr2;chr2;chr2;chr2;chr2;chr2;chr2;chr2;chr2;chr2;chr2;chr2;chr2;chr2;chr2;chr2;chr2;chr2;chr2;chr2;chr2;chr2;chr2;chr2…	87454781;87455215;87455238;87455368;87455409;87455427;87455429;87455429;87455462;87455462;87455462;87455476;87455479;87455479;87455482;87455487;87455496;87455505;87455506;87455515;87455542;87455564;87455564;87455564;87455669;87455719;87455752;87455845;87457948;87469950;87469950;87469950;87470150;87470150;87470150;87470150;87470150;87472740;87472740;87478122;87480223;87480223;87480223;87480223;874…	87454901;87455645;87455452;87455645;87455452;87455452;87455645;87455645;87455645;87455645;87455645;87455645;87455645;87455645;87455645;87455645;87455645;87455645;87455645;87455645;87455645;87455645;87455645;87455645;87455973;87455973;87455973;87455973;87458577;87470042;87470093;87470042;87470304;87470304;87470304;87470848;87470304;87472885;87472885;87478230;87480423;87480775;87480423;87480607;874…	+;+;+;+;+;+;+;+;+;+;+;+;+;+;+;+;+;+;+;+;+;+;+;+;+;+;+;+;+;+;+;+;+;+;+;+;+;+;+;+;+;+;+;+;+;+;+;+;+;+;+;+;+;+;+;+;+;+;+;+;+;+;+;+;+;+;+;+;+;+;+;+;+;+;+;+;+;+;+;+;+;+;+;+;+;+;+;+;+;+;+;+;+;+;+;+;+;+;+;+;+;+;+;+;+;+;+;+;+;+;+;+	17693	chr2:87454781-87636740	62.1144	108.63	66.1661	120.006	36.1684	87.0479	40.7726	31.0754	68.9975	-0.326145	0.103252	-3.15872	0.00158463	0.276498
228	ENSG00000169071.15	ROR2	receptor tyrosine kinase like orphan receptor 2 [Source:HGNC Symbol;Acc:HGNC:10257]	chr9;chr9;chr9;chr9;chr9;chr9;chr9;chr9;chr9;chr9;chr9;chr9;chr9;chr9;chr9;chr9;chr9;chr9;chr9;chr9;chr9;chr9;chr9;chr9;chr9;chr9;chr9;chr9;chr9;chr9;chr9;chr9;chr9;chr9;chr9;chr9;chr9;chr9;chr9;chr9;chr9;chr9;chr9;chr9;chr9;chr9;chr9;chr9;chr9	91563091;91694320;91717307;91722526;91722601;91722602;91724154;91726541;91726541;91726541;91730910;91730910;91730910;91733122;91733122;91733122;91737391;91737391;91737391;91755940;91756071;91756071;91756071;91757272;91757272;91757272;91757334;91757429;91757436;91775741;91775741;91775741;91775741;91775741;91775741;91883258;91883258;91886668;91886864;91923653;91923668;91923765;91923765;91948607;919…	91563329;91694411;91717396;91722580;91725107;91725107;91725107;91726743;91726743;91726743;91731155;91731155;91731155;91733436;91733436;91733436;91737518;91737518;91737518;91756101;91756101;91756101;91756101;91757559;91757559;91757559;91757559;91757559;91757559;91775818;91775818;91775781;91775818;91775818;91775818;91883383;91883383;91886770;91887199;91923928;91923928;91923928;91923928;91948715;919…	-;-;-;-;-;-;-;-;-;-;-;-;-;-;-;-;-;-;-;-;-;-;-;-;-;-;-;-;-;-;-;-;-;-;-;-;-;-;-;-;-;-;-;-;-;-;-;-;-	5880	chr9:91563091-91950228	392.926	371.012	354.381	321.158	312.682	292.72	236.922	229.037	313.855	-0.303266	0.0959104	-3.16198	0.00156702	0.276498
229	ENSG00000136485.15	DCAF7	DDB1 and CUL4 associated factor 7 [Source:HGNC Symbol;Acc:HGNC:30915]	chr17;chr17;chr17;chr17;chr17;chr17;chr17;chr17;chr17;chr17;chr17;chr17;chr17;chr17;chr17;chr17;chr17;chr17;chr17;chr17;chr17;chr17;chr17;chr17;chr17;chr17;chr17;chr17	63550477;63550482;63550500;63550510;63550547;63552321;63578470;63578470;63579337;63579337;63579337;63579825;63579825;63579825;63583502;63583502;63583502;63585211;63585211;63585211;63585211;63589000;63589000;63589000;63589064;63590991;63594203;63594203	63550815;63550815;63550815;63550815;63550815;63552555;63578628;63578628;63579448;63579448;63579448;63579943;63579943;63579943;63583711;63583711;63583711;63585251;63585328;63585328;63585328;63589785;63589237;63594266;63589237;63591084;63594259;63594279	+;+;+;+;+;+;+;+;+;+;+;+;+;+;+;+;+;+;+;+;+;+;+;+;+;+;+;+	6572	chr17:63550477-63594279	5023.59	5591.09	5570.29	5644.83	6215.14	6073.73	7265.23	6985.06	6046.12	0.23953	0.0758063	3.15977	0.00157896	0.276498
230	ENSG00000171777.16	RASGRP4	RAS guanyl releasing protein 4 [Source:HGNC Symbol;Acc:HGNC:18958]	chr19;chr19;chr19;chr19;chr19;chr19;chr19;chr19;chr19;chr19;chr19;chr19;chr19;chr19;chr19;chr19;chr19;chr19;chr19;chr19;chr19;chr19;chr19;chr19;chr19;chr19;chr19;chr19;chr19;chr19;chr19;chr19;chr19;chr19;chr19;chr19;chr19;chr19;chr19;chr19;chr19;chr19;chr19;chr19;chr19;chr19;chr19;chr19;chr19;chr19;chr19;chr19;chr19;chr19;chr19;chr19;chr19;chr19;chr19;chr19;chr19;chr19;chr19;chr19;chr19;chr19;chr…	38409051;38409055;38409057;38409058;38409058;38409058;38409058;38409058;38409058;38409058;38409058;38409058;38409058;38409058;38409059;38409059;38409059;38409115;38409840;38409955;38409955;38409955;38409955;38410886;38410886;38410886;38410886;38410886;38410886;38410886;38410886;38410886;38410886;38410886;38410886;38410886;38410886;38410886;38410886;38410886;38410886;38410886;38411115;38411115;384…	38410096;38410096;38410096;38410096;38409370;38410096;38409370;38410096;38410096;38410096;38410096;38410096;38409370;38410096;38410096;38410096;38410096;38409370;38410096;38410096;38410096;38410096;38410096;38410998;38410998;38410998;38410998;38410998;38410998;38410998;38410998;38410998;38410998;38410998;38410998;38410998;38410998;38410998;38410998;38410998;38410998;38411609;38411249;38411249;384…	-;-;-;-;-;-;-;-;-;-;-;-;-;-;-;-;-;-;-;-;-;-;-;-;-;-;-;-;-;-;-;-;-;-;-;-;-;-;-;-;-;-;-;-;-;-;-;-;-;-;-;-;-;-;-;-;-;-;-;-;-;-;-;-;-;-;-;-;-;-;-;-;-;-;-;-;-;-;-;-;-;-;-;-;-;-;-;-;-;-;-;-;-;-;-;-;-;-;-;-;-;-;-;-;-;-;-;-;-;-;-;-;-;-;-;-;-;-;-;-;-;-;-;-;-;-;-;-;-;-;-;-;-;-;-;-;-;-;-;-;-;-;-;-;-;-;-;-;-;-;-;-;-;-;-;-;-;-;-;-;-;-;-;-;-;-;-;-;-;-;-;-;-;-;-;-;-;-;-;-;-;-;-;-;-;-;-;-;-;-;-;-;-;-;-;-;-;-;-;-…	4183	chr19:38409051-38426305	265.905	207.232	196.255	192.009	158.674	182.63	126.725	100.132	178.695	-0.332149	0.105101	-3.16028	0.00157619	0.276498
231	ENSG00000105409.19	ATP1A3	ATPase Na+/K+ transporting subunit alpha 3 [Source:HGNC Symbol;Acc:HGNC:801]	chr19;chr19;chr19;chr19;chr19;chr19;chr19;chr19;chr19;chr19;chr19;chr19;chr19;chr19;chr19;chr19;chr19;chr19;chr19;chr19;chr19;chr19;chr19;chr19;chr19;chr19;chr19;chr19;chr19;chr19;chr19;chr19;chr19;chr19;chr19;chr19;chr19;chr19;chr19;chr19;chr19;chr19;chr19;chr19;chr19;chr19;chr19;chr19;chr19;chr19;chr19;chr19;chr19;chr19;chr19;chr19;chr19;chr19;chr19;chr19;chr19;chr19;chr19;chr19;chr19;chr19;chr…	41966582;41966582;41966584;41966584;41966621;41967249;41967249;41967249;41967249;41967662;41967662;41967662;41967662;41967662;41968785;41968785;41968785;41968785;41968785;41969435;41969435;41969435;41969435;41969435;41970185;41970185;41970185;41970185;41970185;41970388;41970388;41970388;41970388;41970388;41975629;41975629;41975629;41975629;41975629;41976416;41976416;41976416;41976416;41976416;419…	41966965;41967340;41966965;41966965;41966965;41967340;41967340;41967340;41967340;41967763;41967763;41967763;41967763;41967763;41968915;41968915;41968915;41968915;41968915;41969580;41969580;41969580;41969580;41969580;41970308;41970308;41970308;41970308;41970308;41970542;41970542;41970542;41970542;41970542;41975797;41975797;41975797;41975797;41975797;41976566;41976566;41976566;41976566;41976566;419…	-;-;-;-;-;-;-;-;-;-;-;-;-;-;-;-;-;-;-;-;-;-;-;-;-;-;-;-;-;-;-;-;-;-;-;-;-;-;-;-;-;-;-;-;-;-;-;-;-;-;-;-;-;-;-;-;-;-;-;-;-;-;-;-;-;-;-;-;-;-;-;-;-;-;-;-;-;-;-;-;-;-;-;-;-;-;-;-;-;-;-;-;-;-;-;-;-;-;-;-;-;-;-;-;-;-;-;-;-;-;-;-;-;-;-;-;-;-;-;-;-;-;-;-;-;-;-;-;-;-;-;-;-;-;-;-;-;-;-;-	5983	chr19:41966582-41997497	203.093	210.575	218.685	213.724	158.674	180.923	142.153	109.339	179.646	-0.321176	0.10213	-3.14479	0.00166209	0.288757
232	ENSG00000267260.2	AC020928.1	novel transcript	chr19;chr19;chr19;chr19;chr19;chr19;chr19;chr19	36773112;36773125;36773153;36773190;36775386;36775386;36775386;36775386	36773309;36773538;36773309;36773509;36775711;36777078;36777058;36777033	+;+;+;+;+;+;+;+	2120	chr19:36773112-36777078	61.4165	68.5203	42.6155	49.1451	33.835	27.3092	38.5686	21.8679	42.9098	-0.319945	0.102004	-3.13658	0.0017093	0.295679
233	ENSG00000129194.8	SOX15	SRY-box transcription factor 15 [Source:HGNC Symbol;Acc:HGNC:11196]	chr17;chr17;chr17;chr17;chr17;chr17	7588178;7588178;7588999;7589144;7589144;7589987	7588546;7588546;7590091;7590094;7589738;7590072	-;-;-;-;-;-	1465	chr17:7588178-7590094	240.083	262.383	239.992	194.295	205.343	176.656	119.012	84.0187	190.223	-0.330111	0.105752	-3.12157	0.00179891	0.308228
234	ENSG00000221923.9	ZNF880	zinc finger protein 880 [Source:HGNC Symbol;Acc:HGNC:37249]	chr19;chr19;chr19;chr19;chr19;chr19;chr19;chr19;chr19;chr19;chr19;chr19;chr19;chr19;chr19;chr19;chr19;chr19;chr19;chr19;chr19;chr19	52369917;52369923;52369936;52369939;52369946;52370093;52373111;52373111;52373111;52373111;52373111;52373111;52374299;52374299;52374299;52374299;52374299;52374484;52379421;52379421;52383849;52383849	52369977;52369977;52369977;52369977;52369977;52370602;52373151;52373237;52373237;52373237;52373237;52373237;52374394;52374630;52374427;52374427;52374427;52374717;52380075;52379540;52383969;52385795	+;+;+;+;+;+;+;+;+;+;+;+;+;+;+;+;+;+;+;+;+;+	3719	chr19:52369917-52385795	215.656	193.027	181.676	217.153	144.674	146.787	147.663	157.679	175.539	-0.304345	0.0974989	-3.12152	0.00179918	0.308228
235	ENSG00000130830.15	MPP1	membrane palmitoylated protein 1 [Source:HGNC Symbol;Acc:HGNC:7219]	chrX;chrX;chrX;chrX;chrX;chrX;chrX;chrX;chrX;chrX;chrX;chrX;chrX;chrX;chrX;chrX;chrX;chrX;chrX;chrX;chrX;chrX;chrX;chrX;chrX;chrX;chrX;chrX;chrX;chrX;chrX;chrX;chrX;chrX;chrX;chrX;chrX;chrX;chrX;chrX;chrX;chrX;chrX;chrX;chrX;chrX;chrX;chrX;chrX;chrX;chrX;chrX;chrX;chrX;chrX;chrX;chrX;chrX;chrX;chrX;chrX;chrX;chrX;chrX;chrX;chrX;chrX;chrX;chrX;chrX;chrX;chrX;chrX;chrX;chrX;chrX;chrX;chrX;chrX;chrX…	154778684;154778686;154778686;154778723;154778726;154779153;154781239;154781239;154781239;154781239;154781239;154781239;154781600;154781600;154781600;154781600;154781600;154781754;154782709;154783377;154783427;154783427;154783427;154783427;154783427;154783653;154784028;154784028;154784028;154784028;154784028;154784028;154784031;154784701;154785051;154785051;154785051;154785051;154785051;154785051…	154779353;154779353;154779353;154779353;154779353;154779353;154781313;154781313;154781313;154781596;154781313;154781313;154781802;154781802;154781802;154781802;154783234;154781802;154783507;154783507;154783507;154783507;154783507;154783507;154783507;154784108;154784108;154784108;154784108;154784108;154784108;154784108;154784108;154785157;154785157;154785157;154785157;154785157;154785157;154785157…	-;-;-;-;-;-;-;-;-;-;-;-;-;-;-;-;-;-;-;-;-;-;-;-;-;-;-;-;-;-;-;-;-;-;-;-;-;-;-;-;-;-;-;-;-;-;-;-;-;-;-;-;-;-;-;-;-;-;-;-;-;-;-;-;-;-;-;-;-;-;-;-;-;-;-;-;-;-;-;-;-;-;-;-;-;-;-;-;-;-;-;-;-;-;-;-;-;-;-;-;-;-;-;-;-;-;-;-;-;-	5396	chrX:154778684-154821007	239.385	244.835	229.899	267.441	180.842	178.363	195.047	189.905	215.715	-0.292264	0.0936565	-3.12059	0.00180488	0.308228
236	ENSG00000225783.8	MIAT	myocardial infarction associated transcript [Source:HGNC Symbol;Acc:HGNC:33425]	chr22;chr22;chr22;chr22;chr22;chr22;chr22;chr22;chr22;chr22;chr22;chr22;chr22;chr22;chr22;chr22;chr22;chr22;chr22;chr22;chr22;chr22;chr22;chr22;chr22;chr22;chr22;chr22;chr22;chr22;chr22;chr22;chr22;chr22;chr22;chr22;chr22;chr22;chr22;chr22;chr22;chr22;chr22;chr22;chr22;chr22;chr22;chr22;chr22;chr22;chr22;chr22;chr22;chr22;chr22;chr22;chr22;chr22;chr22;chr22;chr22;chr22;chr22;chr22;chr22;chr22;chr…	26646411;26646421;26646439;26646452;26646471;26646474;26646640;26646815;26647174;26647174;26647211;26647224;26647228;26650233;26656032;26657221;26657226;26657256;26657267;26657280;26657280;26657284;26657458;26657468;26657482;26657482;26657520;26657520;26657520;26657588;26657588;26657589;26657611;26657614;26658183;26660699;26660699;26660699;26663316;26663316;26663316;26663316;26663316;26663316;266…	26646959;26646959;26647382;26646959;26646959;26646959;26646959;26646959;26647311;26647311;26647340;26647340;26647340;26650519;26656154;26657354;26657354;26657354;26657354;26657354;26657354;26657354;26657654;26657654;26657654;26657654;26657654;26657654;26657654;26657654;26657654;26657654;26657654;26657654;26658339;26660816;26660816;26660816;26663398;26663509;26663398;26665214;26663398;26663398;266…	+;+;+;+;+;+;+;+;+;+;+;+;+;+;+;+;+;+;+;+;+;+;+;+;+;+;+;+;+;+;+;+;+;+;+;+;+;+;+;+;+;+;+;+;+;+;+;+;+;+;+;+;+;+;+;+;+;+;+;+;+;+;+;+;+;+;+;+;+;+;+;+;+;+;+;+;+;+;+;+;+;+;+;+;+;+;+;+;+;+;+;+;+;+;+	13908	chr22:26646411-26676475	8661.12	8720.46	9594.08	9024.42	11067.5	9960.16	10684.6	10296.3	9751.09	0.199528	0.0640486	3.11527	0.00183778	0.312516
237	ENSG00000286277.1	AL009177.1	novel transcript	chr6;chr6;chr6	14431683;14498057;14501907	14432074;14498165;14502701	+;+;+	1296	chr6:14431683-14502701	20.9374	27.5753	24.6721	36.5731	17.5008	9.38752	6.61176	11.5094	19.3459	-0.274636	0.0882546	-3.11185	0.00185916	0.314818
238	ENSG00000250722.6	SELENOP	selenoprotein P [Source:HGNC Symbol;Acc:HGNC:10751]	chr5;chr5;chr5;chr5;chr5;chr5;chr5;chr5;chr5;chr5;chr5;chr5;chr5;chr5;chr5;chr5;chr5;chr5;chr5;chr5;chr5;chr5;chr5;chr5;chr5;chr5;chr5;chr5;chr5;chr5;chr5;chr5;chr5;chr5;chr5;chr5;chr5;chr5;chr5;chr5;chr5;chr5;chr5;chr5;chr5;chr5;chr5;chr5;chr5;chr5;chr5;chr5;chr5;chr5;chr5;chr5;chr5;chr5	42799880;42799883;42800112;42800131;42800819;42800928;42800934;42801105;42801200;42801238;42804656;42804656;42804656;42804656;42804656;42804656;42804656;42804656;42804669;42806583;42806583;42806896;42806896;42806896;42806896;42806896;42806896;42806896;42806896;42806902;42807604;42807818;42808151;42808151;42808151;42808151;42808151;42808151;42808151;42808151;42808151;42808151;42808151;42808151;428…	42801331;42801331;42801331;42801331;42801331;42801331;42801331;42801331;42801331;42801331;42804773;42804773;42804773;42804773;42804773;42804773;42804773;42807108;42804773;42807108;42807108;42807108;42807108;42807298;42807108;42807108;42807108;42807108;42807108;42807108;42807689;42808366;42808366;42808366;42808405;42808366;42808366;42808366;42808366;42808366;42808366;42808366;42808366;42808366;428…	-;-;-;-;-;-;-;-;-;-;-;-;-;-;-;-;-;-;-;-;-;-;-;-;-;-;-;-;-;-;-;-;-;-;-;-;-;-;-;-;-;-;-;-;-;-;-;-;-;-;-;-;-;-;-;-;-;-	5502	chr5:42799880-42887392	489.936	498.026	439.612	355.445	596.196	609.336	603.875	517.924	513.794	0.28513	0.0919366	3.10137	0.00192627	0.324811
239	ENSG00000147862.17	NFIB	nuclear factor I B [Source:HGNC Symbol;Acc:HGNC:7785]	chr9;chr9;chr9;chr9;chr9;chr9;chr9;chr9;chr9;chr9;chr9;chr9;chr9;chr9;chr9;chr9;chr9;chr9;chr9;chr9;chr9;chr9;chr9;chr9;chr9;chr9;chr9;chr9;chr9;chr9;chr9;chr9;chr9;chr9;chr9;chr9;chr9;chr9;chr9;chr9;chr9;chr9;chr9;chr9;chr9;chr9;chr9;chr9;chr9;chr9;chr9;chr9;chr9;chr9;chr9;chr9;chr9;chr9;chr9;chr9;chr9;chr9;chr9;chr9;chr9;chr9;chr9;chr9;chr9;chr9;chr9;chr9;chr9;chr9;chr9;chr9;chr9;chr9;chr9;chr9…	14081843;14081848;14081848;14087572;14087600;14087603;14087629;14087629;14087629;14087629;14087631;14087637;14087674;14087674;14087860;14087882;14088304;14093460;14094218;14096351;14096351;14102422;14102422;14102422;14102422;14102422;14102422;14102422;14102422;14102422;14112999;14112999;14112999;14112999;14112999;14112999;14116181;14116181;14116181;14116208;14116208;14116208;14120440;14120440;141…	14088326;14088326;14088326;14088326;14088326;14088326;14088326;14088326;14088326;14088326;14088326;14088326;14088326;14088326;14088326;14088326;14088326;14093464;14094462;14096650;14096613;14102510;14102510;14102510;14102510;14102510;14102510;14102510;14102510;14102510;14113081;14113081;14113081;14113081;14113081;14113081;14116346;14116346;14116346;14116346;14116346;14116346;14120624;14120624;141…	-;-;-;-;-;-;-;-;-;-;-;-;-;-;-;-;-;-;-;-;-;-;-;-;-;-;-;-;-;-;-;-;-;-;-;-;-;-;-;-;-;-;-;-;-;-;-;-;-;-;-;-;-;-;-;-;-;-;-;-;-;-;-;-;-;-;-;-;-;-;-;-;-;-;-;-;-;-;-;-;-;-;-;-;-;-;-;-;-;-;-;-;-;-;-;-;-;-;-;-;-;-;-;-;-;-;-;-;-;-;-;-;-;-;-;-;-;-;-;-;-;-;-;-;-;-;-;-;-;-;-;-;-;-;-;-;-;-;-;-;-;-;-;-;-;-;-;-;-;-;-;-;-;-;-;-;-;-;-;-;-;-;-;-;-;-;-;-;-;-;-;-;-;-;-;-;-;-;-;-;-;-	12765	chr9:14081843-14398983	347.562	233.972	243.357	229.725	256.679	155.321	148.765	168.037	222.927	-0.320433	0.103876	-3.08476	0.00203718	0.342076
240	ENSG00000230316.7	FEZF1-AS1	FEZF1 antisense RNA 1 [Source:HGNC Symbol;Acc:HGNC:41001]	chr7;chr7;chr7;chr7;chr7;chr7;chr7;chr7;chr7;chr7;chr7;chr7;chr7;chr7;chr7	122303658;122304573;122304950;122305288;122305288;122306516;122306881;122306998;122307300;122307303;122308487;122308487;122308487;122309584;122309584	122304268;122304743;122305187;122306262;122305817;122306660;122307488;122307087;122307488;122307488;122308557;122308557;122308557;122310119;122310077	+;+;+;+;+;+;+;+;+;+;+;+;+;+;+	3355	chr7:122303658-122310119	18.1458	20.0547	21.3077	10.2862	3.50017	2.56023	7.71373	8.05659	11.4531	-0.231261	0.0752714	-3.07236	0.00212372	0.355121
241	ENSG00000196569.12	LAMA2	laminin subunit alpha 2 [Source:HGNC Symbol;Acc:HGNC:6482]	chr6;chr6;chr6;chr6;chr6;chr6;chr6;chr6;chr6;chr6;chr6;chr6;chr6;chr6;chr6;chr6;chr6;chr6;chr6;chr6;chr6;chr6;chr6;chr6;chr6;chr6;chr6;chr6;chr6;chr6;chr6;chr6;chr6;chr6;chr6;chr6;chr6;chr6;chr6;chr6;chr6;chr6;chr6;chr6;chr6;chr6;chr6;chr6;chr6;chr6;chr6;chr6;chr6;chr6;chr6;chr6;chr6;chr6;chr6;chr6;chr6;chr6;chr6;chr6;chr6;chr6;chr6;chr6;chr6;chr6;chr6;chr6;chr6;chr6;chr6;chr6;chr6;chr6;chr6;chr6…	128883141;128883141;128883197;128883315;128905400;129049918;129049918;129049918;129049918;129059784;129059784;129059784;129098173;129098173;129098173;129143901;129143901;129143901;129146959;129146959;129146959;129148979;129148979;129148979;129154505;129154505;129154505;129165576;129165576;129165576;129177706;129177706;129177706;129190205;129190205;129190205;129192680;129192680;129192680;129250112…	128883357;128883357;128883357;128883357;128905580;129049981;129050088;129050088;129050088;129059896;129059896;129059896;129098415;129098415;129098415;129144080;129144080;129144080;129147048;129147048;129147048;129149096;129149096;129149096;129154683;129154683;129154683;129165675;129165675;129165675;129177866;129177866;129177866;129190345;129190345;129190345;129192853;129192853;129192853;129250213…	+;+;+;+;+;+;+;+;+;+;+;+;+;+;+;+;+;+;+;+;+;+;+;+;+;+;+;+;+;+;+;+;+;+;+;+;+;+;+;+;+;+;+;+;+;+;+;+;+;+;+;+;+;+;+;+;+;+;+;+;+;+;+;+;+;+;+;+;+;+;+;+;+;+;+;+;+;+;+;+;+;+;+;+;+;+;+;+;+;+;+;+;+;+;+;+;+;+;+;+;+;+;+;+;+;+;+;+;+;+;+;+;+;+;+;+;+;+;+;+;+;+;+;+;+;+;+;+;+;+;+;+;+;+;+;+;+;+;+;+;+;+;+;+;+;+;+;+;+;+;+;+;+;+;+;+;+;+;+;+;+;+;+;+;+;+;+;+;+;+;+;+;+;+;+;+;+;+;+;+;+;+;+;+;+;+;+;+;+;+;+;+;+;+;+;+;+;+;+;+…	10358	chr6:128883141-129516569	235.197	289.122	216.442	179.437	143.507	174.096	160.886	176.094	196.848	-0.31334	0.102104	-3.06884	0.00214891	0.357842
242	ENSG00000026103.22	FAS	Fas cell surface death receptor [Source:HGNC Symbol;Acc:HGNC:11920]	chr10;chr10;chr10;chr10;chr10;chr10;chr10;chr10;chr10;chr10;chr10;chr10;chr10;chr10;chr10;chr10;chr10;chr10;chr10;chr10;chr10;chr10;chr10;chr10;chr10;chr10;chr10;chr10;chr10;chr10;chr10;chr10;chr10;chr10;chr10;chr10;chr10;chr10;chr10;chr10;chr10;chr10;chr10;chr10;chr10;chr10;chr10;chr10;chr10;chr10;chr10;chr10;chr10;chr10;chr10;chr10;chr10;chr10;chr10;chr10;chr10;chr10;chr10;chr10;chr10;chr10;chr…	88990531;88990582;88990687;88990731;88990778;88990798;88990852;88990852;88990852;88990877;88990877;88990960;88991020;88991288;88991428;88991431;88991443;88991448;89002580;89002754;89003029;89003029;89003029;89003029;89003029;89003029;89003029;89003029;89003029;89003029;89003029;89003029;89003029;89003029;89003029;89003029;89003029;89003029;89003029;89003029;89007700;89007700;89007700;89007700;890…	88990906;88990906;88990906;88990906;88990906;88990906;88990906;88990906;88990906;88990906;88990906;88991356;88991212;88991626;88991626;88991626;88991626;88991626;89002730;89002955;89003194;89003194;89003194;89003194;89003194;89003194;89003194;89003194;89003194;89003194;89003194;89003194;89003194;89003194;89003194;89003194;89003194;89003194;89003194;89003194;89007837;89007837;89007837;89007837;890…	+;+;+;+;+;+;+;+;+;+;+;+;+;+;+;+;+;+;+;+;+;+;+;+;+;+;+;+;+;+;+;+;+;+;+;+;+;+;+;+;+;+;+;+;+;+;+;+;+;+;+;+;+;+;+;+;+;+;+;+;+;+;+;+;+;+;+;+;+;+;+;+;+;+;+;+;+;+;+;+;+;+;+;+;+;+;+;+;+;+;+;+;+;+;+;+;+;+;+;+;+;+;+;+;+;+;+;+;+;+;+;+;+;+;+;+;+;+;+;+;+;+;+;+;+;+;+;+;+;+;+;+;+;+;+;+;+;+;+;+;+;+;+;+;+;+;+;+;+;+;+	5578	chr10:88990531-89017059	54.4373	72.6984	35.8867	35.4302	100.338	105.823	69.4235	73.6603	68.4622	0.317427	0.103545	3.06559	0.00217244	0.358783
243	ENSG00000183496.6	MEX3B	mex-3 RNA binding family member B [Source:HGNC Symbol;Acc:HGNC:25297]	chr15;chr15;chr15	82041778;82041787;82045450	82044613;82046119;82046018	-;-;-	4342	chr15:82041778-82046119	725.831	700.244	726.706	756.606	606.696	598.241	596.161	606.546	664.629	-0.231605	0.0755274	-3.0665	0.0021658	0.358783
244	ENSG00000137193.14	PIM1	Pim-1 proto-oncogene, serine/threonine kinase [Source:HGNC Symbol;Acc:HGNC:8986]	chr6;chr6;chr6;chr6;chr6;chr6;chr6;chr6;chr6;chr6;chr6;chr6	37170152;37170773;37170981;37171125;37172468;37172494;37172996;37172996;37172996;37173934;37173934;37173934	37170657;37170879;37171031;37171491;37172794;37172612;37173172;37173172;37173172;37174247;37174312;37175428	+;+;+;+;+;+;+;+;+;+;+;+	3030	chr6:37170152-37175428	1608.69	1728.05	1725.93	2156.67	1374.4	1513.95	1517.4	1407.6	1629.09	-0.251391	0.0820424	-3.06416	0.00218283	0.359022
245	ENSG00000177873.14	ZNF619	zinc finger protein 619 [Source:HGNC Symbol;Acc:HGNC:26910]	chr3;chr3;chr3;chr3;chr3;chr3;chr3;chr3;chr3;chr3;chr3;chr3;chr3;chr3;chr3;chr3;chr3;chr3;chr3;chr3;chr3;chr3;chr3;chr3;chr3;chr3;chr3;chr3;chr3;chr3;chr3;chr3;chr3;chr3;chr3;chr3;chr3;chr3;chr3;chr3;chr3;chr3;chr3;chr3;chr3;chr3;chr3;chr3;chr3;chr3	40477113;40477113;40477113;40477122;40477142;40477142;40477142;40477184;40477770;40477918;40477918;40477918;40477918;40477918;40477918;40477918;40477918;40477980;40481863;40481863;40481863;40481863;40481863;40481863;40481863;40481863;40482200;40482230;40482230;40482588;40482588;40482588;40482588;40482588;40482588;40482588;40482588;40482588;40483653;40483653;40483674;40486806;40486806;40486806;404…	40477357;40477357;40477357;40477357;40477357;40477357;40477357;40477357;40478003;40478003;40478003;40478003;40478003;40478003;40478003;40478003;40478003;40478003;40482016;40482016;40482016;40482016;40482128;40482016;40482016;40482016;40482349;40482349;40482349;40482704;40482704;40482704;40482704;40482704;40482704;40482704;40482704;40482704;40483723;40483723;40483723;40488259;40488259;40488433;404…	+;+;+;+;+;+;+;+;+;+;+;+;+;+;+;+;+;+;+;+;+;+;+;+;+;+;+;+;+;+;+;+;+;+;+;+;+;+;+;+;+;+;+;+;+;+;+;+;+;+	5331	chr3:40477113-40491053	351.749	335.081	326.345	370.303	323.182	247.489	230.31	242.849	303.413	-0.292194	0.0954808	-3.06024	0.00221159	0.362268
246	ENSG00000159403.18	C1R	complement C1r [Source:HGNC Symbol;Acc:HGNC:1246]	chr12;chr12;chr12;chr12;chr12;chr12;chr12;chr12;chr12;chr12;chr12;chr12;chr12;chr12;chr12;chr12;chr12;chr12;chr12;chr12;chr12;chr12;chr12;chr12;chr12;chr12;chr12;chr12;chr12;chr12;chr12;chr12;chr12;chr12;chr12;chr12;chr12;chr12;chr12;chr12;chr12;chr12;chr12;chr12;chr12;chr12;chr12;chr12;chr12;chr12;chr12;chr12;chr12;chr12;chr12;chr12;chr12;chr12;chr12;chr12;chr12;chr12;chr12;chr12;chr12;chr12;chr…	7080214;7080219;7080419;7080421;7080421;7080481;7080741;7082032;7082032;7082032;7082032;7082032;7082032;7082032;7085861;7085861;7085861;7085861;7085861;7085861;7086379;7086379;7086379;7086379;7086379;7086379;7086379;7088610;7088610;7088610;7088610;7088610;7088610;7088839;7088839;7088839;7088839;7088839;7088839;7089293;7089293;7089293;7089293;7089358;7089465;7089587;7089587;7089587;7089587;7089587…	7081301;7081301;7081301;7081301;7081301;7081301;7081301;7082106;7082106;7082106;7082106;7082106;7082106;7082106;7086016;7086016;7086016;7086016;7086016;7086016;7086457;7086457;7086457;7086457;7087844;7086457;7086457;7088731;7088731;7088731;7088731;7088731;7088731;7088986;7088848;7088986;7088986;7088986;7089489;7089489;7089489;7089489;7089489;7089489;7089489;7089733;7089820;7089733;7089733;7089733…	-;-;-;-;-;-;-;-;-;-;-;-;-;-;-;-;-;-;-;-;-;-;-;-;-;-;-;-;-;-;-;-;-;-;-;-;-;-;-;-;-;-;-;-;-;-;-;-;-;-;-;-;-;-;-;-;-;-;-;-;-;-;-;-;-;-;-;-;-;-;-;-;-;-;-;-;-;-;-;-;-;-;-;-;-;-;-;-;-;-;-;-;-	5803	chr12:7080214-7092540	349.655	392.738	316.252	360.017	290.514	292.72	266.675	246.302	314.359	-0.279314	0.0913473	-3.05771	0.00223032	0.36385
247	ENSG00000240694.9	PNMA2	PNMA family member 2 [Source:HGNC Symbol;Acc:HGNC:9159]	chr8;chr8;chr8;chr8;chr8;chr8;chr8;chr8;chr8;chr8;chr8;chr8;chr8;chr8;chr8;chr8;chr8;chr8;chr8;chr8;chr8;chr8;chr8;chr8;chr8	26504701;26508813;26508859;26508865;26508889;26508961;26509012;26509172;26509548;26509548;26509548;26509548;26509548;26509548;26509601;26511649;26511649;26512828;26512935;26513816;26513816;26513816;26513816;26513816;26513816	26509243;26509243;26509243;26509243;26509243;26509243;26509243;26509677;26509677;26509672;26509677;26509677;26509672;26509677;26509677;26511770;26511770;26512967;26513015;26513872;26513872;26514092;26513900;26513883;26513872	-;-;-;-;-;-;-;-;-;-;-;-;-;-;-;-;-;-;-;-;-;-;-;-;-	5564	chr8:26504701-26514092	343.374	494.683	347.652	457.164	312.682	349.045	299.733	291.188	361.94	-0.282299	0.0924366	-3.05398	0.00225828	0.36692
248	ENSG00000124839.13	RAB17	RAB17, member RAS oncogene family [Source:HGNC Symbol;Acc:HGNC:16523]	chr2;chr2;chr2;chr2;chr2;chr2;chr2;chr2;chr2;chr2;chr2;chr2;chr2;chr2;chr2;chr2;chr2;chr2;chr2;chr2;chr2;chr2;chr2;chr2;chr2;chr2;chr2;chr2;chr2;chr2;chr2;chr2;chr2;chr2;chr2;chr2;chr2;chr2;chr2;chr2;chr2;chr2;chr2;chr2	237574322;237574326;237574326;237574327;237574355;237574690;237574738;237575387;237575387;237575387;237575387;237575387;237575387;237575458;237576584;237577257;237577257;237577257;237577257;237577257;237577257;237577257;237578004;237578004;237578004;237578004;237578004;237585403;237585998;237585998;237585998;237586042;237586064;237586064;237586146;237590467;237590467;237590467;237590467;237590467…	237575128;237575128;237575128;237574586;237575128;237575128;237575128;237575884;237575480;237575480;237575480;237575480;237575480;237575480;237576690;237577382;237577382;237577382;237577382;237577382;237579570;237577382;237578155;237578155;237578155;237578155;237578155;237585564;237586157;237586157;237586157;237586157;237586157;237586099;237586157;237590731;237590734;237590780;237590715;237590660…	-;-;-;-;-;-;-;-;-;-;-;-;-;-;-;-;-;-;-;-;-;-;-;-;-;-;-;-;-;-;-;-;-;-;-;-;-;-;-;-;-;-;-;-	4761	chr2:237574322-237601614	2184.47	2223.57	2597.3	2080.1	2111.77	1891.16	1702.53	1369.62	2020.06	-0.275226	0.0901903	-3.05162	0.00227614	0.36833
249	ENSG00000133612.19	AGAP3	ArfGAP with GTPase domain, ankyrin repeat and PH domain 3 [Source:HGNC Symbol;Acc:HGNC:16923]	chr7;chr7;chr7;chr7;chr7;chr7;chr7;chr7;chr7;chr7;chr7;chr7;chr7;chr7;chr7;chr7;chr7;chr7;chr7;chr7;chr7;chr7;chr7;chr7;chr7;chr7;chr7;chr7;chr7;chr7;chr7;chr7;chr7;chr7;chr7;chr7;chr7;chr7;chr7;chr7;chr7;chr7;chr7;chr7;chr7;chr7;chr7;chr7;chr7;chr7;chr7;chr7;chr7;chr7;chr7;chr7;chr7;chr7;chr7;chr7;chr7;chr7;chr7;chr7;chr7;chr7;chr7;chr7;chr7;chr7;chr7;chr7;chr7;chr7;chr7;chr7;chr7;chr7;chr7;chr7…	151085831;151085867;151086475;151086742;151086742;151086742;151086895;151087067;151089712;151090493;151112184;151114678;151116307;151116793;151116793;151116793;151116793;151116793;151116793;151116793;151116793;151116793;151116793;151116793;151117095;151117095;151117095;151117095;151117095;151117095;151117095;151117095;151117095;151117095;151117095;151117371;151117371;151117371;151117371;151117371…	151086060;151086009;151087072;151086786;151087072;151087072;151087072;151087204;151090165;151090547;151112244;151115641;151116650;151116851;151116851;151116851;151116851;151116851;151116851;151116851;151116851;151116851;151116851;151116851;151117182;151117182;151117182;151117182;151117182;151117182;151117182;151117182;151117182;151117182;151117182;151117456;151117456;151117456;151117456;151117456…	+;+;+;+;+;+;+;+;+;+;+;+;+;+;+;+;+;+;+;+;+;+;+;+;+;+;+;+;+;+;+;+;+;+;+;+;+;+;+;+;+;+;+;+;+;+;+;+;+;+;+;+;+;+;+;+;+;+;+;+;+;+;+;+;+;+;+;+;+;+;+;+;+;+;+;+;+;+;+;+;+;+;+;+;+;+;+;+;+;+;+;+;+;+;+;+;+;+;+;+;+;+;+;+;+;+;+;+;+;+;+;+;+;+;+;+;+;+;+;+;+;+;+;+;+;+;+;+;+;+;+;+;+;+;+;+;+;+;+;+;+;+;+;+;+;+;+;+;+;+;+;+;+;+;+;+;+;+;+;+	11299	chr7:151085831-151144436	1174.59	1301.05	1411.92	1369.21	1830.59	1566.86	1571.4	1507.73	1466.67	0.247289	0.081071	3.05027	0.00228634	0.368496
250	ENSG00000154553.16	PDLIM3	PDZ and LIM domain 3 [Source:HGNC Symbol;Acc:HGNC:20767]	chr4;chr4;chr4;chr4;chr4;chr4;chr4;chr4;chr4;chr4;chr4;chr4;chr4;chr4;chr4;chr4;chr4;chr4;chr4;chr4;chr4;chr4;chr4;chr4;chr4;chr4;chr4;chr4;chr4;chr4;chr4;chr4;chr4;chr4;chr4;chr4;chr4;chr4;chr4;chr4;chr4;chr4;chr4;chr4;chr4;chr4;chr4;chr4;chr4;chr4;chr4;chr4;chr4;chr4;chr4;chr4;chr4;chr4;chr4;chr4;chr4;chr4;chr4;chr4;chr4;chr4;chr4;chr4;chr4;chr4;chr4	185500660;185500660;185501697;185501751;185501878;185502090;185502256;185502294;185504475;185504475;185504475;185504475;185504475;185504475;185504475;185504475;185504545;185506522;185506522;185506522;185506522;185506522;185506522;185506522;185506522;185506522;185508299;185508299;185508301;185512094;185513557;185513557;185514146;185514270;185514270;185514270;185514270;185514270;185514315;185514703…	185502483;185502483;185502483;185502483;185502483;185502483;185502483;185502483;185504586;185504586;185504586;185504586;185504586;185504586;185504586;185504586;185504586;185506652;185506652;185506652;185507087;185506652;185506652;185506652;185506652;185506652;185508562;185508562;185508562;185514337;185514337;185517717;185514337;185514337;185514337;185514337;185514337;185514337;185514890;185514890…	-;-;-;-;-;-;-;-;-;-;-;-;-;-;-;-;-;-;-;-;-;-;-;-;-;-;-;-;-;-;-;-;-;-;-;-;-;-;-;-;-;-;-;-;-;-;-;-;-;-;-;-;-;-;-;-;-;-;-;-;-;-;-;-;-;-;-;-;-;-;-	9012	chr4:185500660-185535507	227.52	241.492	243.357	246.869	152.841	214.206	166.396	187.603	210.036	-0.291574	0.0957023	-3.04667	0.00231388	0.370192
251	ENSG00000277011.1	AC148477.4	novel transcript	chr12	132282814	132284606	+	1793	chr12:132282814-132284606	43.9686	28.4109	57.1944	43.4306	91.0044	46.9376	98.0745	50.6414	57.4578	0.320386	0.105166	3.04649	0.00231531	0.370192
252	ENSG00000197905.9	TEAD4	TEA domain transcription factor 4 [Source:HGNC Symbol;Acc:HGNC:11717]	chr12;chr12;chr12;chr12;chr12;chr12;chr12;chr12;chr12;chr12;chr12;chr12;chr12;chr12;chr12;chr12;chr12;chr12;chr12;chr12;chr12;chr12;chr12;chr12;chr12;chr12;chr12;chr12;chr12;chr12;chr12;chr12;chr12;chr12;chr12;chr12;chr12;chr12;chr12;chr12;chr12;chr12;chr12;chr12;chr12;chr12;chr12;chr12;chr12;chr12;chr12;chr12;chr12;chr12;chr12;chr12;chr12;chr12;chr12;chr12;chr12;chr12	2959330;2959397;2959406;2959407;2959796;2959917;2959944;2959948;2959948;2959948;2959948;2994738;2994738;2994738;2994738;2994738;2994738;3011004;3011004;3011004;3011004;3011044;3012170;3012170;3012170;3012170;3012170;3012170;3017063;3017398;3017398;3017398;3017398;3018545;3018545;3018545;3018545;3018545;3018545;3019115;3019115;3019115;3019115;3019115;3020634;3020634;3020634;3020634;3020634;3021844…	2959481;2959481;2959481;2959481;2960040;2960040;2960040;2960196;2960353;2960040;2960040;2994992;2994992;2994983;2994833;2994992;2994992;3011068;3011068;3011068;3011068;3011068;3012232;3012232;3012232;3012232;3012232;3012232;3017095;3017526;3017526;3017526;3017526;3018588;3018588;3018588;3018588;3018588;3018588;3019170;3019170;3019170;3019170;3019170;3020773;3020759;3020773;3020773;3020773;3021920…	+;+;+;+;+;+;+;+;+;+;+;+;+;+;+;+;+;+;+;+;+;+;+;+;+;+;+;+;+;+;+;+;+;+;+;+;+;+;+;+;+;+;+;+;+;+;+;+;+;+;+;+;+;+;+;+;+;+;+;+;+;+	2275	chr12:2959330-3040676	1778.29	1850.05	1758.45	1747.51	1361.57	1717.06	1366.43	1167.06	1593.3	-0.268267	0.0881379	-3.04371	0.00233677	0.37214
253	ENSG00000114279.13	FGF12	fibroblast growth factor 12 [Source:HGNC Symbol;Acc:HGNC:3668]	chr3;chr3;chr3;chr3;chr3;chr3;chr3;chr3;chr3;chr3;chr3;chr3;chr3;chr3;chr3;chr3;chr3;chr3;chr3;chr3;chr3;chr3;chr3;chr3;chr3;chr3;chr3;chr3;chr3;chr3;chr3;chr3;chr3;chr3;chr3;chr3;chr3;chr3;chr3	192139395;192142509;192143599;192143978;192143988;192144060;192170458;192170458;192170458;192170458;192170458;192170458;192170564;192268651;192335361;192335361;192335361;192335361;192335361;192335361;192360428;192360428;192360428;192360428;192360428;192408025;192672966;192726882;192727181;192727181;192727181;192727181;192727181;192727484;192727484;192727484;192727484;192727484;192767704	192144127;192144127;192144127;192144127;192144127;192144127;192170656;192170656;192170656;192170656;192170656;192170656;192170656;192268749;192335464;192335464;192335464;192335464;192335464;192335464;192360538;192360538;192360538;192360538;192360538;192409049;192673270;192727323;192727323;192727525;192727323;192727323;192727323;192727587;192727587;192727541;192727500;192727599;192767764	-;-;-;-;-;-;-;-;-;-;-;-;-;-;-;-;-;-;-;-;-;-;-;-;-;-;-;-;-;-;-;-;-;-;-;-;-;-;-	7355	chr3:192139395-192767764	362.218	359.314	403.725	490.308	473.69	513.754	511.31	584.678	462.375	0.278257	0.0915125	3.04064	0.00236074	0.372997
254	ENSG00000155886.11	SLC24A2	solute carrier family 24 member 2 [Source:HGNC Symbol;Acc:HGNC:10976]	chr9;chr9;chr9;chr9;chr9;chr9;chr9;chr9;chr9;chr9;chr9;chr9;chr9;chr9;chr9;chr9;chr9;chr9;chr9	19507452;19515980;19520894;19520894;19528049;19528049;19550137;19550137;19573351;19573351;19576924;19576924;19597229;19619584;19619584;19622261;19622261;19785937;19785937	19516402;19516402;19521060;19521060;19528138;19528138;19550268;19550268;19573469;19573469;19577022;19577022;19597279;19619692;19619692;19622299;19622299;19786928;19786928	-;-;-;-;-;-;-;-;-;-;-;-;-;-;-;-;-;-;-	10749	chr9:19507452-19786928	330.812	350.122	392.511	390.875	259.013	296.134	272.184	311.905	325.444	-0.273772	0.0900293	-3.04092	0.00235856	0.372997
255	ENSG00000158859.10	ADAMTS4	ADAM metallopeptidase with thrombospondin type 1 motif 4 [Source:HGNC Symbol;Acc:HGNC:220]	chr1;chr1;chr1;chr1;chr1;chr1;chr1;chr1;chr1;chr1;chr1;chr1;chr1	161184302;161192065;161193213;161193640;161193935;161194162;161195465;161195465;161195979;161196171;161196557;161197995;161197995	161191564;161192240;161193388;161193826;161194221;161194221;161195635;161195751;161196880;161196303;161196880;161199053;161199054	-;-;-;-;-;-;-;-;-;-;-;-;-	10338	chr1:161184302-161199054	1082.46	1123.9	1042.96	925.757	891.377	864.505	822.063	847.093	950.015	-0.239309	0.0787709	-3.03803	0.00238127	0.374766
256	ENSG00000006016.11	CRLF1	cytokine receptor like factor 1 [Source:HGNC Symbol;Acc:HGNC:2364]	chr19;chr19;chr19;chr19;chr19;chr19;chr19;chr19;chr19;chr19;chr19;chr19;chr19;chr19;chr19;chr19;chr19;chr19;chr19;chr19	18572220;18583570;18593237;18593237;18594065;18594065;18594247;18594247;18594362;18596622;18596664;18596892;18596892;18598432;18598432;18598772;18599565;18599700;18606542;18607375	18573007;18583612;18593579;18593579;18594107;18594134;18594434;18594435;18594434;18596790;18596790;18597049;18597049;18598593;18598601;18598901;18599846;18599846;18606799;18607741	-;-;-;-;-;-;-;-;-;-;-;-;-;-;-;-;-;-;-;-	2967	chr19:18572220-18607741	235.895	253.191	188.405	126.863	143.507	151.907	116.808	108.189	165.596	-0.321035	0.105768	-3.03527	0.0024032	0.376739
257	ENSG00000197471.12	SPN	sialophorin [Source:HGNC Symbol;Acc:HGNC:11249]	chr16;chr16;chr16;chr16;chr16;chr16;chr16;chr16;chr16;chr16;chr16;chr16	29662979;29663219;29663219;29663247;29663255;29663695;29663695;29663695;29663695;29663695;29668442;29670473	29663080;29663316;29663316;29663316;29663316;29665081;29670876;29664793;29665527;29670490;29670518;29670876	+;+;+;+;+;+;+;+;+;+;+;+	7382	chr16:29662979-29670876	187.739	171.301	143.547	142.864	102.672	144.226	100.278	85.1697	134.725	-0.318242	0.10519	-3.02539	0.0024831	0.38775
258	ENSG00000188042.8	ARL4C	ADP ribosylation factor like GTPase 4C [Source:HGNC Symbol;Acc:HGNC:698]	chr2;chr2;chr2	234493041;234493041;234496012	234497053;234495836;234497081	-;-;-	4041	chr2:234493041-234497081	963.122	1056.21	1111.37	1058.33	1352.23	1144.42	1316.84	1271.79	1159.29	0.234358	0.0775818	3.02079	0.0025212	0.392174
259	ENSG00000136305.11	CIDEB	cell death inducing DFFA like effector b [Source:HGNC Symbol;Acc:HGNC:1977]	chr14;chr14;chr14;chr14;chr14;chr14;chr14;chr14;chr14;chr14;chr14;chr14;chr14;chr14;chr14;chr14;chr14;chr14;chr14;chr14;chr14;chr14;chr14;chr14;chr14;chr14	24305096;24305187;24305187;24305606;24305947;24305947;24305947;24306374;24306374;24306374;24306374;24307371;24307371;24307371;24307818;24307818;24307818;24308479;24308479;24310087;24310407;24310649;24310649;24310649;24310799;24311228	24305765;24305765;24305765;24305765;24306137;24306137;24306137;24306461;24306523;24306523;24306523;24307515;24307515;24307515;24307920;24307920;24308263;24308830;24308830;24310548;24310548;24310718;24311422;24311395;24311147;24311430	-;-;-;-;-;-;-;-;-;-;-;-;-;-;-;-;-;-;-;-;-;-;-;-;-;-	3198	chr14:24305096-24311430	57.229	52.6437	58.3159	72.0033	50.1691	32.4296	30.8549	14.9622	46.076	-0.302467	0.100231	-3.0177	0.00254703	0.393262
260	ENSG00000283662.1	AC138904.3	novel transcript	chr16;chr16	28258686;28290310	28259502;28292173	+;+	2681	chr16:28258686-28292173	46.0624	39.2738	41.494	32.0015	53.6693	68.2729	80.4431	60.9999	52.7771	0.316782	0.104997	3.01705	0.00255249	0.393262
261	ENSG00000275371.1	AC012645.4	novel transcript, antisense to GDPD3	chr16	30110895	30111955	+	1061	chr16:30110895-30111955	71.1873	41.7807	60.5588	42.2877	47.8357	23.0421	23.1412	27.6226	42.182	-0.308369	0.102229	-3.01644	0.0025576	0.393262
262	ENSG00000182168.15	UNC5C	unc-5 netrin receptor C [Source:HGNC Symbol;Acc:HGNC:12569]	chr4;chr4;chr4;chr4;chr4;chr4;chr4;chr4;chr4;chr4;chr4;chr4;chr4;chr4;chr4;chr4;chr4;chr4;chr4;chr4;chr4;chr4;chr4;chr4;chr4;chr4;chr4;chr4;chr4;chr4;chr4;chr4;chr4;chr4;chr4;chr4;chr4;chr4;chr4;chr4;chr4;chr4;chr4;chr4;chr4;chr4;chr4;chr4;chr4;chr4;chr4;chr4;chr4;chr4;chr4;chr4;chr4;chr4;chr4;chr4;chr4;chr4	95162504;95162504;95170154;95170154;95182897;95182897;95185047;95185047;95185155;95202731;95202731;95202731;95206628;95206628;95206628;95216043;95216124;95216124;95216124;95218969;95218969;95218969;95218969;95219985;95219985;95219985;95219985;95222210;95222210;95242429;95242429;95242429;95242429;95244977;95244977;95244977;95244977;95247946;95250487;95250487;95250487;95250487;95250487;95278259;952…	95169399;95169399;95170332;95170332;95183061;95183061;95185196;95185196;95185196;95202964;95202964;95202964;95206796;95206796;95206796;95216211;95216211;95216211;95216211;95219313;95219313;95219313;95219313;95220176;95220176;95220176;95220176;95222266;95222266;95242593;95242593;95242593;95242593;95245144;95245144;95245144;95245144;95248616;95250667;95250667;95250667;95250667;95250667;95278362;952…	-;-;-;-;-;-;-;-;-;-;-;-;-;-;-;-;-;-;-;-;-;-;-;-;-;-;-;-;-;-;-;-;-;-;-;-;-;-;-;-;-;-;-;-;-;-;-;-;-;-;-;-;-;-;-;-;-;-;-;-;-;-	10685	chr4:95162504-95549206	39.0832	48.4656	58.3159	51.431	74.6703	61.4456	99.1765	84.0187	64.5758	0.316714	0.105351	3.00628	0.00264465	0.405095
263	ENSG00000049192.15	ADAMTS6	ADAM metallopeptidase with thrombospondin type 1 motif 6 [Source:HGNC Symbol;Acc:HGNC:222]	chr5;chr5;chr5;chr5;chr5;chr5;chr5;chr5;chr5;chr5;chr5;chr5;chr5;chr5;chr5;chr5;chr5;chr5;chr5;chr5;chr5;chr5;chr5;chr5;chr5;chr5;chr5;chr5;chr5;chr5;chr5;chr5;chr5;chr5;chr5;chr5;chr5;chr5;chr5;chr5;chr5;chr5;chr5;chr5;chr5;chr5;chr5;chr5;chr5;chr5;chr5;chr5;chr5;chr5;chr5;chr5;chr5;chr5;chr5;chr5;chr5;chr5;chr5;chr5;chr5;chr5;chr5;chr5;chr5;chr5;chr5;chr5;chr5;chr5;chr5;chr5;chr5;chr5;chr5;chr5…	65148738;65148739;65151528;65170617;65170617;65170617;65172832;65172832;65172832;65172940;65188016;65188016;65188016;65188016;65197022;65197022;65197022;65197022;65198531;65214038;65214398;65214645;65214794;65214794;65215324;65215324;65215324;65215324;65224320;65224320;65224320;65224320;65224924;65224924;65224924;65224924;65226086;65226086;65226086;65226086;65242104;65242104;65242104;65242104;652…	65151945;65151945;65151945;65170773;65170773;65170773;65173008;65173008;65173008;65173008;65188220;65188220;65188220;65188220;65197151;65197151;65197151;65197151;65198765;65214183;65214932;65214932;65214932;65214932;65215487;65215487;65215487;65215487;65224400;65224400;65224400;65224400;65225047;65225047;65225047;65225047;65226219;65226219;65226219;65226219;65242206;65242206;65242206;65242206;652…	-;-;-;-;-;-;-;-;-;-;-;-;-;-;-;-;-;-;-;-;-;-;-;-;-;-;-;-;-;-;-;-;-;-;-;-;-;-;-;-;-;-;-;-;-;-;-;-;-;-;-;-;-;-;-;-;-;-;-;-;-;-;-;-;-;-;-;-;-;-;-;-;-;-;-;-;-;-;-;-;-;-;-;-;-;-;-;-;-;-;-;-;-;-;-;-;-;-;-;-;-;-;-;-;-;-;-	8565	chr5:65148738-65481920	381.759	398.588	384.661	369.16	467.856	440.36	469.435	589.282	437.638	0.270429	0.0900452	3.00326	0.00267101	0.407578
264	ENSG00000100604.13	CHGA	chromogranin A [Source:HGNC Symbol;Acc:HGNC:1929]	chr14;chr14;chr14;chr14;chr14;chr14;chr14;chr14;chr14;chr14;chr14;chr14;chr14;chr14;chr14;chr14;chr14;chr14;chr14;chr14;chr14;chr14;chr14;chr14;chr14;chr14;chr14;chr14;chr14;chr14	92923150;92923157;92923176;92923363;92924199;92924199;92924199;92926101;92926605;92926605;92926605;92927550;92927550;92927550;92927550;92927550;92929717;92929717;92929717;92929717;92931250;92931250;92931250;92931677;92932138;92932370;92932370;92932370;92934801;92934801	92923405;92923405;92923405;92923405;92924245;92924245;92924245;92926698;92926698;92926698;92926698;92927589;92927618;92927618;92927618;92927618;92929815;92929815;92929815;92929815;92931702;92931681;92931702;92931702;92932268;92933255;92932851;92932851;92935253;92935285	+;+;+;+;+;+;+;+;+;+;+;+;+;+;+;+;+;+;+;+;+;+;+;+;+;+;+;+;+;+	3024	chr14:92923150-92935285	3596.35	3527.96	3346.43	2092.67	7609.37	5781.86	4736.23	3927.01	4327.24	0.308591	0.102843	3.0006	0.00269449	0.409603
265	ENSG00000144730.18	IL17RD	interleukin 17 receptor D [Source:HGNC Symbol;Acc:HGNC:17616]	chr3;chr3;chr3;chr3;chr3;chr3;chr3;chr3;chr3;chr3;chr3;chr3;chr3;chr3;chr3;chr3;chr3;chr3;chr3;chr3;chr3;chr3;chr3;chr3;chr3;chr3;chr3;chr3;chr3;chr3;chr3;chr3;chr3;chr3;chr3;chr3;chr3;chr3;chr3;chr3;chr3;chr3;chr3;chr3;chr3;chr3;chr3;chr3;chr3;chr3;chr3;chr3;chr3;chr3;chr3;chr3;chr3;chr3;chr3;chr3;chr3;chr3;chr3;chr3;chr3;chr3;chr3;chr3;chr3;chr3;chr3;chr3;chr3;chr3;chr3;chr3;chr3	57089982;57094250;57096178;57096181;57097473;57097596;57097596;57097596;57097596;57101179;57101179;57101179;57101179;57101179;57102479;57102479;57102479;57102479;57102479;57103091;57103091;57103091;57103091;57103091;57104342;57104342;57104342;57104342;57104342;57105857;57105857;57105857;57105857;57105857;57105952;57106110;57106110;57106110;57106110;57106110;57106110;57109537;57109537;57109537;571…	57096505;57096505;57096505;57096505;57098538;57098538;57098538;57098538;57098538;57101363;57101363;57101363;57101363;57101363;57102589;57102589;57102589;57102589;57102589;57103145;57103145;57103145;57103145;57103145;57104407;57104407;57104407;57104407;57104407;57106008;57106008;57106008;57106008;57106008;57106008;57106154;57106154;57106154;57106154;57106154;57106154;57109657;57109657;57109657;571…	-;-;-;-;-;-;-;-;-;-;-;-;-;-;-;-;-;-;-;-;-;-;-;-;-;-;-;-;-;-;-;-;-;-;-;-;-;-;-;-;-;-;-;-;-;-;-;-;-;-;-;-;-;-;-;-;-;-;-;-;-;-;-;-;-;-;-;-;-;-;-;-;-;-;-;-;-	9561	chr3:57089982-57170306	6575.05	7303.26	7713.4	8343.24	8112.23	8892.55	9595.87	9764.59	8287.52	0.235312	0.0784915	2.99793	0.0027182	0.410101
266	ENSG00000106366.9	SERPINE1	serpin family E member 1 [Source:HGNC Symbol;Acc:HGNC:8583]	chr7;chr7;chr7;chr7;chr7;chr7;chr7;chr7;chr7	101127104;101128393;101130421;101131875;101133695;101135494;101135715;101137001;101137405	101127244;101128664;101130654;101132069;101133893;101135594;101135801;101137084;101139247	+;+;+;+;+;+;+;+;+	3156	chr7:101127104-101139247	83.0518	73.534	90.8382	68.5746	40.8353	64.0058	51.7921	32.2264	63.1073	-0.314547	0.104909	-2.99829	0.00271503	0.410101
267	ENSG00000118231.5	CRYGD	crystallin gamma D [Source:HGNC Symbol;Acc:HGNC:2411]	chr2;chr2;chr2	208121607;208124112;208124465	208121945;208124354;208124524	-;-;-	642	chr2:208121607-208124524	39.0832	36.767	48.2227	43.4306	28.0014	16.2148	30.8549	13.8113	32.0482	-0.297355	0.0993795	-2.99211	0.00277054	0.416432
268	ENSG00000089558.9	KCNH4	potassium voltage-gated channel subfamily H member 4 [Source:HGNC Symbol;Acc:HGNC:6253]	chr17;chr17;chr17;chr17;chr17;chr17;chr17;chr17;chr17;chr17;chr17;chr17;chr17;chr17;chr17;chr17;chr17;chr17;chr17;chr17;chr17;chr17;chr17;chr17;chr17;chr17;chr17;chr17;chr17;chr17;chr17;chr17;chr17;chr17	42156891;42156891;42159731;42159735;42162248;42162248;42163228;42163228;42163606;42163606;42164130;42164130;42165449;42165449;42166297;42166297;42169477;42169477;42170107;42170107;42171788;42171788;42175579;42175579;42176054;42176054;42178100;42178100;42178331;42178331;42178793;42178793;42180870;42180870	42157118;42157118;42160435;42160435;42162321;42162321;42163334;42163334;42163958;42163958;42164168;42164168;42165693;42165693;42166546;42166546;42169676;42169676;42170301;42170301;42171995;42171995;42175736;42175736;42176297;42176297;42178227;42178227;42178477;42178477;42179026;42179026;42181142;42181081	-;-;-;-;-;-;-;-;-;-;-;-;-;-;-;-;-;-;-;-;-;-;-;-;-;-;-;-;-;-;-;-;-;-	3788	chr17:42156891-42181142	48.854	37.6026	33.6438	36.5731	17.5008	29.016	18.7333	8.05659	28.7475	-0.279221	0.0933563	-2.99091	0.00278144	0.416511
269	ENSG00000140416.23	TPM1	tropomyosin 1 [Source:HGNC Symbol;Acc:HGNC:12010]	chr15;chr15;chr15;chr15;chr15;chr15;chr15;chr15;chr15;chr15;chr15;chr15;chr15;chr15;chr15;chr15;chr15;chr15;chr15;chr15;chr15;chr15;chr15;chr15;chr15;chr15;chr15;chr15;chr15;chr15;chr15;chr15;chr15;chr15;chr15;chr15;chr15;chr15;chr15;chr15;chr15;chr15;chr15;chr15;chr15;chr15;chr15;chr15;chr15;chr15;chr15;chr15;chr15;chr15;chr15;chr15;chr15;chr15;chr15;chr15;chr15;chr15;chr15;chr15;chr15;chr15;chr…	63042632;63042648;63042684;63042685;63042687;63042747;63042747;63042751;63042751;63042755;63042758;63042758;63042770;63042777;63042830;63043469;63043706;63043706;63043706;63043706;63043706;63043967;63044027;63044027;63044027;63044027;63044027;63044027;63044027;63044027;63044027;63044141;63048169;63048439;63048471;63048487;63048489;63048493;63048500;63048537;63048562;63048576;63048813;63048826;630…	63042943;63042943;63043831;63042943;63042943;63042943;63042943;63042943;63042943;63042943;63042943;63042943;63042943;63042943;63042943;63043831;63043831;63043831;63043831;63044152;63043831;63044152;63044152;63044152;63044152;63044152;63047726;63044152;63044152;63044152;63044152;63044152;63048264;63048707;63048707;63048707;63048707;63048707;63048707;63048707;63048707;63048707;63048920;63049517;630…	+;+;+;+;+;+;+;+;+;+;+;+;+;+;+;+;+;+;+;+;+;+;+;+;+;+;+;+;+;+;+;+;+;+;+;+;+;+;+;+;+;+;+;+;+;+;+;+;+;+;+;+;+;+;+;+;+;+;+;+;+;+;+;+;+;+;+;+;+;+;+;+;+;+;+;+;+;+;+;+;+;+;+;+;+;+;+;+;+;+;+;+;+;+;+;+;+;+;+;+;+;+;+;+;+;+;+;+;+;+;+;+;+;+;+;+;+;+;+;+;+;+;+;+;+;+;+;+;+;+;+;+;+;+;+;+;+;+;+;+;+;+;+;+;+;+;+;+;+;+;+;+;+;+;+;+;+;+;+;+;+;+;+;+;+;+;+;+;+;+;+;+;+;+;+;+;+;+;+;+;+;+;+;+;+;+;+;+;+;+;+;+;+;+;+;+;+;+;+;+…	13765	chr15:63042632-63071915	3433.74	3374.21	3781.56	3688.17	3208.49	2994.62	3011.66	2952.16	3305.58	-0.203437	0.0680454	-2.98973	0.00279226	0.416575
270	ENSG00000186493.13	C5orf38	chromosome 5 open reading frame 38 [Source:HGNC Symbol;Acc:HGNC:24226]	chr5;chr5;chr5;chr5;chr5;chr5;chr5;chr5;chr5;chr5;chr5;chr5;chr5;chr5;chr5;chr5;chr5;chr5;chr5;chr5;chr5;chr5;chr5;chr5;chr5;chr5;chr5;chr5	2752131;2752148;2752148;2752228;2752228;2752228;2752246;2752265;2752622;2752622;2752622;2752622;2752622;2752680;2752680;2753285;2753285;2753285;2753285;2753285;2753285;2755029;2755029;2755029;2755029;2755029;2755029;2755029	2752464;2752464;2752464;2752464;2752464;2752464;2752464;2752464;2752754;2752754;2752754;2752754;2752754;2752754;2752754;2754373;2753370;2753370;2753355;2753355;2753355;2755376;2755081;2755081;2755081;2755397;2755397;2755081	+;+;+;+;+;+;+;+;+;+;+;+;+;+;+;+;+;+;+;+;+;+;+;+;+;+;+;+	1925	chr5:2752131-2755397	67.6977	52.6437	42.6155	29.7157	37.3351	26.4557	16.5294	16.1132	36.1382	-0.286458	0.0958971	-2.98714	0.00281603	0.418283
271	ENSG00000204967.12	PCDHA4	protocadherin alpha 4 [Source:HGNC Symbol;Acc:HGNC:8670]	chr5;chr5;chr5;chr5;chr5;chr5;chr5;chr5;chr5;chr5;chr5;chr5;chr5;chr5	140806929;140807037;140807068;140807074;140807081;140807208;140817231;140978949;140978949;140982475;140982475;141009627;141009627;141010166	140806945;140817593;140809572;140809572;140809572;140809518;140817546;140979007;140979007;140982563;140982563;141009728;141012347;141011579	+;+;+;+;+;+;+;+;+;+;+;+;+;+	13443	chr5:140806929-141012347	198.208	194.698	190.648	193.152	249.679	250.903	243.533	257.811	222.329	0.273913	0.091726	2.98621	0.00282455	0.418283
272	ENSG00000241852.10	C8orf58	chromosome 8 open reading frame 58 [Source:HGNC Symbol;Acc:HGNC:32233]	chr8;chr8;chr8;chr8;chr8;chr8;chr8;chr8;chr8;chr8;chr8;chr8;chr8;chr8;chr8;chr8;chr8;chr8;chr8;chr8;chr8;chr8;chr8;chr8;chr8;chr8;chr8;chr8;chr8;chr8;chr8;chr8;chr8;chr8	22599599;22599601;22599601;22599825;22600882;22600882;22600882;22600882;22600931;22601712;22601712;22601712;22601712;22601796;22601972;22601972;22601972;22601972;22601972;22602003;22602200;22602200;22602200;22602200;22602200;22602537;22602537;22602537;22602561;22603195;22603195;22603195;22603195;22603291	22599760;22599760;22599760;22600451;22601207;22601357;22601357;22601357;22601357;22601852;22601852;22601852;22601852;22601852;22602312;22602080;22602080;22602080;22602080;22602080;22602928;22602312;22602312;22602312;22602312;22602586;22602643;22602643;22602643;22603288;22604150;22604133;22604142;22604147	+;+;+;+;+;+;+;+;+;+;+;+;+;+;+;+;+;+;+;+;+;+;+;+;+;+;+;+;+;+;+;+;+;+	3319	chr8:22599599-22604150	230.312	238.986	239.992	210.295	201.843	183.483	139.949	146.17	198.879	-0.29891	0.100161	-2.98431	0.0028422	0.418634
273	ENSG00000170921.15	TANC2	tetratricopeptide repeat, ankyrin repeat and coiled-coil containing 2 [Source:HGNC Symbol;Acc:HGNC:30212]	chr17;chr17;chr17;chr17;chr17;chr17;chr17;chr17;chr17;chr17;chr17;chr17;chr17;chr17;chr17;chr17;chr17;chr17;chr17;chr17;chr17;chr17;chr17;chr17;chr17;chr17;chr17;chr17;chr17;chr17;chr17;chr17;chr17;chr17;chr17;chr17;chr17;chr17;chr17;chr17;chr17;chr17;chr17;chr17;chr17;chr17;chr17;chr17;chr17;chr17;chr17;chr17;chr17;chr17;chr17;chr17;chr17;chr17;chr17;chr17;chr17;chr17;chr17;chr17;chr17;chr17;chr…	63009556;63009560;63073943;63073943;63073945;63073959;63099175;63099175;63099175;63099175;63148228;63151270;63193991;63193991;63193991;63193991;63193994;63200771;63200771;63200771;63237814;63237814;63237814;63267748;63267748;63267748;63314388;63314388;63314388;63318957;63318957;63318957;63340101;63340101;63340101;63351250;63351250;63351250;63354783;63354783;63354783;63355055;63379718;63379718;633…	63009626;63009626;63074014;63074014;63074014;63074014;63099357;63099357;63099246;63099246;63155226;63151380;63194082;63194082;63194139;63194139;63194139;63200957;63200957;63200957;63238077;63238077;63238077;63267873;63267873;63267873;63314669;63314669;63314669;63319090;63319090;63319090;63340332;63340332;63340332;63351416;63351416;63351416;63355390;63355390;63355390;63355390;63379826;63379826;633…	+;+;+;+;+;+;+;+;+;+;+;+;+;+;+;+;+;+;+;+;+;+;+;+;+;+;+;+;+;+;+;+;+;+;+;+;+;+;+;+;+;+;+;+;+;+;+;+;+;+;+;+;+;+;+;+;+;+;+;+;+;+;+;+;+;+;+;+;+;+;+;+;+;+;+;+;+;+;+;+;+;+;+;+;+;+;+;+;+;+;+	22866	chr17:63009556-63427699	883.56	996.887	1007.07	924.614	977.714	1247.69	1191.22	1292.51	1065.16	0.246184	0.0825094	2.98371	0.00284778	0.418634
274	ENSG00000147872.10	PLIN2	perilipin 2 [Source:HGNC Symbol;Acc:HGNC:248]	chr9;chr9;chr9;chr9;chr9;chr9;chr9;chr9;chr9;chr9;chr9;chr9;chr9;chr9;chr9;chr9;chr9;chr9;chr9;chr9;chr9;chr9;chr9;chr9;chr9;chr9;chr9;chr9;chr9;chr9;chr9;chr9;chr9	19108375;19115761;19116359;19118321;19118321;19119650;19120880;19121100;19123235;19123313;19123565;19123565;19123565;19125506;19125633;19126114;19126114;19126114;19126114;19126397;19126397;19126397;19126397;19126397;19127419;19127419;19127419;19127419;19127419;19129737;19131215;19149110;19149110	19108747;19116649;19116649;19118455;19118446;19119831;19121165;19121165;19123476;19123647;19123647;19123647;19123647;19126448;19126309;19126309;19126309;19126309;19126309;19126448;19126448;19126448;19126448;19126448;19127490;19127475;19127490;19127476;19127492;19131271;19131271;19149290;19149278	-;-;-;-;-;-;-;-;-;-;-;-;-;-;-;-;-;-;-;-;-;-;-;-;-;-;-;-;-;-;-;-;-	5011	chr9:19108375-19149290	827.727	966.805	943.147	997.76	1051.22	1242.57	1128.41	1086.49	1030.52	0.230896	0.0774938	2.97953	0.00288686	0.420514
275	ENSG00000165025.15	SYK	spleen associated tyrosine kinase [Source:HGNC Symbol;Acc:HGNC:11491]	chr9;chr9;chr9;chr9;chr9;chr9;chr9;chr9;chr9;chr9;chr9;chr9;chr9;chr9;chr9;chr9;chr9;chr9;chr9;chr9;chr9;chr9;chr9;chr9;chr9;chr9;chr9;chr9;chr9;chr9;chr9;chr9;chr9;chr9;chr9;chr9;chr9;chr9;chr9;chr9;chr9;chr9;chr9;chr9;chr9;chr9;chr9;chr9;chr9;chr9;chr9;chr9;chr9;chr9;chr9;chr9	90801787;90801819;90801927;90801962;90827488;90843858;90843858;90843858;90843858;90843858;90845434;90845434;90845434;90845434;90862206;90862206;90862206;90862206;90864589;90864589;90864589;90864589;90865048;90865048;90865048;90865048;90867131;90867131;90874204;90874204;90874204;90874204;90874672;90874672;90874672;90874672;90877571;90877571;90877571;90877571;90878764;90878764;90878764;90878764;908…	90801893;90801893;90802005;90802039;90827579;90844246;90844315;90844315;90844315;90844315;90845594;90845594;90845594;90845594;90862344;90862344;90862344;90862344;90864667;90864667;90864667;90864667;90865097;90865097;90865097;90865097;90867199;90867199;90874291;90874291;90874291;90874291;90874849;90874849;90874849;90874849;90877780;90877780;90877780;90877780;90878953;90878953;90878953;90878953;908…	+;+;+;+;+;+;+;+;+;+;+;+;+;+;+;+;+;+;+;+;+;+;+;+;+;+;+;+;+;+;+;+;+;+;+;+;+;+;+;+;+;+;+;+;+;+;+;+;+;+;+;+;+;+;+;+	5210	chr9:90801787-90898549	177.968	187.177	167.097	161.15	143.507	128.865	120.114	117.396	150.409	-0.297448	0.0998019	-2.98038	0.0028789	0.420514
276	ENSG00000166535.20	A2ML1	alpha-2-macroglobulin like 1 [Source:HGNC Symbol;Acc:HGNC:23336]	chr12;chr12;chr12;chr12;chr12;chr12;chr12;chr12;chr12;chr12;chr12;chr12;chr12;chr12;chr12;chr12;chr12;chr12;chr12;chr12;chr12;chr12;chr12;chr12;chr12;chr12;chr12;chr12;chr12;chr12;chr12;chr12;chr12;chr12;chr12;chr12;chr12;chr12;chr12;chr12;chr12;chr12;chr12;chr12;chr12;chr12;chr12;chr12;chr12;chr12;chr12;chr12;chr12;chr12;chr12;chr12;chr12;chr12;chr12;chr12;chr12;chr12;chr12;chr12;chr12;chr12;chr…	8822621;8823182;8823513;8823720;8823720;8829727;8829727;8834662;8834662;8835507;8836255;8837440;8838336;8839113;8841369;8843134;8843236;8844954;8845004;8845281;8845283;8845442;8845442;8845442;8845442;8845442;8846077;8846077;8846077;8846077;8846077;8846077;8847549;8847549;8847549;8847549;8847549;8848720;8848720;8848720;8848720;8848720;8849669;8849669;8849669;8850160;8850160;8850160;8851784;8851784…	8822713;8823365;8823582;8823882;8823882;8829779;8829779;8834935;8834682;8835666;8836339;8837566;8838450;8839222;8841536;8843361;8843361;8845306;8845174;8845311;8845502;8845502;8845502;8845502;8845502;8845502;8846222;8846222;8846222;8846124;8846222;8846222;8847698;8847698;8847698;8847698;8847698;8848795;8848901;8848914;8848914;8848914;8849759;8849759;8849759;8850274;8850274;8850274;8852012;8852012…	+;+;+;+;+;+;+;+;+;+;+;+;+;+;+;+;+;+;+;+;+;+;+;+;+;+;+;+;+;+;+;+;+;+;+;+;+;+;+;+;+;+;+;+;+;+;+;+;+;+;+;+;+;+;+;+;+;+;+;+;+;+;+;+;+;+;+;+;+;+;+;+;+;+;+;+;+;+;+;+;+;+;+;+;+;+;+;+;+;+;+;+;+;+;+;+;+;+;+;+;+;+;+;+;+;+;+;+;+;+;+;+	7156	chr12:8822621-8887001	389.436	438.697	349.895	440.02	332.516	336.244	307.447	295.792	361.256	-0.265177	0.0890489	-2.97788	0.00290248	0.420514
277	ENSG00000105219.10	CCNP	cyclin P [Source:HGNC Symbol;Acc:HGNC:25805]	chr19;chr19;chr19;chr19;chr19;chr19;chr19;chr19;chr19;chr19;chr19;chr19;chr19;chr19;chr19;chr19;chr19;chr19;chr19;chr19;chr19;chr19	40222208;40222208;40222214;40222215;40223048;40223152;40223152;40223388;40223388;40223388;40223388;40223388;40224488;40224488;40224488;40224488;40224722;40224722;40224722;40226375;40226375;40226375	40223303;40222472;40222472;40223303;40223303;40223303;40223303;40223642;40223546;40223546;40223564;40223546;40224643;40224643;40224643;40224643;40224937;40224811;40224811;40226657;40226697;40226689	-;-;-;-;-;-;-;-;-;-;-;-;-;-;-;-;-;-;-;-;-;-	2046	chr19:40222208-40226697	20.9374	20.8903	33.6438	19.4295	36.1684	50.3513	38.5686	50.6414	33.8288	0.296989	0.0997125	2.97846	0.00289702	0.420514
278	ENSG00000198795.11	ZNF521	zinc finger protein 521 [Source:HGNC Symbol;Acc:HGNC:24605]	chr18;chr18;chr18;chr18;chr18;chr18;chr18;chr18;chr18;chr18;chr18;chr18;chr18;chr18;chr18;chr18;chr18;chr18;chr18;chr18;chr18;chr18;chr18;chr18;chr18;chr18;chr18;chr18;chr18;chr18;chr18;chr18;chr18;chr18;chr18;chr18;chr18;chr18;chr18;chr18;chr18;chr18;chr18;chr18;chr18;chr18;chr18;chr18;chr18;chr18;chr18;chr18;chr18;chr18;chr18;chr18;chr18;chr18;chr18;chr18;chr18;chr18;chr18;chr18;chr18	25061924;25062425;25062451;25062593;25089465;25089465;25089465;25089465;25091950;25091950;25091950;25091950;25136718;25195160;25195160;25195160;25195160;25195160;25224036;25224345;25224345;25224345;25224345;25224345;25227203;25227244;25227388;25227486;25227587;25227607;25227620;25231471;25273470;25301940;25315524;25322008;25322008;25322008;25322008;25322008;25322008;25322008;25322008;25322008;253…	25062741;25062741;25062741;25062741;25089580;25089580;25089580;25089580;25092081;25092081;25092081;25092081;25136739;25195244;25195244;25195244;25195244;25195244;25224115;25224789;25227697;25227697;25227697;25227697;25227697;25227697;25227697;25227697;25227697;25227697;25227697;25231530;25273595;25302034;25315788;25322187;25322335;25322187;25322187;25322187;25322187;25322187;25322187;25322187;253…	-;-;-;-;-;-;-;-;-;-;-;-;-;-;-;-;-;-;-;-;-;-;-;-;-;-;-;-;-;-;-;-;-;-;-;-;-;-;-;-;-;-;-;-;-;-;-;-;-;-;-;-;-;-;-;-;-;-;-;-;-;-;-;-;-	6225	chr18:25061924-25352190	734.904	740.354	703.155	765.75	834.207	879.867	856.223	948.376	807.854	0.219539	0.0739529	2.96863	0.00299126	0.431818
279	ENSG00000163293.12	NIPAL1	NIPA like domain containing 1 [Source:HGNC Symbol;Acc:HGNC:27194]	chr4;chr4;chr4;chr4;chr4;chr4;chr4;chr4;chr4;chr4;chr4;chr4;chr4;chr4;chr4;chr4;chr4;chr4;chr4;chr4;chr4;chr4;chr4;chr4;chr4	47914142;47914227;47959024;48016772;48016772;48016810;48025068;48025068;48025068;48025068;48025127;48030120;48030120;48030120;48030120;48032993;48032993;48034881;48034881;48034881;48035562;48035562;48035562;48037279;48038701	47914704;47914704;47959141;48016885;48016851;48016885;48025334;48025334;48025194;48025334;48025334;48030176;48030176;48030176;48030176;48033083;48033083;48035041;48035041;48035041;48035884;48040173;48035613;48037341;48038860	+;+;+;+;+;+;+;+;+;+;+;+;+;+;+;+;+;+;+;+;+;+;+;+;+	5983	chr4:47914142-48040173	291.03	297.478	338.681	350.873	397.853	360.139	441.886	445.414	365.419	0.273108	0.0922255	2.96131	0.00306332	0.440635
280	ENSG00000164292.13	RHOBTB3	Rho related BTB domain containing 3 [Source:HGNC Symbol;Acc:HGNC:18757]	chr5;chr5;chr5;chr5;chr5;chr5;chr5;chr5;chr5;chr5;chr5;chr5;chr5;chr5;chr5;chr5;chr5;chr5;chr5;chr5;chr5;chr5;chr5;chr5;chr5;chr5;chr5;chr5;chr5;chr5;chr5;chr5;chr5;chr5;chr5;chr5;chr5;chr5;chr5;chr5;chr5;chr5;chr5;chr5;chr5;chr5;chr5;chr5;chr5;chr5;chr5;chr5;chr5;chr5;chr5;chr5;chr5;chr5;chr5;chr5;chr5;chr5	95713522;95713522;95717535;95717535;95717633;95730872;95731146;95731336;95731725;95731859;95731859;95731859;95731859;95731859;95731859;95731956;95736889;95736889;95736889;95736889;95736889;95736939;95748333;95748333;95748333;95748333;95748333;95752239;95752239;95752239;95755396;95755396;95755396;95763508;95763508;95767755;95768046;95768046;95768140;95780007;95780252;95780252;95780252;95783582;957…	95713711;95713590;95717765;95717765;95717765;95730896;95731684;95731684;95732084;95732084;95732751;95732084;95732084;95732084;95732012;95732084;95737011;95737075;95737075;95736922;95737075;95737075;95748487;95748487;95748487;95748441;95748487;95752287;95752350;95752350;95755761;95755761;95756093;95763542;95763620;95767890;95768166;95768166;95768166;95780425;95780425;95780425;95780425;95783963;957…	+;+;+;+;+;+;+;+;+;+;+;+;+;+;+;+;+;+;+;+;+;+;+;+;+;+;+;+;+;+;+;+;+;+;+;+;+;+;+;+;+;+;+;+;+;+;+;+;+;+;+;+;+;+;+;+;+;+;+;+;+;+	8827	chr5:95713522-95824383	463.415	451.231	448.584	470.879	557.694	526.555	544.369	652.584	514.414	0.25009	0.0845397	2.95826	0.00309386	0.44186
281	ENSG00000106538.10	RARRES2	retinoic acid receptor responder 2 [Source:HGNC Symbol;Acc:HGNC:9868]	chr7;chr7;chr7;chr7;chr7;chr7;chr7;chr7;chr7;chr7;chr7;chr7;chr7;chr7;chr7;chr7;chr7;chr7;chr7;chr7;chr7;chr7;chr7;chr7;chr7	150338317;150338329;150338337;150338358;150338615;150338615;150338615;150338625;150338986;150338986;150338986;150338986;150338986;150340100;150340100;150340100;150340100;150340100;150340436;150340436;150340436;150340436;150341578;150341578;150341610	150338439;150338439;150338439;150338439;150338741;150338741;150338741;150338741;150339081;150339081;150339081;150339081;150339081;150340204;150340204;150340204;150340204;150341660;150340629;150340629;150341643;150340629;150341629;150341662;150341660	-;-;-;-;-;-;-;-;-;-;-;-;-;-;-;-;-;-;-;-;-;-;-;-;-	1909	chr7:150338317-150341662	3204.13	3774.47	4220.05	4257.34	4610.89	4492.36	5023.84	4961.71	4318.1	0.246917	0.0834487	2.95891	0.00308733	0.44186
282	ENSG00000233393.1	AP000688.2	novel transcript	chr21;chr21	36104881;36107598	36105123;36109690	+;+	2336	chr21:36104881-36109690	228.218	201.383	275.879	144.007	186.676	157.881	133.337	97.83	178.151	-0.30988	0.104986	-2.95163	0.00316104	0.449853
283	ENSG00000123572.17	NRK	Nik related kinase [Source:HGNC Symbol;Acc:HGNC:25391]	chrX;chrX;chrX;chrX;chrX;chrX;chrX;chrX;chrX;chrX;chrX;chrX;chrX;chrX;chrX;chrX;chrX;chrX;chrX;chrX;chrX;chrX;chrX;chrX;chrX;chrX;chrX;chrX;chrX;chrX;chrX;chrX;chrX;chrX;chrX;chrX;chrX;chrX;chrX;chrX;chrX;chrX;chrX;chrX;chrX;chrX;chrX;chrX;chrX;chrX;chrX;chrX;chrX;chrX;chrX;chrX;chrX;chrX;chrX;chrX;chrX;chrX;chrX	105822539;105822553;105822581;105831054;105831054;105831054;105880199;105880199;105880199;105881708;105881708;105881708;105888294;105888294;105888294;105893832;105893832;105893832;105895238;105895433;105895433;105898584;105898584;105900618;105900618;105905265;105905265;105906414;105906414;105907177;105908240;105908727;105908727;105912648;105912648;105915730;105915730;105917578;105917578;105921964…	105822902;105822902;105822902;105831119;105831119;105831119;105880255;105880255;105880255;105881779;105881779;105881779;105888419;105888419;105888419;105893942;105893942;105893942;105895363;105895523;105895523;105898714;105898714;105900672;105900672;105905343;105905343;105906589;105906589;105908303;105908303;105909882;105909882;105912755;105912755;105915797;105915797;105917672;105917672;105922061…	+;+;+;+;+;+;+;+;+;+;+;+;+;+;+;+;+;+;+;+;+;+;+;+;+;+;+;+;+;+;+;+;+;+;+;+;+;+;+;+;+;+;+;+;+;+;+;+;+;+;+;+;+;+;+;+;+;+;+;+;+;+;+	9577	chrX:105822539-105958610	263.812	296.643	279.243	347.445	172.675	229.568	225.902	272.773	261.008	-0.282547	0.0957947	-2.9495	0.00318284	0.451356
284	ENSG00000168918.14	INPP5D	inositol polyphosphate-5-phosphatase D [Source:HGNC Symbol;Acc:HGNC:6079]	chr2;chr2;chr2;chr2;chr2;chr2;chr2;chr2;chr2;chr2;chr2;chr2;chr2;chr2;chr2;chr2;chr2;chr2;chr2;chr2;chr2;chr2;chr2;chr2;chr2;chr2;chr2;chr2;chr2;chr2;chr2;chr2;chr2;chr2;chr2;chr2;chr2;chr2;chr2;chr2;chr2;chr2;chr2;chr2;chr2;chr2;chr2;chr2;chr2;chr2;chr2;chr2;chr2;chr2;chr2;chr2;chr2;chr2;chr2;chr2;chr2;chr2;chr2;chr2;chr2;chr2;chr2;chr2;chr2;chr2;chr2;chr2;chr2;chr2;chr2;chr2;chr2;chr2;chr2;chr2…	233059967;233060342;233060366;233076262;233079335;233079335;233079335;233079335;233120602;233122107;233122107;233122107;233122107;233122107;233122216;233125745;233125745;233125745;233125748;233125748;233125748;233130508;233130508;233130508;233130508;233130508;233139842;233139842;233139842;233146162;233146162;233146367;233146367;233147471;233147471;233158313;233158313;233161724;233161724;233161724…	233060612;233060612;233060612;233076419;233079398;233079398;233079398;233079398;233120705;233122257;233122257;233122257;233122257;233122257;233122257;233125919;233125919;233125919;233125919;233125805;233125919;233130859;233130648;233130648;233130648;233130648;233141608;233139929;233139929;233146242;233146242;233146438;233146438;233147594;233147594;233158419;233158419;233161826;233161826;233161826…	+;+;+;+;+;+;+;+;+;+;+;+;+;+;+;+;+;+;+;+;+;+;+;+;+;+;+;+;+;+;+;+;+;+;+;+;+;+;+;+;+;+;+;+;+;+;+;+;+;+;+;+;+;+;+;+;+;+;+;+;+;+;+;+;+;+;+;+;+;+;+;+;+;+;+;+;+;+;+;+;+;+;+;+;+;+;+;+;+;+;+;+;+;+;+;+;+;+;+;+;+;+;+;+;+;+;+;+;+;+;+;+;+;+;+	8681	chr2:233059967-233207903	247.062	273.246	293.822	244.583	336.016	395.129	362.545	291.188	305.449	0.280876	0.0953508	2.94571	0.00322214	0.453856
285	ENSG00000156049.7	GNA14	G protein subunit alpha 14 [Source:HGNC Symbol;Acc:HGNC:4382]	chr9;chr9;chr9;chr9;chr9;chr9;chr9;chr9;chr9;chr9;chr9	77423079;77424128;77425562;77425562;77428907;77428907;77431321;77431321;77434368;77529069;77647670	77424169;77424169;77425715;77425715;77429036;77429036;77431688;77431449;77434522;77529253;77648322	-;-;-;-;-;-;-;-;-;-;-	2736	chr9:77423079-77648322	255.437	173.808	188.405	410.305	632.364	407.93	582.937	479.943	391.391	0.278136	0.0944235	2.94562	0.00322309	0.453856
286	ENSG00000166736.11	HTR3A	5-hydroxytryptamine receptor 3A [Source:HGNC Symbol;Acc:HGNC:5297]	chr11;chr11;chr11;chr11;chr11;chr11;chr11;chr11;chr11;chr11;chr11;chr11;chr11;chr11;chr11;chr11;chr11;chr11;chr11;chr11;chr11;chr11;chr11;chr11;chr11;chr11;chr11;chr11;chr11;chr11;chr11;chr11;chr11;chr11;chr11;chr11;chr11;chr11;chr11;chr11;chr11;chr11;chr11;chr11;chr11;chr11;chr11;chr11;chr11;chr11;chr11;chr11;chr11;chr11;chr11;chr11	113974881;113975075;113975075;113975188;113975286;113977500;113977771;113977771;113977771;113977771;113977771;113977771;113979233;113979233;113979233;113979233;113979233;113979233;113981036;113981203;113981203;113981203;113981203;113981203;113981203;113983120;113983120;113983120;113983120;113983120;113983120;113983120;113986015;113986015;113986015;113986015;113986015;113986015;113986518;113986518…	113975392;113975392;113975392;113975392;113975392;113977576;113977922;113977922;113977922;113977922;113977922;113977922;113979277;113979277;113979277;113979277;113979277;113979277;113981312;113981312;113981312;113981312;113981312;113981312;113981312;113983289;113983289;113983289;113983289;113983289;113983289;113983289;113986175;113986175;113986175;113986175;113986175;113986175;113986728;113986728…	+;+;+;+;+;+;+;+;+;+;+;+;+;+;+;+;+;+;+;+;+;+;+;+;+;+;+;+;+;+;+;+;+;+;+;+;+;+;+;+;+;+;+;+;+;+;+;+;+;+;+;+;+;+;+;+	2772	chr11:113974881-113990313	475.28	469.615	432.883	339.444	304.515	395.983	294.224	249.754	370.212	-0.297848	0.101311	-2.93992	0.00328293	0.460667
287	ENSG00000054793.14	ATP9A	ATPase phospholipid transporting 9A (putative) [Source:HGNC Symbol;Acc:HGNC:13540]	chr20;chr20;chr20;chr20;chr20;chr20;chr20;chr20;chr20;chr20;chr20;chr20;chr20;chr20;chr20;chr20;chr20;chr20;chr20;chr20;chr20;chr20;chr20;chr20;chr20;chr20;chr20;chr20;chr20;chr20;chr20;chr20;chr20;chr20;chr20;chr20;chr20;chr20;chr20;chr20;chr20;chr20;chr20;chr20;chr20;chr20;chr20;chr20;chr20;chr20;chr20;chr20;chr20;chr20	51596514;51596514;51604817;51604817;51607527;51607527;51608518;51608518;51610101;51610101;51613677;51613677;51617490;51617490;51618662;51618662;51618954;51618954;51622074;51622074;51625192;51625192;51627600;51627600;51628980;51628980;51639343;51639343;51656938;51656938;51669997;51669997;51671115;51671115;51674153;51674153;51676132;51676132;51689064;51690739;51694008;51696093;51697424;51712966;517…	51601347;51601347;51605020;51605020;51607584;51607584;51608626;51608626;51610165;51610165;51613832;51613832;51617554;51617554;51618806;51618806;51619043;51619043;51622172;51622172;51625362;51625362;51627683;51627683;51629072;51629072;51639504;51639504;51657150;51657150;51670109;51670109;51671257;51671257;51674313;51674313;51676208;51676208;51689139;51690819;51694102;51696144;51697482;51713074;517…	-;-;-;-;-;-;-;-;-;-;-;-;-;-;-;-;-;-;-;-;-;-;-;-;-;-;-;-;-;-;-;-;-;-;-;-;-;-;-;-;-;-;-;-;-;-;-;-;-;-;-;-;-;-	8073	chr20:51596514-51768390	1208.09	1076.27	1119.22	1037.76	1442.07	1235.74	1285.99	1327.04	1216.52	0.216067	0.0735867	2.93623	0.00332233	0.46457
288	ENSG00000139219.19	COL2A1	collagen type II alpha 1 chain [Source:HGNC Symbol;Acc:HGNC:2200]	chr12;chr12;chr12;chr12;chr12;chr12;chr12;chr12;chr12;chr12;chr12;chr12;chr12;chr12;chr12;chr12;chr12;chr12;chr12;chr12;chr12;chr12;chr12;chr12;chr12;chr12;chr12;chr12;chr12;chr12;chr12;chr12;chr12;chr12;chr12;chr12;chr12;chr12;chr12;chr12;chr12;chr12;chr12;chr12;chr12;chr12;chr12;chr12;chr12;chr12;chr12;chr12;chr12;chr12;chr12;chr12;chr12;chr12;chr12;chr12;chr12;chr12;chr12;chr12;chr12;chr12;chr…	47972967;47973201;47973407;47974089;47974089;47974089;47974675;47974675;47974675;47975317;47975317;47975317;47975353;47975963;47975963;47975963;47975963;47976514;47976514;47976514;47976514;47976812;47976812;47976812;47976812;47977102;47977102;47977102;47977102;47977320;47977320;47977320;47977320;47977600;47977600;47977600;47978010;47978010;47978010;47978291;47978291;47978291;47978597;47978597;479…	47973553;47973553;47973553;47974331;47974331;47974331;47974862;47974862;47974862;47975605;47975605;47975605;47975605;47976070;47976070;47976070;47976070;47976567;47976567;47976567;47976567;47976919;47976919;47976919;47976919;47977155;47977155;47977155;47977155;47977445;47977427;47977427;47977427;47977653;47977653;47977653;47978117;47978117;47978117;47978398;47978398;47978398;47978758;47978758;479…	-;-;-;-;-;-;-;-;-;-;-;-;-;-;-;-;-;-;-;-;-;-;-;-;-;-;-;-;-;-;-;-;-;-;-;-;-;-;-;-;-;-;-;-;-;-;-;-;-;-;-;-;-;-;-;-;-;-;-;-;-;-;-;-;-;-;-;-;-;-;-;-;-;-;-;-;-;-;-;-;-;-;-;-;-;-;-;-;-;-;-;-;-;-;-;-;-;-;-;-;-;-;-;-;-;-;-;-;-;-;-;-;-;-;-;-;-;-;-;-;-;-;-;-;-;-;-;-;-;-;-;-;-;-;-;-;-;-;-;-;-;-;-;-;-;-;-;-;-;-;-;-;-;-;-;-;-;-;-;-;-;-;-;-;-;-;-;-;-;-;-;-	6662	chr12:47972967-48004554	676.977	636.737	707.641	768.036	632.364	468.523	566.408	553.603	626.286	-0.25792	0.087942	-2.93284	0.00335878	0.464809
289	ENSG00000101493.11	ZNF516	zinc finger protein 516 [Source:HGNC Symbol;Acc:HGNC:28990]	chr18;chr18;chr18;chr18;chr18;chr18;chr18;chr18;chr18;chr18;chr18;chr18;chr18;chr18;chr18;chr18	76357682;76358197;76359296;76361768;76362271;76370528;76371467;76371467;76378855;76378855;76378855;76441245;76442829;76463028;76490681;76495144	76362557;76358608;76359565;76362557;76362557;76370595;76371571;76371571;76378913;76380285;76380303;76443211;76443211;76463141;76490779;76495242	-;-;-;-;-;-;-;-;-;-;-;-;-;-;-;-	8777	chr18:76357682-76495242	2035.82	1933.61	1816.76	1704.08	2762.8	2223.99	2195.11	2040.62	2089.1	0.241587	0.0823535	2.93353	0.00335131	0.464809
290	ENSG00000267041.6	ZNF850	zinc finger protein 850 [Source:HGNC Symbol;Acc:HGNC:27994]	chr19;chr19;chr19;chr19;chr19;chr19;chr19;chr19;chr19;chr19;chr19;chr19;chr19;chr19	36714383;36743478;36743480;36761643;36761643;36762305;36762305;36762305;36762595;36762595;36762595;36772725;36772725;36772725	36714500;36750804;36750804;36761738;36761738;36762431;36762431;36762431;36762675;36762675;36762675;36772807;36772825;36772814	-;-;-;-;-;-;-;-;-;-;-;-;-;-	7850	chr19:36714383-36772825	1339.3	1153.98	1060.9	1140.62	1019.72	996.784	903.608	898.885	1064.22	-0.242618	0.0826899	-2.93407	0.00334552	0.464809
291	ENSG00000197943.10	PLCG2	phospholipase C gamma 2 [Source:HGNC Symbol;Acc:HGNC:9066]	chr16;chr16;chr16;chr16;chr16;chr16;chr16;chr16;chr16;chr16;chr16;chr16;chr16;chr16;chr16;chr16;chr16;chr16;chr16;chr16;chr16;chr16;chr16;chr16;chr16;chr16;chr16;chr16;chr16;chr16;chr16;chr16;chr16;chr16;chr16;chr16;chr16;chr16;chr16;chr16;chr16;chr16;chr16;chr16;chr16;chr16;chr16;chr16;chr16;chr16;chr16;chr16;chr16;chr16;chr16;chr16;chr16;chr16;chr16;chr16;chr16;chr16;chr16;chr16;chr16;chr16;chr…	81739097;81755870;81779291;81779342;81785746;81785943;81785943;81785943;81785990;81798466;81842720;81852050;81854444;81854444;81854444;81854444;81854444;81854444;81854444;81857945;81858263;81858263;81858263;81858263;81858263;81858263;81859116;81859116;81859116;81859116;81859116;81859116;81859116;81859116;81869214;81869214;81869214;81869214;81869214;81869214;81870852;81870852;81870852;81870852;818…	81739385;81755966;81779424;81779424;81786182;81786182;81786182;81786182;81786182;81798982;81842867;81852126;81854587;81854587;81854587;81854587;81854587;81854587;81854587;81858356;81858356;81858356;81858356;81858356;81858356;81858356;81859163;81859269;81859163;81859163;81859163;81859163;81859163;81859163;81869277;81869233;81869298;81869298;81869298;81869298;81870935;81870935;81870935;81870935;818…	+;+;+;+;+;+;+;+;+;+;+;+;+;+;+;+;+;+;+;+;+;+;+;+;+;+;+;+;+;+;+;+;+;+;+;+;+;+;+;+;+;+;+;+;+;+;+;+;+;+;+;+;+;+;+;+;+;+;+;+;+;+;+;+;+;+;+;+;+;+;+;+;+;+;+;+;+;+;+;+;+;+;+;+;+;+;+;+;+;+;+;+;+;+;+;+;+;+;+;+;+;+;+;+;+;+;+;+;+;+;+;+;+;+;+;+;+;+;+;+;+;+;+;+;+;+;+;+;+;+;+;+;+;+;+;+;+;+;+;+;+;+;+;+;+;+;+	13375	chr16:81739097-81962685	618.352	655.121	616.803	483.451	864.542	681.875	757.047	695.169	671.545	0.257868	0.08811	2.92666	0.00342618	0.472507
292	ENSG00000179023.8	KLHDC7A	kelch domain containing 7A [Source:HGNC Symbol;Acc:HGNC:26791]	chr1	18480982	18486126	+	5145	chr1:18480982-18486126	1293.24	1536.69	1484.81	1234.34	1160.89	1245.98	1038.05	911.546	1238.19	-0.264232	0.0905099	-2.91937	0.00350745	0.480413
293	ENSG00000154529.15	CNTNAP3B	contactin associated protein family member 3B [Source:HGNC Symbol;Acc:HGNC:32035]	chr9;chr9;chr9;chr9;chr9;chr9;chr9;chr9;chr9;chr9;chr9;chr9;chr9;chr9;chr9;chr9;chr9;chr9;chr9;chr9;chr9;chr9;chr9;chr9;chr9;chr9;chr9;chr9;chr9;chr9;chr9;chr9;chr9;chr9;chr9;chr9;chr9;chr9;chr9;chr9;chr9;chr9;chr9;chr9;chr9;chr9;chr9;chr9;chr9;chr9;chr9;chr9;chr9;chr9;chr9;chr9;chr9;chr9;chr9;chr9;chr9;chr9;chr9;chr9;chr9;chr9;chr9;chr9;chr9;chr9;chr9;chr9;chr9;chr9;chr9;chr9;chr9;chr9;chr9;chr9…	41890314;41890536;41891887;41893837;41898462;41898462;41898462;41898462;41898472;41898496;41898769;41898769;41898769;41898769;41898769;41898897;41904890;41905098;41905868;41905868;41905868;41905868;41905868;41905868;41905868;41906181;41906181;41906854;41906854;41906854;41906854;41906854;41908557;41908557;41908557;41908557;41908557;41908610;41920070;41920070;41920070;41922677;41922677;41922677;419…	41894110;41894110;41894110;41894110;41898533;41898533;41898533;41898533;41898533;41898533;41898999;41899944;41898999;41898999;41898999;41898999;41905107;41906987;41905955;41906340;41905955;41905955;41905955;41905955;41905955;41906279;41906279;41906983;41906987;41906987;41906987;41906987;41908781;41908570;41908681;41908781;41908781;41908781;41920309;41920309;41920309;41922895;41922895;41922895;419…	-;-;-;-;-;-;-;-;-;-;-;-;-;-;-;-;-;-;-;-;-;-;-;-;-;-;-;-;-;-;-;-;-;-;-;-;-;-;-;-;-;-;-;-;-;-;-;-;-;-;-;-;-;-;-;-;-;-;-;-;-;-;-;-;-;-;-;-;-;-;-;-;-;-;-;-;-;-;-;-;-;-;-;-;-;-;-;-;-;-;-;-;-;-;-;-;-;-;-;-;-;-;-;-;-;-;-;-;-;-;-;-;-;-;-;-;-;-;-;-;-;-;-;-;-;-;-;-;-;-;-;-;-;-;-;-;-;-;-;-;-;-;-;-;-;-;-;-;-;-;-;-;-;-;-;-;-;-;-;-	13220	chr9:41890314-42129510	298.707	275.752	229.899	218.296	463.189	358.433	289.816	311.905	305.75	0.29787	0.102007	2.92009	0.00349933	0.480413
294	ENSG00000162636.16	FAM102B	family with sequence similarity 102 member B [Source:HGNC Symbol;Acc:HGNC:27637]	chr1;chr1;chr1;chr1;chr1;chr1;chr1;chr1;chr1;chr1;chr1;chr1;chr1;chr1;chr1;chr1;chr1;chr1;chr1;chr1;chr1;chr1;chr1;chr1;chr1;chr1	108560089;108560100;108600566;108600566;108606223;108606223;108612178;108612178;108616382;108616382;108624645;108624645;108624665;108628167;108628167;108628395;108628395;108628677;108628677;108628677;108629588;108629588;108629588;108635108;108635108;108644696	108560565;108560565;108600686;108600686;108606252;108606252;108612294;108612294;108616428;108616428;108624748;108624748;108628584;108628262;108628262;108628584;108628584;108628804;108628804;108628804;108629657;108629657;108629657;108639322;108639322;108644900	+;+;+;+;+;+;+;+;+;+;+;+;+;+;+;+;+;+;+;+;+;+;+;+;+;+	9350	chr1:108560089-108644900	786.55	843.97	920.718	1043.48	1043.05	1036.89	1194.53	1214.24	1010.43	0.253627	0.086971	2.91623	0.00354294	0.483623
295	ENSG00000167972.14	ABCA3	ATP binding cassette subfamily A member 3 [Source:HGNC Symbol;Acc:HGNC:33]	chr16;chr16;chr16;chr16;chr16;chr16;chr16;chr16;chr16;chr16;chr16;chr16;chr16;chr16;chr16;chr16;chr16;chr16;chr16;chr16;chr16;chr16;chr16;chr16;chr16;chr16;chr16;chr16;chr16;chr16;chr16;chr16;chr16;chr16;chr16;chr16;chr16;chr16;chr16;chr16;chr16;chr16;chr16;chr16;chr16;chr16;chr16;chr16;chr16;chr16;chr16;chr16;chr16;chr16;chr16;chr16;chr16;chr16;chr16;chr16;chr16;chr16;chr16;chr16;chr16;chr16;chr…	2275881;2275881;2277597;2277597;2277879;2277879;2278288;2278288;2278295;2278943;2278943;2278943;2281027;2281027;2281027;2281381;2281381;2281381;2281393;2283186;2283186;2283186;2283186;2284279;2284279;2284779;2284779;2285442;2285442;2286694;2286694;2288026;2288026;2289048;2289434;2289434;2292140;2292140;2292140;2295590;2295590;2295590;2297329;2297329;2297329;2297766;2297766;2297766;2298386;2298386…	2276805;2276805;2277670;2277670;2278069;2278069;2278458;2278458;2278458;2279130;2279130;2279130;2281221;2281221;2281221;2281509;2281509;2281509;2281505;2283972;2283741;2283358;2283358;2284437;2284437;2284998;2284998;2285646;2285646;2286967;2286967;2288329;2288329;2289620;2289620;2289620;2292238;2292238;2292238;2295740;2295740;2295740;2297539;2297539;2297539;2297921;2297921;2297921;2298540;2298540…	-;-;-;-;-;-;-;-;-;-;-;-;-;-;-;-;-;-;-;-;-;-;-;-;-;-;-;-;-;-;-;-;-;-;-;-;-;-;-;-;-;-;-;-;-;-;-;-;-;-;-;-;-;-;-;-;-;-;-;-;-;-;-;-;-;-;-;-;-;-;-;-;-;-;-;-;-;-;-;-;-;-;-;-;-;-;-;-;-;-;-;-;-;-;-;-;-;-	7804	chr16:2275881-2340746	763.519	806.367	933.054	977.188	1086.22	983.13	1157.06	1101.45	975.998	0.250325	0.0859105	2.91379	0.00357071	0.485762
296	ENSG00000179761.12	PIPOX	pipecolic acid and sarcosine oxidase [Source:HGNC Symbol;Acc:HGNC:17804]	chr17;chr17;chr17;chr17;chr17;chr17;chr17;chr17;chr17;chr17;chr17;chr17;chr17;chr17;chr17;chr17;chr17;chr17;chr17;chr17;chr17;chr17;chr17;chr17;chr17;chr17;chr17;chr17;chr17;chr17;chr17;chr17;chr17;chr17;chr17;chr17;chr17;chr17;chr17;chr17;chr17;chr17;chr17;chr17;chr17;chr17;chr17;chr17;chr17;chr17;chr17;chr17;chr17;chr17;chr17;chr17;chr17;chr17;chr17;chr17;chr17;chr17	28950513;28950620;28950643;28951860;28952439;28953364;28953364;28953364;28953364;29010960;29010960;29040683;29040683;29040683;29043141;29044218;29044251;29044859;29044859;29044859;29044859;29044859;29044859;29044859;29044859;29046640;29051956;29052920;29052920;29052920;29052920;29052920;29052920;29052920;29052920;29052920;29053413;29053413;29053413;29053413;29053413;29053413;29053413;29053413;290…	28950694;28950694;28950694;28952455;28952476;28953408;28953408;28953408;28953408;29011146;29011146;29040790;29040790;29040790;29043339;29044394;29044312;29045007;29045007;29045007;29045007;29045007;29045007;29045007;29045007;29046847;29052011;29053133;29053133;29053133;29053133;29053133;29053133;29053133;29053133;29053133;29053660;29053595;29053592;29053595;29053595;29053446;29053595;29053595;290…	+;+;+;+;+;+;+;+;+;+;+;+;+;+;+;+;+;+;+;+;+;+;+;+;+;+;+;+;+;+;+;+;+;+;+;+;+;+;+;+;+;+;+;+;+;+;+;+;+;+;+;+;+;+;+;+;+;+;+;+;+;+	3814	chr17:28950513-29057216	1233.21	1389.62	1109.12	1060.62	1079.22	959.234	943.278	778.036	1069.04	-0.265531	0.0914008	-2.90513	0.00367104	0.497724
297	ENSG00000106278.12	PTPRZ1	protein tyrosine phosphatase receptor type Z1 [Source:HGNC Symbol;Acc:HGNC:9685]	chr7;chr7;chr7;chr7;chr7;chr7;chr7;chr7;chr7;chr7;chr7;chr7;chr7;chr7;chr7;chr7;chr7;chr7;chr7;chr7;chr7;chr7;chr7;chr7;chr7;chr7;chr7;chr7;chr7;chr7;chr7;chr7;chr7;chr7;chr7;chr7;chr7;chr7;chr7;chr7;chr7;chr7;chr7;chr7;chr7;chr7;chr7;chr7;chr7;chr7;chr7;chr7;chr7;chr7;chr7;chr7;chr7;chr7;chr7;chr7;chr7;chr7;chr7;chr7;chr7;chr7;chr7;chr7;chr7;chr7;chr7;chr7;chr7;chr7;chr7;chr7;chr7;chr7;chr7;chr7…	121873089;121873152;121873161;121873161;121873161;121873161;121873166;121873166;121873182;121873327;121873357;121873361;121873481;121893524;121928156;121928156;121928156;121928156;121928156;121928156;121928156;121928156;121928156;121928156;121928156;121928156;121928156;121966919;121967951;121967951;121967951;121967951;121967951;121967951;121967951;121967951;121967951;121967951;121967951;121967951…	121873557;121873557;121873557;121873557;121873557;121873557;121873557;121873557;121873557;121873557;121873557;121873557;121873557;121893626;121928221;121928221;121928221;121928221;121928221;121928221;121928221;121928221;121928221;121928221;121928221;121928221;121928221;121967023;121968130;121968130;121968130;121968130;121968130;121968130;121968130;121968130;121968130;121968130;121968130;121968130…	+;+;+;+;+;+;+;+;+;+;+;+;+;+;+;+;+;+;+;+;+;+;+;+;+;+;+;+;+;+;+;+;+;+;+;+;+;+;+;+;+;+;+;+;+;+;+;+;+;+;+;+;+;+;+;+;+;+;+;+;+;+;+;+;+;+;+;+;+;+;+;+;+;+;+;+;+;+;+;+;+;+;+;+;+;+;+;+;+;+;+;+;+;+;+;+;+;+;+;+;+;+;+;+;+;+;+;+;+;+;+;+;+;+;+;+;+;+;+;+;+;+;+;+;+;+;+;+;+;+;+;+;+;+;+;+;+;+;+;+;+;+;+;+;+;+;+;+;+;+;+;+;+;+;+;+;+;+;+;+;+;+;+;+;+;+;+;+;+;+;+;+;+;+;+;+;+;+;+;+;+;+;+;+;+;+;+;+;+;+;+;+;+;+;+;+;+;+;+;+…	10137	chr7:121873089-122062036	19049.6	19292.6	18965	18652.3	22630.9	20585.1	21315.2	24143.3	20579.3	0.197049	0.0679984	2.89785	0.00375729	0.505999
298	ENSG00000175352.11	NRIP3	nuclear receptor interacting protein 3 [Source:HGNC Symbol;Acc:HGNC:1167]	chr11;chr11;chr11;chr11;chr11;chr11;chr11;chr11;chr11;chr11;chr11;chr11;chr11;chr11;chr11;chr11;chr11;chr11;chr11;chr11;chr11;chr11	8980576;8982559;8983518;8983579;8983875;8983875;8984072;8984072;8984072;8984072;8985711;8985711;8985771;8987548;8987548;8987548;8988118;8988118;8988118;9003762;9003762;9003762	8983560;8982998;8983969;8983969;8983969;8983969;8984124;8984124;8984103;8984124;8985850;8985756;8985850;8987630;8987630;8987630;8988282;8988261;8988282;9004001;9004049;9004001	-;-;-;-;-;-;-;-;-;-;-;-;-;-;-;-;-;-;-;-;-;-	4123	chr11:8980576-9004049	411.77	385.218	409.333	393.161	514.525	537.649	525.635	417.792	449.385	0.25195	0.0869259	2.89844	0.00375021	0.505999
299	ENSG00000137267.6	TUBB2A	tubulin beta 2A class IIa [Source:HGNC Symbol;Acc:HGNC:12412]	chr6;chr6;chr6;chr6;chr6;chr6;chr6;chr6	3153666;3154579;3155625;3155625;3156044;3156044;3157407;3157407	3154923;3155055;3155735;3155735;3156152;3156152;3157544;3157526	-;-;-;-;-;-;-;-	1748	chr6:3153666-3157544	2167.72	2294.59	2063.49	2142.96	1894.76	1927	1799.5	1529.6	1977.45	-0.230402	0.0795395	-2.8967	0.00377108	0.506158
300	ENSG00000163013.11	FBXO41	F-box protein 41 [Source:HGNC Symbol;Acc:HGNC:29409]	chr2;chr2;chr2;chr2;chr2;chr2;chr2;chr2;chr2;chr2;chr2;chr2;chr2;chr2;chr2;chr2;chr2;chr2;chr2;chr2;chr2;chr2;chr2;chr2;chr2;chr2;chr2;chr2;chr2;chr2;chr2;chr2;chr2;chr2;chr2;chr2;chr2;chr2;chr2;chr2;chr2;chr2;chr2;chr2;chr2	73254682;73254690;73258606;73259181;73259181;73259181;73260389;73260389;73260389;73260740;73260740;73260740;73263213;73263213;73263213;73263678;73263678;73263678;73263938;73263938;73263938;73264278;73264278;73264278;73265282;73265282;73265282;73265483;73265893;73265893;73265893;73265893;73266457;73266457;73266457;73266457;73268726;73268726;73268726;73271197;73272187;73273015;73284154;73284160;732…	73259044;73259044;73259044;73259296;73259296;73259296;73260547;73260547;73260547;73260858;73260858;73260858;73263308;73263308;73263308;73263830;73263830;73263830;73264053;73264053;73264053;73264519;73264519;73264519;73265640;73265640;73265640;73265640;73265966;73265966;73265966;73265966;73266804;73266682;73266682;73266682;73269768;73269768;73269630;73271510;73272302;73273129;73284431;73284431;732…	-;-;-;-;-;-;-;-;-;-;-;-;-;-;-;-;-;-;-;-;-;-;-;-;-;-;-;-;-;-;-;-;-;-;-;-;-;-;-;-;-;-;-;-;-	8011	chr2:73254682-73284431	1464.22	1365.39	1510.61	1459.5	1279.9	1280.97	1203.34	1124.47	1336.05	-0.211213	0.0729505	-2.89529	0.0037881	0.506746
301	ENSG00000226674.11	TEX41	testis expressed 41 [Source:HGNC Symbol;Acc:HGNC:48667]	chr2;chr2;chr2;chr2;chr2;chr2;chr2;chr2;chr2;chr2;chr2;chr2;chr2;chr2;chr2;chr2;chr2;chr2;chr2;chr2;chr2;chr2;chr2;chr2;chr2;chr2;chr2;chr2;chr2;chr2;chr2;chr2;chr2;chr2;chr2;chr2;chr2;chr2;chr2;chr2;chr2;chr2;chr2;chr2;chr2;chr2;chr2;chr2;chr2;chr2;chr2;chr2;chr2;chr2;chr2;chr2;chr2;chr2;chr2;chr2;chr2;chr2;chr2;chr2;chr2;chr2;chr2;chr2;chr2;chr2;chr2;chr2;chr2;chr2;chr2;chr2;chr2;chr2;chr2;chr2…	144666312;144667774;144667937;144667960;144667960;144667960;144667960;144667967;144667967;144667967;144667967;144667967;144667967;144667968;144667968;144667969;144667972;144667973;144667975;144667975;144667976;144667978;144667978;144667978;144667978;144667978;144667978;144667978;144667978;144667978;144667978;144667978;144667978;144667978;144667978;144667978;144667978;144667978;144667978;144667978…	144666456;144668108;144668108;144668108;144668108;144668108;144668108;144668108;144668108;144668108;144668108;144668108;144668108;144668108;144668108;144668108;144668108;144668108;144668108;144668108;144668108;144668108;144668108;144668108;144668108;144668108;144668108;144668108;144668108;144668108;144668108;144668108;144668108;144668108;144668108;144668108;144668108;144668108;144668108;144668108…	+;+;+;+;+;+;+;+;+;+;+;+;+;+;+;+;+;+;+;+;+;+;+;+;+;+;+;+;+;+;+;+;+;+;+;+;+;+;+;+;+;+;+;+;+;+;+;+;+;+;+;+;+;+;+;+;+;+;+;+;+;+;+;+;+;+;+;+;+;+;+;+;+;+;+;+;+;+;+;+;+;+;+;+;+;+;+;+;+;+;+;+;+;+;+;+;+;+;+;+;+;+;+;+;+;+;+;+;+;+;+;+;+;+;+;+;+;+;+;+;+;+;+;+;+;+;+;+;+;+;+;+;+;+;+;+;+;+;+;+;+;+;+;+;+;+;+;+;+;+;+;+;+;+;+;+;+;+;+;+;+;+;+;+;+;+;+;+;+;+;+;+;+;+;+;+;+;+;+;+;+;+;+;+;+;+;+;+;+;+;+;+;+;+;+;+;+;+;+;+…	26790	chr2:144666312-145262988	23.7291	20.0547	8.97167	18.2866	3.50017	9.38752	5.5098	5.75471	11.8993	-0.219919	0.0760139	-2.89314	0.00381413	0.506849
302	ENSG00000147852.16	VLDLR	very low density lipoprotein receptor [Source:HGNC Symbol;Acc:HGNC:12698]	chr9;chr9;chr9;chr9;chr9;chr9;chr9;chr9;chr9;chr9;chr9;chr9;chr9;chr9;chr9;chr9;chr9;chr9;chr9;chr9;chr9;chr9;chr9;chr9;chr9;chr9;chr9;chr9;chr9;chr9;chr9;chr9;chr9;chr9;chr9;chr9;chr9;chr9;chr9;chr9;chr9;chr9;chr9	2621787;2621975;2622100;2635453;2635453;2635453;2639859;2639859;2639859;2641377;2641377;2643160;2643160;2643160;2643628;2643628;2643837;2643837;2644734;2644734;2644957;2644957;2645574;2645574;2646334;2646334;2646338;2647474;2647474;2647474;2648208;2648208;2648669;2648669;2650370;2650370;2651415;2651874;2651874;2652780;2652780;2653833;2653833	2622271;2622271;2622271;2635572;2635572;2635572;2639981;2639981;2639981;2641499;2641499;2643531;2643355;2643531;2643750;2643750;2643959;2643959;2644853;2644853;2645082;2645082;2645745;2645745;2646552;2646552;2646552;2647768;2647592;2647592;2648347;2648347;2648810;2648810;2650516;2650516;2651498;2651954;2651954;2652949;2652949;2654480;2660056	+;+;+;+;+;+;+;+;+;+;+;+;+;+;+;+;+;+;+;+;+;+;+;+;+;+;+;+;+;+;+;+;+;+;+;+;+;+;+;+;+;+;+	9389	chr9:2621787-2660056	833.31	1429.73	1341.27	1849.23	696.534	960.941	1065.6	1145.19	1165.22	-0.297553	0.10282	-2.89393	0.00380455	0.506849
303	ENSG00000177189.14	RPS6KA3	ribosomal protein S6 kinase A3 [Source:HGNC Symbol;Acc:HGNC:10432]	chrX;chrX;chrX;chrX;chrX;chrX;chrX;chrX;chrX;chrX;chrX;chrX;chrX;chrX;chrX;chrX;chrX;chrX;chrX;chrX;chrX;chrX;chrX;chrX;chrX;chrX;chrX;chrX;chrX;chrX;chrX;chrX;chrX;chrX;chrX;chrX;chrX;chrX;chrX;chrX;chrX;chrX;chrX;chrX;chrX;chrX;chrX;chrX;chrX;chrX;chrX;chrX;chrX;chrX;chrX;chrX;chrX;chrX;chrX;chrX;chrX;chrX;chrX;chrX;chrX;chrX;chrX;chrX;chrX;chrX;chrX;chrX;chrX;chrX;chrX;chrX;chrX;chrX;chrX;chrX…	20149911;20153662;20153807;20154590;20154751;20154787;20154796;20154835;20154846;20154932;20154966;20154978;20155257;20155441;20156109;20156109;20156109;20156109;20156109;20156109;20156109;20156109;20156109;20156109;20156109;20156109;20156109;20156109;20161644;20161644;20161644;20161644;20161644;20161644;20161644;20161644;20161644;20161644;20161644;20161644;20161644;20161644;20162964;20162964;201…	20155520;20155520;20155520;20155520;20155520;20155520;20155520;20155520;20155520;20155520;20155520;20155520;20155520;20155520;20156249;20156249;20156249;20156249;20156249;20156249;20156249;20156249;20156249;20156249;20156249;20156249;20156249;20156249;20161761;20161761;20161761;20161761;20161761;20161761;20161761;20161761;20161761;20161761;20161761;20161761;20161761;20161761;20163040;20163040;201…	-;-;-;-;-;-;-;-;-;-;-;-;-;-;-;-;-;-;-;-;-;-;-;-;-;-;-;-;-;-;-;-;-;-;-;-;-;-;-;-;-;-;-;-;-;-;-;-;-;-;-;-;-;-;-;-;-;-;-;-;-;-;-;-;-;-;-;-;-;-;-;-;-;-;-;-;-;-;-;-;-;-;-;-;-;-;-;-;-;-;-;-;-;-;-;-;-;-;-;-;-;-;-;-;-;-;-;-;-;-;-;-;-;-;-;-;-;-;-;-;-;-;-;-;-;-;-;-;-;-;-;-;-;-;-;-;-;-;-;-;-;-;-;-;-;-;-;-;-;-;-;-;-;-;-;-;-;-;-;-;-;-;-;-;-;-;-;-;-;-;-;-;-;-;-;-;-;-;-;-;-;-;-;-;-;-;-;-;-;-;-;-;-;-;-;-;-;-;-;-…	9801	chrX:20149911-20267519	853.549	1012.76	918.475	952.044	1118.89	1011.29	1141.63	1335.09	1042.97	0.242866	0.0840195	2.89059	0.00384517	0.509288
304	ENSG00000189292.16	ALKAL2	ALK and LTK ligand 2 [Source:HGNC Symbol;Acc:HGNC:27683]	chr2;chr2;chr2;chr2;chr2;chr2;chr2;chr2;chr2;chr2;chr2;chr2;chr2;chr2;chr2;chr2;chr2;chr2;chr2;chr2;chr2;chr2;chr2;chr2;chr2;chr2;chr2;chr2;chr2;chr2;chr2;chr2;chr2;chr2;chr2;chr2;chr2;chr2;chr2	279558;279766;279929;279929;279929;279951;283111;283111;283111;283111;283111;283111;283111;285939;286123;286123;286123;286123;286123;286123;286123;286290;286290;286290;286290;286290;286290;286290;286870;287163;287163;287163;287583;287583;287583;287583;287788;288013;288553	280152;280152;280149;280149;280149;280149;283175;283175;283175;283175;283175;283175;283175;286343;286203;286203;286203;286203;286203;286203;286203;286343;286343;286343;286343;286343;286343;286343;286919;287345;287299;287323;287892;287607;287687;287892;287837;288091;288851	-;-;-;-;-;-;-;-;-;-;-;-;-;-;-;-;-;-;-;-;-;-;-;-;-;-;-;-;-;-;-;-;-;-;-;-;-;-;-	1986	chr2:279558-288851	56.5311	48.4656	65.0446	54.8597	32.6683	36.6967	31.9569	34.5282	45.0939	-0.302009	0.104581	-2.8878	0.00387949	0.512144
305	ENSG00000137841.12	PLCB2	phospholipase C beta 2 [Source:HGNC Symbol;Acc:HGNC:9055]	chr15;chr15;chr15;chr15;chr15;chr15;chr15;chr15;chr15;chr15;chr15;chr15;chr15;chr15;chr15;chr15;chr15;chr15;chr15;chr15;chr15;chr15;chr15;chr15;chr15;chr15;chr15;chr15;chr15;chr15;chr15;chr15;chr15;chr15;chr15;chr15;chr15;chr15;chr15;chr15;chr15;chr15;chr15;chr15;chr15;chr15;chr15;chr15;chr15;chr15;chr15;chr15;chr15;chr15;chr15;chr15;chr15;chr15;chr15;chr15;chr15;chr15;chr15;chr15;chr15;chr15;chr…	40278176;40284256;40284439;40287908;40287909;40287909;40287909;40287909;40288139;40288572;40288602;40289066;40289272;40289272;40289272;40289272;40289272;40289272;40289272;40289272;40289272;40290025;40290025;40290025;40290025;40290025;40290025;40290025;40290577;40290577;40290577;40290577;40290577;40290577;40290577;40290577;40290761;40290761;40290761;40290761;40290761;40291018;40291018;40291018;402…	40278344;40284531;40284531;40288918;40288918;40288918;40288918;40288008;40288918;40288642;40288918;40289358;40289358;40289358;40289358;40289358;40289358;40289358;40289292;40289358;40289572;40290082;40290082;40290082;40290082;40290082;40290082;40290082;40290837;40290837;40290672;40290672;40290672;40290672;40290672;40290672;40290837;40290837;40290837;40290837;40290837;40291183;40291183;40291183;402…	-;-;-;-;-;-;-;-;-;-;-;-;-;-;-;-;-;-;-;-;-;-;-;-;-;-;-;-;-;-;-;-;-;-;-;-;-;-;-;-;-;-;-;-;-;-;-;-;-;-;-;-;-;-;-;-;-;-;-;-;-;-;-;-;-;-;-;-;-;-;-;-;-;-;-;-;-;-;-;-;-;-;-;-;-;-;-;-;-;-;-;-;-;-;-;-;-;-;-;-;-;-;-;-;-;-;-;-;-;-;-;-;-;-;-;-;-;-;-;-;-;-;-;-;-;-;-;-;-;-;-;-;-;-;-;-;-;-;-;-;-;-;-;-;-;-;-;-;-;-;-;-;-;-;-;-;-;-;-;-;-;-;-;-;-;-;-;-;-;-	7349	chr15:40278176-40307935	895.424	904.134	777.171	886.898	798.039	659.687	701.949	666.395	786.212	-0.239857	0.0831935	-2.88312	0.00393752	0.5181
306	ENSG00000242516.2	LINC00960	long intergenic non-protein coding RNA 960 [Source:HGNC Symbol;Acc:HGNC:48710]	chr3;chr3;chr3;chr3;chr3;chr3;chr3;chr3;chr3;chr3;chr3;chr3;chr3;chr3;chr3;chr3;chr3;chr3;chr3;chr3;chr3;chr3;chr3;chr3;chr3;chr3;chr3;chr3;chr3;chr3;chr3;chr3;chr3;chr3;chr3;chr3	75672300;75672372;75672391;75672585;75672684;75672684;75672695;75672708;75673194;75673194;75673194;75673194;75673194;75673847;75673847;75673847;75674413;75675764;75675764;75675764;75675764;75675764;75675764;75675764;75675968;75675968;75675968;75675968;75678833;75678833;75678833;75678833;75678833;75678833;75686298;75740593	75672769;75672769;75672769;75672769;75672769;75672769;75672769;75672769;75673238;75673238;75673238;75673238;75673238;75674006;75674006;75674006;75675880;75675880;75675880;75675880;75675880;75675880;75675880;75675880;75676625;75676128;75676128;75676128;75679314;75679314;75679300;75680092;75679300;75679314;75687323;75742048	+;+;+;+;+;+;+;+;+;+;+;+;+;+;+;+;+;+;+;+;+;+;+;+;+;+;+;+;+;+;+;+;+;+;+;+	6543	chr3:75672300-75742048	154.239	172.136	180.555	232.011	155.174	133.132	117.91	113.943	157.388	-0.298291	0.10363	-2.87841	0.00399689	0.520789
307	ENSG00000125414.19	MYH2	myosin heavy chain 2 [Source:HGNC Symbol;Acc:HGNC:7572]	chr17;chr17;chr17;chr17;chr17;chr17;chr17;chr17;chr17;chr17;chr17;chr17;chr17;chr17;chr17;chr17;chr17;chr17;chr17;chr17;chr17;chr17;chr17;chr17;chr17;chr17;chr17;chr17;chr17;chr17;chr17;chr17;chr17;chr17;chr17;chr17;chr17;chr17;chr17;chr17;chr17;chr17;chr17;chr17;chr17;chr17;chr17;chr17;chr17;chr17;chr17;chr17;chr17;chr17;chr17;chr17;chr17;chr17;chr17;chr17;chr17;chr17;chr17;chr17;chr17;chr17;chr…	10521148;10521148;10521156;10521156;10523090;10523090;10523308;10523308;10523496;10523496;10523759;10523759;10524466;10524466;10524757;10524757;10525224;10525224;10525451;10525451;10525693;10525693;10526599;10526599;10526938;10526938;10527748;10527748;10528690;10528690;10529162;10529162;10529336;10529336;10529564;10529564;10529832;10529832;10531633;10531633;10533285;10533285;10533509;10533509;105…	10521432;10521432;10521432;10521432;10523185;10523185;10523412;10523412;10523666;10523666;10523884;10523884;10524669;10524669;10525065;10525065;10525348;10525348;10525616;10525616;10525876;10525876;10526795;10526795;10527056;10527056;10527874;10527874;10529079;10529079;10529252;10529252;10529481;10529481;10529740;10529740;10530074;10530074;10531888;10531888;10533421;10533421;10533632;10533632;105…	-;-;-;-;-;-;-;-;-;-;-;-;-;-;-;-;-;-;-;-;-;-;-;-;-;-;-;-;-;-;-;-;-;-;-;-;-;-;-;-;-;-;-;-;-;-;-;-;-;-;-;-;-;-;-;-;-;-;-;-;-;-;-;-;-;-;-;-;-;-;-;-;-;-;-;-;-;-;-;-;-;-;-;-;-;-;-;-;-;-;-;-;-;-;-;-;-;-;-;-;-;-;-;-;-;-;-;-;-;-;-;-;-;-;-;-;-;-;-;-;-;-;-;-;-;-;-	6366	chr17:10521148-10549700	60.0207	50.9724	54.9515	70.8604	38.5019	38.4035	37.4667	28.7735	47.4938	-0.30081	0.104505	-2.87842	0.00399675	0.520789
308	ENSG00000244486.9	SCARF2	scavenger receptor class F member 2 [Source:HGNC Symbol;Acc:HGNC:19869]	chr22;chr22;chr22;chr22;chr22;chr22;chr22;chr22;chr22;chr22;chr22;chr22;chr22;chr22;chr22;chr22;chr22;chr22;chr22;chr22;chr22;chr22;chr22;chr22;chr22;chr22;chr22	20424584;20424815;20426087;20427398;20427398;20427398;20429225;20429225;20429225;20429536;20429536;20429536;20429730;20429730;20429730;20430429;20430429;20430690;20430690;20431018;20431018;20431745;20431745;20431930;20431930;20437582;20437582	20426282;20426282;20426282;20427550;20427550;20427550;20429340;20429355;20429340;20429653;20429653;20429653;20429926;20429833;20429833;20430557;20430557;20430908;20430908;20431537;20431537;20431846;20431846;20431988;20431988;20437826;20437825	-;-;-;-;-;-;-;-;-;-;-;-;-;-;-;-;-;-;-;-;-;-;-;-;-;-;-	3572	chr22:20424584-20437826	279.864	261.547	308.401	350.873	234.511	266.264	196.149	180.698	259.788	-0.29006	0.100729	-2.8796	0.00398183	0.520789
309	ENSG00000152104.12	PTPN14	protein tyrosine phosphatase non-receptor type 14 [Source:HGNC Symbol;Acc:HGNC:9647]	chr1;chr1;chr1;chr1;chr1;chr1;chr1;chr1;chr1;chr1;chr1;chr1;chr1;chr1;chr1;chr1;chr1;chr1;chr1;chr1;chr1;chr1;chr1;chr1;chr1;chr1;chr1;chr1;chr1;chr1;chr1;chr1;chr1;chr1;chr1;chr1;chr1;chr1;chr1;chr1;chr1;chr1;chr1;chr1;chr1	214348700;214357751;214364512;214364512;214369457;214369457;214372246;214372711;214372711;214372711;214376219;214376219;214376219;214377959;214377959;214383311;214383311;214386844;214386844;214390988;214390988;214393695;214393695;214394899;214394899;214397913;214397913;214401685;214402883;214402883;214411684;214411684;214414629;214414629;214451805;214451805;214464630;214464630;214464702;214528276…	214358050;214358050;214364675;214364675;214369691;214369691;214372370;214372839;214372839;214372839;214376437;214376406;214376437;214378102;214378102;214384788;214384788;214386922;214386922;214391045;214391045;214393777;214393777;214394986;214394986;214398001;214398001;214401772;214402953;214402953;214411751;214411751;214414726;214414726;214451974;214451974;214464957;214464957;214464957;214533407…	-;-;-;-;-;-;-;-;-;-;-;-;-;-;-;-;-;-;-;-;-;-;-;-;-;-;-;-;-;-;-;-;-;-;-;-;-;-;-;-;-;-;-;-;-	18752	chr1:214348700-214552449	3929.96	3973.34	4585.65	4721.36	3429	3685.88	3570.35	3746.31	3955.23	-0.21593	0.0753598	-2.86532	0.00416584	0.533433
310	ENSG00000196126.11	HLA-DRB1	major histocompatibility complex, class II, DR beta 1 [Source:HGNC Symbol;Acc:HGNC:4948]	chr6;chr6;chr6;chr6;chr6;chr6	32578769;32580247;32580746;32581557;32584109;32589643	32579104;32580270;32580856;32581838;32584378;32589848	-;-;-;-;-;-	1229	chr6:32578769-32589848	39.7811	34.2602	37.0082	27.4298	66.5032	48.6444	62.8118	48.3395	45.5973	0.300398	0.104882	2.86416	0.00418113	0.533433
311	ENSG00000164687.11	FABP5	fatty acid binding protein 5 [Source:HGNC Symbol;Acc:HGNC:3560]	chr8;chr8;chr8;chr8;chr8;chr8;chr8;chr8;chr8;chr8;chr8;chr8	81280536;81280867;81283028;81283326;81283366;81283366;81283873;81283873;81283873;81283873;81284514;81284514	81280674;81281313;81283538;81283538;81283538;81283538;81283940;81284415;81283974;81283974;81284775;81284777	+;+;+;+;+;+;+;+;+;+;+;+	1904	chr8:81280536-81284777	683.258	670.998	697.548	753.178	536.693	614.456	613.792	504.112	634.254	-0.242476	0.0845555	-2.86765	0.00413527	0.533433
312	ENSG00000100918.13	REC8	REC8 meiotic recombination protein [Source:HGNC Symbol;Acc:HGNC:16879]	chr14;chr14;chr14;chr14;chr14;chr14;chr14;chr14;chr14;chr14;chr14;chr14;chr14;chr14;chr14;chr14;chr14;chr14;chr14;chr14;chr14;chr14;chr14;chr14;chr14;chr14;chr14;chr14;chr14;chr14;chr14;chr14;chr14;chr14;chr14;chr14;chr14;chr14;chr14;chr14;chr14;chr14;chr14;chr14;chr14;chr14;chr14;chr14;chr14;chr14;chr14;chr14;chr14;chr14;chr14;chr14;chr14;chr14;chr14;chr14;chr14;chr14;chr14;chr14;chr14;chr14;chr…	24171853;24172015;24172080;24172135;24172282;24172467;24172492;24172611;24172713;24172713;24172713;24172713;24172713;24172749;24172899;24172899;24172899;24172899;24172899;24172899;24172899;24173126;24173126;24173126;24173126;24173291;24173291;24173291;24173291;24173291;24175318;24175543;24175543;24175543;24175543;24175543;24176822;24176822;24176822;24176822;24176822;24176822;24177141;24177141;241…	24172365;24172365;24172608;24172608;24172608;24172608;24172608;24172781;24172781;24172781;24172781;24172781;24172781;24172781;24173198;24173163;24173041;24173041;24173041;24172996;24173041;24173198;24173198;24173198;24173198;24173411;24173411;24173411;24173411;24173411;24175624;24175624;24175624;24175624;24175624;24175624;24176901;24176901;24176884;24176901;24176901;24176901;24177222;24177222;241…	+;+;+;+;+;+;+;+;+;+;+;+;+;+;+;+;+;+;+;+;+;+;+;+;+;+;+;+;+;+;+;+;+;+;+;+;+;+;+;+;+;+;+;+;+;+;+;+;+;+;+;+;+;+;+;+;+;+;+;+;+;+;+;+;+;+;+;+;+;+;+;+;+;+;+;+;+;+;+;+;+;+;+;+;+;+;+;+;+;+;+;+;+;+;+;+;+;+;+;+	3844	chr14:24171853-24180257	677.675	590.779	686.333	754.321	570.528	538.503	598.365	440.811	607.164	-0.256601	0.0895982	-2.86391	0.00418452	0.533433
313	ENSG00000139973.16	SYT16	synaptotagmin 16 [Source:HGNC Symbol;Acc:HGNC:23142]	chr14;chr14;chr14;chr14;chr14;chr14;chr14;chr14;chr14;chr14;chr14;chr14;chr14;chr14;chr14;chr14;chr14;chr14;chr14;chr14;chr14;chr14;chr14;chr14;chr14;chr14;chr14;chr14;chr14	61811974;61812706;61812721;61864880;61897253;61970132;61970132;61970132;61970132;61995823;61995834;61995876;62069603;62069603;62069603;62075135;62075135;62075135;62079340;62079347;62080834;62080834;62080834;62084196;62084196;62084196;62100394;62100394;62100394	61812365;61812810;61812810;61865258;61897355;61970313;61970319;61970311;61970311;61996542;61996542;61996460;62069815;62069815;62069815;62075391;62075391;62075391;62079428;62079428;62081274;62081274;62081274;62084385;62084385;62084385;62101709;62101713;62112550	+;+;+;+;+;+;+;+;+;+;+;+;+;+;+;+;+;+;+;+;+;+;+;+;+;+;+;+;+	15234	chr14:61811974-62112550	191.229	214.753	218.685	261.726	235.678	301.254	290.918	319.962	254.275	0.272578	0.0950463	2.86785	0.00413276	0.533433
314	ENSG00000167434.10	CA4	carbonic anhydrase 4 [Source:HGNC Symbol;Acc:HGNC:1375]	chr17;chr17;chr17;chr17;chr17;chr17;chr17;chr17;chr17;chr17;chr17;chr17;chr17;chr17;chr17;chr17;chr17;chr17;chr17;chr17;chr17;chr17;chr17;chr17;chr17;chr17;chr17;chr17	60149942;60149942;60149942;60149973;60151442;60155314;60155314;60155314;60155314;60156560;60156560;60156560;60156560;60157427;60157427;60157690;60157732;60157989;60158061;60158061;60158108;60158283;60158283;60158283;60158283;60159230;60159230;60170551	60150092;60150092;60150092;60150092;60151529;60155367;60155367;60155367;60155367;60156715;60156715;60156715;60156952;60157572;60157542;60157788;60157788;60158127;60158127;60158127;60158127;60158446;60158446;60158964;60158446;60159546;60159546;60170899	+;+;+;+;+;+;+;+;+;+;+;+;+;+;+;+;+;+;+;+;+;+;+;+;+;+;+;+	2418	chr17:60149942-60170899	61.4165	71.8628	71.7734	32.0015	28.0014	47.791	23.1412	24.1698	45.0197	-0.278694	0.0971961	-2.86733	0.00413946	0.533433
315	ENSG00000278897.1	AC020951.1	TEC	chr19	11856032	11858302	+	2271	chr19:11856032-11858302	2.79166	1.67123	3.36438	1.14291	10.5005	10.2409	8.81569	9.20753	5.96685	0.178089	0.062188	2.86372	0.00418697	0.533433
316	ENSG00000133488.15	SEC14L4	SEC14 like lipid binding 4 [Source:HGNC Symbol;Acc:HGNC:20627]	chr22;chr22;chr22;chr22;chr22;chr22;chr22;chr22;chr22;chr22;chr22;chr22;chr22;chr22;chr22;chr22;chr22;chr22;chr22;chr22;chr22;chr22;chr22;chr22;chr22;chr22;chr22;chr22;chr22;chr22;chr22;chr22;chr22;chr22;chr22;chr22;chr22;chr22;chr22;chr22;chr22;chr22;chr22;chr22;chr22;chr22;chr22;chr22;chr22	30488902;30488913;30488913;30489396;30491573;30491573;30491573;30491573;30491834;30491834;30491834;30491834;30492049;30492049;30492049;30492049;30492474;30492474;30492474;30492474;30494150;30494150;30494150;30494150;30494866;30494866;30494866;30494866;30495254;30495254;30495254;30495254;30495583;30495583;30495583;30495583;30495742;30495928;30495928;30495928;30495928;30503677;30503677;30503677;305…	30490246;30490290;30490246;30489878;30491742;30491742;30491742;30491742;30491973;30491973;30491973;30491973;30492155;30492155;30492155;30492155;30492557;30492557;30492557;30492557;30494210;30494210;30494210;30494210;30494961;30494961;30494961;30494961;30495442;30495442;30495442;30495442;30495642;30495642;30495642;30495642;30495790;30495971;30495971;30495971;30495971;30503752;30503768;30503752;305…	-;-;-;-;-;-;-;-;-;-;-;-;-;-;-;-;-;-;-;-;-;-;-;-;-;-;-;-;-;-;-;-;-;-;-;-;-;-;-;-;-;-;-;-;-;-;-;-;-	2635	chr22:30488902-30505711	143.77	174.643	155.883	123.434	210.01	202.258	200.557	192.207	175.345	0.284969	0.0995505	2.86255	0.00420241	0.533706
317	ENSG00000118004.18	COLEC11	collectin subfamily member 11 [Source:HGNC Symbol;Acc:HGNC:17213]	chr2;chr2;chr2;chr2;chr2;chr2;chr2;chr2;chr2;chr2;chr2;chr2;chr2;chr2;chr2;chr2;chr2;chr2;chr2;chr2;chr2;chr2;chr2;chr2;chr2;chr2;chr2;chr2;chr2;chr2;chr2;chr2;chr2;chr2;chr2;chr2;chr2;chr2;chr2;chr2;chr2;chr2;chr2;chr2;chr2;chr2;chr2;chr2;chr2;chr2;chr2;chr2;chr2;chr2;chr2;chr2;chr2;chr2;chr2;chr2;chr2;chr2;chr2;chr2;chr2;chr2;chr2;chr2;chr2;chr2;chr2;chr2;chr2;chr2;chr2;chr2;chr2	3594832;3594836;3594955;3594955;3595049;3595112;3595154;3601906;3601906;3603553;3603553;3604315;3604315;3604315;3604315;3604315;3604315;3604315;3604315;3604315;3605010;3605701;3606052;3606052;3606052;3613311;3613311;3613311;3613311;3613311;3613311;3613311;3613311;3626014;3637533;3637533;3637533;3637533;3637533;3637533;3637533;3637533;3640278;3640278;3640278;3640278;3640278;3640278;3640278;3640278…	3595168;3595168;3595168;3595168;3595168;3595168;3595168;3602023;3602023;3603661;3603661;3604470;3604470;3604470;3604470;3604470;3604470;3604470;3604470;3604470;3605040;3606243;3606243;3606243;3606243;3613382;3613382;3613382;3613382;3613382;3613382;3613382;3613382;3626092;3637604;3637604;3637604;3637604;3637604;3637604;3637604;3637604;3640331;3640331;3640331;3640331;3640331;3640331;3640331;3640331…	+;+;+;+;+;+;+;+;+;+;+;+;+;+;+;+;+;+;+;+;+;+;+;+;+;+;+;+;+;+;+;+;+;+;+;+;+;+;+;+;+;+;+;+;+;+;+;+;+;+;+;+;+;+;+;+;+;+;+;+;+;+;+;+;+;+;+;+;+;+;+;+;+;+;+;+;+	2778	chr2:3594832-3644644	43.2707	56.8217	41.494	58.2884	96.8381	57.1786	89.2588	79.415	65.3207	0.300572	0.105063	2.86088	0.00422466	0.534839
318	ENSG00000197748.13	CFAP43	cilia and flagella associated protein 43 [Source:HGNC Symbol;Acc:HGNC:26684]	chr10;chr10;chr10;chr10;chr10;chr10;chr10;chr10;chr10;chr10;chr10;chr10;chr10;chr10;chr10;chr10;chr10;chr10;chr10;chr10;chr10;chr10;chr10;chr10;chr10;chr10;chr10;chr10;chr10;chr10;chr10;chr10;chr10;chr10;chr10;chr10;chr10;chr10;chr10;chr10;chr10;chr10;chr10;chr10;chr10;chr10;chr10;chr10;chr10;chr10;chr10;chr10;chr10;chr10;chr10;chr10;chr10;chr10;chr10;chr10;chr10;chr10;chr10;chr10;chr10;chr10;chr…	104129888;104129889;104129934;104131331;104131331;104131331;104132116;104132116;104132116;104133454;104133620;104133620;104133620;104140842;104140842;104140842;104140842;104142281;104142281;104142281;104142281;104143426;104143426;104143426;104145476;104145476;104145476;104146263;104146263;104147891;104147891;104147891;104152607;104152607;104152607;104161037;104161037;104161037;104161961;104161961…	104130305;104130305;104130305;104131484;104131484;104131484;104132196;104132196;104132196;104133784;104133784;104133784;104133784;104141001;104141001;104141001;104141001;104142315;104142393;104142393;104142393;104143639;104143639;104143639;104145564;104145564;104145564;104146349;104146349;104147998;104147998;104147998;104152726;104152726;104152726;104161162;104161122;104161162;104162041;104162041…	-;-;-;-;-;-;-;-;-;-;-;-;-;-;-;-;-;-;-;-;-;-;-;-;-;-;-;-;-;-;-;-;-;-;-;-;-;-;-;-;-;-;-;-;-;-;-;-;-;-;-;-;-;-;-;-;-;-;-;-;-;-;-;-;-;-;-;-;-;-;-;-;-;-;-;-;-;-;-;-;-;-;-;-;-;-;-;-;-;-;-;-;-;-;-;-;-;-;-;-;-;-;-;-;-;-;-;-;-;-;-;-;-;-;-;-;-	7186	chr10:104129888-104232364	18.8437	31.7533	20.1863	11.4291	43.1688	40.1103	35.2627	41.4339	30.2735	0.276047	0.0966389	2.85648	0.00428371	0.535669
319	ENSG00000172915.18	NBEA	neurobeachin [Source:HGNC Symbol;Acc:HGNC:7648]	chr13;chr13;chr13;chr13;chr13;chr13;chr13;chr13;chr13;chr13;chr13;chr13;chr13;chr13;chr13;chr13;chr13;chr13;chr13;chr13;chr13;chr13;chr13;chr13;chr13;chr13;chr13;chr13;chr13;chr13;chr13;chr13;chr13;chr13;chr13;chr13;chr13;chr13;chr13;chr13;chr13;chr13;chr13;chr13;chr13;chr13;chr13;chr13;chr13;chr13;chr13;chr13;chr13;chr13;chr13;chr13;chr13;chr13;chr13;chr13;chr13;chr13;chr13;chr13;chr13;chr13;chr…	34942287;34942319;34942319;34942660;34942660;34942660;35040933;35040933;35040933;35040933;35044947;35044947;35044947;35044947;35045306;35045306;35045306;35045306;35048563;35048563;35048563;35048563;35050269;35050269;35050269;35050269;35056010;35056010;35056010;35056010;35058717;35058717;35058717;35058717;35069908;35069908;35069908;35069908;35069952;35070719;35070719;35070719;35070719;35070719;350…	34943114;34942363;34942363;34943114;34943114;34943114;35041164;35041164;35041164;35041164;35045047;35045047;35045047;35045047;35045401;35045401;35045401;35045401;35048684;35048684;35048684;35048684;35050395;35050395;35050395;35050395;35056129;35056129;35056129;35056129;35058863;35058863;35058863;35058863;35070105;35070105;35070105;35070105;35070105;35070965;35070852;35070852;35070852;35070852;350…	+;+;+;+;+;+;+;+;+;+;+;+;+;+;+;+;+;+;+;+;+;+;+;+;+;+;+;+;+;+;+;+;+;+;+;+;+;+;+;+;+;+;+;+;+;+;+;+;+;+;+;+;+;+;+;+;+;+;+;+;+;+;+;+;+;+;+;+;+;+;+;+;+;+;+;+;+;+;+;+;+;+;+;+;+;+;+;+;+;+;+;+;+;+;+;+;+;+;+;+;+;+;+;+;+;+;+;+;+;+;+;+;+;+;+;+;+;+;+;+;+;+;+;+;+;+;+;+;+;+;+;+;+;+;+;+;+;+;+;+;+;+;+;+;+;+;+;+;+;+;+;+;+;+;+;+;+;+;+;+;+;+;+;+;+;+;+;+;+;+;+;+;+;+;+;+;+;+;+;+;+;+;+;+;+;+;+;+;+;+;+;+;+;+;+;+;+;+;+;+…	11949	chr13:34942287-35673022	3685.69	4188.93	3882.49	4055.04	4717.06	4369.47	4338.42	5343.82	4322.62	0.211888	0.0741798	2.85641	0.0042846	0.535669
320	ENSG00000146872.17	TLK2	tousled like kinase 2 [Source:HGNC Symbol;Acc:HGNC:11842]	chr17;chr17;chr17;chr17;chr17;chr17;chr17;chr17;chr17;chr17;chr17;chr17;chr17;chr17;chr17;chr17;chr17;chr17;chr17;chr17;chr17;chr17;chr17;chr17;chr17;chr17;chr17;chr17;chr17;chr17;chr17;chr17;chr17;chr17;chr17;chr17;chr17;chr17;chr17;chr17;chr17;chr17;chr17;chr17;chr17;chr17;chr17;chr17;chr17;chr17;chr17;chr17;chr17;chr17;chr17;chr17;chr17;chr17;chr17;chr17;chr17;chr17;chr17;chr17;chr17;chr17;chr…	62458658;62470933;62470942;62470959;62477496;62477496;62477839;62478066;62479025;62479025;62479150;62479246;62481121;62481121;62481121;62481121;62481121;62481124;62481124;62481124;62481124;62481124;62481124;62507381;62507381;62508408;62508408;62508408;62508408;62520773;62520773;62520773;62520773;62520773;62520773;62520773;62520773;62520773;62520773;62522204;62522204;62522204;62522204;62522204;625…	62458765;62471078;62471078;62471078;62477697;62477697;62478081;62478081;62479290;62479290;62479290;62479290;62481206;62481206;62481206;62481206;62481206;62481206;62481206;62481206;62481206;62481206;62481206;62507449;62507449;62508553;62508511;62508553;62508553;62520844;62520844;62520844;62520844;62520844;62520844;62520844;62520844;62520844;62520844;62522273;62522273;62522273;62522273;62522273;625…	+;+;+;+;+;+;+;+;+;+;+;+;+;+;+;+;+;+;+;+;+;+;+;+;+;+;+;+;+;+;+;+;+;+;+;+;+;+;+;+;+;+;+;+;+;+;+;+;+;+;+;+;+;+;+;+;+;+;+;+;+;+;+;+;+;+;+;+;+;+;+;+;+;+;+;+;+;+;+;+;+;+;+;+;+;+;+;+;+;+;+;+;+;+;+;+;+;+;+;+;+;+;+;+;+;+;+;+;+;+;+;+;+;+;+;+;+;+;+;+;+;+;+;+;+;+;+;+;+;+;+;+;+;+;+;+;+;+;+;+;+;+;+;+;+;+;+;+;+;+;+;+;+;+;+;+;+;+;+;+;+;+;+	8563	chr17:62458658-62615481	1051.76	1260.11	1173.05	1405.78	1401.23	1315.96	1639.72	1815.04	1382.83	0.258075	0.0902935	2.85818	0.00426083	0.535669
321	ENSG00000100385.14	IL2RB	interleukin 2 receptor subunit beta [Source:HGNC Symbol;Acc:HGNC:6009]	chr22;chr22;chr22;chr22;chr22;chr22;chr22;chr22;chr22;chr22;chr22;chr22;chr22;chr22;chr22;chr22;chr22;chr22;chr22;chr22;chr22;chr22;chr22;chr22;chr22;chr22;chr22;chr22;chr22;chr22;chr22;chr22;chr22;chr22;chr22;chr22;chr22;chr22;chr22;chr22	37125843;37128522;37132384;37132384;37135328;37135328;37136228;37136228;37136365;37137587;37137587;37137685;37139072;37139117;37139117;37139117;37139143;37142434;37142434;37142434;37142434;37142434;37142450;37143521;37143521;37143521;37143521;37143521;37143521;37144085;37144085;37144085;37144085;37144085;37149825;37161793;37174958;37174958;37174958;37174994	37128848;37128848;37132468;37132468;37135442;37135442;37136408;37136393;37136393;37137735;37137735;37137735;37139222;37139222;37139222;37139222;37139222;37142751;37142512;37142512;37142512;37142512;37142512;37143621;37143635;37143635;37143635;37143635;37143635;37144205;37144205;37144205;37144205;37144205;37149916;37161983;37175054;37175054;37175054;37175054	-;-;-;-;-;-;-;-;-;-;-;-;-;-;-;-;-;-;-;-;-;-;-;-;-;-;-;-;-;-;-;-;-;-;-;-;-;-;-;-	4621	chr22:37125843-37175054	161.916	136.205	119.996	112.005	68.8367	126.305	78.2392	60.9999	108.063	-0.301358	0.105409	-2.85894	0.00425056	0.535669
322	ENSG00000143858.12	SYT2	synaptotagmin 2 [Source:HGNC Symbol;Acc:HGNC:11510]	chr1;chr1;chr1;chr1;chr1;chr1;chr1;chr1;chr1;chr1;chr1;chr1;chr1;chr1;chr1;chr1;chr1;chr1	202590596;202590596;202599218;202599218;202600357;202600357;202601890;202601890;202602378;202602378;202602999;202602999;202604455;202604455;202605595;202605595;202643278;202710258	202596963;202596963;202599351;202599351;202600474;202600474;202602057;202602057;202602545;202602545;202603118;202603118;202604621;202604621;202605789;202605789;202643453;202710454	-;-;-;-;-;-;-;-;-;-;-;-;-;-;-;-;-;-	7811	chr1:202590596-202710454	1713.38	1874.28	1793.21	1491.5	1352.23	1597.59	1347.7	1256.83	1553.34	-0.243765	0.0855186	-2.85044	0.00436591	0.542454
323	ENSG00000124406.16	ATP8A1	ATPase phospholipid transporting 8A1 [Source:HGNC Symbol;Acc:HGNC:13531]	chr4;chr4;chr4;chr4;chr4;chr4;chr4;chr4;chr4;chr4;chr4;chr4;chr4;chr4;chr4;chr4;chr4;chr4;chr4;chr4;chr4;chr4;chr4;chr4;chr4;chr4;chr4;chr4;chr4;chr4;chr4;chr4;chr4;chr4;chr4;chr4;chr4;chr4;chr4;chr4;chr4;chr4;chr4;chr4;chr4;chr4;chr4;chr4;chr4;chr4;chr4;chr4;chr4;chr4;chr4;chr4;chr4;chr4;chr4;chr4;chr4;chr4;chr4;chr4;chr4;chr4;chr4;chr4;chr4;chr4;chr4;chr4;chr4;chr4;chr4;chr4;chr4;chr4;chr4;chr4…	42408373;42408373;42408377;42412975;42414627;42414627;42414627;42414627;42422807;42422807;42422807;42423617;42423617;42423617;42423617;42443565;42443565;42443565;42443565;42444578;42444578;42444578;42444578;42446583;42446583;42446583;42446583;42451981;42451981;42451981;42451981;42455297;42455297;42455297;42455297;42455525;42455525;42455525;42455525;42459358;42464690;42464690;42464690;42464690;424…	42413013;42413013;42413013;42413013;42414718;42415147;42414718;42414718;42422899;42422899;42422899;42423705;42423705;42423705;42423705;42443672;42443672;42443672;42443672;42444634;42444634;42444634;42444634;42446644;42446644;42446644;42446644;42452059;42452059;42452059;42452059;42455433;42455419;42455419;42455419;42455599;42455599;42455599;42455599;42459532;42464800;42464800;42464800;42464800;424…	-;-;-;-;-;-;-;-;-;-;-;-;-;-;-;-;-;-;-;-;-;-;-;-;-;-;-;-;-;-;-;-;-;-;-;-;-;-;-;-;-;-;-;-;-;-;-;-;-;-;-;-;-;-;-;-;-;-;-;-;-;-;-;-;-;-;-;-;-;-;-;-;-;-;-;-;-;-;-;-;-;-;-;-;-;-;-;-;-;-;-;-;-;-;-;-;-;-;-;-;-;-;-;-;-;-;-;-;-;-;-;-;-;-	11199	chr4:42408373-42657105	1141.09	1270.13	1248.18	1288.06	1431.57	1359.48	1467.81	1711.45	1364.72	0.225565	0.0791205	2.85091	0.00435946	0.542454
324	ENSG00000177706.9	FAM20C	FAM20C golgi associated secretory pathway kinase [Source:HGNC Symbol;Acc:HGNC:22140]	chr7;chr7;chr7;chr7;chr7;chr7;chr7;chr7;chr7;chr7;chr7;chr7;chr7;chr7;chr7;chr7;chr7;chr7;chr7;chr7;chr7;chr7;chr7;chr7	192571;195242;195554;195554;195625;197130;208898;208898;245895;246415;248315;248315;255849;255849;256195;256654;256654;257005;257005;257005;258646;258646;259731;259731	193804;195327;195732;195732;195732;197575;208976;208976;246507;246507;248430;248430;256029;256029;256763;256763;256763;257453;257086;257086;258705;258705;260745;260772	+;+;+;+;+;+;+;+;+;+;+;+;+;+;+;+;+;+;+;+;+;+;+;+	5054	chr7:192571-260772	936.601	863.189	1076.6	1101.77	1241.39	1201.6	1187.91	1217.7	1103.35	0.234331	0.0823006	2.84726	0.00440978	0.545012
325	ENSG00000141424.13	SLC39A6	solute carrier family 39 member 6 [Source:HGNC Symbol;Acc:HGNC:18607]	chr18;chr18;chr18;chr18;chr18;chr18;chr18;chr18;chr18;chr18;chr18;chr18;chr18;chr18;chr18;chr18;chr18;chr18;chr18;chr18;chr18;chr18;chr18;chr18;chr18;chr18;chr18;chr18;chr18;chr18;chr18;chr18;chr18	36108531;36109148;36111000;36111056;36111059;36111059;36112501;36112501;36112501;36112501;36114097;36114097;36114097;36114097;36116674;36116674;36116674;36116674;36122052;36122052;36122052;36122052;36123495;36123495;36123495;36124520;36124520;36124520;36126219;36126219;36129101;36129114;36129114	36109745;36109745;36111249;36111249;36111249;36111249;36112581;36112581;36112581;36112581;36114474;36114474;36114474;36114474;36116779;36116779;36116779;36116779;36122115;36122270;36122270;36122270;36123664;36123664;36123664;36124700;36124700;36124700;36127016;36127016;36129381;36129385;36129340	-;-;-;-;-;-;-;-;-;-;-;-;-;-;-;-;-;-;-;-;-;-;-;-;-;-;-;-;-;-;-;-;-	3683	chr18:36108531-36129385	1822.95	1936.12	1979.38	1996.66	2279.78	2090.86	2372.52	2358.28	2104.57	0.203779	0.0715774	2.84698	0.00441366	0.545012
326	ENSG00000182759.4	MAFA	MAF bZIP transcription factor A [Source:HGNC Symbol;Acc:HGNC:23145]	chr8;chr8;chr8	143419182;143428064;143429510	143419338;143430732;143429898	-;-;-	2826	chr8:143419182-143430732	66.3019	71.0272	48.2227	64.003	42.002	51.2047	25.3451	26.4717	49.3223	-0.29205	0.102653	-2.84501	0.00444094	0.545027
327	ENSG00000140403.12	DNAJA4	DnaJ heat shock protein family (Hsp40) member A4 [Source:HGNC Symbol;Acc:HGNC:14885]	chr15;chr15;chr15;chr15;chr15;chr15;chr15;chr15;chr15;chr15;chr15;chr15;chr15;chr15;chr15;chr15;chr15;chr15;chr15;chr15;chr15;chr15;chr15;chr15;chr15;chr15;chr15;chr15;chr15;chr15;chr15;chr15;chr15;chr15;chr15;chr15;chr15;chr15;chr15;chr15;chr15;chr15;chr15;chr15;chr15;chr15;chr15;chr15;chr15;chr15;chr15;chr15;chr15;chr15;chr15;chr15;chr15;chr15;chr15;chr15;chr15;chr15;chr15;chr15;chr15;chr15;chr…	78264086;78264145;78264544;78264562;78264562;78264562;78264574;78264609;78264757;78264757;78264757;78264757;78264757;78264757;78265481;78266181;78270017;78270497;78270497;78270497;78270497;78270497;78270497;78270497;78273095;78273095;78273095;78273095;78273095;78273095;78273095;78273095;78273100;78274197;78274197;78274197;78274197;78274197;78274197;78274197;78274197;78274197;78274997;78275498;782…	78264393;78264393;78264585;78264585;78264585;78264585;78264895;78264895;78264895;78264895;78264895;78264895;78264895;78264895;78266039;78266293;78270677;78270677;78270677;78270677;78270677;78270677;78270677;78270677;78273199;78273199;78273199;78273199;78273199;78273199;78273199;78273199;78273199;78275436;78274424;78274424;78274424;78274424;78274424;78274266;78274408;78274424;78275728;78275728;782…	+;+;+;+;+;+;+;+;+;+;+;+;+;+;+;+;+;+;+;+;+;+;+;+;+;+;+;+;+;+;+;+;+;+;+;+;+;+;+;+;+;+;+;+;+;+;+;+;+;+;+;+;+;+;+;+;+;+;+;+;+;+;+;+;+;+;+	6591	chr15:78264086-78282196	395.02	396.916	388.025	434.306	360.518	302.108	329.486	299.245	363.203	-0.250952	0.0881859	-2.84572	0.00443114	0.545027
328	ENSG00000111879.20	FAM184A	family with sequence similarity 184 member A [Source:HGNC Symbol;Acc:HGNC:20991]	chr6;chr6;chr6;chr6;chr6;chr6;chr6;chr6;chr6;chr6;chr6;chr6;chr6;chr6;chr6;chr6;chr6;chr6;chr6;chr6;chr6;chr6;chr6;chr6;chr6;chr6;chr6;chr6;chr6;chr6;chr6;chr6;chr6;chr6;chr6;chr6;chr6;chr6;chr6;chr6;chr6;chr6;chr6;chr6;chr6;chr6;chr6;chr6;chr6;chr6;chr6;chr6;chr6;chr6;chr6;chr6;chr6;chr6;chr6;chr6;chr6;chr6;chr6;chr6;chr6;chr6;chr6;chr6;chr6;chr6;chr6;chr6;chr6;chr6;chr6;chr6;chr6;chr6;chr6;chr6…	118959763;118959763;118959829;118959829;118959830;118959830;118959830;118959830;118959833;118959833;118959922;118960103;118960769;118960769;118960769;118961761;118961761;118961761;118961761;118961761;118961761;118961761;118961761;118961761;118961929;118961929;118964667;118964667;118964667;118964667;118964667;118964667;118964667;118964667;118966835;118966835;118966835;118966835;118966835;118966835…	118960184;118960184;118960184;118960184;118960184;118960184;118960184;118960184;118960184;118960184;118960184;118960184;118960863;118960863;118960863;118961963;118961963;118961963;118961963;118961963;118963920;118961963;118961963;118961963;118961996;118961963;118964771;118964771;118964771;118964771;118964740;118964771;118964760;118964771;118966952;118966952;118966952;118966952;118966952;118966952…	-;-;-;-;-;-;-;-;-;-;-;-;-;-;-;-;-;-;-;-;-;-;-;-;-;-;-;-;-;-;-;-;-;-;-;-;-;-;-;-;-;-;-;-;-;-;-;-;-;-;-;-;-;-;-;-;-;-;-;-;-;-;-;-;-;-;-;-;-;-;-;-;-;-;-;-;-;-;-;-;-;-;-;-;-;-;-;-;-;-;-;-;-;-;-;-;-;-;-;-;-;-;-;-;-;-;-;-;-;-;-;-;-;-;-;-;-;-;-;-;-;-;-;-;-;-;-;-;-;-;-;-;-;-;-;-;-;-;-;-;-;-;-	7712	chr6:118959763-119149387	576.477	661.806	689.697	857.183	890.21	756.122	891.486	1076.13	799.889	0.271398	0.0956	2.83889	0.00452709	0.553905
329	ENSG00000164776.9	PHKG1	phosphorylase kinase catalytic subunit gamma 1 [Source:HGNC Symbol;Acc:HGNC:8930]	chr7;chr7;chr7;chr7;chr7;chr7;chr7;chr7;chr7;chr7;chr7;chr7;chr7;chr7;chr7;chr7;chr7;chr7;chr7;chr7;chr7;chr7;chr7;chr7;chr7;chr7;chr7;chr7;chr7;chr7;chr7;chr7;chr7;chr7;chr7;chr7;chr7;chr7;chr7;chr7;chr7;chr7;chr7;chr7;chr7;chr7;chr7;chr7;chr7;chr7;chr7;chr7;chr7;chr7;chr7;chr7;chr7;chr7;chr7;chr7;chr7	56080283;56080283;56080982;56081630;56081630;56081630;56081717;56081893;56081893;56081893;56082014;56082163;56082163;56082163;56082163;56083151;56083278;56083278;56083278;56083278;56083278;56083341;56083650;56083650;56083650;56083650;56083650;56083650;56083650;56084149;56084161;56086875;56086970;56086970;56086970;56086970;56087598;56087598;56087598;56087598;56087598;56087598;56087598;56088554;560…	56081299;56081299;56081299;56081755;56081755;56081755;56081755;56082046;56082046;56082046;56082046;56082253;56082253;56082253;56082253;56083441;56083441;56083441;56083441;56083441;56083441;56083441;56083715;56083715;56083715;56083715;56083715;56083724;56083715;56084244;56084244;56087024;56087024;56087024;56087024;56087024;56087776;56087776;56087776;56087693;56087776;56087776;56087776;56088975;560…	-;-;-;-;-;-;-;-;-;-;-;-;-;-;-;-;-;-;-;-;-;-;-;-;-;-;-;-;-;-;-;-;-;-;-;-;-;-;-;-;-;-;-;-;-;-;-;-;-;-;-;-;-;-;-;-;-;-;-;-;-	2762	chr7:56080283-56092996	8.37497	6.68491	7.85022	4.57164	21.001	14.508	19.8353	14.9622	12.2235	0.230683	0.081316	2.83687	0.00455587	0.555733
330	ENSG00000147481.17	SNTG1	syntrophin gamma 1 [Source:HGNC Symbol;Acc:HGNC:13740]	chr8;chr8;chr8;chr8;chr8;chr8;chr8;chr8;chr8;chr8;chr8;chr8;chr8;chr8;chr8;chr8;chr8;chr8;chr8;chr8;chr8;chr8;chr8;chr8;chr8;chr8;chr8;chr8;chr8;chr8;chr8;chr8;chr8;chr8;chr8;chr8;chr8;chr8;chr8;chr8;chr8;chr8;chr8;chr8;chr8;chr8;chr8;chr8;chr8;chr8;chr8;chr8;chr8;chr8;chr8;chr8;chr8;chr8;chr8;chr8;chr8;chr8;chr8;chr8;chr8;chr8;chr8;chr8;chr8;chr8;chr8;chr8;chr8;chr8;chr8;chr8;chr8;chr8;chr8;chr8…	49909789;49909804;49910892;49910892;49910949;49910967;49911407;49911421;49911604;49911634;49911659;49911669;49911698;49911704;49911779;49911838;49911880;49911920;49912037;49912058;49912145;49912176;49914974;50011776;50163499;50164131;50164133;50172561;50172561;50172561;50172561;50172561;50172561;50172561;50172561;50172561;50172561;50172561;50172561;50172561;50172561;50172561;50172561;50172561;501…	49909904;49909904;49911044;49911044;49911044;49912231;49912231;49911583;49912231;49912231;49912231;49912231;49912231;49912231;49912231;49912231;49912231;49912231;49912231;49912231;49912231;49912231;49915022;50011857;50163969;50164420;50164420;50172635;50172635;50172635;50172635;50172635;50172635;50172635;50172635;50172635;50172635;50172635;50172635;50172635;50172635;50172635;50172635;50172635;501…	+;+;+;+;+;+;+;+;+;+;+;+;+;+;+;+;+;+;+;+;+;+;+;+;+;+;+;+;+;+;+;+;+;+;+;+;+;+;+;+;+;+;+;+;+;+;+;+;+;+;+;+;+;+;+;+;+;+;+;+;+;+;+;+;+;+;+;+;+;+;+;+;+;+;+;+;+;+;+;+;+;+;+;+;+;+;+;+;+;+;+;+;+;+;+;+;+;+;+;+;+;+;+;+;+;+;+;+;+;+;+;+;+;+;+;+;+;+;+;+;+;+;+;+;+;+;+;+;+;+;+;+;+;+;+;+;+;+;+;+;+;+;+;+;+;+;+;+;+;+;+;+;+;+;+;+;+;+;+;+;+;+;+;+;+;+;+;+;+;+;+;+;+;+;+;+;+;+;+;+;+;+;+;+;+;+;+;+;+;+;+;+;+;+;+;+;+;+;+;+…	10600	chr8:49909789-50796692	54.4373	26.7396	20.1863	36.5731	28.0014	8.53411	17.6314	9.20753	25.1638	-0.248715	0.0878526	-2.83105	0.00463959	0.560272
331	ENSG00000006740.17	ARHGAP44	Rho GTPase activating protein 44 [Source:HGNC Symbol;Acc:HGNC:29096]	chr17;chr17;chr17;chr17;chr17;chr17;chr17;chr17;chr17;chr17;chr17;chr17;chr17;chr17;chr17;chr17;chr17;chr17;chr17;chr17;chr17;chr17;chr17;chr17;chr17;chr17;chr17;chr17;chr17;chr17;chr17;chr17;chr17;chr17;chr17;chr17;chr17;chr17;chr17;chr17;chr17;chr17;chr17;chr17;chr17;chr17;chr17;chr17;chr17;chr17;chr17;chr17;chr17;chr17;chr17;chr17;chr17;chr17;chr17;chr17;chr17;chr17;chr17;chr17;chr17;chr17;chr…	12789498;12789539;12789540;12789760;12789760;12790491;12894940;12894940;12894940;12894940;12894940;12894940;12896407;12896407;12896407;12896407;12896407;12896407;12908897;12908897;12908897;12908897;12908897;12908897;12915900;12915900;12915900;12915900;12915900;12915900;12919755;12919755;12919755;12919755;12919755;12919755;12928929;12928929;12928929;12928929;12928929;12941056;12941056;12941056;129…	12789891;12789891;12789891;12789891;12789891;12790745;12894979;12894979;12894979;12894979;12894979;12894979;12896511;12896511;12896511;12896511;12896511;12896511;12908973;12908973;12908973;12908973;12908973;12908973;12916011;12916011;12916011;12916011;12916011;12916011;12919831;12919831;12919831;12919831;12919831;12919831;12929381;12929046;12929046;12929046;12929046;12941124;12941124;12941124;129…	+;+;+;+;+;+;+;+;+;+;+;+;+;+;+;+;+;+;+;+;+;+;+;+;+;+;+;+;+;+;+;+;+;+;+;+;+;+;+;+;+;+;+;+;+;+;+;+;+;+;+;+;+;+;+;+;+;+;+;+;+;+;+;+;+;+;+;+;+;+;+;+;+;+;+;+;+;+;+;+;+;+;+;+;+;+;+;+;+;+;+;+;+;+;+;+;+;+;+;+;+;+;+;+;+;+;+;+;+;+;+;+;+;+;+;+;+;+;+;+;+;+;+;+;+;+;+;+;+;+;+;+;+	9322	chr17:12789498-12991643	508.082	501.368	511.385	510.881	431.688	435.24	417.643	384.414	462.588	-0.23089	0.0815749	-2.8304	0.00464892	0.560272
332	ENSG00000108821.14	COL1A1	collagen type I alpha 1 chain [Source:HGNC Symbol;Acc:HGNC:2197]	chr17;chr17;chr17;chr17;chr17;chr17;chr17;chr17;chr17;chr17;chr17;chr17;chr17;chr17;chr17;chr17;chr17;chr17;chr17;chr17;chr17;chr17;chr17;chr17;chr17;chr17;chr17;chr17;chr17;chr17;chr17;chr17;chr17;chr17;chr17;chr17;chr17;chr17;chr17;chr17;chr17;chr17;chr17;chr17;chr17;chr17;chr17;chr17;chr17;chr17;chr17;chr17;chr17;chr17;chr17;chr17;chr17;chr17;chr17;chr17;chr17;chr17;chr17;chr17;chr17;chr17;chr…	50184101;50185778;50185844;50186317;50186640;50186640;50187015;50187484;50187607;50187876;50187892;50188096;50188096;50188530;50188742;50188742;50188903;50189168;50189377;50189679;50189859;50190001;50190309;50190327;50190543;50190817;50190817;50190909;50191383;50191383;50191788;50191788;50191866;50191980;50191980;50191980;50192475;50192475;50192640;50192640;50192797;50192797;50192994;50192994;501…	50185648;50186020;50186507;50186507;50186922;50187122;50187122;50187537;50187983;50187983;50188637;50188554;50188149;50188637;50188784;50188795;50189010;50189275;50189538;50189732;50189912;50190108;50190596;50190380;50190596;50190924;50190924;50190924;50191490;50191490;50191886;50191886;50191886;50192439;50192024;50192024;50192528;50192528;50192693;50192693;50192850;50192850;50193047;50193047;501…	-;-;-;-;-;-;-;-;-;-;-;-;-;-;-;-;-;-;-;-;-;-;-;-;-;-;-;-;-;-;-;-;-;-;-;-;-;-;-;-;-;-;-;-;-;-;-;-;-;-;-;-;-;-;-;-;-;-;-;-;-;-;-;-;-;-;-;-;-;-;-;-;-;-;-;-;-;-;-;-;-;-;-;-;-;-;-;-;-;-;-;-;-;-;-;-;-;-;-	9007	chr17:50184101-50201632	8634.6	9754.12	7658.45	5908.84	6437.98	6939.09	5711.46	4987.03	7003.95	-0.278907	0.0984564	-2.83279	0.00461431	0.560272
333	ENSG00000188171.16	ZNF626	zinc finger protein 626 [Source:HGNC Symbol;Acc:HGNC:30461]	chr19;chr19;chr19;chr19;chr19;chr19;chr19;chr19;chr19;chr19;chr19;chr19;chr19;chr19;chr19	20619939;20621367;20624532;20625244;20644702;20645684;20645684;20645684;20646279;20646279;20646279;20661444;20661444;20661444;20661444	20625650;20624364;20625650;20625650;20645448;20645779;20645779;20645779;20646405;20646405;20646405;20661596;20661537;20661571;20661507	-;-;-;-;-;-;-;-;-;-;-;-;-;-;-	6835	chr19:20619939-20661596	579.967	546.491	623.531	579.455	674.366	690.41	686.521	769.98	643.84	0.228275	0.0806035	2.83207	0.00462484	0.560272
334	ENSG00000101294.18	HM13	histocompatibility minor 13 [Source:HGNC Symbol;Acc:HGNC:16435]	chr20;chr20;chr20;chr20;chr20;chr20;chr20;chr20;chr20;chr20;chr20;chr20;chr20;chr20;chr20;chr20;chr20;chr20;chr20;chr20;chr20;chr20;chr20;chr20;chr20;chr20;chr20;chr20;chr20;chr20;chr20;chr20;chr20;chr20;chr20;chr20;chr20;chr20;chr20;chr20;chr20;chr20;chr20;chr20;chr20;chr20;chr20;chr20;chr20;chr20;chr20;chr20;chr20;chr20;chr20;chr20;chr20;chr20;chr20;chr20;chr20;chr20;chr20;chr20;chr20;chr20;chr…	31514410;31514428;31514428;31514442;31514442;31514455;31514457;31514498;31514502;31514521;31514552;31514621;31527484;31527484;31527484;31527484;31527484;31527484;31527484;31527484;31527484;31527484;31527484;31527484;31527922;31527922;31538179;31538179;31538179;31538179;31538179;31538179;31538179;31538179;31538179;31538179;31538179;31538183;31538195;31544947;31544947;31544947;31544947;31544947;315…	31514734;31514734;31514734;31514734;31514734;31514734;31514734;31514734;31514734;31514734;31514734;31514734;31527582;31527582;31527582;31527582;31527582;31527582;31527582;31527582;31527582;31527582;31527582;31527582;31528050;31528050;31538261;31538359;31538261;31541733;31538554;31538261;31538261;31538261;31538261;31538261;31538261;31538261;31538261;31545035;31545035;31545035;31545035;31545035;315…	+;+;+;+;+;+;+;+;+;+;+;+;+;+;+;+;+;+;+;+;+;+;+;+;+;+;+;+;+;+;+;+;+;+;+;+;+;+;+;+;+;+;+;+;+;+;+;+;+;+;+;+;+;+;+;+;+;+;+;+;+;+;+;+;+;+;+;+;+;+;+;+;+;+;+;+;+;+;+;+;+;+;+;+;+;+;+;+;+;+;+;+;+;+;+;+;+;+;+;+;+;+;+;+;+;+;+;+;+;+;+;+;+;+;+;+;+;+;+;+;+;+;+;+;+;+;+;+;+;+;+;+;+;+;+;+;+;+;+;+;+;+;+;+;+;+;+;+;+;+;+;+;+;+;+;+;+;+;+;+;+;+;+;+;+;+;+;+;+;+;+;+;+;+;+;+;+;+;+;+;+;+;+;+;+;+;+;+;+;+;+;+;+;+;+;+;+;+;+;+…	8766	chr20:31514410-31577923	3474.22	3399.28	3740.07	3327.01	3725.35	4252.55	4432.09	4051.31	3800.23	0.207227	0.0732457	2.8292	0.0046664	0.560694
335	ENSG00000050438.17	SLC4A8	solute carrier family 4 member 8 [Source:HGNC Symbol;Acc:HGNC:11034]	chr12;chr12;chr12;chr12;chr12;chr12;chr12;chr12;chr12;chr12;chr12;chr12;chr12;chr12;chr12;chr12;chr12;chr12;chr12;chr12;chr12;chr12;chr12;chr12;chr12;chr12;chr12;chr12;chr12;chr12;chr12;chr12;chr12;chr12;chr12;chr12;chr12;chr12;chr12;chr12;chr12;chr12;chr12;chr12;chr12;chr12;chr12;chr12;chr12;chr12;chr12;chr12;chr12;chr12;chr12;chr12;chr12;chr12;chr12;chr12;chr12;chr12;chr12;chr12;chr12;chr12;chr…	51391317;51391317;51391348;51391736;51403073;51403163;51407803;51420100;51424831;51424868;51424934;51424973;51425117;51440708;51440708;51440708;51440708;51440708;51440708;51440708;51440708;51440708;51440708;51440708;51440979;51450642;51450642;51450828;51450876;51450876;51450876;51450876;51450876;51450876;51450876;51452124;51452124;51452124;51452124;51452124;51452124;51452124;51452124;51452124;514…	51391488;51391488;51391488;51392132;51403109;51403289;51407897;51420208;51425035;51425035;51425035;51425035;51425414;51440789;51440789;51440789;51440852;51440789;51440789;51440789;51440789;51440789;51440789;51440789;51441179;51451022;51451022;51451022;51451022;51451022;51451022;51451022;51451022;51451022;51451022;51452259;51452259;51452259;51452259;51452259;51452259;51452259;51452259;51452259;514…	+;+;+;+;+;+;+;+;+;+;+;+;+;+;+;+;+;+;+;+;+;+;+;+;+;+;+;+;+;+;+;+;+;+;+;+;+;+;+;+;+;+;+;+;+;+;+;+;+;+;+;+;+;+;+;+;+;+;+;+;+;+;+;+;+;+;+;+;+;+;+;+;+;+;+;+;+;+;+;+;+;+;+;+;+;+;+;+;+;+;+;+;+;+;+;+;+;+;+;+;+;+;+;+;+;+;+;+;+;+;+;+;+;+;+;+;+;+;+;+;+;+;+;+;+;+;+;+;+;+;+;+;+;+;+;+;+;+;+;+;+;+;+;+;+;+;+;+;+;+;+;+;+;+;+;+;+;+;+;+;+;+;+;+;+;+;+;+;+;+;+;+;+;+;+;+;+;+;+;+;+;+;+;+;+;+;+;+;+;+;+	17920	chr12:51391317-51515763	573.686	657.628	661.661	616.029	770.038	717.719	718.478	860.904	697.018	0.234451	0.0829812	2.82535	0.00472285	0.565784
336	ENSG00000154734.15	ADAMTS1	ADAM metallopeptidase with thrombospondin type 1 motif 1 [Source:HGNC Symbol;Acc:HGNC:217]	chr21;chr21;chr21;chr21;chr21;chr21;chr21;chr21;chr21;chr21;chr21;chr21;chr21;chr21;chr21;chr21;chr21;chr21;chr21;chr21;chr21;chr21;chr21;chr21;chr21;chr21;chr21;chr21	26835755;26836287;26838093;26838439;26838439;26838439;26839587;26839587;26839875;26839875;26839875;26840276;26840998;26840998;26841077;26841120;26841858;26841858;26841858;26841969;26842339;26842339;26842339;26842339;26842990;26843466;26843742;26844225	26838278;26838278;26838278;26838614;26838614;26839762;26839762;26839762;26840489;26840562;26840061;26840562;26841711;26841165;26841165;26841165;26841990;26841990;26841990;26841990;26842685;26842685;26842685;26842685;26843018;26843540;26843777;26845409	-;-;-;-;-;-;-;-;-;-;-;-;-;-;-;-;-;-;-;-;-;-;-;-;-;-;-;-	7055	chr21:26835755-26845409	1284.86	1272.64	1202.2	1714.37	1107.22	1020.68	1089.84	1148.64	1230.06	-0.249451	0.0884016	-2.82179	0.00477566	0.570407
337	ENSG00000178860.8	MSC	musculin [Source:HGNC Symbol;Acc:HGNC:7321]	chr8;chr8;chr8;chr8;chr8;chr8	71841549;71842349;71842420;71842937;71843380;71843645	71842747;71842747;71842747;71842992;71843413;71844468	-;-;-;-;-;-	2113	chr8:71841549-71844468	69.0935	75.2052	44.8584	60.5742	30.3348	43.524	40.7726	39.132	50.4368	-0.294343	0.104421	-2.81881	0.00482017	0.574015
338	ENSG00000084636.18	COL16A1	collagen type XVI alpha 1 chain [Source:HGNC Symbol;Acc:HGNC:2193]	chr1;chr1;chr1;chr1;chr1;chr1;chr1;chr1;chr1;chr1;chr1;chr1;chr1;chr1;chr1;chr1;chr1;chr1;chr1;chr1;chr1;chr1;chr1;chr1;chr1;chr1;chr1;chr1;chr1;chr1;chr1;chr1;chr1;chr1;chr1;chr1;chr1;chr1;chr1;chr1;chr1;chr1;chr1;chr1;chr1;chr1;chr1;chr1;chr1;chr1;chr1;chr1;chr1;chr1;chr1;chr1;chr1;chr1;chr1;chr1;chr1;chr1;chr1;chr1;chr1;chr1;chr1;chr1;chr1;chr1;chr1;chr1;chr1;chr1;chr1;chr1;chr1;chr1;chr1;chr1…	31652263;31652511;31652588;31653599;31653599;31653599;31653604;31653867;31653867;31653867;31653867;31654792;31654792;31654792;31654792;31655314;31655314;31655314;31655314;31656098;31656098;31656400;31656400;31657033;31657033;31657033;31657033;31658488;31658488;31658488;31658488;31658914;31658914;31658914;31658914;31660585;31660585;31660585;31660585;31660585;31660585;31660588;31661066;31661066;316…	31652853;31652853;31652853;31653676;31653676;31653676;31653676;31654043;31654043;31654043;31654043;31654858;31654858;31654858;31654858;31655848;31655502;31655502;31655502;31656444;31656444;31656444;31656444;31657068;31657068;31657068;31657068;31658577;31658577;31658577;31658577;31658964;31658964;31658964;31658964;31660638;31660638;31660638;31660638;31660638;31660638;31660638;31661119;31661119;316…	-;-;-;-;-;-;-;-;-;-;-;-;-;-;-;-;-;-;-;-;-;-;-;-;-;-;-;-;-;-;-;-;-;-;-;-;-;-;-;-;-;-;-;-;-;-;-;-;-;-;-;-;-;-;-;-;-;-;-;-;-;-;-;-;-;-;-;-;-;-;-;-;-;-;-;-;-;-;-;-;-;-;-;-;-;-;-;-;-;-;-;-;-;-;-;-;-;-;-;-;-;-;-;-;-;-;-;-;-;-;-;-;-;-;-;-;-;-;-;-;-;-;-;-;-;-;-;-;-;-;-;-;-;-;-;-;-;-;-;-;-;-;-;-;-;-;-;-;-;-;-;-;-;-;-;-;-;-;-;-;-;-;-;-;-;-;-;-;-;-;-;-;-;-;-;-;-;-;-;-;-;-;-;-;-;-;-;-;-;-;-;-;-;-;-;-;-;-;-;-…	9253	chr1:31652263-31704319	831.914	868.202	839.973	861.754	750.203	747.588	666.686	692.867	782.399	-0.213013	0.0757852	-2.81075	0.00494266	0.58686
339	ENSG00000154309.8	DISP1	dispatched RND transporter family member 1 [Source:HGNC Symbol;Acc:HGNC:19711]	chr1;chr1;chr1;chr1;chr1;chr1;chr1;chr1;chr1;chr1;chr1;chr1;chr1;chr1	222872271;222928424;222928430;222928441;222942807;222942807;222942807;222979623;222983080;222990625;222991520;222992013;222994885;223002385	222872432;222928570;222928570;222928570;222943550;222943332;222943332;222979862;222983109;222990748;222991647;222992110;222994982;223005995	+;+;+;+;+;+;+;+;+;+;+;+;+;+	5382	chr1:222872271-223005995	311.968	281.602	311.766	261.726	345.35	386.595	369.157	357.943	328.263	0.249518	0.0888883	2.8071	0.00499902	0.59058
340	ENSG00000213654.10	GPSM3	G protein signaling modulator 3 [Source:HGNC Symbol;Acc:HGNC:13945]	chr6;chr6;chr6;chr6;chr6;chr6;chr6;chr6;chr6;chr6;chr6;chr6;chr6;chr6;chr6;chr6;chr6;chr6;chr6;chr6;chr6;chr6;chr6;chr6;chr6	32190766;32190766;32190766;32190766;32190767;32191709;32191709;32191709;32191709;32191709;32192148;32192148;32192148;32192148;32192148;32192472;32192472;32192472;32192472;32192472;32193041;32193041;32194310;32194737;32195426	32191503;32191503;32191503;32191503;32191503;32191908;32191908;32191870;32191908;32191908;32192250;32192250;32192250;32192272;32192250;32192530;32192530;32192885;32192868;32192643;32193118;32193124;32194390;32194829;32195523	-;-;-;-;-;-;-;-;-;-;-;-;-;-;-;-;-;-;-;-;-;-;-;-;-	1833	chr6:32190766-32195523	251.947	226.451	202.984	220.582	191.343	186.897	160.886	124.302	195.674	-0.284749	0.101449	-2.80681	0.00500342	0.59058
341	ENSG00000149289.11	ZC3H12C	zinc finger CCCH-type containing 12C [Source:HGNC Symbol;Acc:HGNC:29362]	chr11;chr11;chr11;chr11;chr11;chr11;chr11;chr11;chr11;chr11;chr11;chr11;chr11;chr11;chr11;chr11;chr11	110093392;110131004;110135854;110136663;110136663;110152919;110152919;110152919;110159256;110159256;110159256;110163273;110163273;110163273;110164341;110164341;110164341	110093432;110131106;110137414;110137414;110137414;110153058;110153058;110153058;110159490;110159490;110159490;110163379;110163379;110163379;110171839;110171841;110165934	+;+;+;+;+;+;+;+;+;+;+;+;+;+;+;+;+	9688	chr11:110093392-110171841	243.572	250.684	208.591	210.295	270.68	296.134	284.306	322.264	260.816	0.261229	0.0931543	2.80426	0.0050432	0.59353
342	ENSG00000094755.17	GABRP	gamma-aminobutyric acid type A receptor subunit pi [Source:HGNC Symbol;Acc:HGNC:4089]	chr5;chr5;chr5;chr5;chr5;chr5;chr5;chr5;chr5;chr5;chr5;chr5;chr5;chr5;chr5;chr5;chr5;chr5;chr5;chr5;chr5;chr5;chr5;chr5;chr5;chr5;chr5;chr5;chr5;chr5;chr5;chr5;chr5;chr5;chr5;chr5;chr5;chr5;chr5;chr5;chr5;chr5;chr5;chr5;chr5;chr5;chr5;chr5;chr5;chr5;chr5;chr5;chr5;chr5;chr5;chr5;chr5;chr5;chr5;chr5;chr5;chr5;chr5;chr5;chr5;chr5;chr5;chr5	170763350;170764294;170764914;170772565;170782682;170782693;170783691;170783719;170783725;170783725;170783747;170788574;170788574;170788574;170788574;170788574;170788574;170788574;170788574;170788574;170789129;170789129;170789129;170789129;170789129;170789129;170789129;170789129;170789129;170789143;170794231;170794231;170794231;170794231;170794231;170794231;170794231;170794231;170794231;170795208…	170763514;170764430;170765382;170772654;170782919;170782919;170783874;170783874;170783874;170783874;170783874;170788668;170788668;170788668;170788668;170788668;170788668;170788668;170788668;170788668;170789247;170789247;170789247;170789232;170789247;170789247;170789247;170789247;170789247;170789247;170794388;170794298;170794298;170794298;170794298;170794298;170794298;170794236;170794298;170795425…	+;+;+;+;+;+;+;+;+;+;+;+;+;+;+;+;+;+;+;+;+;+;+;+;+;+;+;+;+;+;+;+;+;+;+;+;+;+;+;+;+;+;+;+;+;+;+;+;+;+;+;+;+;+;+;+;+;+;+;+;+;+;+;+;+;+;+;+	4621	chr5:170763350-170814047	119.343	158.767	141.304	187.437	101.505	99.8491	110.196	123.151	130.194	-0.288724	0.103072	-2.8012	0.00509137	0.597447
343	ENSG00000103257.9	SLC7A5	solute carrier family 7 member 5 [Source:HGNC Symbol;Acc:HGNC:11063]	chr16;chr16;chr16;chr16;chr16;chr16;chr16;chr16;chr16;chr16;chr16;chr16;chr16;chr16;chr16;chr16;chr16;chr16;chr16;chr16;chr16;chr16;chr16	87830023;87830023;87832732;87834414;87834414;87834414;87836498;87836498;87836498;87837845;87837845;87838714;87838714;87839702;87839702;87840429;87840429;87841050;87841050;87851724;87851724;87863590;87868885	87833025;87833025;87833025;87834591;87834591;87834591;87836647;87836805;87836647;87837941;87837941;87838817;87838817;87839825;87839825;87840473;87840473;87841155;87841155;87851849;87851849;87863639;87869507	-;-;-;-;-;-;-;-;-;-;-;-;-;-;-;-;-;-;-;-;-;-;-	4764	chr16:87830023-87869507	6888.42	8128.01	8825.89	9745.59	5544.27	8311.37	6575.4	5087.16	7388.26	-0.273419	0.0976969	-2.79864	0.00513175	0.60043
344	ENSG00000185920.16	PTCH1	patched 1 [Source:HGNC Symbol;Acc:HGNC:9585]	chr9;chr9;chr9;chr9;chr9;chr9;chr9;chr9;chr9;chr9;chr9;chr9;chr9;chr9;chr9;chr9;chr9;chr9;chr9;chr9;chr9;chr9;chr9;chr9;chr9;chr9;chr9;chr9;chr9;chr9;chr9;chr9;chr9;chr9;chr9;chr9;chr9;chr9;chr9;chr9;chr9;chr9;chr9;chr9;chr9;chr9;chr9;chr9;chr9;chr9;chr9;chr9;chr9;chr9;chr9;chr9;chr9;chr9;chr9;chr9;chr9;chr9;chr9;chr9;chr9;chr9;chr9;chr9;chr9;chr9;chr9;chr9;chr9;chr9;chr9;chr9;chr9;chr9;chr9;chr9…	95442980;95442984;95442984;95442984;95443412;95443412;95443412;95444162;95446159;95446911;95446911;95446911;95446911;95446911;95446911;95446911;95446911;95449069;95449069;95449069;95449069;95449069;95449069;95449069;95449069;95449069;95449841;95449841;95449841;95449841;95449841;95449841;95449841;95449841;95453478;95453478;95453478;95453478;95453478;95453478;95453478;95456276;95456276;95456276;954…	95446391;95446391;95446391;95446391;95447451;95446391;95446391;95446391;95446391;95447451;95447451;95447451;95447451;95447451;95447451;95447451;95447451;95449323;95449323;95449323;95449323;95449936;95449323;95449323;95449323;95449323;95449940;95449940;95449940;95453620;95449940;95449940;95449940;95449940;95453620;95453620;95453620;95453620;95453620;95453620;95453620;95456413;95456413;95456413;954…	-;-;-;-;-;-;-;-;-;-;-;-;-;-;-;-;-;-;-;-;-;-;-;-;-;-;-;-;-;-;-;-;-;-;-;-;-;-;-;-;-;-;-;-;-;-;-;-;-;-;-;-;-;-;-;-;-;-;-;-;-;-;-;-;-;-;-;-;-;-;-;-;-;-;-;-;-;-;-;-;-;-;-;-;-;-;-;-;-;-;-;-;-;-;-;-;-;-;-;-;-;-;-;-;-;-;-;-;-;-;-;-;-;-;-;-;-;-;-;-;-;-;-;-;-;-;-;-;-;-;-;-;-;-;-;-;-;-;-;-;-;-;-;-;-;-;-;-;-;-;-;-;-;-;-;-;-;-;-;-;-;-;-;-;-;-;-;-;-;-;-;-;-;-;-;-;-;-;-;-;-;-;-;-;-;-;-;-;-;-;-;-;-;-;-;-;-;-;-;-…	17196	chr9:95442980-95517057	1223.44	1204.12	1151.74	840.039	903.044	927.658	868.345	798.753	989.643	-0.254076	0.0908424	-2.79689	0.00515971	0.601947
345	ENSG00000197565.16	COL4A6	collagen type IV alpha 6 chain [Source:HGNC Symbol;Acc:HGNC:2208]	chrX;chrX;chrX;chrX;chrX;chrX;chrX;chrX;chrX;chrX;chrX;chrX;chrX;chrX;chrX;chrX;chrX;chrX;chrX;chrX;chrX;chrX;chrX;chrX;chrX;chrX;chrX;chrX;chrX;chrX;chrX;chrX;chrX;chrX;chrX;chrX;chrX;chrX;chrX;chrX;chrX;chrX;chrX;chrX;chrX;chrX;chrX;chrX;chrX;chrX;chrX;chrX;chrX;chrX;chrX;chrX;chrX;chrX;chrX;chrX;chrX;chrX;chrX;chrX;chrX;chrX;chrX;chrX;chrX;chrX;chrX;chrX;chrX;chrX;chrX;chrX;chrX;chrX;chrX;chrX…	108155607;108155608;108155608;108155608;108155614;108155891;108159462;108159462;108159462;108159462;108159462;108159462;108160463;108160463;108160463;108160463;108160463;108160463;108161619;108161619;108161619;108161619;108161619;108161619;108161631;108162892;108162892;108162892;108162892;108162892;108162892;108162892;108164600;108164600;108164600;108164600;108164600;108164877;108164877;108164877…	108157260;108157260;108157260;108157260;108157260;108157260;108159748;108159748;108159748;108159748;108159748;108159748;108160654;108160654;108160654;108160654;108160654;108160654;108161735;108161735;108161735;108161735;108161735;108161735;108161735;108163598;108163038;108163038;108163038;108163038;108163038;108163038;108164698;108164698;108164698;108164698;108164698;108164921;108165038;108165038…	-;-;-;-;-;-;-;-;-;-;-;-;-;-;-;-;-;-;-;-;-;-;-;-;-;-;-;-;-;-;-;-;-;-;-;-;-;-;-;-;-;-;-;-;-;-;-;-;-;-;-;-;-;-;-;-;-;-;-;-;-;-;-;-;-;-;-;-;-;-;-;-;-;-;-;-;-;-;-;-;-;-;-;-;-;-;-;-;-;-;-;-;-;-;-;-;-;-;-;-;-;-;-;-;-;-;-;-;-;-;-;-;-;-;-;-;-;-;-;-;-;-;-;-;-;-;-;-;-;-;-;-;-;-;-;-;-;-;-;-;-;-;-;-;-;-;-;-;-;-;-;-;-;-;-;-;-;-;-;-;-;-;-;-;-;-;-;-;-;-;-;-;-;-;-;-;-;-;-;-;-;-;-;-;-;-;-;-;-;-;-;-;-;-;-;-;-;-;-;-…	9282	chrX:108155607-108439497	1055.94	1018.61	1124.82	1052.62	1270.56	1181.12	1248.52	1274.09	1153.29	0.197751	0.0708434	2.79138	0.00524845	0.610524
346	ENSG00000285882.1	AC093516.1	novel transcript, sense intronic to HS3ST4	chr16;chr16;chr16;chr16	25787987;25823277;26040914;26041427	25788199;25823436;26040979;26042347	+;+;+;+	1360	chr16:25787987-26042347	25.1249	20.8903	16.8219	18.2866	42.002	40.1103	27.549	41.4339	29.0274	0.273399	0.0982226	2.78346	0.00537821	0.62381
347	ENSG00000164434.12	FABP7	fatty acid binding protein 7 [Source:HGNC Symbol;Acc:HGNC:3562]	chr6;chr6;chr6;chr6;chr6;chr6;chr6	122779716;122779759;122780291;122780291;122781093;122781093;122783717	122779867;122779867;122780463;122780463;122781194;122782896;122784074	+;+;+;+;+;+;+	2487	chr6:122779716-122784074	134	144.561	131.211	132.578	127.173	88.7548	93.6667	75.9621	115.988	-0.290087	0.104364	-2.77958	0.0054429	0.629495
348	ENSG00000147854.17	UHRF2	ubiquitin like with PHD and ring finger domains 2 [Source:HGNC Symbol;Acc:HGNC:12557]	chr9;chr9;chr9;chr9;chr9;chr9;chr9;chr9;chr9;chr9;chr9;chr9;chr9;chr9;chr9;chr9;chr9;chr9;chr9;chr9;chr9;chr9;chr9;chr9;chr9;chr9;chr9;chr9;chr9;chr9;chr9;chr9;chr9;chr9;chr9;chr9;chr9;chr9;chr9;chr9;chr9;chr9;chr9;chr9;chr9;chr9;chr9;chr9;chr9;chr9;chr9;chr9;chr9;chr9;chr9;chr9;chr9;chr9;chr9;chr9;chr9;chr9;chr9;chr9;chr9;chr9;chr9;chr9;chr9;chr9;chr9;chr9;chr9;chr9;chr9;chr9;chr9;chr9;chr9;chr9…	6413151;6413193;6413199;6413418;6413483;6413777;6414058;6420912;6420912;6420912;6420912;6420912;6420912;6421031;6422635;6433914;6433914;6433914;6433914;6433914;6434088;6460573;6460573;6460573;6460573;6460573;6475391;6475391;6475391;6475391;6477622;6477622;6477622;6477622;6481643;6481643;6481643;6481992;6481992;6481992;6482051;6484597;6486821;6486821;6486821;6486821;6486871;6492303;6492303;6492303…	6413643;6413355;6413643;6413643;6413643;6413911;6414168;6421142;6421142;6421142;6421142;6421142;6421142;6421142;6422979;6434025;6434173;6434173;6434348;6434173;6434173;6460791;6460791;6460581;6460791;6460791;6475500;6475500;6475500;6475500;6477808;6477654;6477808;6477808;6481766;6481766;6481766;6482099;6482099;6482099;6482099;6484686;6486925;6486925;6486925;6486925;6486925;6492401;6492844;6492401…	+;+;+;+;+;+;+;+;+;+;+;+;+;+;+;+;+;+;+;+;+;+;+;+;+;+;+;+;+;+;+;+;+;+;+;+;+;+;+;+;+;+;+;+;+;+;+;+;+;+;+;+;+;+;+;+;+;+;+;+;+;+;+;+;+;+;+;+;+;+;+;+;+;+;+;+;+;+;+;+;+;+	9919	chr9:6413151-6507054	2206.81	2513.53	2450.39	2435.54	2886.47	2530.36	2861.79	3327.37	2651.53	0.224516	0.0808518	2.77689	0.00548822	0.631099
349	ENSG00000275023.5	MLLT6	MLLT6, PHD finger containing [Source:HGNC Symbol;Acc:HGNC:7138]	chr17;chr17;chr17;chr17;chr17;chr17;chr17;chr17;chr17;chr17;chr17;chr17;chr17;chr17;chr17;chr17;chr17;chr17;chr17;chr17;chr17;chr17;chr17;chr17;chr17;chr17;chr17;chr17;chr17;chr17;chr17;chr17;chr17;chr17;chr17;chr17;chr17;chr17;chr17;chr17;chr17;chr17;chr17;chr17;chr17;chr17;chr17;chr17;chr17;chr17;chr17;chr17;chr17;chr17;chr17;chr17;chr17;chr17;chr17;chr17;chr17;chr17;chr17;chr17;chr17;chr17;chr…	38705273;38705542;38705620;38706639;38706950;38706950;38706950;38706951;38707486;38707486;38707486;38707486;38707486;38707763;38707763;38707763;38707763;38707763;38709080;38709173;38709173;38709173;38709482;38709482;38709482;38709482;38711847;38711847;38711847;38711847;38712691;38712691;38712691;38712691;38712953;38715612;38715612;38715612;38716367;38717424;38717432;38717510;38717845;38717845;387…	38705741;38705741;38705741;38707029;38707029;38707029;38707029;38707029;38707540;38707540;38707540;38707540;38707540;38707799;38708285;38707872;38707872;38707872;38709276;38709276;38709276;38709276;38709575;38709575;38709575;38709575;38712014;38712014;38712014;38712014;38712789;38712789;38712789;38712789;38714756;38715677;38716335;38715828;38716981;38717613;38717613;38717613;38717953;38718267;387…	+;+;+;+;+;+;+;+;+;+;+;+;+;+;+;+;+;+;+;+;+;+;+;+;+;+;+;+;+;+;+;+;+;+;+;+;+;+;+;+;+;+;+;+;+;+;+;+;+;+;+;+;+;+;+;+;+;+;+;+;+;+;+;+;+;+;+;+	13576	chr17:38705273-38729795	931.018	896.613	809.694	835.467	1159.72	1008.73	1035.84	970.244	955.917	0.218665	0.078736	2.77719	0.00548311	0.631099
350	ENSG00000250227.1	TRIM60P14	tripartite motif containing 60 pseudogene 14 [Source:HGNC Symbol;Acc:HGNC:38486]	chr4	164915565	164916983	+	1419	chr4:164915565-164916983	18.1458	24.2328	31.4009	20.5724	19.8343	7.6807	5.5098	4.60377	16.4975	-0.224141	0.0808301	-2.77299	0.00555438	0.636881
351	ENSG00000111679.17	PTPN6	protein tyrosine phosphatase non-receptor type 6 [Source:HGNC Symbol;Acc:HGNC:9658]	chr12;chr12;chr12;chr12;chr12;chr12;chr12;chr12;chr12;chr12;chr12;chr12;chr12;chr12;chr12;chr12;chr12;chr12;chr12;chr12;chr12;chr12;chr12;chr12;chr12;chr12;chr12;chr12;chr12;chr12;chr12;chr12;chr12;chr12;chr12;chr12;chr12;chr12;chr12;chr12;chr12;chr12;chr12;chr12;chr12;chr12;chr12;chr12;chr12;chr12;chr12;chr12;chr12;chr12;chr12;chr12;chr12;chr12;chr12;chr12;chr12;chr12;chr12;chr12;chr12;chr12;chr…	6946468;6946574;6946577;6946577;6946610;6946710;6951262;6951271;6951285;6951356;6951356;6951356;6951372;6951373;6951373;6951373;6951375;6951435;6951437;6951441;6951459;6951464;6951505;6951609;6951609;6951609;6951609;6951609;6951609;6951609;6951609;6951609;6951609;6951609;6951609;6951609;6951609;6951609;6951912;6951912;6951912;6951983;6951983;6951983;6951983;6951983;6951983;6951983;6951983;6951983…	6946739;6946739;6946739;6946739;6946739;6946739;6951291;6951520;6951520;6951520;6951515;6951520;6951520;6951520;6951520;6951520;6951520;6951520;6951520;6951731;6951520;6951520;6951731;6951731;6951731;6951731;6951731;6951731;6951731;6952177;6951731;6951731;6953415;6951731;6951731;6951731;6951731;6951731;6952177;6952177;6952177;6952177;6952177;6952177;6952177;6952224;6952177;6952177;6952177;6952177…	+;+;+;+;+;+;+;+;+;+;+;+;+;+;+;+;+;+;+;+;+;+;+;+;+;+;+;+;+;+;+;+;+;+;+;+;+;+;+;+;+;+;+;+;+;+;+;+;+;+;+;+;+;+;+;+;+;+;+;+;+;+;+;+;+;+;+;+;+;+;+;+;+;+;+;+;+;+;+;+;+;+;+;+;+;+;+;+;+;+;+;+;+;+;+;+;+;+;+;+;+;+;+;+;+;+;+;+;+;+;+;+;+;+;+;+;+;+;+;+;+;+;+;+;+;+;+;+;+;+;+;+;+;+;+;+;+;+;+;+;+;+;+;+;+;+;+;+	5009	chr12:6946468-6961316	559.727	599.135	596.616	555.454	483.024	478.764	515.718	423.546	526.498	-0.228666	0.0826313	-2.76731	0.00565217	0.646248
352	ENSG00000131203.13	IDO1	indoleamine 2,3-dioxygenase 1 [Source:HGNC Symbol;Acc:HGNC:6059]	chr8;chr8;chr8;chr8;chr8;chr8;chr8;chr8;chr8;chr8;chr8;chr8;chr8;chr8;chr8;chr8;chr8;chr8;chr8;chr8;chr8;chr8;chr8;chr8;chr8;chr8;chr8;chr8;chr8;chr8;chr8;chr8;chr8;chr8;chr8;chr8;chr8;chr8;chr8;chr8;chr8;chr8;chr8;chr8;chr8;chr8;chr8;chr8;chr8;chr8;chr8;chr8;chr8;chr8;chr8;chr8;chr8;chr8	39902275;39902371;39902375;39902380;39908989;39909179;39909179;39913001;39913403;39913774;39913869;39913889;39913889;39913891;39917875;39917875;39917875;39917875;39917875;39917875;39917885;39918088;39918088;39918088;39918088;39918088;39918088;39918815;39918815;39918815;39918815;39918815;39920100;39920100;39920100;39920100;39922552;39922552;39922552;39922552;39922552;39922552;39923469;39923469;399…	39902448;39902448;39902448;39902448;39909030;39909348;39909348;39913148;39914009;39914009;39914009;39914009;39914009;39914009;39917970;39917929;39917970;39917970;39917970;39917970;39917970;39918207;39918207;39918207;39918207;39918207;39918138;39918933;39918933;39918944;39918933;39918933;39920114;39920114;39920114;39920114;39922911;39922651;39922651;39922651;39922651;39922654;39923931;39923586;399…	+;+;+;+;+;+;+;+;+;+;+;+;+;+;+;+;+;+;+;+;+;+;+;+;+;+;+;+;+;+;+;+;+;+;+;+;+;+;+;+;+;+;+;+;+;+;+;+;+;+;+;+;+;+;+;+;+;+	3488	chr8:39902275-39928790	1287.65	1164.85	1039.59	668.602	548.36	803.06	519.024	554.754	823.236	-0.281102	0.101804	-2.76121	0.00575869	0.656557
353	ENSG00000159712.10	ANKRD18CP	ankyrin repeat domain 18C, pseudogene [Source:HGNC Symbol;Acc:HGNC:43601]	chr9;chr9;chr9;chr9;chr9;chr9;chr9;chr9;chr9;chr9;chr9;chr9;chr9;chr9;chr9;chr9	97156570;97160182;97161755;97162565;97170607;97172948;97178264;97179997;97185442;97187454;97191731;97194703;97200459;97204861;97211373;97221030	97156585;97160402;97161966;97162846;97170736;97173060;97178413;97180916;97185515;97187507;97191798;97194840;97200565;97205034;97211487;97221235	-;-;-;-;-;-;-;-;-;-;-;-;-;-;-;-	2980	chr9:97156570-97221235	2273.11	2415.76	2383.1	2546.4	2672.96	2706.17	2693.19	3714.09	2675.6	0.232341	0.0842677	2.75718	0.00583016	0.659088
354	ENSG00000108439.11	PNPO	pyridoxamine 5'-phosphate oxidase [Source:HGNC Symbol;Acc:HGNC:30260]	chr17;chr17;chr17;chr17;chr17;chr17;chr17;chr17;chr17;chr17;chr17;chr17;chr17;chr17;chr17;chr17;chr17;chr17;chr17;chr17;chr17;chr17;chr17;chr17;chr17;chr17;chr17;chr17;chr17;chr17;chr17;chr17;chr17;chr17;chr17;chr17;chr17;chr17;chr17;chr17;chr17;chr17;chr17;chr17;chr17;chr17;chr17;chr17;chr17;chr17;chr17;chr17;chr17;chr17;chr17;chr17;chr17;chr17;chr17;chr17;chr17;chr17;chr17;chr17;chr17;chr17;chr…	47941506;47941524;47941548;47941567;47941571;47941571;47941587;47941596;47941601;47941618;47941706;47941708;47941761;47941781;47941996;47942009;47943306;47943306;47943306;47943306;47943306;47943306;47943306;47943306;47943306;47943306;47943343;47944616;47944616;47944616;47944616;47944616;47944616;47944616;47944616;47944616;47944616;47944616;47944616;47944616;47944616;47944616;47944616;47945398;479…	47941602;47941813;47942051;47941813;47941813;47941813;47941813;47941813;47941813;47941813;47941813;47941813;47941813;47941813;47942133;47942051;47943430;47943430;47943430;47943430;47943430;47943430;47943430;47943430;47943430;47943430;47943430;47944715;47944715;47944715;47944715;47944715;47944715;47944715;47946393;47944715;47944715;47945612;47944715;47944715;47944715;47944715;47944715;47945612;479…	+;+;+;+;+;+;+;+;+;+;+;+;+;+;+;+;+;+;+;+;+;+;+;+;+;+;+;+;+;+;+;+;+;+;+;+;+;+;+;+;+;+;+;+;+;+;+;+;+;+;+;+;+;+;+;+;+;+;+;+;+;+;+;+;+;+;+;+;+;+;+;+;+;+;+;+;+;+;+;+;+;+;+;+;+;+;+;+;+;+;+;+;+;+;+;+;+	5226	chr17:47941506-47949308	695.123	731.997	724.463	733.748	661.532	606.775	588.447	467.282	651.171	-0.242942	0.0880785	-2.75825	0.00581122	0.659088
355	ENSG00000132872.12	SYT4	synaptotagmin 4 [Source:HGNC Symbol;Acc:HGNC:11512]	chr18;chr18;chr18;chr18;chr18;chr18;chr18;chr18;chr18;chr18;chr18;chr18;chr18;chr18;chr18;chr18;chr18;chr18;chr18;chr18;chr18;chr18;chr18;chr18;chr18	43267892;43269667;43270009;43270181;43270500;43270552;43271712;43271712;43271712;43271712;43271712;43271732;43273580;43273580;43273580;43273580;43274033;43274298;43277240;43277248;43277248;43277248;43277289;43277343;43277343	43270648;43270561;43270648;43270648;43270648;43270648;43272151;43271832;43271832;43271832;43271832;43271832;43273812;43273623;43274340;43274394;43274394;43274394;43277490;43277376;43277490;43277490;43277535;43277490;43277499	-;-;-;-;-;-;-;-;-;-;-;-;-;-;-;-;-;-;-;-;-;-;-;-;-	4308	chr18:43267892-43277535	73.281	118.657	102.053	144.007	70.0034	78.5138	78.2392	58.698	90.4315	-0.291639	0.105771	-2.75727	0.00582866	0.659088
356	ENSG00000171316.12	CHD7	chromodomain helicase DNA binding protein 7 [Source:HGNC Symbol;Acc:HGNC:20626]	chr8;chr8;chr8;chr8;chr8;chr8;chr8;chr8;chr8;chr8;chr8;chr8;chr8;chr8;chr8;chr8;chr8;chr8;chr8;chr8;chr8;chr8;chr8;chr8;chr8;chr8;chr8;chr8;chr8;chr8;chr8;chr8;chr8;chr8;chr8;chr8;chr8;chr8;chr8;chr8;chr8;chr8;chr8;chr8;chr8;chr8;chr8;chr8;chr8;chr8;chr8;chr8;chr8;chr8;chr8;chr8;chr8;chr8;chr8;chr8;chr8;chr8;chr8;chr8;chr8;chr8;chr8;chr8;chr8;chr8;chr8;chr8;chr8;chr8;chr8;chr8;chr8;chr8;chr8;chr8	60678740;60679564;60741259;60741259;60741365;60741433;60741855;60742820;60743032;60781000;60781000;60781000;60781000;60781000;60794986;60794986;60794986;60800388;60800388;60800388;60801528;60801528;60808217;60808217;60816387;60816387;60820007;60820007;60821790;60821790;60822024;60822024;60822503;60822503;60823840;60823840;60828663;60830322;60836073;60836817;60837668;60838076;60841644;60841847;608…	60679082;60679791;60741530;60743097;60743097;60743097;60741885;60743097;60743097;60781124;60781050;60781430;60781050;60781430;60795127;60795127;60795127;60800526;60800525;60800525;60801593;60801593;60808272;60808272;60816501;60816501;60820090;60820090;60821927;60821927;60822145;60822145;60822746;60822746;60825415;60824016;60828806;60830577;60836283;60837012;60837835;60838255;60841754;60842052;608…	+;+;+;+;+;+;+;+;+;+;+;+;+;+;+;+;+;+;+;+;+;+;+;+;+;+;+;+;+;+;+;+;+;+;+;+;+;+;+;+;+;+;+;+;+;+;+;+;+;+;+;+;+;+;+;+;+;+;+;+;+;+;+;+;+;+;+;+;+;+;+;+;+;+;+;+;+;+;+;+	17020	chr8:60678740-60868028	14990.5	15097.9	15909	16171	18653.6	16043.3	18777.4	19788.1	16928.9	0.203143	0.0737383	2.75492	0.00587073	0.66181
357	ENSG00000101850.13	GPR143	G protein-coupled receptor 143 [Source:HGNC Symbol;Acc:HGNC:20145]	chrX;chrX;chrX;chrX;chrX;chrX;chrX;chrX;chrX;chrX;chrX;chrX;chrX;chrX;chrX;chrX;chrX;chrX;chrX;chrX;chrX;chrX;chrX;chrX;chrX;chrX;chrX;chrX	9725346;9738229;9739485;9739485;9739552;9741338;9741338;9743565;9743565;9743565;9746044;9746044;9746044;9747833;9748574;9748574;9748574;9748574;9759332;9759332;9759332;9759332;9760717;9760717;9760717;9765568;9766120;9786242	9725840;9738585;9739719;9739719;9739719;9741455;9741455;9743673;9743673;9743673;9746153;9746153;9746153;9748073;9748666;9748666;9748666;9748666;9759394;9759426;9759426;9759426;9760826;9760826;9760826;9765847;9766189;9786297	-;-;-;-;-;-;-;-;-;-;-;-;-;-;-;-;-;-;-;-;-;-;-;-;-;-;-;-	2369	chrX:9725346-9786297	445.967	410.286	445.219	398.876	549.527	599.095	553.184	428.15	478.788	0.248826	0.0903516	2.75397	0.00588771	0.661864
358	ENSG00000111859.17	NEDD9	neural precursor cell expressed, developmentally down-regulated 9 [Source:HGNC Symbol;Acc:HGNC:7733]	chr6;chr6;chr6;chr6;chr6;chr6;chr6;chr6;chr6;chr6;chr6;chr6;chr6;chr6;chr6;chr6;chr6;chr6;chr6;chr6;chr6;chr6;chr6;chr6;chr6;chr6;chr6;chr6;chr6;chr6;chr6;chr6;chr6;chr6;chr6;chr6;chr6;chr6;chr6;chr6;chr6;chr6;chr6;chr6;chr6;chr6;chr6;chr6;chr6;chr6;chr6;chr6;chr6;chr6;chr6;chr6;chr6;chr6;chr6;chr6;chr6;chr6;chr6;chr6;chr6;chr6;chr6;chr6;chr6	11183298;11183301;11183306;11184818;11188218;11188218;11188218;11188218;11189964;11189964;11189964;11189964;11190858;11192345;11192345;11192345;11192345;11192345;11193591;11193591;11193591;11193591;11198308;11200271;11213281;11213281;11213281;11213281;11213633;11213644;11213722;11232504;11232504;11232504;11248933;11249139;11251264;11251564;11251564;11251564;11271446;11305066;11305066;11305853;113…	11185671;11185671;11185671;11185671;11188307;11188307;11188307;11188307;11191205;11191205;11191205;11191205;11191205;11192567;11192446;11192446;11192446;11192446;11193692;11193692;11193692;11193692;11201046;11200421;11213727;11213727;11213727;11213727;11213727;11213727;11213727;11232658;11232682;11232668;11249214;11249214;11251726;11251726;11251726;11251726;11271832;11305347;11305159;11306155;113…	-;-;-;-;-;-;-;-;-;-;-;-;-;-;-;-;-;-;-;-;-;-;-;-;-;-;-;-;-;-;-;-;-;-;-;-;-;-;-;-;-;-;-;-;-;-;-;-;-;-;-;-;-;-;-;-;-;-;-;-;-;-;-;-;-;-;-;-;-	10359	chr6:11183298-11382348	57.9269	57.6573	62.8017	51.431	37.3351	48.6444	24.2431	21.8679	45.2384	-0.279542	0.101572	-2.75215	0.00592047	0.663688
359	ENSG00000155367.15	PPM1J	protein phosphatase, Mg2+/Mn2+ dependent 1J [Source:HGNC Symbol;Acc:HGNC:20785]	chr1;chr1;chr1;chr1;chr1;chr1;chr1;chr1;chr1;chr1;chr1;chr1;chr1;chr1;chr1;chr1;chr1;chr1;chr1;chr1;chr1;chr1;chr1;chr1;chr1;chr1;chr1;chr1;chr1;chr1;chr1;chr1;chr1;chr1;chr1;chr1;chr1;chr1;chr1	112709994;112709994;112709998;112710460;112710460;112710460;112710744;112710744;112710744;112711008;112711008;112711008;112711266;112711266;112711266;112711971;112711971;112711971;112711993;112712345;112712345;112712345;112712345;112712744;112712744;112712744;112712744;112712921;112713497;112713497;112713497;112713497;112714058;112714234;112714634;112714976;112714976;112714976;112714976	112710310;112710072;112710310;112710611;112710611;112710611;112710851;112710851;112710851;112711071;112711071;112711071;112711384;112711384;112711474;112712055;112712055;112712055;112712055;112712457;112712457;112712457;112712460;112713031;112712803;112713031;112713031;112713031;112713611;112713611;112713611;112713611;112715291;112714727;112714727;112715328;112715303;112715477;112715255	-;-;-;-;-;-;-;-;-;-;-;-;-;-;-;-;-;-;-;-;-;-;-;-;-;-;-;-;-;-;-;-;-;-;-;-;-;-;-	2874	chr1:112709994-112715477	339.187	359.314	358.867	304.014	324.349	259.437	222.596	244	301.47	-0.265099	0.0964569	-2.74836	0.00598934	0.669538
360	ENSG00000064692.19	SNCAIP	synuclein alpha interacting protein [Source:HGNC Symbol;Acc:HGNC:11139]	chr5;chr5;chr5;chr5;chr5;chr5;chr5;chr5;chr5;chr5;chr5;chr5;chr5;chr5;chr5;chr5;chr5;chr5;chr5;chr5;chr5;chr5;chr5;chr5;chr5;chr5;chr5;chr5;chr5;chr5;chr5;chr5;chr5;chr5;chr5;chr5;chr5;chr5;chr5;chr5;chr5;chr5;chr5;chr5;chr5;chr5;chr5;chr5;chr5;chr5;chr5;chr5;chr5;chr5;chr5;chr5;chr5;chr5;chr5;chr5;chr5;chr5;chr5;chr5;chr5;chr5;chr5;chr5;chr5;chr5;chr5;chr5;chr5;chr5;chr5;chr5;chr5;chr5;chr5;chr5…	122311354;122311691;122311740;122311760;122311769;122312125;122312125;122312125;122312183;122312207;122312237;122312237;122312237;122312249;122312567;122336788;122336788;122336788;122388567;122391089;122391089;122391089;122391089;122391089;122391089;122391089;122391089;122391089;122391089;122391089;122391089;122391089;122391089;122391089;122391135;122391135;122391135;122391135;122391135;122391135…	122311625;122311782;122311797;122311838;122311838;122312284;122312284;122312284;122312284;122312284;122312284;122312284;122312284;122312284;122312920;122336904;122336904;122336904;122389870;122391176;122391191;122391191;122391191;122391191;122391191;122391191;122391191;122391191;122391191;122391191;122391191;122391191;122391191;122391191;122391191;122391191;122391191;122391191;122391191;122391191…	+;+;+;+;+;+;+;+;+;+;+;+;+;+;+;+;+;+;+;+;+;+;+;+;+;+;+;+;+;+;+;+;+;+;+;+;+;+;+;+;+;+;+;+;+;+;+;+;+;+;+;+;+;+;+;+;+;+;+;+;+;+;+;+;+;+;+;+;+;+;+;+;+;+;+;+;+;+;+;+;+;+;+;+;+;+;+;+;+;+;+;+;+;+;+;+;+;+;+;+;+;+;+;+;+;+;+;+;+;+;+;+;+;+;+;+;+;+;+;+;+;+;+;+;+;+;+;+;+;+;+;+;+;+;+;+;+;+;+;+;+;+;+;+;+;+;+;+;+;+;+;+;+;+;+;+;+;+;+;+;+;+;+;+;+;+;+;+;+;+;+;+;+;+;+;+;+;+	7269	chr5:122311354-122464219	209.374	223.944	255.693	259.441	157.508	189.457	195.047	180.698	208.895	-0.267261	0.0973998	-2.74395	0.00607039	0.676714
361	ENSG00000166825.14	ANPEP	alanyl aminopeptidase, membrane [Source:HGNC Symbol;Acc:HGNC:500]	chr15;chr15;chr15;chr15;chr15;chr15;chr15;chr15;chr15;chr15;chr15;chr15;chr15;chr15;chr15;chr15;chr15;chr15;chr15;chr15;chr15;chr15;chr15;chr15;chr15;chr15;chr15;chr15;chr15;chr15;chr15;chr15;chr15;chr15;chr15;chr15;chr15;chr15;chr15;chr15;chr15;chr15;chr15;chr15;chr15;chr15;chr15;chr15;chr15;chr15;chr15;chr15;chr15;chr15	89784895;89790460;89790953;89790953;89792160;89792160;89792452;89792452;89793035;89793035;89797445;89797575;89797575;89797659;89799260;89799260;89799260;89799260;89799426;89799426;89799426;89799426;89801111;89801111;89801111;89801435;89801435;89801435;89802407;89803239;89803239;89803442;89803442;89803612;89803647;89803889;89803889;89803985;89804253;89804253;89804277;89804491;89804491;89804491;898…	89785501;89790541;89791093;89791093;89792327;89792327;89792562;89792562;89793187;89793126;89797722;89797722;89797722;89797722;89799315;89799315;89799315;89799315;89799559;89799559;89799560;89799559;89801187;89801187;89801187;89801607;89801607;89801607;89802736;89803304;89803304;89803507;89803507;89803790;89803790;89803969;89804002;89804002;89804407;89804407;89804407;89804617;89804851;89804617;898…	-;-;-;-;-;-;-;-;-;-;-;-;-;-;-;-;-;-;-;-;-;-;-;-;-;-;-;-;-;-;-;-;-;-;-;-;-;-;-;-;-;-;-;-;-;-;-;-;-;-;-;-;-;-	4865	chr15:89784895-89815401	134	136.205	113.267	89.147	91.0044	95.582	68.3216	63.3018	98.8536	-0.290087	0.105774	-2.74252	0.00609705	0.677803
362	ENSG00000281566.3	AL157778.1	novel transcript	chrX;chrX;chrX;chrX;chrX;chrX;chrX;chrX;chrX;chrX;chrX;chrX;chrX;chrX;chrX;chrX;chrX;chrX;chrX	98450688;98573810;98573859;98573875;98578986;98578986;98644528;98644528;98644528;98644528;98731531;98731531;98785027;98785027;98841941;98864611;98864611;98876526;98891908	98450717;98573932;98573932;98573932;98579074;98579074;98644574;98645226;98644574;98644574;98731577;98731584;98785124;98785124;98842001;98865041;98865564;98876902;98892061	+;+;+;+;+;+;+;+;+;+;+;+;+;+;+;+;+;+;+	2639	chrX:98450688-98892061	310.572	304.163	281.486	330.301	242.679	278.212	211.577	235.943	274.367	-0.252579	0.092322	-2.73584	0.00622204	0.689786
[truncated: 60,307 more rows]
